# Supplementary material for: Revision of torrent mites (Parasitengona, Torrenticolidae, Torrenticola) of the United States and Canada: 90 descriptions, molecular phylogenetics, and a key to species
Source: Zookeys. 2017 Sep 21;(701):1–496. doi: 10.3897/zookeys.701.13261 (PMC5674090; doi:10.3897/zookeys.701.13261)
Supplement: XML Treatment for Torrenticola arktonyx [file zookeys.701.13261-treatment2.xml]

<!DOCTYPE tp:taxon-treatment
  PUBLIC "-//TaxonX//DTD Taxonomic Treatment Publishing DTD v0 20100105//EN" "tax-treatment-NSO.dtd">
<tp:taxon-treatment xmlns:tp="http://www.plazi.org/taxpub"><tp:treatment-meta><kwd-group><label>Taxon classification</label><kwd><named-content xmlns:xlink="http://www.w3.org/1999/xlink" content-type="kingdom">Animalia</named-content></kwd><kwd><named-content xmlns:xlink="http://www.w3.org/1999/xlink" content-type="order">Trombidiformes</named-content></kwd><kwd><named-content xmlns:xlink="http://www.w3.org/1999/xlink" content-type="family">Torrenticolidae</named-content></kwd></kwd-group><mixed-citation publication-type="journal"><person-group><name><surname>Fisher</surname><given-names>J. Ray</given-names></name><name><surname>Fisher</surname><given-names>Danielle M.</given-names></name><name><surname>Skvarla</surname><given-names>Michael J.</given-names></name><name><surname>Nelson</surname><given-names>Whitney A.</given-names></name><name><surname>Dowling</surname><given-names>Ashley P.G.</given-names></name></person-group><article-title>Revision of torrent mites (<tp:taxon-name><tp:taxon-name-part taxon-name-part-type="clade">Parasitengona</tp:taxon-name-part></tp:taxon-name>, <tp:taxon-name><tp:taxon-name-part taxon-name-part-type="family">Torrenticolidae</tp:taxon-name-part></tp:taxon-name>, <italic><tp:taxon-name><tp:taxon-name-part taxon-name-part-type="genus" reg="Torrenticola">Torrenticola</tp:taxon-name-part></tp:taxon-name></italic>) of the United States and Canada: 90 descriptions, molecular phylogenetics, and a key to species</article-title><source>Zookeys</source><day>21</day><month>9</month><year>2017</year><volume>2017</volume><issue>701</issue><fpage>1</fpage><lpage>496</lpage><pub-id pub-id-type="doi">10.3897/zookeys.701.13261</pub-id></mixed-citation></tp:treatment-meta><tp:nomenclature><tp:taxon-name>
                    <tp:taxon-name-part taxon-name-part-type="genus" reg="Torrenticola">Torrenticola</tp:taxon-name-part>
                    <tp:taxon-name-part taxon-name-part-type="species" reg="arktonyx">arktonyx</tp:taxon-name-part>
                    <object-id xmlns:xlink="http://www.w3.org/1999/xlink" content-type="zoobank" xlink:type="simple">http://zoobank.org/4EC35C82-DF55-4F95-887C-534A4088A27C</object-id>
                  </tp:taxon-name><tp:taxon-authority>Fisher &amp; Dowling</tp:taxon-authority><tp:taxon-status xmlns:xlink="http://www.w3.org/1999/xlink" xlink:type="simple">sp. n.</tp:taxon-status></tp:nomenclature><tp:treatment-sec sec-type="material" id="SECID0EKUAK"><title>Material examined.</title><p>HOLOTYPE (♀): USA, North Carolina, Macon County, Rainbow Springs; beside Forest Route 67, 2.0 km south of road to Standing Indian Campground, (<named-content xmlns:xlink="http://www.w3.org/1999/xlink" content-type="dwc:verbatimCoordinates" xlink:type="simple"><named-content content-type="geo-json" specific-use="{&#34;type&#34;:&#34;Point&#34;,&#34;coordinates&#34;:[-83.525278,35.050833]}" id="NCID0ETUAK" xlink:type="simple">35°3'3"N, 83°31'31"W</named-content></named-content>), 1 July 1990, by IM Smith, IMS900072</p><p>PARATYPES (4 ♀; 5 ♂): <bold>Georgia, USA</bold>: 1 ♀ from White County, Helen; beside Road to Anna Ruby Falls just north of Unicoi State Park, (<named-content xmlns:xlink="http://www.w3.org/1999/xlink" content-type="dwc:verbatimCoordinates" xlink:type="simple"><named-content content-type="geo-json" specific-use="{&#34;type&#34;:&#34;Point&#34;,&#34;coordinates&#34;:[-83.728611,34.745556]}" id="NCID0E6UAK" xlink:type="simple">34°44'44"N, 83°43'43"W</named-content></named-content>), 24 September 1992, by IM Smith, IMS920051 • <bold>North Carolina, USA</bold>: 1 ♀ from Haywood County, Great Smokey Mountains National Park, Big Creek downstream of the bridge at picnic area, (<named-content xmlns:xlink="http://www.w3.org/1999/xlink" content-type="dwc:verbatimCoordinates" xlink:type="simple"><named-content content-type="geo-json" specific-use="{&#34;type&#34;:&#34;Point&#34;,&#34;coordinates&#34;:[-83.101667,35.762500]}" id="NCID0EJVAK" xlink:type="simple">35°45'45"N, 83°6'6"W</named-content></named-content>), 15 September 2009, by AJ Radwell, AJR090008A • 1 ♀ and 2 ♂ from Haywood County, Great Smoky Mountains National Park; Cataloochee; beside Mt. Sterling Rd. near bridge 1.7 km n. of road to Campground, (<named-content xmlns:xlink="http://www.w3.org/1999/xlink" content-type="dwc:verbatimCoordinates" xlink:type="simple"><named-content content-type="geo-json" specific-use="{&#34;type&#34;:&#34;Point&#34;,&#34;coordinates&#34;:[-83.067778,35.643889]}" id="NCID0ERVAK" xlink:type="simple">35°38'38"N, 83°4'4"W</named-content></named-content>), 6 September 2009, by IM Smith, IMS090099 • 2 ♂ from Macon County, Rainbow Springs; beside Forest Route 67, 2.0 km south of road to Standing Indian Campground, (<named-content xmlns:xlink="http://www.w3.org/1999/xlink" content-type="dwc:verbatimCoordinates" xlink:type="simple"><named-content content-type="geo-json" specific-use="{&#34;type&#34;:&#34;Point&#34;,&#34;coordinates&#34;:[-83.525278,35.050833]}" id="NCID0EZVAK" xlink:type="simple">35°3'3"N, 83°31'31"W</named-content></named-content>), 20 September 1991, by IM Smith, IMS910054 • 1 ♂ (ALLOTYPE) from Macon County, Rainbow Springs; beside Forest Route 67, 2.0 km south of road to Standing Indian Campground, (<named-content xmlns:xlink="http://www.w3.org/1999/xlink" content-type="dwc:verbatimCoordinates" xlink:type="simple"><named-content content-type="geo-json" specific-use="{&#34;type&#34;:&#34;Point&#34;,&#34;coordinates&#34;:[-83.525278,35.050833]}" id="NCID0EBWAK" xlink:type="simple">35°3'3"N, 83°31'31"W</named-content></named-content>), 1 July 1990, by IM Smith, IMS900072 • <bold>Tennessee, USA</bold>: 1 ♀ from Blount County, Middle Prong of the Little River at Tremont, (<named-content xmlns:xlink="http://www.w3.org/1999/xlink" content-type="dwc:verbatimCoordinates" xlink:type="simple"><named-content content-type="geo-json" specific-use="{&#34;type&#34;:&#34;Point&#34;,&#34;coordinates&#34;:[-83.694722,35.643889]}" id="NCID0ELWAK" xlink:type="simple">35°38'38"N, 83°41'41"W</named-content></named-content>), 16 September 2009, by AJ Radwell, AJR090009</p></tp:treatment-sec><tp:treatment-sec sec-type="Type deposition" id="SECID0EQWAK"><title>Type deposition.</title><p>Holotype (♀), allotype (♂), and some paratypes (2 ♀; 2 ♂) deposited in the <named-content xmlns:xlink="http://www.w3.org/1999/xlink" content-type="dwc:institutional_code" xlink:type="simple">CNC</named-content>; other paratypes (2 ♀; 2 ♂) deposited in the <named-content xmlns:xlink="http://www.w3.org/1999/xlink" content-type="dwc:institutional_code" xlink:type="simple">ACUA</named-content>.</p></tp:treatment-sec><tp:treatment-sec sec-type="diagnosis" id="SECID0EAXAK"><title>Diagnosis.</title><p>
                    <italic><tp:taxon-name><tp:taxon-name-part taxon-name-part-type="genus" reg="Torrenticola">Torrenticola</tp:taxon-name-part> <tp:taxon-name-part taxon-name-part-type="species" reg="arktonyx">arktonyx</tp:taxon-name-part></tp:taxon-name></italic> are similar to species with similar dorsal patterning, such as the <tp:taxon-name><tp:taxon-name-part taxon-name-part-type="genus" reg="Rusetria">Rusetria</tp:taxon-name-part></tp:taxon-name> “4-Plate” group (<italic><tp:taxon-name><tp:taxon-name-part taxon-name-part-type="genus" reg="Torrenticola">T.</tp:taxon-name-part> <tp:taxon-name-part taxon-name-part-type="species" reg="dunni">dunni</tp:taxon-name-part></tp:taxon-name></italic>, <italic><tp:taxon-name><tp:taxon-name-part taxon-name-part-type="genus" reg="Torrenticola">T.</tp:taxon-name-part> <tp:taxon-name-part taxon-name-part-type="species" reg="glomerabilis">glomerabilis</tp:taxon-name-part></tp:taxon-name></italic>, <italic><tp:taxon-name><tp:taxon-name-part taxon-name-part-type="genus" reg="Torrenticola">T.</tp:taxon-name-part> <tp:taxon-name-part taxon-name-part-type="species" reg="kittatinniana">kittatinniana</tp:taxon-name-part></tp:taxon-name></italic>, <italic><tp:taxon-name><tp:taxon-name-part taxon-name-part-type="genus" reg="Torrenticola">T.</tp:taxon-name-part> <tp:taxon-name-part taxon-name-part-type="species" reg="pollani">pollani</tp:taxon-name-part></tp:taxon-name></italic>, <italic><tp:taxon-name><tp:taxon-name-part taxon-name-part-type="genus" reg="Torrenticola">T.</tp:taxon-name-part> <tp:taxon-name-part taxon-name-part-type="species" reg="rufoalba">rufoalba</tp:taxon-name-part></tp:taxon-name></italic>, and <italic><tp:taxon-name><tp:taxon-name-part taxon-name-part-type="genus" reg="Torrenticola">T.</tp:taxon-name-part> <tp:taxon-name-part taxon-name-part-type="species" reg="shubini">shubini</tp:taxon-name-part></tp:taxon-name></italic>), Elongata Group (<italic><tp:taxon-name><tp:taxon-name-part taxon-name-part-type="genus" reg="Torrenticola">T.</tp:taxon-name-part> <tp:taxon-name-part taxon-name-part-type="species" reg="elongata">elongata</tp:taxon-name-part></tp:taxon-name></italic>, <italic><tp:taxon-name><tp:taxon-name-part taxon-name-part-type="genus" reg="Torrenticola">T.</tp:taxon-name-part> <tp:taxon-name-part taxon-name-part-type="species" reg="gorti">gorti</tp:taxon-name-part></tp:taxon-name></italic>, and <italic><tp:taxon-name><tp:taxon-name-part taxon-name-part-type="genus" reg="Torrenticola">T.</tp:taxon-name-part> <tp:taxon-name-part taxon-name-part-type="species" reg="reduncarostra">reduncarostra</tp:taxon-name-part></tp:taxon-name></italic>), Neoanomala Group (<italic><tp:taxon-name><tp:taxon-name-part taxon-name-part-type="genus" reg="Torrenticola">T.</tp:taxon-name-part> <tp:taxon-name-part taxon-name-part-type="species" reg="interiorensis">interiorensis</tp:taxon-name-part></tp:taxon-name></italic> and <italic><tp:taxon-name><tp:taxon-name-part taxon-name-part-type="genus" reg="Torrenticola">T.</tp:taxon-name-part> <tp:taxon-name-part taxon-name-part-type="species" reg="neoanomala">neoanomala</tp:taxon-name-part></tp:taxon-name></italic>), and <italic><tp:taxon-name><tp:taxon-name-part taxon-name-part-type="genus" reg="Torrenticola">T.</tp:taxon-name-part> <tp:taxon-name-part taxon-name-part-type="species" reg="erectirostra">erectirostra</tp:taxon-name-part></tp:taxon-name></italic>, <italic><tp:taxon-name><tp:taxon-name-part taxon-name-part-type="genus" reg="Torrenticola">T.</tp:taxon-name-part> <tp:taxon-name-part taxon-name-part-type="species" reg="robisoni">robisoni</tp:taxon-name-part></tp:taxon-name></italic>, <italic><tp:taxon-name><tp:taxon-name-part taxon-name-part-type="genus" reg="Torrenticola">T.</tp:taxon-name-part> <tp:taxon-name-part taxon-name-part-type="species" reg="irapalpa">irapalpa</tp:taxon-name-part></tp:taxon-name></italic>, <italic><tp:taxon-name><tp:taxon-name-part taxon-name-part-type="genus" reg="Torrenticola">T.</tp:taxon-name-part> <tp:taxon-name-part taxon-name-part-type="species" reg="racupalpa">racupalpa</tp:taxon-name-part></tp:taxon-name></italic>, <italic><tp:taxon-name><tp:taxon-name-part taxon-name-part-type="genus" reg="Torrenticola">T.</tp:taxon-name-part> <tp:taxon-name-part taxon-name-part-type="species" reg="skvarlai">skvarlai</tp:taxon-name-part></tp:taxon-name></italic>, and <italic><tp:taxon-name><tp:taxon-name-part taxon-name-part-type="genus" reg="Torrenticola">T.</tp:taxon-name-part> <tp:taxon-name-part taxon-name-part-type="species" reg="bondi">bondi</tp:taxon-name-part></tp:taxon-name></italic>. <italic><tp:taxon-name><tp:taxon-name-part taxon-name-part-type="genus" reg="Torrenticola">Torrenticola</tp:taxon-name-part> <tp:taxon-name-part taxon-name-part-type="species" reg="arktonyx">arktonyx</tp:taxon-name-part></tp:taxon-name></italic> can be differentiated from all other <italic><tp:taxon-name><tp:taxon-name-part taxon-name-part-type="genus" reg="Torrenticola">Torrenticola</tp:taxon-name-part></tp:taxon-name></italic> by having distinctive longitudinal dark markings on the anterior portion of the dorsal plate that fade posteriorly.</p></tp:treatment-sec><tp:treatment-sec sec-type="description" id="SECID0EE5AK"><title>Description.</title><p>
                    <bold>Female (Figure <xref ref-type="fig" rid="F22">22</xref>)</bold> (n = 4) (holotype measurements in parentheses when available) with characters of the genus with following specifications.</p><p>
                    <bold>Dorsum</bold> — (645–680 (670) long; 480–520 (510) wide) ovoid with purple coloration separated into anterior and posterior portions with faint orange medially, also with distinctive longitudinal dark markings on the anterior portion of the dorsal plate that fade posteriorly. Anterio-medial platelets (137.5–145 (137.5) long; 65–70 (65) wide). Anterio-lateral platelets (200–207.5 (200) long; 80–90 (80) wide) free from dorsal plate. Dgl-4 much closer to the edge of the dorsum than to the muscle scars (distance between Dgl-4 335–375 (375)). Dorsal plate proportions: dorsum length/width 1.29–1.34 (1.31); dorsal width/distance between Dgl-4 1.36–1.43 (1.36); anterio-medial platelet length/width 2.07–2.23 (2.12); anterio-lateral platelet length/width 2.31–2.56 (2.50); anterio-lateral/anterio-medial length 1.38–1.48 (1.45).</p><p>
                    <bold>Gnathosoma — Subcapitulum</bold> (345–362.5 (355) long (ventral); 260–270 (265) long (dorsal); 117.5–120 (117.5) tall) with purple coloration. Rostrum (135–135 (135) long; 45–47.5 (45) wide). Chelicerae (335–350 (350) long) with curved fangs (45–55 (45) long). Subcapitular proportions: ventral length/height 2.88–3.09 (3.02); rostrum length/width 2.84–3.00 (3.00). <bold>Pedipalps</bold> with dentate, flanged ventral extensions on femora and genua. Palpomeres: trochanter (40–42.5 (41.25) long); femur (107.5–111.25 (111.25) long); genu (75–80 (77.5) long); tibia (92.5–95 (95) long; 25–27.5 (25) wide); tarsus (25–25 (25) long). Palpomere proportions: femur/genu 1.38–1.44 (1.44); tibia/femur 0.85–0.86 (0.85); tibia length/width 3.36–3.80 (3.80).</p><p>
                    <bold>Venter</bold> — (815–840 (815) long; 510–600 (600) wide) with purple coloration. Gnathosomal bay (137.5–155 (137.5) long; 82.5–92.5 (92.5) wide). Cxgl-4 subapical. <bold>Medial suture</bold> (50–60 (50) long). <bold>Genital plates</bold> (180–187.5 (180) long; 155–162.5 (155) wide). Additional measurements: Cx-1 (300–310 (300) long (total); 150–165 (165) long (medial)); Cx-3 (350–385 (385) wide); anterior venter (230–232.5 (230) long). Ventral proportions: gnathosomal bay length/width 1.49–1.82 (1.49); anterior venter/genital field length 1.24–1.28 (1.28); anterior venter length/genital field width 1.42–1.48 (1.48); anterior venter/medial suture 3.83–4.60 (4.60).</p><p>
                    <bold>Male (Figure <xref ref-type="fig" rid="F23">23</xref>)</bold> (n = 5) (allotypic measurements in parentheses when available) with characters of the genus with following specifications.</p><p>
                    <bold>Dorsum</bold> — (500–570 (570) long; 400–450 (450) wide) ovoid with purple coloration separated into anterior and posterior portions with faint orange medially, also with distinctive longitudinal dark markings on the anterior portion of the dorsal plate that fade posteriorly. Anterio-medial platelets (110–125 (125) long; 55–62.5 (62.5) wide). Anterio-lateral platelets (155–180 (180) long; 65–75 (75) wide) free from dorsal plate. Dgl-4 much closer to the edge of the dorsum than to the muscle scars (distance between Dgl-4 305–345 (345)). Dorsal plate proportions: dorsum length/width 1.23–1.35 (1.27); dorsal width/distance between Dgl-4 1.30–1.35 (1.30); anterio-medial platelet length/width 2.00–2.18 (2.00); anterio-lateral platelet length/width 2.21–2.69 (2.40); anterio-lateral/anterio-medial length 1.41–1.59 (1.44).</p><p>
                    <bold>Gnathosoma — Subcapitulum</bold> (275–300 (300) long (ventral); 210–235 (235) long (dorsal); 92.5–102.5 (102.5) tall) with purple coloration. Rostrum (110–125 (125) long; 35–40 (40) wide). Chelicerae (270–305 (305) long) with curved fangs (40–45 (40) long). Subcapitular proportions: ventral length/height 2.75–3.08 (2.93); rostrum length/width 3.00–3.20 (3.13). <bold>Pedipalps</bold> with dentate, flanged ventral extensions on femora and genua. Palpomeres: trochanter (32.5–37.5 (35) long); femur (85–97.5 (97.5) long); genu (60–68.75 (65) long); tibia (75–85 (85) long; 22.5–26.25 (25) wide); tarsus (21.25–25 (22.5) long). Palpomere proportions: femur/genu 1.42–1.50 (1.50); tibia/femur 0.81–0.91 (0.87); tibia length/width 3.10–3.40 (3.40).</p><p>
                    <bold>Venter</bold> — (650–725 (725) long; 430–490 (490) wide) with purple coloration. Gnathosomal bay (125–135 (135) long; 65–72.5 (72.5) wide). Cxgl-4 subapical. <bold>Medial suture</bold> (75–90 (80) long). <bold>Genital plates</bold> (160–172.5 (172.5) long; 117.5–130 (130) wide). Additional measurements: Cx-1 (250–290 (290) long (total); 130–150 (145) long (medial)); Cx-3 (295–350 (350) wide); anterior venter (220–260 (260) long). Ventral proportions: gnathosomal bay length/width 1.85–2.08 (1.86); anterior venter/genital field length 1.38–1.55 (1.51); anterior venter length/genital field width 1.87–2.17 (2.00); anterior venter/medial suture 2.72–3.25 (3.25).</p><p>
                    <bold>Immatures</bold> unknown.</p></tp:treatment-sec><tp:treatment-sec sec-type="etymology" id="SECID0ECABK"><title>Etymology.</title><p>Specific epithet (<italic><tp:taxon-name><tp:taxon-name-part taxon-name-part-type="species" reg="arktonyx">arktonyx</tp:taxon-name-part></tp:taxon-name></italic>) refers to the distinctive longitudinal markings on the anterior dorsal plate, which resemble claw marks from a bear (<italic>árktos</italic>, G. bear; <italic>ónyx</italic>, G. claw).</p></tp:treatment-sec><tp:treatment-sec sec-type="distribution" id="SECID0EWABK"><title>Distribution.</title><p>Southern Appalachians (Figure <xref ref-type="fig" rid="F21">21</xref>).</p><fig id="F21" position="float" orientation="portrait"><label>Figure 21.</label><caption><p>
          <italic><tp:taxon-name><tp:taxon-name-part taxon-name-part-type="genus" reg="Torrenticola">Torrenticola</tp:taxon-name-part> <tp:taxon-name-part taxon-name-part-type="species" reg="arktonyx">arktonyx</tp:taxon-name-part></tp:taxon-name></italic> sp. n. distribution.</p></caption><graphic xmlns:xlink="http://www.w3.org/1999/xlink" xlink:href="zookeys-701-001-g021.jpg" position="float" orientation="portrait" xlink:type="simple" id="oo_157040.jpg"/></fig><fig id="F22" position="float" orientation="portrait"><label>Figure 22.</label><caption><p>
          <italic><tp:taxon-name><tp:taxon-name-part taxon-name-part-type="genus" reg="Torrenticola">Torrenticola</tp:taxon-name-part> <tp:taxon-name-part taxon-name-part-type="species" reg="arktonyx">arktonyx</tp:taxon-name-part></tp:taxon-name></italic> sp. n. female: <bold>A</bold> dorsal plates <bold>B</bold> venter (legs removed) <bold>C</bold> subcapitulum <bold>D</bold> pedipalp (setae not accurately depicted). Scale = 100 µm.</p></caption><graphic xmlns:xlink="http://www.w3.org/1999/xlink" xlink:href="zookeys-701-001-g022.jpg" position="float" orientation="portrait" xlink:type="simple" id="oo_157041.jpg"/></fig><fig id="F23" position="float" orientation="portrait"><label>Figure 23.</label><caption><p>
          <italic><tp:taxon-name><tp:taxon-name-part taxon-name-part-type="genus" reg="Torrenticola">Torrenticola</tp:taxon-name-part> <tp:taxon-name-part taxon-name-part-type="species" reg="arktonyx">arktonyx</tp:taxon-name-part></tp:taxon-name></italic> sp. n. male: <bold>A</bold> dorsal plates <bold>B</bold> venter (legs removed) <bold>C</bold> subcapitulum <bold>D</bold> pedipalp (setae not accurately depicted). Scale = 100 µm.</p></caption><graphic xmlns:xlink="http://www.w3.org/1999/xlink" xlink:href="zookeys-701-001-g023.jpg" position="float" orientation="portrait" xlink:type="simple" id="oo_157042.jpg"/></fig></tp:treatment-sec><tp:treatment-sec sec-type="remarks" id="SECID0EYDBK"><title>Remarks.</title><p>Unfortunately, we were unable to acquire fresh material of <italic><tp:taxon-name><tp:taxon-name-part taxon-name-part-type="genus" reg="Torrenticola">Torrenticola</tp:taxon-name-part> <tp:taxon-name-part taxon-name-part-type="species" reg="arktonyx">arktonyx</tp:taxon-name-part></tp:taxon-name></italic> and therefore this species is not included in our phylogenetic analyses. We were able to examine material preserved in <abbrev xmlns:xlink="http://www.w3.org/1999/xlink" xlink:title="50% glycerol, 10% glacial acetic acid, 40% water" id="ABBRID0EJEBK" xlink:type="simple">GAW</abbrev> for morphology, but due its unique characteristics, we are unable to place this species into either a species complex or identification group. However, based upon coloration, distribution, and gnathosomal shape, we speculate that future analyses will place this species in the Raptor Complex.</p></tp:treatment-sec></tp:taxon-treatment>
