# Supplementary material for: Revision of torrent mites (Parasitengona, Torrenticolidae, Torrenticola) of the United States and Canada: 90 descriptions, molecular phylogenetics, and a key to species
Source: Zookeys. 2017 Sep 21;(701):1–496. doi: 10.3897/zookeys.701.13261 (PMC5674090; doi:10.3897/zookeys.701.13261)
Supplement: XML Treatment for Torrenticola biscutella [file zookeys.701.13261-treatment3.xml]

<!DOCTYPE tp:taxon-treatment
  PUBLIC "-//TaxonX//DTD Taxonomic Treatment Publishing DTD v0 20100105//EN" "tax-treatment-NSO.dtd">
<tp:taxon-treatment xmlns:tp="http://www.plazi.org/taxpub"><tp:treatment-meta><kwd-group><label>Taxon classification</label><kwd><named-content xmlns:xlink="http://www.w3.org/1999/xlink" content-type="kingdom">Animalia</named-content></kwd><kwd><named-content xmlns:xlink="http://www.w3.org/1999/xlink" content-type="order">Trombidiformes</named-content></kwd><kwd><named-content xmlns:xlink="http://www.w3.org/1999/xlink" content-type="family">Torrenticolidae</named-content></kwd></kwd-group><mixed-citation publication-type="journal"><person-group><name><surname>Fisher</surname><given-names>J. Ray</given-names></name><name><surname>Fisher</surname><given-names>Danielle M.</given-names></name><name><surname>Skvarla</surname><given-names>Michael J.</given-names></name><name><surname>Nelson</surname><given-names>Whitney A.</given-names></name><name><surname>Dowling</surname><given-names>Ashley P.G.</given-names></name></person-group><article-title>Revision of torrent mites (<tp:taxon-name><tp:taxon-name-part taxon-name-part-type="clade">Parasitengona</tp:taxon-name-part></tp:taxon-name>, <tp:taxon-name><tp:taxon-name-part taxon-name-part-type="family">Torrenticolidae</tp:taxon-name-part></tp:taxon-name>, <italic><tp:taxon-name><tp:taxon-name-part taxon-name-part-type="genus" reg="Torrenticola">Torrenticola</tp:taxon-name-part></tp:taxon-name></italic>) of the United States and Canada: 90 descriptions, molecular phylogenetics, and a key to species</article-title><source>Zookeys</source><day>21</day><month>9</month><year>2017</year><volume>2017</volume><issue>701</issue><fpage>1</fpage><lpage>496</lpage><pub-id pub-id-type="doi">10.3897/zookeys.701.13261</pub-id></mixed-citation></tp:treatment-meta><tp:nomenclature><tp:taxon-name>
                    <tp:taxon-name-part taxon-name-part-type="genus" reg="Torrenticola">Torrenticola</tp:taxon-name-part>
                    <tp:taxon-name-part taxon-name-part-type="species" reg="biscutella">biscutella</tp:taxon-name-part>
                    <object-id xmlns:xlink="http://www.w3.org/1999/xlink" content-type="zoobank" xlink:type="simple">http://zoobank.org/F45BF84D-35BF-4498-A610-0EB69342AF30</object-id>
                  </tp:taxon-name><tp:taxon-authority>Fisher &amp; Dowling</tp:taxon-authority><tp:taxon-status xmlns:xlink="http://www.w3.org/1999/xlink" xlink:type="simple">sp. n.</tp:taxon-status></tp:nomenclature><tp:treatment-sec sec-type="material" id="SECID0EVFBK"><title>Material examined.</title><p>HOLOTYPE (♀): from USA, Arkansas, Montgomery County, South Fork Ouachita River, access off County Road 17 at Forest Road 903, 29 Jul 2011, by IM Smith, IMS110040, DNA 1263.</p><p>PARATYPES (4 ♀; 3 ♂): <bold>Arkansas, USA</bold>: 1 ♂ (ALLOTYPE) from Montgomery County, Ouachita River (<named-content xmlns:xlink="http://www.w3.org/1999/xlink" content-type="dwc:verbatimCoordinates" xlink:type="simple"><named-content content-type="geo-json" specific-use="{&#34;type&#34;:&#34;Point&#34;,&#34;coordinates&#34;:[-93.883378,34.581444]}" id="NCID0EBGBK" xlink:type="simple">34°34'53.20"N, 93°53'0.16"W</named-content></named-content>), 5 Oct 2007, by AJ Radwell, &amp; HW Robison, AJR070300A • 2 ♂ Montgomery County, Ouachita River (<named-content xmlns:xlink="http://www.w3.org/1999/xlink" content-type="dwc:verbatimCoordinates" xlink:type="simple"><named-content content-type="geo-json" specific-use="{&#34;type&#34;:&#34;Point&#34;,&#34;coordinates&#34;:[-93.883378,34.581444]}" id="NCID0EJGBK" xlink:type="simple">34°34'53.20"N, 93°53'0.16"W</named-content></named-content>), 5 Oct 2007, by AJ Radwell, &amp; HW Robison, AJR070300A • 3 ♀ from Montgomery County, South Fork Ouachita River, access off County Road 17 at Forest Road 903, 29 Jul 2011, by IM Smith, IMS110040 • <bold>Missouri, USA</bold>: 1 ♀ from Crawford County, Huzzah Creek, Red Bluff campground, off Road V east of Davisville, 23 Jul 2011, by IM Smith, IMS110029.</p></tp:treatment-sec><tp:treatment-sec sec-type="Type deposition" id="SECID0EQGBK"><title>Type deposition.</title><p>Holotype (♀), allotype (♂), and some paratypes (2 ♀; 1 ♂) deposited in the <named-content xmlns:xlink="http://www.w3.org/1999/xlink" content-type="dwc:institutional_code" xlink:type="simple">CNC</named-content>; other paratypes (2 ♀; 1 ♂) deposited in the <named-content xmlns:xlink="http://www.w3.org/1999/xlink" content-type="dwc:institutional_code" xlink:type="simple">ACUA</named-content>.</p></tp:treatment-sec><tp:treatment-sec sec-type="diagnosis" id="SECID0EAHBK"><title>Diagnosis.</title><p>
                    <italic><tp:taxon-name><tp:taxon-name-part taxon-name-part-type="genus" reg="Torrenticola">Torrenticola</tp:taxon-name-part> <tp:taxon-name-part taxon-name-part-type="species" reg="biscutella">biscutella</tp:taxon-name-part></tp:taxon-name></italic> are similar to other members of the <tp:taxon-name><tp:taxon-name-part taxon-name-part-type="genus" reg="Rusetria">Rusetria</tp:taxon-name-part></tp:taxon-name> “Eastern 2-Plates” group (<italic><tp:taxon-name><tp:taxon-name-part taxon-name-part-type="genus" reg="Torrenticola">T.</tp:taxon-name-part> <tp:taxon-name-part taxon-name-part-type="species" reg="caerulea">caerulea</tp:taxon-name-part></tp:taxon-name></italic>, <italic><tp:taxon-name><tp:taxon-name-part taxon-name-part-type="genus" reg="Torrenticola">T.</tp:taxon-name-part> <tp:taxon-name-part taxon-name-part-type="species" reg="delicatexa">delicatexa</tp:taxon-name-part></tp:taxon-name></italic>, <italic><tp:taxon-name><tp:taxon-name-part taxon-name-part-type="genus" reg="Torrenticola">T.</tp:taxon-name-part> <tp:taxon-name-part taxon-name-part-type="species" reg="feminellai">feminellai</tp:taxon-name-part></tp:taxon-name></italic>, <italic><tp:taxon-name><tp:taxon-name-part taxon-name-part-type="genus" reg="Torrenticola">T.</tp:taxon-name-part> <tp:taxon-name-part taxon-name-part-type="species" reg="indistincta">indistincta</tp:taxon-name-part></tp:taxon-name></italic>, <italic><tp:taxon-name><tp:taxon-name-part taxon-name-part-type="genus" reg="Torrenticola">T.</tp:taxon-name-part> <tp:taxon-name-part taxon-name-part-type="species" reg="malarkeyorum">malarkeyorum</tp:taxon-name-part></tp:taxon-name></italic>, <italic><tp:taxon-name><tp:taxon-name-part taxon-name-part-type="genus" reg="Torrenticola">T.</tp:taxon-name-part> <tp:taxon-name-part taxon-name-part-type="species" reg="microbiscutella">microbiscutella</tp:taxon-name-part></tp:taxon-name></italic>, <italic><tp:taxon-name><tp:taxon-name-part taxon-name-part-type="genus" reg="Torrenticola">T.</tp:taxon-name-part> <tp:taxon-name-part taxon-name-part-type="species" reg="pendula">pendula</tp:taxon-name-part></tp:taxon-name></italic>, <italic><tp:taxon-name><tp:taxon-name-part taxon-name-part-type="genus" reg="Torrenticola">T.</tp:taxon-name-part> <tp:taxon-name-part taxon-name-part-type="species" reg="sellersorum">sellersorum</tp:taxon-name-part></tp:taxon-name></italic>, <italic><tp:taxon-name><tp:taxon-name-part taxon-name-part-type="genus" reg="Torrenticola">T.</tp:taxon-name-part> <tp:taxon-name-part taxon-name-part-type="species" reg="tysoni">tysoni</tp:taxon-name-part></tp:taxon-name></italic>, <italic><tp:taxon-name><tp:taxon-name-part taxon-name-part-type="genus" reg="Torrenticola">T.</tp:taxon-name-part> <tp:taxon-name-part taxon-name-part-type="species" reg="ululata">ululata</tp:taxon-name-part></tp:taxon-name></italic>, and <italic><tp:taxon-name><tp:taxon-name-part taxon-name-part-type="genus" reg="Torrenticola">T.</tp:taxon-name-part> <tp:taxon-name-part taxon-name-part-type="species" reg="whitneyae">whitneyae</tp:taxon-name-part></tp:taxon-name></italic>) in having anterio-lateral platelets fused to the dorsal plate, having dorsal coloration separated into anterior and posterior portions (except <italic><tp:taxon-name><tp:taxon-name-part taxon-name-part-type="genus" reg="Torrenticola">T.</tp:taxon-name-part> <tp:taxon-name-part taxon-name-part-type="species" reg="indistincta">indistincta</tp:taxon-name-part></tp:taxon-name></italic> and <italic><tp:taxon-name><tp:taxon-name-part taxon-name-part-type="genus" reg="Torrenticola">T.</tp:taxon-name-part> <tp:taxon-name-part taxon-name-part-type="species" reg="ululata">ululata</tp:taxon-name-part></tp:taxon-name></italic>), and being distributed in the east. It is one of only four Eastern 2-Plates that have dark, bold, bluish-purple coloration (also <italic><tp:taxon-name><tp:taxon-name-part taxon-name-part-type="genus" reg="Torrenticola">T.</tp:taxon-name-part> <tp:taxon-name-part taxon-name-part-type="species" reg="pendula">pendula</tp:taxon-name-part></tp:taxon-name></italic>, <italic><tp:taxon-name><tp:taxon-name-part taxon-name-part-type="genus" reg="Torrenticola">T.</tp:taxon-name-part> <tp:taxon-name-part taxon-name-part-type="species" reg="sellersorum">sellersorum</tp:taxon-name-part></tp:taxon-name></italic>, and <italic><tp:taxon-name><tp:taxon-name-part taxon-name-part-type="genus" reg="Torrenticola">T.</tp:taxon-name-part> <tp:taxon-name-part taxon-name-part-type="species" reg="tysoni">tysoni</tp:taxon-name-part></tp:taxon-name></italic>). <italic><tp:taxon-name><tp:taxon-name-part taxon-name-part-type="genus" reg="Torrenticola">Torrenticola</tp:taxon-name-part> <tp:taxon-name-part taxon-name-part-type="species" reg="biscutella">biscutella</tp:taxon-name-part></tp:taxon-name></italic> can be differentiated from <italic><tp:taxon-name><tp:taxon-name-part taxon-name-part-type="genus" reg="Torrenticola">T.</tp:taxon-name-part> <tp:taxon-name-part taxon-name-part-type="species" reg="caerulea">caerulea</tp:taxon-name-part></tp:taxon-name></italic>, <italic><tp:taxon-name><tp:taxon-name-part taxon-name-part-type="genus" reg="Torrenticola">T.</tp:taxon-name-part> <tp:taxon-name-part taxon-name-part-type="species" reg="ululata">ululata</tp:taxon-name-part></tp:taxon-name></italic>, <italic><tp:taxon-name><tp:taxon-name-part taxon-name-part-type="genus" reg="Torrenticola">T.</tp:taxon-name-part> <tp:taxon-name-part taxon-name-part-type="species" reg="indistincta">indistincta</tp:taxon-name-part></tp:taxon-name></italic>, and <italic><tp:taxon-name><tp:taxon-name-part taxon-name-part-type="genus" reg="Torrenticola">T.</tp:taxon-name-part> <tp:taxon-name-part taxon-name-part-type="species" reg="feminellai">feminellai</tp:taxon-name-part></tp:taxon-name></italic> by dorsal coloration and pattern. <italic><tp:taxon-name><tp:taxon-name-part taxon-name-part-type="genus" reg="Torrenticola">T.</tp:taxon-name-part> <tp:taxon-name-part taxon-name-part-type="species" reg="biscutella">biscutella</tp:taxon-name-part></tp:taxon-name></italic> can be differentiated from <italic><tp:taxon-name><tp:taxon-name-part taxon-name-part-type="genus" reg="Torrenticola">T.</tp:taxon-name-part> <tp:taxon-name-part taxon-name-part-type="species" reg="tysoni">tysoni</tp:taxon-name-part></tp:taxon-name></italic> by having a stockier rostrum (length/width = 2.55–2.83 in <italic><tp:taxon-name><tp:taxon-name-part taxon-name-part-type="genus" reg="Torrenticola">T.</tp:taxon-name-part> <tp:taxon-name-part taxon-name-part-type="species" reg="biscutella">biscutella</tp:taxon-name-part></tp:taxon-name></italic>, 3.06–3.50 in <italic><tp:taxon-name><tp:taxon-name-part taxon-name-part-type="genus" reg="Torrenticola">T.</tp:taxon-name-part> <tp:taxon-name-part taxon-name-part-type="species" reg="tysoni">tysoni</tp:taxon-name-part></tp:taxon-name></italic>). Female <italic><tp:taxon-name><tp:taxon-name-part taxon-name-part-type="genus" reg="Torrenticola">T.</tp:taxon-name-part> <tp:taxon-name-part taxon-name-part-type="species" reg="biscutella">biscutella</tp:taxon-name-part></tp:taxon-name></italic> can be differentiated from female <italic><tp:taxon-name><tp:taxon-name-part taxon-name-part-type="genus" reg="Torrenticola">T.</tp:taxon-name-part> <tp:taxon-name-part taxon-name-part-type="species" reg="malarkeyorum">malarkeyorum</tp:taxon-name-part></tp:taxon-name></italic> by having a shorter subcapitulum (ventral length = 290–315 in <italic><tp:taxon-name><tp:taxon-name-part taxon-name-part-type="genus" reg="Torrenticola">T.</tp:taxon-name-part> <tp:taxon-name-part taxon-name-part-type="species" reg="biscutella">biscutella</tp:taxon-name-part></tp:taxon-name></italic>, 317.5–335 in <italic><tp:taxon-name><tp:taxon-name-part taxon-name-part-type="genus" reg="Torrenticola">T.</tp:taxon-name-part> <tp:taxon-name-part taxon-name-part-type="species" reg="malarkeyorum">malarkeyorum</tp:taxon-name-part></tp:taxon-name></italic>). Male <italic><tp:taxon-name><tp:taxon-name-part taxon-name-part-type="genus" reg="Torrenticola">T.</tp:taxon-name-part> <tp:taxon-name-part taxon-name-part-type="species" reg="biscutella">biscutella</tp:taxon-name-part></tp:taxon-name></italic> can be differentiated from male <italic><tp:taxon-name><tp:taxon-name-part taxon-name-part-type="genus" reg="Torrenticola">T.</tp:taxon-name-part> <tp:taxon-name-part taxon-name-part-type="species" reg="malarkeyorum">malarkeyorum</tp:taxon-name-part></tp:taxon-name></italic> by having a slightly rounder dorsum (length/width 1.37–1.42 in <italic><tp:taxon-name><tp:taxon-name-part taxon-name-part-type="genus" reg="Torrenticola">T.</tp:taxon-name-part> <tp:taxon-name-part taxon-name-part-type="species" reg="biscutella">biscutella</tp:taxon-name-part></tp:taxon-name></italic>, 1.42–1.56 in <italic><tp:taxon-name><tp:taxon-name-part taxon-name-part-type="genus" reg="Torrenticola">T.</tp:taxon-name-part> <tp:taxon-name-part taxon-name-part-type="species" reg="malarkeyorum">malarkeyorum</tp:taxon-name-part></tp:taxon-name></italic>). Additionally, although <italic><tp:taxon-name><tp:taxon-name-part taxon-name-part-type="genus" reg="Torrenticola">T.</tp:taxon-name-part> <tp:taxon-name-part taxon-name-part-type="species" reg="biscutella">biscutella</tp:taxon-name-part></tp:taxon-name></italic> and <italic><tp:taxon-name><tp:taxon-name-part taxon-name-part-type="genus" reg="Torrenticola">T.</tp:taxon-name-part> <tp:taxon-name-part taxon-name-part-type="species" reg="malarkeyorum">malarkeyorum</tp:taxon-name-part></tp:taxon-name></italic> have the same dorsal coloration and pattern, often the coloration is bold in <italic><tp:taxon-name><tp:taxon-name-part taxon-name-part-type="genus" reg="Torrenticola">T.</tp:taxon-name-part> <tp:taxon-name-part taxon-name-part-type="species" reg="biscutella">biscutella</tp:taxon-name-part></tp:taxon-name></italic> and faint in <italic><tp:taxon-name><tp:taxon-name-part taxon-name-part-type="genus" reg="Torrenticola">T.</tp:taxon-name-part> <tp:taxon-name-part taxon-name-part-type="species" reg="malarkeyorum">malarkeyorum</tp:taxon-name-part></tp:taxon-name></italic>. Female <italic><tp:taxon-name><tp:taxon-name-part taxon-name-part-type="genus" reg="Torrenticola">T.</tp:taxon-name-part> <tp:taxon-name-part taxon-name-part-type="species" reg="biscutella">biscutella</tp:taxon-name-part></tp:taxon-name></italic> can be differentiated from female <italic><tp:taxon-name><tp:taxon-name-part taxon-name-part-type="genus" reg="Torrenticola">T.</tp:taxon-name-part> <tp:taxon-name-part taxon-name-part-type="species" reg="delicatexa">delicatexa</tp:taxon-name-part></tp:taxon-name></italic> by having a shorter genital field (152.5–167.5 in <italic><tp:taxon-name><tp:taxon-name-part taxon-name-part-type="genus" reg="Torrenticola">T.</tp:taxon-name-part> <tp:taxon-name-part taxon-name-part-type="species" reg="biscutella">biscutella</tp:taxon-name-part></tp:taxon-name></italic>, 175–198 in <italic><tp:taxon-name><tp:taxon-name-part taxon-name-part-type="genus" reg="Torrenticola">T.</tp:taxon-name-part> <tp:taxon-name-part taxon-name-part-type="species" reg="delicatexa">delicatexa</tp:taxon-name-part></tp:taxon-name></italic>) and male <italic><tp:taxon-name><tp:taxon-name-part taxon-name-part-type="genus" reg="Torrenticola">T.</tp:taxon-name-part> <tp:taxon-name-part taxon-name-part-type="species" reg="biscutella">biscutella</tp:taxon-name-part></tp:taxon-name></italic> can be differentiated from male <italic><tp:taxon-name><tp:taxon-name-part taxon-name-part-type="genus" reg="Torrenticola">T.</tp:taxon-name-part> <tp:taxon-name-part taxon-name-part-type="species" reg="delicatexa">delicatexa</tp:taxon-name-part></tp:taxon-name></italic> by having a slightly rounder dorsum (length/width = 1.37–1.42 in <italic><tp:taxon-name><tp:taxon-name-part taxon-name-part-type="genus" reg="Torrenticola">T.</tp:taxon-name-part> <tp:taxon-name-part taxon-name-part-type="species" reg="biscutella">biscutella</tp:taxon-name-part></tp:taxon-name></italic>, 1.44–1.56 in <italic><tp:taxon-name><tp:taxon-name-part taxon-name-part-type="genus" reg="Torrenticola">T.</tp:taxon-name-part> <tp:taxon-name-part taxon-name-part-type="species" reg="delicatexa">delicatexa</tp:taxon-name-part></tp:taxon-name></italic>). Female <italic><tp:taxon-name><tp:taxon-name-part taxon-name-part-type="genus" reg="Torrenticola">T.</tp:taxon-name-part> <tp:taxon-name-part taxon-name-part-type="species" reg="biscutella">biscutella</tp:taxon-name-part></tp:taxon-name></italic> can be differentiated from female <italic><tp:taxon-name><tp:taxon-name-part taxon-name-part-type="genus" reg="Torrenticola">T.</tp:taxon-name-part> <tp:taxon-name-part taxon-name-part-type="species" reg="sellersorum">sellersorum</tp:taxon-name-part></tp:taxon-name></italic> by anterior venter/genital field length (0.82–0.88 in <italic><tp:taxon-name><tp:taxon-name-part taxon-name-part-type="genus" reg="Torrenticola">T.</tp:taxon-name-part> <tp:taxon-name-part taxon-name-part-type="species" reg="biscutella">biscutella</tp:taxon-name-part></tp:taxon-name></italic>, 0.69–0.77 in <italic><tp:taxon-name><tp:taxon-name-part taxon-name-part-type="genus" reg="Torrenticola">T.</tp:taxon-name-part> <tp:taxon-name-part taxon-name-part-type="species" reg="sellersorum">sellersorum</tp:taxon-name-part></tp:taxon-name></italic>). Male <italic><tp:taxon-name><tp:taxon-name-part taxon-name-part-type="genus" reg="Torrenticola">T.</tp:taxon-name-part> <tp:taxon-name-part taxon-name-part-type="species" reg="biscutella">biscutella</tp:taxon-name-part></tp:taxon-name></italic> can be differentiated from male <italic><tp:taxon-name><tp:taxon-name-part taxon-name-part-type="genus" reg="Torrenticola">T.</tp:taxon-name-part> <tp:taxon-name-part taxon-name-part-type="species" reg="sellersorum">sellersorum</tp:taxon-name-part></tp:taxon-name></italic> by having slightly stockier anterio-lateral platelets (length/width = 2.58–2.74 in <italic><tp:taxon-name><tp:taxon-name-part taxon-name-part-type="genus" reg="Torrenticola">T.</tp:taxon-name-part> <tp:taxon-name-part taxon-name-part-type="species" reg="biscutella">biscutella</tp:taxon-name-part></tp:taxon-name></italic>, 2.76–3.00 in <italic><tp:taxon-name><tp:taxon-name-part taxon-name-part-type="genus" reg="Torrenticola">T.</tp:taxon-name-part> <tp:taxon-name-part taxon-name-part-type="species" reg="sellersorum">sellersorum</tp:taxon-name-part></tp:taxon-name></italic>). <italic><tp:taxon-name><tp:taxon-name-part taxon-name-part-type="genus" reg="Torrenticola">T.</tp:taxon-name-part> <tp:taxon-name-part taxon-name-part-type="species" reg="biscutella">biscutella</tp:taxon-name-part></tp:taxon-name></italic> can be differentiated from <italic><tp:taxon-name><tp:taxon-name-part taxon-name-part-type="genus" reg="Torrenticola">T.</tp:taxon-name-part> <tp:taxon-name-part taxon-name-part-type="species" reg="pendula">pendula</tp:taxon-name-part></tp:taxon-name></italic> by having a stockier gnathosomal bay (1.55–1.85 in <italic><tp:taxon-name><tp:taxon-name-part taxon-name-part-type="genus" reg="Torrenticola">T.</tp:taxon-name-part> <tp:taxon-name-part taxon-name-part-type="species" reg="biscutella">biscutella</tp:taxon-name-part></tp:taxon-name></italic>, 2.42–2.9 in <italic><tp:taxon-name><tp:taxon-name-part taxon-name-part-type="genus" reg="Torrenticola">T.</tp:taxon-name-part> <tp:taxon-name-part taxon-name-part-type="species" reg="pendula">pendula</tp:taxon-name-part></tp:taxon-name></italic>); more elongate tibiae (3.11–3.45 in <italic><tp:taxon-name><tp:taxon-name-part taxon-name-part-type="genus" reg="Torrenticola">T.</tp:taxon-name-part> <tp:taxon-name-part taxon-name-part-type="species" reg="biscutella">biscutella</tp:taxon-name-part></tp:taxon-name></italic>, 2.78–3.05 in <italic><tp:taxon-name><tp:taxon-name-part taxon-name-part-type="genus" reg="Torrenticola">T.</tp:taxon-name-part> <tp:taxon-name-part taxon-name-part-type="species" reg="biscutella">biscutella</tp:taxon-name-part></tp:taxon-name></italic>); and by dorsal pattern. <italic><tp:taxon-name><tp:taxon-name-part taxon-name-part-type="genus" reg="Torrenticola">T.</tp:taxon-name-part> <tp:taxon-name-part taxon-name-part-type="species" reg="biscutella">biscutella</tp:taxon-name-part></tp:taxon-name></italic> can be differentiated from <italic><tp:taxon-name><tp:taxon-name-part taxon-name-part-type="genus" reg="Torrenticola">T.</tp:taxon-name-part> <tp:taxon-name-part taxon-name-part-type="species" reg="microbiscutella">microbiscutella</tp:taxon-name-part></tp:taxon-name></italic> by having a more ovoid dorsum (length/width = 1.33–1.42 in <italic><tp:taxon-name><tp:taxon-name-part taxon-name-part-type="genus" reg="Torrenticola">T.</tp:taxon-name-part> <tp:taxon-name-part taxon-name-part-type="species" reg="biscutella">biscutella</tp:taxon-name-part></tp:taxon-name></italic>, 1.63–1.75 in <italic><tp:taxon-name><tp:taxon-name-part taxon-name-part-type="genus" reg="Torrenticola">T.</tp:taxon-name-part> <tp:taxon-name-part taxon-name-part-type="species" reg="microbiscutella">microbiscutella</tp:taxon-name-part></tp:taxon-name></italic>) and by anterior venter/genital field width (♀ = 0.84–0.91 in <italic><tp:taxon-name><tp:taxon-name-part taxon-name-part-type="genus" reg="Torrenticola">T.</tp:taxon-name-part> <tp:taxon-name-part taxon-name-part-type="species" reg="biscutella">biscutella</tp:taxon-name-part></tp:taxon-name></italic>, 1.25–1.33 in <italic><tp:taxon-name><tp:taxon-name-part taxon-name-part-type="genus" reg="Torrenticola">T.</tp:taxon-name-part> <tp:taxon-name-part taxon-name-part-type="species" reg="microbiscutella">microbiscutella</tp:taxon-name-part></tp:taxon-name></italic>; ♂ = 1.68–1.80 in <italic><tp:taxon-name><tp:taxon-name-part taxon-name-part-type="genus" reg="Torrenticola">T.</tp:taxon-name-part> <tp:taxon-name-part taxon-name-part-type="species" reg="biscutella">biscutella</tp:taxon-name-part></tp:taxon-name></italic> and 1.95–2.29 in <italic><tp:taxon-name><tp:taxon-name-part taxon-name-part-type="genus" reg="Torrenticola">T.</tp:taxon-name-part> <tp:taxon-name-part taxon-name-part-type="species" reg="microbiscutella">microbiscutella</tp:taxon-name-part></tp:taxon-name></italic>). <italic><tp:taxon-name><tp:taxon-name-part taxon-name-part-type="genus" reg="Torrenticola">T.</tp:taxon-name-part> <tp:taxon-name-part taxon-name-part-type="species" reg="biscutella">biscutella</tp:taxon-name-part></tp:taxon-name></italic> can be differentiated from <italic><tp:taxon-name><tp:taxon-name-part taxon-name-part-type="genus" reg="Torrenticola">T.</tp:taxon-name-part> <tp:taxon-name-part taxon-name-part-type="species" reg="whitneyae">whitneyae</tp:taxon-name-part></tp:taxon-name></italic> by having more elongate pedipalpal tibiae (3.11–3.45 in <italic><tp:taxon-name><tp:taxon-name-part taxon-name-part-type="genus" reg="Torrenticola">T.</tp:taxon-name-part> <tp:taxon-name-part taxon-name-part-type="species" reg="biscutella">biscutella</tp:taxon-name-part></tp:taxon-name></italic>, 2.42–2.95 in <italic><tp:taxon-name><tp:taxon-name-part taxon-name-part-type="genus" reg="Torrenticola">T.</tp:taxon-name-part> <tp:taxon-name-part taxon-name-part-type="species" reg="whitneyae">whitneyae</tp:taxon-name-part></tp:taxon-name></italic>) and by anterior venter/genital field length (♀ = 0.82–0.88 in <italic><tp:taxon-name><tp:taxon-name-part taxon-name-part-type="genus" reg="Torrenticola">T.</tp:taxon-name-part> <tp:taxon-name-part taxon-name-part-type="species" reg="biscutella">biscutella</tp:taxon-name-part></tp:taxon-name></italic>, 0.59–0.75 in <italic><tp:taxon-name><tp:taxon-name-part taxon-name-part-type="genus" reg="Torrenticola">T.</tp:taxon-name-part> <tp:taxon-name-part taxon-name-part-type="species" reg="whitneyae">whitneyae</tp:taxon-name-part></tp:taxon-name></italic>; ♂ = 1.55–1.76 in <italic><tp:taxon-name><tp:taxon-name-part taxon-name-part-type="genus" reg="Torrenticola">T.</tp:taxon-name-part> <tp:taxon-name-part taxon-name-part-type="species" reg="biscutella">biscutella</tp:taxon-name-part></tp:taxon-name></italic> and 1.37–1.43 in <italic><tp:taxon-name><tp:taxon-name-part taxon-name-part-type="genus" reg="Torrenticola">T.</tp:taxon-name-part> <tp:taxon-name-part taxon-name-part-type="species" reg="whitneyae">whitneyae</tp:taxon-name-part></tp:taxon-name></italic>).</p></tp:treatment-sec><tp:treatment-sec sec-type="description" id="SECID0EQBCK"><title>Description.</title><p>
                    <bold>Female (Figure <xref ref-type="fig" rid="F25">25</xref>)</bold> (n = 4) (holotype measurements in parentheses when available) with characters of the genus with following specifications.</p><p>
                    <bold>Dorsum</bold> — (560–630 (560) long; 420–455 (420) wide) ovoid with bluish-purple coloration separated into anterior and posterior portions, and bold or faint orange medially. Anterio-medial platelets (122.5–135 (122.5) long; 40–45 (40) wide). Anterio-lateral platelets (140–170 (140) long; 62.5–75 (62.5) wide) fused to dorsal plate. Dgl-4 much closer to the edge of the dorsum than to the muscle scars (distance between Dgl-4 300–330 (300)). Dorsal plate proportions: dorsum length/width 1.33–1.38 (1.33); dorsal width/distance between Dgl-4 1.38–1.40 (1.40); anterio-medial platelet length/width 3.00–3.31 (3.06); anterio-lateral platelet length/width 2.24–2.48 (2.24); anterio-lateral/anterio-medial length 1.14–1.28 (1.14).</p><p>
                    <bold>Gnathosoma — Subcapitulum</bold> (290–315 (290) long (ventral); 207–240 (208) long (dorsal); 137.5–155 (137.5) tall) colorless. Rostrum (110–125 (110) long; 42.5–47.5 (42.5) wide). Chelicerae (286–335 (286) long) with curved fangs (55–70 (56) long). Subcapitular proportions: ventral length/height 2.02–2.11 (2.11); rostrum length/width 2.56–2.67 (2.59). <bold>Pedipalps</bold> with tuberculate ventral extensions on femora and genua. Palpomeres: trochanter (43.75–50 (43.75) long); femur (107.5–122.5 (107.5) long); genu (65–72.5 (65) long); tibia (80–86.25 (80) long; 23.75–25 (23.75) wide); tarsus (20–20 (20) long). Palpomere proportions: femur/genu 1.59–1.74 (1.65); tibia/femur 0.69–0.74 (0.74); tibia length/width 3.35–3.45 (3.37).</p><p>
                    <bold>Venter</bold> — (660–740 (660) long; 488–544 (489) wide) with faint bluish-purple coloration. Gnathosomal bay (151.25–172.5 (151.25) long; 97.5–100 (100) wide). Cxgl-4 subapical. <bold>Medial suture</bold> absent. <bold>Genital plates</bold> (152.5–167.5 (152.5) long; 142.5–160 (142.5) wide). Additional measurements: Cx-1 (274–309 (275) long (total); 118–135 (121) long (medial)); Cx-3 (319–392 (319) wide); anterior venter (130–147.5 (130) long). Ventral proportions: gnathosomal bay length/width 1.55–1.73 (1.55); anterior venter/genital field length 0.82–0.88 (0.85); anterior venter length/genital field width 0.84–0.91 (0.91).</p><p>
                    <bold>Male (Figure <xref ref-type="fig" rid="F26">26</xref>)</bold> (n = 3) (allotypic measurements in parentheses when available) with characters of the genus with following specifications.</p><p>
                    <bold>Dorsum</bold> — (430–445 (440) long; 310–315 (310) wide) ovoid with bluish-purple coloration separated into anterior and posterior portions, and bold or faint orange medially. Anterio-medial platelets (97.5–97.5 (97.5) long; 33.75–36.25 (35) wide). Anterio-lateral platelets (122.5–130 (130) long; 45–50 (47.5) wide) fused to dorsal plate. Dgl-4 much closer to the edge of the dorsum than to the muscle scars (distance between Dgl-4 230–242.5 (230)). Dorsal plate proportions: dorsum length/width 1.37–1.42 (1.42); dorsal width/distance between Dgl-4 1.30–1.35 (1.35); anterio-medial platelet length/width 2.69–2.89 (2.79); anterio-lateral platelet length/width 2.58–2.74 (2.74); anterio-lateral/anterio-medial length 1.26–1.33 (1.33).</p><p>
                    <bold>Gnathosoma — Subcapitulum</bold> (230–235 (235) long (ventral); 175–177.5 (177) long (dorsal); 20–20 (20) tall) colorless. Rostrum (85–92.5 (92.5) long; 30–36.25 (36.25) wide). Chelicerae (225–241 (241) long) with curved fangs (45–50 (46) long). Subcapitular proportions: ventral length/height 2.29–2.47 (2.29); rostrum length/width 2.55–2.83 (2.55). <bold>Pedipalps</bold> with tuberculate ventral extensions on femora and genua. Palpomeres: trochanter (23.75–37.5 (37.5) long); femur (85–90 (90) long); genu (52.5–55 (55) long); tibia (68.75–72.5 (72.5) long; 21.25–22.5 (22.5) wide); tarsus (17.5–20 (20) long). Palpomere proportions: femur/genu 1.62–1.64 (1.64); tibia/femur 0.81–0.82 (0.81); tibia length/width 3.11–3.24 (3.22).</p><p>
                    <bold>Venter</bold> — (510–525 (525) long; 335–380 (336) wide) with faint bluish-purple coloration. Gnathosomal bay (115–122.5 (122.5) long; 65–67.5 (67.5) wide). Cxgl-4 subapical. <bold>Medial suture</bold> (60–65 (65) long). <bold>Genital plates</bold> (102.5–110 (102.5) long; 100–100 (100) wide). Additional measurements: Cx-1 (215–226 (226) long (total); 99–110 (100) long (medial)); Cx-3 (252–275 (252) wide); anterior venter (167.5–180 (180) long). Ventral proportions: gnathosomal bay length/width 1.70–1.85 (1.81); anterior venter/genital field length 1.55–1.76 (1.76); anterior venter length/genital field width 1.68–1.80 (1.80); anterior venter/medial suture 2.68–2.83 (2.77).</p><p>
                    <bold>Immatures</bold> unknown.</p></tp:treatment-sec><tp:treatment-sec sec-type="etymology" id="SECID0EODCK"><title>Etymology.</title><p>Specific epithet (<italic><tp:taxon-name><tp:taxon-name-part taxon-name-part-type="species" reg="biscutella">biscutella</tp:taxon-name-part></tp:taxon-name></italic>) refers to the appearance of only two anterio-dorsal platelets due to the fusion of lateral platelets with the dorsal shield (<italic>bi</italic>-, L. two; <italic>scutella</italic>, L. little plate).</p></tp:treatment-sec><tp:treatment-sec sec-type="distribution" id="SECID0ECECK"><title>Distribution.</title><p>Interior Highlands (both Ozarks and Ouachitas), likely endemic (Figure <xref ref-type="fig" rid="F24">24</xref>).</p><fig id="F24" position="float" orientation="portrait"><label>Figure 24.</label><caption><p>
          <italic><tp:taxon-name><tp:taxon-name-part taxon-name-part-type="genus" reg="Torrenticola">Torrenticola</tp:taxon-name-part> <tp:taxon-name-part taxon-name-part-type="species" reg="biscutella">biscutella</tp:taxon-name-part></tp:taxon-name></italic> sp. n. distribution.</p></caption><graphic xmlns:xlink="http://www.w3.org/1999/xlink" xlink:href="zookeys-701-001-g024.jpg" position="float" orientation="portrait" xlink:type="simple" id="oo_157043.jpg"/></fig><fig id="F25" position="float" orientation="portrait"><label>Figure 25.</label><caption><p>
          <italic><tp:taxon-name><tp:taxon-name-part taxon-name-part-type="genus" reg="Torrenticola">Torrenticola</tp:taxon-name-part> <tp:taxon-name-part taxon-name-part-type="species" reg="biscutella">biscutella</tp:taxon-name-part></tp:taxon-name></italic> sp. n. female: <bold>A</bold> dorsal plates <bold>B</bold> venter (legs removed) <bold>C</bold> subcapitulum <bold>D</bold> pedipalp (setae not accurately depicted). Scale = 100 µm.</p></caption><graphic xmlns:xlink="http://www.w3.org/1999/xlink" xlink:href="zookeys-701-001-g025.jpg" position="float" orientation="portrait" xlink:type="simple" id="oo_157044.jpg"/></fig><fig id="F26" position="float" orientation="portrait"><label>Figure 26.</label><caption><p>
          <italic><tp:taxon-name><tp:taxon-name-part taxon-name-part-type="genus" reg="Torrenticola">Torrenticola</tp:taxon-name-part> <tp:taxon-name-part taxon-name-part-type="species" reg="biscutella">biscutella</tp:taxon-name-part></tp:taxon-name></italic> sp. n. male: <bold>A</bold> dorsal plates <bold>B</bold> venter (legs removed) <bold>C</bold> subcapitulum <bold>D</bold> pedipalp (setae not accurately depicted). Scale = 100 µm.</p></caption><graphic xmlns:xlink="http://www.w3.org/1999/xlink" xlink:href="zookeys-701-001-g026.jpg" position="float" orientation="portrait" xlink:type="simple" id="oo_157045.jpg"/></fig></tp:treatment-sec><tp:treatment-sec sec-type="remarks" id="SECID0EEHCK"><title>Remarks.</title><p>
                    <italic><tp:taxon-name><tp:taxon-name-part taxon-name-part-type="genus" reg="Torrenticola">Torrenticola</tp:taxon-name-part> <tp:taxon-name-part taxon-name-part-type="species" reg="biscutella">biscutella</tp:taxon-name-part></tp:taxon-name></italic> groups with other members of the <tp:taxon-name><tp:taxon-name-part taxon-name-part-type="genus" reg="Rusetria">Rusetria</tp:taxon-name-part></tp:taxon-name> Complex with high support and specimens of this species were less than 2% different in <abbrev xmlns:xlink="http://www.w3.org/1999/xlink" xlink:title="cytochrome c oxidase subunit 1" id="ABBRID0E2HCK" xlink:type="simple">COI</abbrev> sequence from each other. In all analyses, <italic><tp:taxon-name><tp:taxon-name-part taxon-name-part-type="genus" reg="Torrenticola">T.</tp:taxon-name-part> <tp:taxon-name-part taxon-name-part-type="species" reg="biscutella">biscutella</tp:taxon-name-part></tp:taxon-name></italic> groups with two other morphologically similar species: <italic><tp:taxon-name><tp:taxon-name-part taxon-name-part-type="genus" reg="Torrenticola">T.</tp:taxon-name-part> <tp:taxon-name-part taxon-name-part-type="species" reg="malarkeyorum">malarkeyorum</tp:taxon-name-part></tp:taxon-name></italic> and <italic><tp:taxon-name><tp:taxon-name-part taxon-name-part-type="genus" reg="Torrenticola">T.</tp:taxon-name-part> <tp:taxon-name-part taxon-name-part-type="species" reg="caerulea">caerulea</tp:taxon-name-part></tp:taxon-name></italic>. These three species are 3–5% different from each other in <abbrev xmlns:xlink="http://www.w3.org/1999/xlink" xlink:title="cytochrome c oxidase subunit 1" id="ABBRID0EAJCK" xlink:type="simple">COI</abbrev> sequence. The three of these species are morphologically similar to the more distantly-related <italic><tp:taxon-name><tp:taxon-name-part taxon-name-part-type="genus" reg="Torrenticola">T.</tp:taxon-name-part> <tp:taxon-name-part taxon-name-part-type="species" reg="delicatexa">delicatexa</tp:taxon-name-part></tp:taxon-name></italic>. Of these four species, the range of <italic><tp:taxon-name><tp:taxon-name-part taxon-name-part-type="genus" reg="Torrenticola">T.</tp:taxon-name-part> <tp:taxon-name-part taxon-name-part-type="species" reg="biscutella">biscutella</tp:taxon-name-part></tp:taxon-name></italic> only overlaps with <italic><tp:taxon-name><tp:taxon-name-part taxon-name-part-type="genus" reg="Torrenticola">T.</tp:taxon-name-part> <tp:taxon-name-part taxon-name-part-type="species" reg="malarkeyorum">malarkeyorum</tp:taxon-name-part></tp:taxon-name></italic> in the Ozark Mountains and these species are easily differentiated by color. <italic><tp:taxon-name><tp:taxon-name-part taxon-name-part-type="genus" reg="Torrenticola">T.</tp:taxon-name-part> <tp:taxon-name-part taxon-name-part-type="species" reg="biscutella">biscutella</tp:taxon-name-part></tp:taxon-name></italic> is the only one of these four species known from the Ouachita Mountains, and it is not known from east of the Mississippi River, where the other three species are distributed (only <italic><tp:taxon-name><tp:taxon-name-part taxon-name-part-type="genus" reg="Torrenticola">T.</tp:taxon-name-part> <tp:taxon-name-part taxon-name-part-type="species" reg="malarkeyorum">malarkeyorum</tp:taxon-name-part></tp:taxon-name></italic> is known from west of the Mississippi River).</p><p>Based upon overall similarity, dorso-lateral platelet fusion, and distribution, we were able to place this species within the Eastern 2-Plate Identification Group.</p><p>This species hypothesis is supported by biogeography, low <abbrev xmlns:xlink="http://www.w3.org/1999/xlink" xlink:title="cytochrome c oxidase subunit 1" id="ABBRID0E5KCK" xlink:type="simple">COI</abbrev> divergence within the species (0–2%) and high divergence between species (3–15%), and by morphological characters outlined in the diagnoses.</p></tp:treatment-sec></tp:taxon-treatment>
