# Supplementary material for: Revision of torrent mites (Parasitengona, Torrenticolidae, Torrenticola) of the United States and Canada: 90 descriptions, molecular phylogenetics, and a key to species
Source: Zookeys. 2017 Sep 21;(701):1–496. doi: 10.3897/zookeys.701.13261 (PMC5674090; doi:10.3897/zookeys.701.13261)
Supplement: XML Treatment for Torrenticola bittikoferae [file zookeys.701.13261-treatment4.xml]

<!DOCTYPE tp:taxon-treatment
  PUBLIC "-//TaxonX//DTD Taxonomic Treatment Publishing DTD v0 20100105//EN" "tax-treatment-NSO.dtd">
<tp:taxon-treatment xmlns:tp="http://www.plazi.org/taxpub"><tp:treatment-meta><kwd-group><label>Taxon classification</label><kwd><named-content xmlns:xlink="http://www.w3.org/1999/xlink" content-type="kingdom">Animalia</named-content></kwd><kwd><named-content xmlns:xlink="http://www.w3.org/1999/xlink" content-type="order">Trombidiformes</named-content></kwd><kwd><named-content xmlns:xlink="http://www.w3.org/1999/xlink" content-type="family">Torrenticolidae</named-content></kwd></kwd-group><mixed-citation publication-type="journal"><person-group><name><surname>Fisher</surname><given-names>J. Ray</given-names></name><name><surname>Fisher</surname><given-names>Danielle M.</given-names></name><name><surname>Skvarla</surname><given-names>Michael J.</given-names></name><name><surname>Nelson</surname><given-names>Whitney A.</given-names></name><name><surname>Dowling</surname><given-names>Ashley P.G.</given-names></name></person-group><article-title>Revision of torrent mites (<tp:taxon-name><tp:taxon-name-part taxon-name-part-type="clade">Parasitengona</tp:taxon-name-part></tp:taxon-name>, <tp:taxon-name><tp:taxon-name-part taxon-name-part-type="family">Torrenticolidae</tp:taxon-name-part></tp:taxon-name>, <italic><tp:taxon-name><tp:taxon-name-part taxon-name-part-type="genus" reg="Torrenticola">Torrenticola</tp:taxon-name-part></tp:taxon-name></italic>) of the United States and Canada: 90 descriptions, molecular phylogenetics, and a key to species</article-title><source>Zookeys</source><day>21</day><month>9</month><year>2017</year><volume>2017</volume><issue>701</issue><fpage>1</fpage><lpage>496</lpage><pub-id pub-id-type="doi">10.3897/zookeys.701.13261</pub-id></mixed-citation></tp:treatment-meta><tp:nomenclature><tp:taxon-name>
                    <tp:taxon-name-part taxon-name-part-type="genus" reg="Torrenticola">Torrenticola</tp:taxon-name-part>
                    <tp:taxon-name-part taxon-name-part-type="species" reg="bittikoferae">bittikoferae</tp:taxon-name-part>
                  </tp:taxon-name><tp:taxon-authority>Crowell, 1960</tp:taxon-authority><tp:nomenclature-citation-list><tp:nomenclature-citation><tp:taxon-name>
                        <tp:taxon-name-part taxon-name-part-type="genus" reg="Torrenticola">T.</tp:taxon-name-part> <tp:taxon-name-part taxon-name-part-type="species" reg="bittikoferae">bittikoferae</tp:taxon-name-part></tp:taxon-name><comment>: <xref ref-type="bibr" rid="B7">Crowell 1960</xref>: 36; <xref ref-type="bibr" rid="B8">1961</xref>: 330 • <xref ref-type="bibr" rid="B23">Johnston 1965</xref>: 44 • <xref ref-type="bibr" rid="B33">Modlin and Gannon 1973</xref>: 219, 221 • <xref ref-type="bibr" rid="B60">Viets 1987</xref>: 756.</comment></tp:nomenclature-citation></tp:nomenclature-citation-list></tp:nomenclature><tp:treatment-sec sec-type="material" id="SECID0EJNCK"><title>Material examined.</title><p>PARATYPES (0 ♀; 2 ♂): <bold>Ohio, USA</bold>: 2 ♂ from Ottawa County, Middle Bass Island, rubble beach, 29 June 1954, by R Crowell.</p></tp:treatment-sec><tp:treatment-sec sec-type="Type deposition" id="SECID0ERNCK"><title>Type deposition.</title><p>Holotype (♀) and some paratypes (unspecified number) deposited in the Chicago Natural History Museum (unexamined; types not located); other paratypes (2 ♂) deposited in the OSUAC.</p></tp:treatment-sec><tp:treatment-sec sec-type="diagnosis" id="SECID0EWNCK"><title>Diagnosis.</title><p>
                    <italic><tp:taxon-name><tp:taxon-name-part taxon-name-part-type="genus" reg="Torrenticola">Torrenticola</tp:taxon-name-part> <tp:taxon-name-part taxon-name-part-type="species" reg="bittikoferae">bittikoferae</tp:taxon-name-part></tp:taxon-name></italic> are similar to other members of the Tricolor Group (<italic><tp:taxon-name><tp:taxon-name-part taxon-name-part-type="genus" reg="Torrenticola">T.</tp:taxon-name-part> <tp:taxon-name-part taxon-name-part-type="species" reg="cardia">cardia</tp:taxon-name-part></tp:taxon-name></italic>, <italic><tp:taxon-name><tp:taxon-name-part taxon-name-part-type="genus" reg="Torrenticola">T.</tp:taxon-name-part> <tp:taxon-name-part taxon-name-part-type="species" reg="dimorpha">dimorpha</tp:taxon-name-part></tp:taxon-name></italic>, <italic><tp:taxon-name><tp:taxon-name-part taxon-name-part-type="genus" reg="Torrenticola">T.</tp:taxon-name-part> <tp:taxon-name-part taxon-name-part-type="species" reg="hoosieri">hoosieri</tp:taxon-name-part></tp:taxon-name></italic>, <italic><tp:taxon-name><tp:taxon-name-part taxon-name-part-type="genus" reg="Torrenticola">T.</tp:taxon-name-part> <tp:taxon-name-part taxon-name-part-type="species" reg="kringi">kringi</tp:taxon-name-part></tp:taxon-name></italic>, <italic><tp:taxon-name><tp:taxon-name-part taxon-name-part-type="genus" reg="Torrenticola">T.</tp:taxon-name-part> <tp:taxon-name-part taxon-name-part-type="species" reg="larvata">larvata</tp:taxon-name-part></tp:taxon-name></italic>, <italic><tp:taxon-name><tp:taxon-name-part taxon-name-part-type="genus" reg="Torrenticola">T.</tp:taxon-name-part> <tp:taxon-name-part taxon-name-part-type="species" reg="mohawk">mohawk</tp:taxon-name-part></tp:taxon-name></italic>, <italic><tp:taxon-name><tp:taxon-name-part taxon-name-part-type="genus" reg="Torrenticola">T.</tp:taxon-name-part> <tp:taxon-name-part taxon-name-part-type="species" reg="olliei">olliei</tp:taxon-name-part></tp:taxon-name></italic>, <italic><tp:taxon-name><tp:taxon-name-part taxon-name-part-type="genus" reg="Torrenticola">T.</tp:taxon-name-part> <tp:taxon-name-part taxon-name-part-type="species" reg="pearsoni">pearsoni</tp:taxon-name-part></tp:taxon-name></italic>, <italic><tp:taxon-name><tp:taxon-name-part taxon-name-part-type="genus" reg="Torrenticola">T.</tp:taxon-name-part> <tp:taxon-name-part taxon-name-part-type="species" reg="sierrensis">sierrensis</tp:taxon-name-part></tp:taxon-name></italic>, <italic><tp:taxon-name><tp:taxon-name-part taxon-name-part-type="genus" reg="Torrenticola">T.</tp:taxon-name-part> <tp:taxon-name-part taxon-name-part-type="species" reg="tricolor">tricolor</tp:taxon-name-part></tp:taxon-name></italic>, <italic><tp:taxon-name><tp:taxon-name-part taxon-name-part-type="genus" reg="Torrenticola">T.</tp:taxon-name-part> <tp:taxon-name-part taxon-name-part-type="species" reg="trimaculata">trimaculata</tp:taxon-name-part></tp:taxon-name></italic>, and <italic><tp:taxon-name><tp:taxon-name-part taxon-name-part-type="genus" reg="Torrenticola">T.</tp:taxon-name-part> <tp:taxon-name-part taxon-name-part-type="species" reg="unimaculata">unimaculata</tp:taxon-name-part></tp:taxon-name></italic>) in having a short, conical rostrum. <italic><tp:taxon-name><tp:taxon-name-part taxon-name-part-type="genus" reg="Torrenticola">Torrenticola</tp:taxon-name-part> <tp:taxon-name-part taxon-name-part-type="species" reg="bittikoferae">bittikoferae</tp:taxon-name-part></tp:taxon-name></italic> can be differentiated from most other Tricolor Complex (except <italic><tp:taxon-name><tp:taxon-name-part taxon-name-part-type="genus" reg="Torrenticola">T.</tp:taxon-name-part> <tp:taxon-name-part taxon-name-part-type="species" reg="hoosieri">hoosieri</tp:taxon-name-part></tp:taxon-name></italic>, <italic><tp:taxon-name><tp:taxon-name-part taxon-name-part-type="genus" reg="Torrenticola">T.</tp:taxon-name-part> <tp:taxon-name-part taxon-name-part-type="species" reg="pearsoni">pearsoni</tp:taxon-name-part></tp:taxon-name></italic>, and <italic><tp:taxon-name><tp:taxon-name-part taxon-name-part-type="genus" reg="Torrenticola">T.</tp:taxon-name-part> <tp:taxon-name-part taxon-name-part-type="species" reg="dimorpha">dimorpha</tp:taxon-name-part></tp:taxon-name></italic>) by being colorless, whereas most other members have bold patterning. <italic><tp:taxon-name><tp:taxon-name-part taxon-name-part-type="genus" reg="Torrenticola">T.</tp:taxon-name-part> <tp:taxon-name-part taxon-name-part-type="species" reg="bittikoferae">bittikoferae</tp:taxon-name-part></tp:taxon-name></italic> can be differentiated from <italic><tp:taxon-name><tp:taxon-name-part taxon-name-part-type="genus" reg="Torrenticola">T.</tp:taxon-name-part> <tp:taxon-name-part taxon-name-part-type="species" reg="hoosieri">hoosieri</tp:taxon-name-part></tp:taxon-name></italic> by having ventral extensions on the pedipalp femora and genua (lacking in <italic><tp:taxon-name><tp:taxon-name-part taxon-name-part-type="genus" reg="Torrenticola">T.</tp:taxon-name-part> <tp:taxon-name-part taxon-name-part-type="species" reg="hoosieri">hoosieri</tp:taxon-name-part></tp:taxon-name></italic>) and having stockier pedipalp tibiae (length/width = 2.7–2.8 in <italic><tp:taxon-name><tp:taxon-name-part taxon-name-part-type="genus" reg="Torrenticola">T.</tp:taxon-name-part> <tp:taxon-name-part taxon-name-part-type="species" reg="bittikoferae">bittikoferae</tp:taxon-name-part></tp:taxon-name></italic>, 3.6–4.4 in <italic><tp:taxon-name><tp:taxon-name-part taxon-name-part-type="genus" reg="Torrenticola">T.</tp:taxon-name-part> <tp:taxon-name-part taxon-name-part-type="species" reg="hoosieri">hoosieri</tp:taxon-name-part></tp:taxon-name></italic>). <italic><tp:taxon-name><tp:taxon-name-part taxon-name-part-type="genus" reg="Torrenticola">T.</tp:taxon-name-part> <tp:taxon-name-part taxon-name-part-type="species" reg="bittikoferae">bittikoferae</tp:taxon-name-part></tp:taxon-name></italic> can be differentiated from <italic><tp:taxon-name><tp:taxon-name-part taxon-name-part-type="genus" reg="Torrenticola">T.</tp:taxon-name-part> <tp:taxon-name-part taxon-name-part-type="species" reg="pearsoni">pearsoni</tp:taxon-name-part></tp:taxon-name></italic> by having Dgl-4 further from the dorsal edge (dorsal width/distance between Dgl-4 = 1.6–1.7 in <italic><tp:taxon-name><tp:taxon-name-part taxon-name-part-type="genus" reg="Torrenticola">T.</tp:taxon-name-part> <tp:taxon-name-part taxon-name-part-type="species" reg="bittikoferae">bittikoferae</tp:taxon-name-part></tp:taxon-name></italic>, 1.2–1.3 in <italic><tp:taxon-name><tp:taxon-name-part taxon-name-part-type="genus" reg="Torrenticola">T.</tp:taxon-name-part> <tp:taxon-name-part taxon-name-part-type="species" reg="pearsoni">pearsoni</tp:taxon-name-part></tp:taxon-name></italic>); stockier pedipalp tibiae (length/width = 2.7–2.8 in <italic><tp:taxon-name><tp:taxon-name-part taxon-name-part-type="genus" reg="Torrenticola">T.</tp:taxon-name-part> <tp:taxon-name-part taxon-name-part-type="species" reg="bittikoferae">bittikoferae</tp:taxon-name-part></tp:taxon-name></italic>, 3.0–3.3 in <italic><tp:taxon-name><tp:taxon-name-part taxon-name-part-type="genus" reg="Torrenticola">T.</tp:taxon-name-part> <tp:taxon-name-part taxon-name-part-type="species" reg="pearsoni">pearsoni</tp:taxon-name-part></tp:taxon-name></italic>); and a more elongate rostrum (length/width = 1.8–1.9 in <italic><tp:taxon-name><tp:taxon-name-part taxon-name-part-type="genus" reg="Torrenticola">T.</tp:taxon-name-part> <tp:taxon-name-part taxon-name-part-type="species" reg="bittikoferae">bittikoferae</tp:taxon-name-part></tp:taxon-name></italic>, 2.0–2.4 in <italic><tp:taxon-name><tp:taxon-name-part taxon-name-part-type="genus" reg="Torrenticola">T.</tp:taxon-name-part> <tp:taxon-name-part taxon-name-part-type="species" reg="pearsoni">pearsoni</tp:taxon-name-part></tp:taxon-name></italic>). <italic><tp:taxon-name><tp:taxon-name-part taxon-name-part-type="genus" reg="Torrenticola">Torrenticola</tp:taxon-name-part> <tp:taxon-name-part taxon-name-part-type="species" reg="bittikoferae">bittikoferae</tp:taxon-name-part></tp:taxon-name></italic> can be differentiated from <italic><tp:taxon-name><tp:taxon-name-part taxon-name-part-type="genus" reg="Torrenticola">T.</tp:taxon-name-part> <tp:taxon-name-part taxon-name-part-type="species" reg="dimorpha">dimorpha</tp:taxon-name-part></tp:taxon-name></italic> by having an unmodified dorsal plate (<italic><tp:taxon-name><tp:taxon-name-part taxon-name-part-type="genus" reg="Torrenticola">T.</tp:taxon-name-part> <tp:taxon-name-part taxon-name-part-type="species" reg="dimorpha">dimorpha</tp:taxon-name-part></tp:taxon-name></italic> has a dorsal plate medial extension covering nearly half the length of the anterio-medial platelets) and by males having unmodified pedipalps (male <italic><tp:taxon-name><tp:taxon-name-part taxon-name-part-type="genus" reg="Torrenticola">T.</tp:taxon-name-part> <tp:taxon-name-part taxon-name-part-type="species" reg="dimorpha">dimorpha</tp:taxon-name-part></tp:taxon-name></italic> have large, highly modified pedipalps which are expanded vertically and laterally).</p></tp:treatment-sec><tp:treatment-sec sec-type="description" id="SECID0ESZCK"><title>Re-description.</title><p>
                    <bold>Male (Figure <xref ref-type="fig" rid="F28">28</xref>)</bold> (n = 2) with characters of the genus with following specifications.</p><p>
                    <bold>Dorsum</bold> — (620–670 long; 500–530 wide) circular and colorless. Anterio-medial platelets (132.5–137.5 long; 70–70 wide). Anterio-lateral platelets (192.5–202.5 long; 90–92.5 wide) free from dorsal plate. Dgl-4 approaching midway between muscle scars and dorsum edge (distance between Dgl-4 305–330). Dorsal plate proportions: dorsum length/width 1.24–1.26; dorsal width/distance between Dgl-4 1.61–1.64; anterio-medial platelet length/width 1.89–1.96; anterio-lateral platelet length/width 2.14–2.19; anterio-lateral/anterio-medial length 1.40–1.53.</p><p>
                    <bold>Gnathosoma — Subcapitulum</bold> (265 long (ventral); 202.5 long (dorsal); 125 tall) colorless. Rostrum (95–100 long; 52.5–52.5 wide). Chelicerae (260 long) with curved fangs (50 long) short and conical. Subcapitular proportions: ventral length/height 2.12; rostrum length/width 1.81–1.90. <bold>Pedipalps</bold> with tuberculate ventral extensions with dentate tip on femora and tuberculate ventral extensions on genua. Palpomeres: trochanter (42.5–42.5 long); femur (101.25–107.5 long); genu (72.5–75 long); tibia (87.5–90 long; 32.5–32.5 wide); tarsus (25–35 long). Palpomere proportions: femur/genu 1.40–1.43; tibia/femur 0.81–0.89; tibia length/width 2.69–2.77.</p><p>
                    <bold>Venter</bold> — (790–800 long; 610–680 wide) colorless. Gnathosomal bay (122.5–125 long; 87.5–100 wide). <bold>Medial suture</bold> (102.5–117.5 long). <bold>Genital plates</bold> (137.5–142.5 long; 115–115 wide). Additional measurements: Cx-1 (270–280 long (total); 152.5–152.5 long (medial)); Cx-3 (405–410 wide); anterior venter (270–287.5 long). Ventral proportions: gnathosomal bay length/width 1.23–1.43; anterior venter/genital field length 1.96–2.02; anterior venter length/genital field width 2.35–2.50; anterior venter/medial suture 102.5–117.5.</p><p>
                    <bold>Female</bold> type specimens unavailable for present study.</p><p>
                    <bold>Immatures</bold> unknown.</p></tp:treatment-sec><tp:treatment-sec sec-type="etymology" id="SECID0EZ1CK"><title>Etymology.</title><p>Robert <xref ref-type="bibr" rid="B7">Crowell (1960)</xref> named the specific epithet (<italic><tp:taxon-name><tp:taxon-name-part taxon-name-part-type="species" reg="bittikoferae">bittikoferae</tp:taxon-name-part></tp:taxon-name></italic>) after Lelia Bittikofer, his high school biology teacher.</p></tp:treatment-sec><tp:treatment-sec sec-type="distribution" id="SECID0EN2CK"><title>Distribution.</title><p>Known only from type locality: Lake Erie, Ohio (Figure <xref ref-type="fig" rid="F27">27</xref>).</p><fig id="F27" position="float" orientation="portrait"><label>Figure 27.</label><caption><p>
          <italic><tp:taxon-name><tp:taxon-name-part taxon-name-part-type="genus" reg="Torrenticola">Torrenticola</tp:taxon-name-part> <tp:taxon-name-part taxon-name-part-type="species" reg="bittikoferae">bittikoferae</tp:taxon-name-part></tp:taxon-name></italic> distribution.</p></caption><graphic xmlns:xlink="http://www.w3.org/1999/xlink" xlink:href="zookeys-701-001-g027.jpg" position="float" orientation="portrait" xlink:type="simple" id="oo_157046.jpg"/></fig><fig id="F28" position="float" orientation="portrait"><label>Figure 28.</label><caption><p>
          <italic><tp:taxon-name><tp:taxon-name-part taxon-name-part-type="genus" reg="Torrenticola">Torrenticola</tp:taxon-name-part> <tp:taxon-name-part taxon-name-part-type="species" reg="bittikoferae">bittikoferae</tp:taxon-name-part></tp:taxon-name></italic> male: <bold>A</bold> dorsal plates <bold>B</bold> venter (legs removed) <bold>C</bold> subcapitulum <bold>D</bold> pedipalp (setae not accurately depicted). Scale = 100 µm.</p></caption><graphic xmlns:xlink="http://www.w3.org/1999/xlink" xlink:href="zookeys-701-001-g028.jpg" position="float" orientation="portrait" xlink:type="simple" id="oo_157047.jpg"/></fig></tp:treatment-sec><tp:treatment-sec sec-type="remarks" id="SECID0EP4CK"><title>Remarks.</title><p>Unfortunately, we were unable to acquire fresh specimens of <italic><tp:taxon-name><tp:taxon-name-part taxon-name-part-type="genus" reg="Torrenticola">Torrenticola</tp:taxon-name-part> <tp:taxon-name-part taxon-name-part-type="species" reg="bittikoferae">bittikoferae</tp:taxon-name-part></tp:taxon-name></italic> and therefore this species was not included in our phylogenetic analyses. We were able to examine paratypes of two males, neither of which were dissected during slide preparation, making precise examination difficult. These specimens were remounted, but proper dissection risked fully damaging the specimen and was therefore avoided. The images in Figure <xref ref-type="fig" rid="F28">28A–B</xref> that appear to display a properly dissected specimen, were created by photographing each section (dorsum and venter) of the fully intact specimen and digitally editing the photographs so that the dorsum and venter could be easily compared with other species.</p><p>The overall appearance, short conical rostrum, and distribution of this species allows us to places it within the Tricolor Complex and Tricolor Identification Group.</p></tp:treatment-sec><ref-list><ref id="B7"><mixed-citation xmlns:xlink="http://www.w3.org/1999/xlink" xlink:type="simple">
          <person-group><name name-style="western"><surname>Crowell</surname><given-names>RM</given-names></name></person-group> (<year>1960</year>) The taxonomy, distribution and developmental stages of Ohio water mites. Bulletin of the Ohio biological survey 1: 1–77. <ext-link xlink:type="simple" ext-link-type="uri" xlink:href="https://etd.ohiolink.edu/!etd.send_file?accession=osu1486464627808641%26disposition=inline">https://etd.ohiolink.edu/!etd.send_file?accession=osu1486464627808641&amp;disposition=inline</ext-link></mixed-citation></ref><ref id="B8"><mixed-citation xmlns:xlink="http://www.w3.org/1999/xlink" xlink:type="simple">
          <person-group><name name-style="western"><surname>Crowell</surname><given-names>RM</given-names></name></person-group> (<year>1961</year>) Catalogue of the distribution and ecological relationship of North American <tp:taxon-name><tp:taxon-name-part taxon-name-part-type="above-genus">Hydracarina</tp:taxon-name-part></tp:taxon-name>. Canadian Entomologist 93: 321–359. <ext-link xlink:type="simple" ext-link-type="doi" xlink:href="10.4039/Ent93321-5">https://doi.org/10.4039/Ent93321-5</ext-link></mixed-citation></ref><ref id="B23"><mixed-citation xmlns:xlink="http://www.w3.org/1999/xlink" xlink:type="simple">
          <person-group><name name-style="western"><surname>Johnston</surname><given-names>DE</given-names></name></person-group> (<year>1965</year>) A catalog of the determined species of <tp:taxon-name><tp:taxon-name-part taxon-name-part-type="subclass">Acari</tp:taxon-name-part></tp:taxon-name> (excl. <tp:taxon-name><tp:taxon-name-part taxon-name-part-type="suborder">Ixodides</tp:taxon-name-part></tp:taxon-name>) in the collections of the Institute of Acarology. Institute of Acarology, Ohio Agricultural Experiment Station, Publication Series 29: 66 pp. (42–48).</mixed-citation></ref><ref id="B33"><mixed-citation xmlns:xlink="http://www.w3.org/1999/xlink" xlink:type="simple">
          <person-group><name name-style="western"><surname>Modlin</surname><given-names>RF</given-names></name><name name-style="western"><surname>Gannon</surname><given-names>JE</given-names></name></person-group> (<year>1973</year>) A contribution to the ecology and distribution of aquatic <tp:taxon-name><tp:taxon-name-part taxon-name-part-type="subclass">Acari</tp:taxon-name-part></tp:taxon-name> in the St. Lawrence Great Lakes. Transactions of the American Microscopical Society 92: 217–224. <ext-link xlink:type="simple" ext-link-type="uri" xlink:href="http://www.jstor.org/stable/3224918">http://www.jstor.org/stable/3224918</ext-link></mixed-citation></ref><ref id="B60"><mixed-citation xmlns:xlink="http://www.w3.org/1999/xlink" xlink:type="simple">
          <person-group><name name-style="western"><surname>Viets</surname><given-names>KO</given-names></name></person-group> (<year>1987</year>) Die Milben des Süßwassers (<tp:taxon-name><tp:taxon-name-part taxon-name-part-type="above-genus">Hydrachnellae</tp:taxon-name-part></tp:taxon-name> und <tp:taxon-name><tp:taxon-name-part taxon-name-part-type="family">Halacaridae</tp:taxon-name-part></tp:taxon-name> [part.], <tp:taxon-name><tp:taxon-name-part taxon-name-part-type="subclass">Acari</tp:taxon-name-part></tp:taxon-name>) II: Katalog. In: Sonderbände des Naturwissenschaftlichen Vereins Hamburg 8. G Fischer, 1012 pp.</mixed-citation></ref></ref-list></tp:taxon-treatment>
