# Supplementary material for: Revision of torrent mites (Parasitengona, Torrenticolidae, Torrenticola) of the United States and Canada: 90 descriptions, molecular phylogenetics, and a key to species
Source: Zookeys. 2017 Sep 21;(701):1–496. doi: 10.3897/zookeys.701.13261 (PMC5674090; doi:10.3897/zookeys.701.13261)
Supplement: XML Treatment for Torrenticola boettgeri [file zookeys.701.13261-treatment5.xml]

<!DOCTYPE tp:taxon-treatment
  PUBLIC "-//TaxonX//DTD Taxonomic Treatment Publishing DTD v0 20100105//EN" "tax-treatment-NSO.dtd">
<tp:taxon-treatment xmlns:tp="http://www.plazi.org/taxpub"><tp:treatment-meta><kwd-group><label>Taxon classification</label><kwd><named-content xmlns:xlink="http://www.w3.org/1999/xlink" content-type="kingdom">Animalia</named-content></kwd><kwd><named-content xmlns:xlink="http://www.w3.org/1999/xlink" content-type="order">Trombidiformes</named-content></kwd><kwd><named-content xmlns:xlink="http://www.w3.org/1999/xlink" content-type="family">Torrenticolidae</named-content></kwd></kwd-group><mixed-citation publication-type="journal"><person-group><name><surname>Fisher</surname><given-names>J. Ray</given-names></name><name><surname>Fisher</surname><given-names>Danielle M.</given-names></name><name><surname>Skvarla</surname><given-names>Michael J.</given-names></name><name><surname>Nelson</surname><given-names>Whitney A.</given-names></name><name><surname>Dowling</surname><given-names>Ashley P.G.</given-names></name></person-group><article-title>Revision of torrent mites (<tp:taxon-name><tp:taxon-name-part taxon-name-part-type="clade">Parasitengona</tp:taxon-name-part></tp:taxon-name>, <tp:taxon-name><tp:taxon-name-part taxon-name-part-type="family">Torrenticolidae</tp:taxon-name-part></tp:taxon-name>, <italic><tp:taxon-name><tp:taxon-name-part taxon-name-part-type="genus" reg="Torrenticola">Torrenticola</tp:taxon-name-part></tp:taxon-name></italic>) of the United States and Canada: 90 descriptions, molecular phylogenetics, and a key to species</article-title><source>Zookeys</source><day>21</day><month>9</month><year>2017</year><volume>2017</volume><issue>701</issue><fpage>1</fpage><lpage>496</lpage><pub-id pub-id-type="doi">10.3897/zookeys.701.13261</pub-id></mixed-citation></tp:treatment-meta><tp:nomenclature><tp:taxon-name>
                    <tp:taxon-name-part taxon-name-part-type="genus" reg="Torrenticola">Torrenticola</tp:taxon-name-part>
                    <tp:taxon-name-part taxon-name-part-type="species" reg="boettgeri">boettgeri</tp:taxon-name-part>
                  </tp:taxon-name><tp:taxon-authority>K.O. Viets, 1977</tp:taxon-authority><tp:nomenclature-citation-list><tp:nomenclature-citation><tp:taxon-name>
                        <tp:taxon-name-part taxon-name-part-type="genus" reg="Torrenticola">Torrenticola</tp:taxon-name-part> <tp:taxon-name-part taxon-name-part-type="species" reg="boettgeri">boettgeri</tp:taxon-name-part></tp:taxon-name><comment>K.O. Viets, 1977a: 89.</comment></tp:nomenclature-citation><tp:nomenclature-citation><tp:taxon-name>
                        <tp:taxon-name-part taxon-name-part-type="genus" reg="Torrenticola">Torrenticola</tp:taxon-name-part> <tp:taxon-name-part taxon-name-part-type="species" reg="esbelta">esbelta</tp:taxon-name-part></tp:taxon-name><comment>Cramer, 1992: 22.</comment></tp:nomenclature-citation></tp:nomenclature-citation-list></tp:nomenclature><tp:treatment-sec sec-type="material" id="SECID0EBADK"><title>Material examined</title><p>
                    <bold>(1</bold> ♀; <bold>4</bold> ♂) <bold>. New Mexico, USA</bold>: 1 ♀ and 1 ♂ from Catron County, Glenwood; Whitewater Picnic Area 8 km east of Rt. 180, (<named-content xmlns:xlink="http://www.w3.org/1999/xlink" content-type="dwc:verbatimCoordinates" xlink:type="simple"><named-content content-type="geo-json" specific-use="{&#34;type&#34;:&#34;Point&#34;,&#34;coordinates&#34;:[-108.847222,33.372778]}" id="NCID0EQADK" xlink:type="simple">33°22'22"N, 108°50'50"W</named-content></named-content>), 12 July 1987, by IM Smith, IMS870084 • 3 ♂ from Catron County, beside Rt. 15, 65 km north of Rt. 180, Silver City, (<named-content xmlns:xlink="http://www.w3.org/1999/xlink" content-type="dwc:verbatimCoordinates" xlink:type="simple"><named-content content-type="geo-json" specific-use="{&#34;type&#34;:&#34;Point&#34;,&#34;coordinates&#34;:[-108.220278,33.203333]}" id="NCID0EYADK" xlink:type="simple">33°12'12"N, 108°13'13"W</named-content></named-content>), 10 July 1987, by IM Smith, IMS870081A</p></tp:treatment-sec><tp:treatment-sec sec-type="Type deposition" id="SECID0E4ADK"><title>Type deposition.</title><p>Holotype (♀), prep. no. 6381 SMF, Viets collection (not examined).</p></tp:treatment-sec><tp:treatment-sec sec-type="diagnosis" id="SECID0ECBDK"><title>Diagnosis.</title><p>
                    <italic><tp:taxon-name><tp:taxon-name-part taxon-name-part-type="genus" reg="Torrenticola">Torrenticola</tp:taxon-name-part> <tp:taxon-name-part taxon-name-part-type="species" reg="boettgeri">boettgeri</tp:taxon-name-part></tp:taxon-name></italic> are similar to other members of the Rala Group (<italic><tp:taxon-name><tp:taxon-name-part taxon-name-part-type="genus" reg="Torrenticola">T.</tp:taxon-name-part> <tp:taxon-name-part taxon-name-part-type="species" reg="anoplopalpa">anoplopalpa</tp:taxon-name-part></tp:taxon-name></italic>, <italic><tp:taxon-name><tp:taxon-name-part taxon-name-part-type="genus" reg="Torrenticola">T.</tp:taxon-name-part> <tp:taxon-name-part taxon-name-part-type="species" reg="dolichodactyla">dolichodactyla</tp:taxon-name-part></tp:taxon-name></italic>, <italic><tp:taxon-name><tp:taxon-name-part taxon-name-part-type="genus" reg="Torrenticola">T.</tp:taxon-name-part> <tp:taxon-name-part taxon-name-part-type="species" reg="keesdavidsi">keesdavidsi</tp:taxon-name-part></tp:taxon-name></italic>, <italic><tp:taxon-name><tp:taxon-name-part taxon-name-part-type="genus" reg="Torrenticola">T.</tp:taxon-name-part> <tp:taxon-name-part taxon-name-part-type="species" reg="kurtvietsi">kurtvietsi</tp:taxon-name-part></tp:taxon-name></italic>, <italic><tp:taxon-name><tp:taxon-name-part taxon-name-part-type="genus" reg="Torrenticola">T.</tp:taxon-name-part> <tp:taxon-name-part taxon-name-part-type="species" reg="lamellipalpis">lamellipalpis</tp:taxon-name-part></tp:taxon-name></italic>, and <italic><tp:taxon-name><tp:taxon-name-part taxon-name-part-type="genus" reg="Torrenticola">T.</tp:taxon-name-part> <tp:taxon-name-part taxon-name-part-type="species" reg="rala">rala</tp:taxon-name-part></tp:taxon-name></italic>) by being colorless, having incomplete hind coxal margins and being distributed in the southwest. <italic><tp:taxon-name><tp:taxon-name-part taxon-name-part-type="genus" reg="Torrenticola">T.</tp:taxon-name-part> <tp:taxon-name-part taxon-name-part-type="species" reg="boettgeri">boettgeri</tp:taxon-name-part></tp:taxon-name></italic> can be differentiated from all other Rala Group by having a more elongate dorsum (length/width ♀ = 1.74–1.82 in <italic><tp:taxon-name><tp:taxon-name-part taxon-name-part-type="genus" reg="Torrenticola">T.</tp:taxon-name-part> <tp:taxon-name-part taxon-name-part-type="species" reg="boettgeri">boettgeri</tp:taxon-name-part></tp:taxon-name></italic>, 1.21–1.60 in others) and a stockier subcapitulum (ventral length/width = 1.96 in <italic><tp:taxon-name><tp:taxon-name-part taxon-name-part-type="genus" reg="Torrenticola">T.</tp:taxon-name-part> <tp:taxon-name-part taxon-name-part-type="species" reg="boettgeri">boettgeri</tp:taxon-name-part></tp:taxon-name></italic>, 2.06–3.52 in others; ♂ = 2.04–2.07 in <italic><tp:taxon-name><tp:taxon-name-part taxon-name-part-type="genus" reg="Torrenticola">T.</tp:taxon-name-part> <tp:taxon-name-part taxon-name-part-type="species" reg="boettgeri">boettgeri</tp:taxon-name-part></tp:taxon-name></italic>, 2.14–4.16 in others).</p></tp:treatment-sec><tp:treatment-sec sec-type="description" id="SECID0EBFDK"><title>Re-description.</title><p>
                    <bold>Female (Figure <xref ref-type="fig" rid="F30">30</xref>)</bold> (n = 3: one specimen examined from New Mexico; measurements from two additional specimens are included based upon those listed in <xref ref-type="bibr" rid="B12">Goldschmidt (2007)</xref> for K.O. <xref ref-type="bibr" rid="B58">Viets’s (1977a)</xref> specimen from Guatemala and <xref ref-type="bibr" rid="B6">Cramer’s (1992)</xref> specimen from Mexico) with characters of the genus with following specifications. Note: measurements below are from the above three combined sources; those in parentheses are from the Guatemalan holotype (<xref ref-type="bibr" rid="B58">Viets 1977a</xref>) as listed in <xref ref-type="bibr" rid="B12">Goldschmidt (2007)</xref>.</p><p>
                    <bold>Dorsum</bold> — (668–800 (675) long; 367–440 (440) wide) ovoid, elongate, and colorless. Anterio-medial platelets (103–135 (126) long; 38–52.5 wide). Anterio-lateral platelets (179–200 (199) long; 47–70 wide) free from dorsal plate. Dgl-4 much closer to the edge of the dorsum than to the muscle scars (distance between Dgl-4 370). Dorsal plate proportions: dorsum length/width 1.53–1.82 (1.82); dorsal width/distance between Dgl-4 1.19; anterio-medial platelet length/width 2.57–2.71; anterio-lateral platelet length/width 2.86–3.81; anterio-lateral/anterio-medial length 1.48–1.74 (1.58).</p><p>
                    <bold>Gnathosoma — Subcapitulum</bold> (245–280 (245) long (ventral); 185 long (dorsal); 142.5 tall) colorless. Rostrum (70–87.5 (70) long; 40 wide). Chelicerae with curved fangs (65 long). Subcapitular proportions: ventral length/height 1.96; rostrum length/width 2.19. <bold>Pedipalps</bold> short and stocky (especially tibiae) without extensions on femora and genua. Palpomeres: trochanter (32.5 long); femur (76.25 long); genu (65 long); tibia (32.5 long; 17.5 wide); tarsus (15 long). Palpomere proportions: femur/genu 1.17; tibia/femur 0.43; tibia length/width 1.86.</p><p>
                    <bold>Venter</bold> — (668–955 (845) long; 452–570 (500) wide) colorless. Gnathosomal bay (164–200 (164) long; 45–50 (47) wide). Cxgl-4 apical. <bold>Medial suture</bold> (65–73 (73) long). <bold>Genital plates</bold> (170–188 (170) long; 148–160 (148) wide). Additional measurements: Cx-1 (340 long (total); 133–135 (133) long (medial)); Cx-3 (350 wide); anterior venter (212.5 long). Ventral proportions: gnathosomal bay length/width 3.49–4.44 (3.49); anterior venter/genital field length 1.15; anterior venter length/genital field width 1.33; anterior venter/medial suture 3.27.</p><p>
                    <bold>Male (Figure <xref ref-type="fig" rid="F31">31</xref>)</bold> (n = 4: new specimens from New Mexico)</p><p>
                    <bold>Dorsum</bold> — (710–780 long; 400–430 wide) ovoid, elongate, and colorless. Anterio-medial platelets (122.5–140 long; 45–50 wide). Anterio-lateral platelets (175–192.5 long; 55–62.5 wide) free from dorsal plate. Dgl-4 much closer to the edge of the dorsum than to the muscle scars (distance between Dgl-4 335–365). Dorsal plate proportions: dorsum length/width 1.74–1.81; dorsal width/distance between Dgl-4 1.16–1.19; anterio-medial platelet length/width 2.68–2.95; anterio-lateral platelet length/width 2.96–3.27 (3.08); anterio-lateral/anterio-medial length 1.25–1.47.</p><p>
                    <bold>Gnathosoma — Subcapitulum</bold> (255–285 long (ventral); 165–187.5 long (dorsal); 125–137.5 tall) colorless. Rostrum (80–92.5 long; 35–40 wide). Chelicerae (285–310 long) with curved fangs (62.5–65 long). Subcapitular proportions: ventral length/height 2.04–2.07; rostrum length/width 2.13–2.36. <bold>Pedipalps</bold> short and stocky (especially tibiae) without extensions on femora and genua. Palpomeres: trochanter (30–31.25 long); femur (58.75–72.5 long); genu (60–62.5 long); tibia (32.5–37.5 long; 17.5–17.5 wide); tarsus (15–15 long). Palpomere proportions: femur/genu 0.98–1.16; tibia/femur 0.48–0.55; tibia length/width 1.86–2.14.</p><p>
                    <bold>Venter</bold> — (800–960 long; 485–510 wide) colorless. Gnathosomal bay (192.5–205 long; 40–50 wide). Cxgl-4 apical. <bold>Medial suture</bold> (105–125 long). <bold>Genital plates</bold> (160–177.5 long; 120–125 wide). Additional measurements: Cx-1 (305–330 long (total); 115–130 long (medial)); Cx-3 (320–325 wide); anterior venter (235–262.5 long). Ventral proportions: gnathosomal bay length/width 3.85–5.00; anterior venter/genital field length 1.38–1.59; anterior venter length/genital field width 1.96–2.13; anterior venter/medial suture 2.00–2.24.</p><p>
                    <bold>Immatures</bold> unknown.</p></tp:treatment-sec><tp:treatment-sec sec-type="etymology" id="SECID0ETHDK"><title>Etymology.</title><p>
                    <xref ref-type="bibr" rid="B58">Viets (1977a)</xref> named the specific epithet (<italic><tp:taxon-name><tp:taxon-name-part taxon-name-part-type="species" reg="boettgeri">boettgeri</tp:taxon-name-part></tp:taxon-name></italic>) in honor of Klaus Böttger of the University of Kiel, Germany, who collected the type specimen in Rio Chilax near Cobán, Guatemala.</p></tp:treatment-sec><tp:treatment-sec sec-type="distribution" id="SECID0EHIDK"><title>Distribution.</title><p>New Mexico (probably also Arizona) and extending southward into Mexico and Guatemala (Figure <xref ref-type="fig" rid="F29">29</xref>).</p><fig id="F29" position="float" orientation="portrait"><label>Figure 29.</label><caption><p>
          <italic><tp:taxon-name><tp:taxon-name-part taxon-name-part-type="genus" reg="Torrenticola">Torrenticola</tp:taxon-name-part> <tp:taxon-name-part taxon-name-part-type="species" reg="boettgeri">boettgeri</tp:taxon-name-part></tp:taxon-name></italic> distribution. Blue star represents type locality (<xref ref-type="bibr" rid="B58">Viets 1977a</xref>); blue diamond represents additional published record (<xref ref-type="bibr" rid="B6">Cramer 1992</xref>, as <italic><tp:taxon-name><tp:taxon-name-part taxon-name-part-type="genus" reg="Torrenticola">T.</tp:taxon-name-part> <tp:taxon-name-part taxon-name-part-type="species" reg="esbelta">esbelta</tp:taxon-name-part></tp:taxon-name></italic> comb. n.); and red circles represent new records and material examined.</p></caption><graphic xmlns:xlink="http://www.w3.org/1999/xlink" xlink:href="zookeys-701-001-g029.jpg" position="float" orientation="portrait" xlink:type="simple" id="oo_157048.jpg"/></fig><fig id="F30" position="float" orientation="portrait"><label>Figure 30.</label><caption><p>
          <italic><tp:taxon-name><tp:taxon-name-part taxon-name-part-type="genus" reg="Torrenticola">Torrenticola</tp:taxon-name-part> <tp:taxon-name-part taxon-name-part-type="species" reg="boettgeri">boettgeri</tp:taxon-name-part></tp:taxon-name></italic> female: <bold>A</bold> dorsal plates <bold>B</bold> venter (legs removed) <bold>C</bold> subcapitulum <bold>D</bold> pedipalp (setae not accurately depicted). Scale = 100 µm.</p></caption><graphic xmlns:xlink="http://www.w3.org/1999/xlink" xlink:href="zookeys-701-001-g030.jpg" position="float" orientation="portrait" xlink:type="simple" id="oo_157049.jpg"/></fig><fig id="F31" position="float" orientation="portrait"><label>Figure 31.</label><caption><p>
          <italic><tp:taxon-name><tp:taxon-name-part taxon-name-part-type="genus" reg="Torrenticola">Torrenticola</tp:taxon-name-part> <tp:taxon-name-part taxon-name-part-type="species" reg="boettgeri">boettgeri</tp:taxon-name-part></tp:taxon-name></italic> male: <bold>A</bold> dorsal plates <bold>B</bold> venter (legs removed) <bold>C</bold> subcapitulum <bold>D</bold> pedipalp (setae not accurately depicted). Scale = 100 µm.</p></caption><graphic xmlns:xlink="http://www.w3.org/1999/xlink" xlink:href="zookeys-701-001-g031.jpg" position="float" orientation="portrait" xlink:type="simple" id="oo_157050.jpg"/></fig></tp:treatment-sec><tp:treatment-sec sec-type="remarks" id="SECID0E3LDK"><title>Remarks.</title><p>Unfortunately, we were unable to acquire fresh material of <italic><tp:taxon-name><tp:taxon-name-part taxon-name-part-type="genus" reg="Torrenticola">Torrenticola</tp:taxon-name-part> <tp:taxon-name-part taxon-name-part-type="species" reg="boettgeri">boettgeri</tp:taxon-name-part></tp:taxon-name></italic> and therefore this species is not included in our phylogenetic analyses. We were also unable to examine types, but were able to examine new material from New Mexico. The overall appearance, incomplete hind coxal margins, distribution, and lack of coloration are consistent with placing this species in the Rala Identification Group.</p><p>
                    <xref ref-type="bibr" rid="B58">Viets (1977a)</xref> described <italic><tp:taxon-name><tp:taxon-name-part taxon-name-part-type="genus" reg="Torrenticola">T.</tp:taxon-name-part> <tp:taxon-name-part taxon-name-part-type="species" reg="boettgeri">boettgeri</tp:taxon-name-part></tp:taxon-name></italic> from a single female collected in Guatemala. <xref ref-type="bibr" rid="B6">Cramer (1992)</xref> described <italic><tp:taxon-name><tp:taxon-name-part taxon-name-part-type="genus" reg="Torrenticola">T.</tp:taxon-name-part> <tp:taxon-name-part taxon-name-part-type="species" reg="esbelta">esbelta</tp:taxon-name-part></tp:taxon-name></italic> from three females collected in one stream (Peña Blanca) in San Francisco Oxtotilpan, State of Mexico, Mexico. <xref ref-type="bibr" rid="B6">Cramer (1992)</xref> differentiated <italic><tp:taxon-name><tp:taxon-name-part taxon-name-part-type="genus" reg="Torrenticola">T.</tp:taxon-name-part> <tp:taxon-name-part taxon-name-part-type="species" reg="esbelta">esbelta</tp:taxon-name-part></tp:taxon-name></italic> from <italic><tp:taxon-name><tp:taxon-name-part taxon-name-part-type="genus" reg="Torrenticola">T.</tp:taxon-name-part> <tp:taxon-name-part taxon-name-part-type="species" reg="boettgeri">boettgeri</tp:taxon-name-part></tp:taxon-name></italic> by pedipalpal tibia length: 36 µm in <italic><tp:taxon-name><tp:taxon-name-part taxon-name-part-type="genus" reg="Torrenticola">T.</tp:taxon-name-part> <tp:taxon-name-part taxon-name-part-type="species" reg="esbelta">esbelta</tp:taxon-name-part></tp:taxon-name></italic>; 26-27 µm (right, left, respectively). Given our experience with the variability of tibial length across species, which often range well over 10 µm, and especially considering the very few number of specimens examined, we do not consider slight variations in pedipalp tibial length to be good evidence for separate species. Furthermore, our material from New Mexico includes specimens with tibiae in between the previously recorded specimens (32.5 µm in our single female specimen; 32.5–37.7 µm in males). Therefore, we consider <italic><tp:taxon-name><tp:taxon-name-part taxon-name-part-type="genus" reg="Torrenticola">T.</tp:taxon-name-part> <tp:taxon-name-part taxon-name-part-type="species" reg="esbelta">esbelta</tp:taxon-name-part></tp:taxon-name></italic> as a junior synonym of <italic><tp:taxon-name><tp:taxon-name-part taxon-name-part-type="genus" reg="Torrenticola">T.</tp:taxon-name-part> <tp:taxon-name-part taxon-name-part-type="species" reg="boettgeri">boettgeri</tp:taxon-name-part></tp:taxon-name></italic>.</p></tp:treatment-sec><ref-list><ref id="B12"><mixed-citation xmlns:xlink="http://www.w3.org/1999/xlink" xlink:type="simple">
          <person-group><name name-style="western"><surname>Goldschmidt</surname><given-names>T</given-names></name></person-group> (<year>2007</year>) Studies on Latin American water mites of the genus <italic><tp:taxon-name><tp:taxon-name-part taxon-name-part-type="genus">Torrenticola</tp:taxon-name-part></tp:taxon-name></italic> Piersig, 1896 (<tp:taxon-name><tp:taxon-name-part taxon-name-part-type="family">Torrenticolidae</tp:taxon-name-part></tp:taxon-name>, <tp:taxon-name><tp:taxon-name-part taxon-name-part-type="above-genus">Hydrachnidia</tp:taxon-name-part></tp:taxon-name>, <tp:taxon-name><tp:taxon-name-part taxon-name-part-type="subclass">Acari</tp:taxon-name-part></tp:taxon-name>). Zoological Journal of the Linnean Society 150: 443–678. <ext-link xlink:type="simple" ext-link-type="doi" xlink:href="10.1111/j.1096-3642.2007.00305.x">https://doi.org/10.1111/j.1096-3642.2007.00305.x</ext-link></mixed-citation></ref><ref id="B58"><mixed-citation xmlns:xlink="http://www.w3.org/1999/xlink" xlink:type="simple">
          <person-group><name name-style="western"><surname>Viets</surname><given-names>KO</given-names></name></person-group> (<year>1977a</year>) Rheophile wassermilben (<tp:taxon-name><tp:taxon-name-part taxon-name-part-type="subclass">Acari</tp:taxon-name-part></tp:taxon-name>, <tp:taxon-name><tp:taxon-name-part taxon-name-part-type="above-genus">Hydrachnellae</tp:taxon-name-part></tp:taxon-name>) aus Guaremala. International Journal of Acarology 3: 89–98. <ext-link xlink:type="simple" ext-link-type="doi" xlink:href="10.1080/01647957708683084">http://dx.doi.org/10.1080/01647957708683084</ext-link></mixed-citation></ref><ref id="B6"><mixed-citation xmlns:xlink="http://www.w3.org/1999/xlink" xlink:type="simple">
          <person-group><name name-style="western"><surname>Cramer</surname><given-names>C</given-names></name></person-group> (<year>1992</year>) Estudios sobre hidracáridos mexicanos. Familia <tp:taxon-name><tp:taxon-name-part taxon-name-part-type="family">Torrenticolidae</tp:taxon-name-part></tp:taxon-name>. I. Cinco especies nuevas de <tp:taxon-name><tp:taxon-name-part taxon-name-part-type="genus">Neoatractides</tp:taxon-name-part></tp:taxon-name> y <tp:taxon-name><tp:taxon-name-part taxon-name-part-type="genus">Torrenticola</tp:taxon-name-part></tp:taxon-name> y primer registro de <tp:taxon-name><tp:taxon-name-part taxon-name-part-type="genus">Testudacarus</tp:taxon-name-part></tp:taxon-name> para México. Anales del Instituto de Biología serie Zoología 63 13–27. <ext-link xlink:type="simple" ext-link-type="uri" xlink:href="http://revistas.unam.mx/index.php/zoo/article/view/7056">http://revistas.unam.mx/index.php/zoo/article/view/7056</ext-link></mixed-citation></ref></ref-list></tp:taxon-treatment>
