# Supplementary material for: Revision of torrent mites (Parasitengona, Torrenticolidae, Torrenticola) of the United States and Canada: 90 descriptions, molecular phylogenetics, and a key to species
Source: Zookeys. 2017 Sep 21;(701):1–496. doi: 10.3897/zookeys.701.13261 (PMC5674090; doi:10.3897/zookeys.701.13261)
Supplement: XML Treatment for Torrenticola bondi [file zookeys.701.13261-treatment6.xml]

<!DOCTYPE tp:taxon-treatment
  PUBLIC "-//TaxonX//DTD Taxonomic Treatment Publishing DTD v0 20100105//EN" "tax-treatment-NSO.dtd">
<tp:taxon-treatment xmlns:tp="http://www.plazi.org/taxpub"><tp:treatment-meta><kwd-group><label>Taxon classification</label><kwd><named-content xmlns:xlink="http://www.w3.org/1999/xlink" content-type="kingdom">Animalia</named-content></kwd><kwd><named-content xmlns:xlink="http://www.w3.org/1999/xlink" content-type="order">Trombidiformes</named-content></kwd><kwd><named-content xmlns:xlink="http://www.w3.org/1999/xlink" content-type="family">Torrenticolidae</named-content></kwd></kwd-group><mixed-citation publication-type="journal"><person-group><name><surname>Fisher</surname><given-names>J. Ray</given-names></name><name><surname>Fisher</surname><given-names>Danielle M.</given-names></name><name><surname>Skvarla</surname><given-names>Michael J.</given-names></name><name><surname>Nelson</surname><given-names>Whitney A.</given-names></name><name><surname>Dowling</surname><given-names>Ashley P.G.</given-names></name></person-group><article-title>Revision of torrent mites (<tp:taxon-name><tp:taxon-name-part taxon-name-part-type="clade">Parasitengona</tp:taxon-name-part></tp:taxon-name>, <tp:taxon-name><tp:taxon-name-part taxon-name-part-type="family">Torrenticolidae</tp:taxon-name-part></tp:taxon-name>, <italic><tp:taxon-name><tp:taxon-name-part taxon-name-part-type="genus" reg="Torrenticola">Torrenticola</tp:taxon-name-part></tp:taxon-name></italic>) of the United States and Canada: 90 descriptions, molecular phylogenetics, and a key to species</article-title><source>Zookeys</source><day>21</day><month>9</month><year>2017</year><volume>2017</volume><issue>701</issue><fpage>1</fpage><lpage>496</lpage><pub-id pub-id-type="doi">10.3897/zookeys.701.13261</pub-id></mixed-citation></tp:treatment-meta><tp:nomenclature><tp:taxon-name>
                    <tp:taxon-name-part taxon-name-part-type="genus" reg="Torrenticola">Torrenticola</tp:taxon-name-part>
                    <tp:taxon-name-part taxon-name-part-type="species" reg="bondi">bondi</tp:taxon-name-part>
                    <object-id xmlns:xlink="http://www.w3.org/1999/xlink" content-type="zoobank" xlink:type="simple">http://zoobank.org/41C5A481-7EF0-4E1E-AD87-CD12DBFBA107</object-id>
                  </tp:taxon-name><tp:taxon-authority>Fisher &amp; Dowling</tp:taxon-authority><tp:taxon-status xmlns:xlink="http://www.w3.org/1999/xlink" xlink:type="simple">sp. n.</tp:taxon-status></tp:nomenclature><tp:treatment-sec sec-type="material" id="SECID0EQQDK"><title>Material examined.</title><p>HOLOTYPE (♀): from USA, North Carolina, Haywood County, Great Smokey Mountains National Park, Cataloochee (<named-content xmlns:xlink="http://www.w3.org/1999/xlink" content-type="dwc:verbatimCoordinates" xlink:type="simple"><named-content content-type="geo-json" specific-use="{&#34;type&#34;:&#34;Point&#34;,&#34;coordinates&#34;:[-83.112778,35.625278]}" id="NCID0EZQDK" xlink:type="simple">35°37'31"N, 83°6'46"W</named-content></named-content>), 20 Sep 2010, by IM Smith, IMS100148, DNA 1431.</p><p>PARATYPES (4 ♀; 5 ♂): <bold>North Carolina, USA</bold>: 1 ♂ (ALLOTYPE) from Haywood County, Great Smoky Mountains National Park; Cataloochee; beside road to Nellie 0.2 km west of Pretty Hollow Gap Trailhead, (<named-content xmlns:xlink="http://www.w3.org/1999/xlink" content-type="dwc:verbatimCoordinates" xlink:type="simple"><named-content content-type="geo-json" specific-use="{&#34;type&#34;:&#34;Point&#34;,&#34;coordinates&#34;:[-83.101667,35.626944]}" id="NCID0EFRDK" xlink:type="simple">35°37'37"N, 83°6'6"W</named-content></named-content>), 16 June 2006, by IM Smith, IMS060012 • 1 ♀ from Haywood County, Great Smoky Mountains National Park; Cataloochee; beside road to Nellie 0.2 km west of Pretty Hollow Gap Trailhead, (<named-content xmlns:xlink="http://www.w3.org/1999/xlink" content-type="dwc:verbatimCoordinates" xlink:type="simple"><named-content content-type="geo-json" specific-use="{&#34;type&#34;:&#34;Point&#34;,&#34;coordinates&#34;:[-83.101667,35.626944]}" id="NCID0ENRDK" xlink:type="simple">35°37'37"N, 83°6'6"W</named-content></named-content>), 16 June 2006, by IM Smith, IMS060012 • 1 ♀ and 1 ♂ from Haywood County, Great Smoky Mountains National Park; Cataloochee; beside road to Nellie 0.8 km west of Pretty Hollow Gap Trailhead, (<named-content xmlns:xlink="http://www.w3.org/1999/xlink" content-type="dwc:verbatimCoordinates" xlink:type="simple"><named-content content-type="geo-json" specific-use="{&#34;type&#34;:&#34;Point&#34;,&#34;coordinates&#34;:[-83.067778,35.643889]}" id="NCID0EVRDK" xlink:type="simple">35°38'38"N, 83°4'4"W</named-content></named-content>), 20 June 2006, by IM Smith, IMS060022 • 1 ♂ from Haywood County, Great Smoky Mountains National Park; Cataloochee; beside road to Nellie 0.4 km west of Pretty Hollow Gap Trailhead, (<named-content xmlns:xlink="http://www.w3.org/1999/xlink" content-type="dwc:verbatimCoordinates" xlink:type="simple"><named-content content-type="geo-json" specific-use="{&#34;type&#34;:&#34;Point&#34;,&#34;coordinates&#34;:[-83.101667,35.626944]}" id="NCID0E4RDK" xlink:type="simple">35°37'37"N, 83°6'6"W</named-content></named-content>), 3 October 2007, by IM Smith, IMS0701002 • ♀ and 2 ♂ from Haywood County, Great Smoky Mountains National Park; Waterville; Big Creek Picnic Area, (<named-content xmlns:xlink="http://www.w3.org/1999/xlink" content-type="dwc:verbatimCoordinates" xlink:type="simple"><named-content content-type="geo-json" specific-use="{&#34;type&#34;:&#34;Point&#34;,&#34;coordinates&#34;:[-83.101667,35.762500]}" id="NCID0EFSDK" xlink:type="simple">35°45'45"N, 83°6'6"W</named-content></named-content>), 26 September 2007, by IM Smith, IMS070089</p></tp:treatment-sec><tp:treatment-sec sec-type="Type deposition" id="SECID0EKSDK"><title>Type deposition.</title><p>Holotype (♀), allotype (♂), and some paratypes (2 ♀; 2 ♂) deposited in the <named-content xmlns:xlink="http://www.w3.org/1999/xlink" content-type="dwc:institutional_code" xlink:type="simple">CNC</named-content>; other paratypes (2 ♀; 2 ♂) deposited in the <named-content xmlns:xlink="http://www.w3.org/1999/xlink" content-type="dwc:institutional_code" xlink:type="simple">ACUA</named-content>.</p></tp:treatment-sec><tp:treatment-sec sec-type="diagnosis" id="SECID0E1SDK"><title>Diagnosis.</title><p>
                    <italic><tp:taxon-name><tp:taxon-name-part taxon-name-part-type="genus" reg="Torrenticola">Torrenticola</tp:taxon-name-part> <tp:taxon-name-part taxon-name-part-type="species" reg="bondi">bondi</tp:taxon-name-part></tp:taxon-name></italic> are similar to species with similar dorsal patterning, such as the <tp:taxon-name><tp:taxon-name-part taxon-name-part-type="genus" reg="Rusetria">Rusetria</tp:taxon-name-part></tp:taxon-name> “4-Plate” group (<italic><tp:taxon-name><tp:taxon-name-part taxon-name-part-type="genus" reg="Torrenticola">T.</tp:taxon-name-part> <tp:taxon-name-part taxon-name-part-type="species" reg="dunni">dunni</tp:taxon-name-part></tp:taxon-name></italic>, <italic><tp:taxon-name><tp:taxon-name-part taxon-name-part-type="genus" reg="Torrenticola">T.</tp:taxon-name-part> <tp:taxon-name-part taxon-name-part-type="species" reg="glomerabilis">glomerabilis</tp:taxon-name-part></tp:taxon-name></italic>, <italic><tp:taxon-name><tp:taxon-name-part taxon-name-part-type="genus" reg="Torrenticola">T.</tp:taxon-name-part> <tp:taxon-name-part taxon-name-part-type="species" reg="kittatinniana">kittatinniana</tp:taxon-name-part></tp:taxon-name></italic>, <italic><tp:taxon-name><tp:taxon-name-part taxon-name-part-type="genus" reg="Torrenticola">T.</tp:taxon-name-part> <tp:taxon-name-part taxon-name-part-type="species" reg="pollani">pollani</tp:taxon-name-part></tp:taxon-name></italic>, <italic><tp:taxon-name><tp:taxon-name-part taxon-name-part-type="genus" reg="Torrenticola">T.</tp:taxon-name-part> <tp:taxon-name-part taxon-name-part-type="species" reg="rufoalba">rufoalba</tp:taxon-name-part></tp:taxon-name></italic>, and <italic><tp:taxon-name><tp:taxon-name-part taxon-name-part-type="genus" reg="Torrenticola">T.</tp:taxon-name-part> <tp:taxon-name-part taxon-name-part-type="species" reg="shubini">shubini</tp:taxon-name-part></tp:taxon-name></italic>), Elongata Group (<italic><tp:taxon-name><tp:taxon-name-part taxon-name-part-type="genus" reg="Torrenticola">T.</tp:taxon-name-part> <tp:taxon-name-part taxon-name-part-type="species" reg="elongata">elongata</tp:taxon-name-part></tp:taxon-name></italic>, <italic><tp:taxon-name><tp:taxon-name-part taxon-name-part-type="genus" reg="Torrenticola">T.</tp:taxon-name-part> <tp:taxon-name-part taxon-name-part-type="species" reg="gorti">gorti</tp:taxon-name-part></tp:taxon-name></italic>, and <italic><tp:taxon-name><tp:taxon-name-part taxon-name-part-type="genus" reg="Torrenticola">T.</tp:taxon-name-part> <tp:taxon-name-part taxon-name-part-type="species" reg="reduncarostra">reduncarostra</tp:taxon-name-part></tp:taxon-name></italic>), Neoanomala Group (<italic><tp:taxon-name><tp:taxon-name-part taxon-name-part-type="genus" reg="Torrenticola">T.</tp:taxon-name-part> <tp:taxon-name-part taxon-name-part-type="species" reg="interiorensis">interiorensis</tp:taxon-name-part></tp:taxon-name></italic> and <italic><tp:taxon-name><tp:taxon-name-part taxon-name-part-type="genus" reg="Torrenticola">T.</tp:taxon-name-part> <tp:taxon-name-part taxon-name-part-type="species" reg="neoanomala">neoanomala</tp:taxon-name-part></tp:taxon-name></italic>), and <italic><tp:taxon-name><tp:taxon-name-part taxon-name-part-type="genus" reg="Torrenticola">T.</tp:taxon-name-part> <tp:taxon-name-part taxon-name-part-type="species" reg="erectirostra">erectirostra</tp:taxon-name-part></tp:taxon-name></italic>, <italic><tp:taxon-name><tp:taxon-name-part taxon-name-part-type="genus" reg="Torrenticola">T.</tp:taxon-name-part> <tp:taxon-name-part taxon-name-part-type="species" reg="robisoni">robisoni</tp:taxon-name-part></tp:taxon-name></italic>, <italic><tp:taxon-name><tp:taxon-name-part taxon-name-part-type="genus" reg="Torrenticola">T.</tp:taxon-name-part> <tp:taxon-name-part taxon-name-part-type="species" reg="irapalpa">irapalpa</tp:taxon-name-part></tp:taxon-name></italic>, <italic><tp:taxon-name><tp:taxon-name-part taxon-name-part-type="genus" reg="Torrenticola">T.</tp:taxon-name-part> <tp:taxon-name-part taxon-name-part-type="species" reg="racupalpa">racupalpa</tp:taxon-name-part></tp:taxon-name></italic>, <italic><tp:taxon-name><tp:taxon-name-part taxon-name-part-type="genus" reg="Torrenticola">T.</tp:taxon-name-part> <tp:taxon-name-part taxon-name-part-type="species" reg="skvarlai">skvarlai</tp:taxon-name-part></tp:taxon-name></italic>, and <italic><tp:taxon-name><tp:taxon-name-part taxon-name-part-type="genus" reg="Torrenticola">T.</tp:taxon-name-part> <tp:taxon-name-part taxon-name-part-type="species" reg="arktonyx">arktonyx</tp:taxon-name-part></tp:taxon-name></italic>. They can be differentiated from <tp:taxon-name><tp:taxon-name-part taxon-name-part-type="genus" reg="Rusetria">Rusetria</tp:taxon-name-part></tp:taxon-name> 4-Plates and <italic><tp:taxon-name><tp:taxon-name-part taxon-name-part-type="genus" reg="Torrenticola">T.</tp:taxon-name-part> <tp:taxon-name-part taxon-name-part-type="species" reg="skvarlai">skvarlai</tp:taxon-name-part></tp:taxon-name></italic> by having distinct hind coxal margins. <italic><tp:taxon-name><tp:taxon-name-part taxon-name-part-type="genus" reg="Torrenticola">T.</tp:taxon-name-part> <tp:taxon-name-part taxon-name-part-type="species" reg="bondi">bondi</tp:taxon-name-part></tp:taxon-name></italic> can be differentiated from <italic><tp:taxon-name><tp:taxon-name-part taxon-name-part-type="genus" reg="Torrenticola">T.</tp:taxon-name-part> <tp:taxon-name-part taxon-name-part-type="species" reg="erectirostra">erectirostra</tp:taxon-name-part></tp:taxon-name></italic> and <italic><tp:taxon-name><tp:taxon-name-part taxon-name-part-type="genus" reg="Torrenticola">T.</tp:taxon-name-part> <tp:taxon-name-part taxon-name-part-type="species" reg="robisoni">robisoni</tp:taxon-name-part></tp:taxon-name></italic> by having a straight, anteriorly-directed rostrum (upturned in others). <italic><tp:taxon-name><tp:taxon-name-part taxon-name-part-type="genus" reg="Torrenticola">T.</tp:taxon-name-part> <tp:taxon-name-part taxon-name-part-type="species" reg="bondi">bondi</tp:taxon-name-part></tp:taxon-name></italic> can be differentiated from <italic><tp:taxon-name><tp:taxon-name-part taxon-name-part-type="genus" reg="Torrenticola">T.</tp:taxon-name-part> <tp:taxon-name-part taxon-name-part-type="species" reg="arktonyx">arktonyx</tp:taxon-name-part></tp:taxon-name></italic> by having an unmodified dorsal plate (<italic><tp:taxon-name><tp:taxon-name-part taxon-name-part-type="genus" reg="Torrenticola">T.</tp:taxon-name-part> <tp:taxon-name-part taxon-name-part-type="species" reg="arktonyx">arktonyx</tp:taxon-name-part></tp:taxon-name></italic> has distinctive longitudinal dark markings on the anterior portion of the dorsal plate that fade posteriorly). <italic><tp:taxon-name><tp:taxon-name-part taxon-name-part-type="genus" reg="Torrenticola">T.</tp:taxon-name-part> <tp:taxon-name-part taxon-name-part-type="species" reg="bondi">bondi</tp:taxon-name-part></tp:taxon-name></italic> can be differentiated from <italic><tp:taxon-name><tp:taxon-name-part taxon-name-part-type="genus" reg="Torrenticola">T.</tp:taxon-name-part> <tp:taxon-name-part taxon-name-part-type="species" reg="racupalpa">racupalpa</tp:taxon-name-part></tp:taxon-name></italic> and <italic><tp:taxon-name><tp:taxon-name-part taxon-name-part-type="genus" reg="Torrenticola">T.</tp:taxon-name-part> <tp:taxon-name-part taxon-name-part-type="species" reg="irapalpa">irapalpa</tp:taxon-name-part></tp:taxon-name></italic> by having a more ovoid dorsum (dorsum length/width ♀ = 1.35–1.41 in <italic><tp:taxon-name><tp:taxon-name-part taxon-name-part-type="genus" reg="Torrenticola">T.</tp:taxon-name-part> <tp:taxon-name-part taxon-name-part-type="species" reg="bondi">bondi</tp:taxon-name-part></tp:taxon-name></italic>, 1.17–1.28 in others; ♂ = 1.32–1.45 in <italic><tp:taxon-name><tp:taxon-name-part taxon-name-part-type="genus" reg="Torrenticola">T.</tp:taxon-name-part> <tp:taxon-name-part taxon-name-part-type="species" reg="bondi">bondi</tp:taxon-name-part></tp:taxon-name></italic>, 1.20–1.30 in others) and shorter pedipalpal tibiae (♀ = 90–98 in <italic><tp:taxon-name><tp:taxon-name-part taxon-name-part-type="genus" reg="Torrenticola">T.</tp:taxon-name-part> <tp:taxon-name-part taxon-name-part-type="species" reg="bondi">bondi</tp:taxon-name-part></tp:taxon-name></italic>, 100–125 in others, ♂ = 77–83 in <italic><tp:taxon-name><tp:taxon-name-part taxon-name-part-type="genus" reg="Torrenticola">T.</tp:taxon-name-part> <tp:taxon-name-part taxon-name-part-type="species" reg="bondi">bondi</tp:taxon-name-part></tp:taxon-name></italic>, 87–110 in others). <italic><tp:taxon-name><tp:taxon-name-part taxon-name-part-type="genus" reg="Torrenticola">T.</tp:taxon-name-part> <tp:taxon-name-part taxon-name-part-type="species" reg="bondi">bondi</tp:taxon-name-part></tp:taxon-name></italic> can be differentiated from the Elongata Group by having a less elongate dorsum (length/width ♀ = 1.35–1.41 in <italic><tp:taxon-name><tp:taxon-name-part taxon-name-part-type="genus" reg="Torrenticola">T.</tp:taxon-name-part> <tp:taxon-name-part taxon-name-part-type="species" reg="bondi">bondi</tp:taxon-name-part></tp:taxon-name></italic>, 1.45–2.08 in Elongata Group; ♂ = 1.32–1.45 in <italic><tp:taxon-name><tp:taxon-name-part taxon-name-part-type="genus" reg="Torrenticola">T.</tp:taxon-name-part> <tp:taxon-name-part taxon-name-part-type="species" reg="bondi">bondi</tp:taxon-name-part></tp:taxon-name></italic>, 1.51–1.70 in Elongata Group) and having a stockier rostrum (length/width = 2.76–3.13 in <italic><tp:taxon-name><tp:taxon-name-part taxon-name-part-type="genus" reg="Torrenticola">T.</tp:taxon-name-part> <tp:taxon-name-part taxon-name-part-type="species" reg="bondi">bondi</tp:taxon-name-part></tp:taxon-name></italic>, 3.24–4.00 in Elongata Group). <italic><tp:taxon-name><tp:taxon-name-part taxon-name-part-type="genus" reg="Torrenticola">T.</tp:taxon-name-part> <tp:taxon-name-part taxon-name-part-type="species" reg="bondi">bondi</tp:taxon-name-part></tp:taxon-name></italic> can be differentiated from the Neoanomala Group by having a shorter medial suture (♀ = 10–15 in <italic><tp:taxon-name><tp:taxon-name-part taxon-name-part-type="genus" reg="Torrenticola">T.</tp:taxon-name-part> <tp:taxon-name-part taxon-name-part-type="species" reg="bondi">bondi</tp:taxon-name-part></tp:taxon-name></italic>, 22–40 in Neoanomala Group; ♂ = 55–70 in <italic><tp:taxon-name><tp:taxon-name-part taxon-name-part-type="genus" reg="Torrenticola">T.</tp:taxon-name-part> <tp:taxon-name-part taxon-name-part-type="species" reg="bondi">bondi</tp:taxon-name-part></tp:taxon-name></italic>, 75–108 in Neoanomala Group) and anterior venter/genital field width (♀ = 1.15–1.25 in <italic><tp:taxon-name><tp:taxon-name-part taxon-name-part-type="genus" reg="Torrenticola">T.</tp:taxon-name-part> <tp:taxon-name-part taxon-name-part-type="species" reg="bondi">bondi</tp:taxon-name-part></tp:taxon-name></italic>, 1.31–1.45 in Neoanomala Group; ♂ = 1.95–2.05 in <italic><tp:taxon-name><tp:taxon-name-part taxon-name-part-type="genus" reg="Torrenticola">T.</tp:taxon-name-part> <tp:taxon-name-part taxon-name-part-type="species" reg="bondi">bondi</tp:taxon-name-part></tp:taxon-name></italic>, 2.09–2.66 in Neoanomala Group).</p></tp:treatment-sec><tp:treatment-sec sec-type="description" id="SECID0EPBEK"><title>Description.</title><p>
                    <bold>Female (Figure <xref ref-type="fig" rid="F33">33</xref>)</bold> (n = 5) (holotype measurements in parentheses when available) with characters of the genus with following specifications.</p><p>
                    <bold>Dorsum</bold> — (620–670 (620) long; 440–490 (440) wide) ovoid with bluish-purple coloration separated into anterior and posterior portions and faint orange medially. Anterio-medial platelets (132.5–147.5 (132.5) long; 55–62.5 (55) wide). Anterio-lateral platelets (192.5–200 (192.5) long; 67.5–77.5 (67.5) wide) free from dorsal plate. Dgl-4 approaching midway between muscle scars and dorsum edge (distance between Dgl-4 270–290 (270)). Dorsal plate proportions: dorsum length/width 1.35–1.41 (1.41); dorsal width/distance between Dgl-4 1.63–1.72 (1.63); anterio-medial platelet length/width 2.20–2.52 (2.41); anterio-lateral platelet length/width 2.58–2.85 (2.85); anterio-lateral/anterio-medial length 1.34–1.41 (1.45).</p><p>
                    <bold>Gnathosoma — Subcapitulum</bold> (355–380 (355) long (ventral); 255–295 (255) long (dorsal); 135–150 (135) tall) faint bluish purple coloration. Rostrum (145–155 (145) long; 50–55 (52.5) wide). Chelicerae (354–385 (354) long) with curved fangs 52–75 (52) long). Subcapitular proportions: ventral length/height 2.50–2.63 (2.63); rostrum length/width 2.76–3.00 (2.76). <bold>Pedipalps</bold> with tuberculate ventral extensions on femora and genua. Palpomeres: trochanter 47.5–52.5 (47.5) long); femur (120–140 (120) long); genu (67.5–77.5 (67.5) long); tibia (90–97.5 (92.5) long; 22.5–25 (22.5) wide); tarsus (17.5–20 (17.5) long). Palpomere proportions: femur/genu 1.74–1.83 (1.78); tibia/femur 0.67–0.77 (0.77); tibia length/width 3.90–4.11 (4.11).</p><p>
                    <bold>Venter</bold> — (760–840 (760) long; 509–580 (509) wide) with faint bluish-purple coloration. Gnathosomal bay (170–190 (170) long; 90–102.5 (102.5) wide). Cxgl-4 subapical. <bold>Medial suture</bold> (10–15 (10) long). <bold>Genital plates</bold> (175–180 (175) long; 150–160 (150) wide). Additional measurements: Cx-1 (306–330 (306) long (total); 108–155 (108) long (medial)); Cx-3 (365–410 (382) wide); anterior venter (177.5–187.5 (187.5) long). Ventral proportions: gnathosomal bay length/width 1.66–2.11 (1.66); anterior venter/genital field length 0.99–1.07 (1.07); anterior venter length/genital field width 1.15–1.25 (1.25); anterior venter/medial suture 12–18.75 (18.75).</p><p>
                    <bold>Male (Figure <xref ref-type="fig" rid="F34">34</xref>)</bold> (n = 5) (allotypic measurements in parentheses when available) with characters of the genus with following specifications.</p><p>
                    <bold>Dorsum</bold> — (515–550 (550) long; 380–410 (380) wide) ovoid with bluish-purple coloration separated into anterior and posterior portions and faint orange medially. Anterio-medial platelets (112.5–122.5 (122.5) long; 47.5–57.5 (57.5) wide). Anterio-lateral platelets (162.5–190 (180) long; 55–67.5 (67.5) wide) free from dorsal plate. Dgl-4 approaching midway between muscle scars and dorsum edge (distance between Dgl-4 235–260 (250)). Dorsal plate proportions: dorsum length/width 1.32–1.45 (1.45); dorsal width/distance between Dgl-4 1.48–1.62 (1.52); anterio-medial platelet length/width 2.13–2.47 (2.13); anterio-lateral platelet length/width 2.65–3.17 (2.67); anterio-lateral/anterio-medial length 1.44–1.57 (1.47).</p><p>
                    <bold>Gnathosoma — Subcapitulum</bold> (295–305 (305) long (ventral); 220–230 (225) long (dorsal); 107.5–112.5 (112.5) tall) faint bluish purple coloration. Rostrum (120–125 (125) long; 40–40 (40) wide). Chelicerae (285–295 (290) long) with curved fangs 50–55 (55) long). Subcapitular proportions: ventral length/height 2.68–2.79 (2.71); rostrum length/width 3.00–3.13 (3.13). <bold>Pedipalps</bold> with tuberculate ventral extensions on femora and genua. Palpomeres: trochanter 40–42.5 (42.5) long); femur (102.5–107.5 (105) long); genu (60–62.5 (60) long); tibia (77.5–82.5 (77.5) long; 21.25–23.75 (22.5) wide); tarsus (17.5–20 (20) long). Palpomere proportions: femur/genu 1.68–1.75 (1.75); tibia/femur 0.74–0.80 (0.74); tibia length/width 3.44–3.88 (3.44).</p><p>
                    <bold>Venter</bold> — (660–670 (665) long; 420–490 (460) wide) with faint bluish-purple coloration. Gnathosomal bay (140–150 (142.5) long; 75–90 (80) wide). Cxgl-4 subapical. <bold>Medial suture</bold> (55–70 (60) long). <bold>Genital plates</bold> (132.5–142.5 (140) long; 107.5–112.5 (110) wide). Additional measurements: Cx-1 (270–290 (285) long (total); 125–140 (135) long (medial)); Cx-3 (310–340 (335) wide); anterior venter (215–220 (220) long). Ventral proportions: gnathosomal bay length/width 1.61–1.93 (1.78); anterior venter/genital field length 1.54–1.66 (1.57); anterior venter length/genital field width 1.95–2.05 (2.00); anterior venter/medial suture 3.07–3.91 (3.67).</p><p>
                    <bold>Immatures</bold> unknown.</p></tp:treatment-sec><tp:treatment-sec sec-type="etymology" id="SECID0ENDEK"><title>Etymology.</title><p>Specific epithet (<italic><tp:taxon-name><tp:taxon-name-part taxon-name-part-type="species" reg="bondi">bondi</tp:taxon-name-part></tp:taxon-name></italic>) named in honor of arachnologist Jason Bond, for his research on species delimitation and integrative taxonomy, which has been an inspiration to JRF, and for his thoughtful career advice, which was greatly appreciated.</p></tp:treatment-sec><tp:treatment-sec sec-type="distribution" id="SECID0E4DEK"><title>Distribution.</title><p>Known only from Great Smoky Mountains National Park, Haywood County, North Carolina (Figure <xref ref-type="fig" rid="F32">32</xref>).</p><fig id="F32" position="float" orientation="portrait"><label>Figure 32.</label><caption><p>
          <italic><tp:taxon-name><tp:taxon-name-part taxon-name-part-type="genus" reg="Torrenticola">Torrenticola</tp:taxon-name-part> <tp:taxon-name-part taxon-name-part-type="species" reg="bondi">bondi</tp:taxon-name-part></tp:taxon-name></italic> sp. n. distribution.</p></caption><graphic xmlns:xlink="http://www.w3.org/1999/xlink" xlink:href="zookeys-701-001-g032.jpg" position="float" orientation="portrait" xlink:type="simple" id="oo_157051.jpg"/></fig><fig id="F33" position="float" orientation="portrait"><label>Figure 33.</label><caption><p>
          <italic><tp:taxon-name><tp:taxon-name-part taxon-name-part-type="genus" reg="Torrenticola">Torrenticola</tp:taxon-name-part> <tp:taxon-name-part taxon-name-part-type="species" reg="bondi">bondi</tp:taxon-name-part></tp:taxon-name></italic> sp. n. female: <bold>A</bold> dorsal plates <bold>B</bold> venter (legs removed) <bold>C</bold> subcapitulum <bold>D</bold> pedipalp (setae not accurately depicted). Scale = 100 µm.</p></caption><graphic xmlns:xlink="http://www.w3.org/1999/xlink" xlink:href="zookeys-701-001-g033.jpg" position="float" orientation="portrait" xlink:type="simple" id="oo_157052.jpg"/></fig><fig id="F34" position="float" orientation="portrait"><label>Figure 34.</label><caption><p>
          <italic><tp:taxon-name><tp:taxon-name-part taxon-name-part-type="genus" reg="Torrenticola">Torrenticola</tp:taxon-name-part> <tp:taxon-name-part taxon-name-part-type="species" reg="bondi">bondi</tp:taxon-name-part></tp:taxon-name></italic> sp. n. male: <bold>A</bold> dorsal plates <bold>B</bold> venter (legs removed) <bold>C</bold> subcapitulum <bold>D</bold> pedipalp (setae not accurately depicted). Scale = 100 µm.</p></caption><graphic xmlns:xlink="http://www.w3.org/1999/xlink" xlink:href="zookeys-701-001-g034.jpg" position="float" orientation="portrait" xlink:type="simple" id="oo_157053.jpg"/></fig></tp:treatment-sec><tp:treatment-sec sec-type="remarks" id="SECID0E6GEK"><title>Remarks.</title><p>
                    <italic><tp:taxon-name><tp:taxon-name-part taxon-name-part-type="genus" reg="Torrenticola">Torrenticola</tp:taxon-name-part> <tp:taxon-name-part taxon-name-part-type="species" reg="bondi">bondi</tp:taxon-name-part></tp:taxon-name></italic> groups with other members of the Raptor Complex in all analyses with high support. Only one specimen could be acquired for use in our analyses, so differences in <abbrev xmlns:xlink="http://www.w3.org/1999/xlink" xlink:title="cytochrome c oxidase subunit 1" id="ABBRID0EQHEK" xlink:type="simple">COI</abbrev> sequence across specimens could not be investigated, but this single specimen was greater than 5% different in <abbrev xmlns:xlink="http://www.w3.org/1999/xlink" xlink:title="cytochrome c oxidase subunit 1" id="ABBRID0EUHEK" xlink:type="simple">COI</abbrev> sequence from sister species. In all analyses, <italic><tp:taxon-name><tp:taxon-name-part taxon-name-part-type="genus" reg="Torrenticola">T.</tp:taxon-name-part> <tp:taxon-name-part taxon-name-part-type="species" reg="bondi">bondi</tp:taxon-name-part></tp:taxon-name></italic> grouped with members of the Elongata Identification Group (<italic><tp:taxon-name><tp:taxon-name-part taxon-name-part-type="genus" reg="Torrenticola">T.</tp:taxon-name-part> <tp:taxon-name-part taxon-name-part-type="species" reg="elongata">elongata</tp:taxon-name-part></tp:taxon-name></italic> and <italic><tp:taxon-name><tp:taxon-name-part taxon-name-part-type="genus" reg="Torrenticola">T.</tp:taxon-name-part> <tp:taxon-name-part taxon-name-part-type="species" reg="gorti">gorti</tp:taxon-name-part></tp:taxon-name></italic>). However, the position of this clade varied with analysis.</p><p>This species hypothesis is supported by high divergence between species (3–15%) and by the morphological characters outlined in the diagnosis.</p></tp:treatment-sec></tp:taxon-treatment>
