# Supplementary material for: Revision of torrent mites (Parasitengona, Torrenticolidae, Torrenticola) of the United States and Canada: 90 descriptions, molecular phylogenetics, and a key to species
Source: Zookeys. 2017 Sep 21;(701):1–496. doi: 10.3897/zookeys.701.13261 (PMC5674090; doi:10.3897/zookeys.701.13261)
Supplement: XML Treatment for Torrenticola copipalpa [file zookeys.701.13261-treatment9.xml]

<!DOCTYPE tp:taxon-treatment
  PUBLIC "-//TaxonX//DTD Taxonomic Treatment Publishing DTD v0 20100105//EN" "tax-treatment-NSO.dtd">
<tp:taxon-treatment xmlns:tp="http://www.plazi.org/taxpub"><tp:treatment-meta><kwd-group><label>Taxon classification</label><kwd><named-content xmlns:xlink="http://www.w3.org/1999/xlink" content-type="kingdom">Animalia</named-content></kwd><kwd><named-content xmlns:xlink="http://www.w3.org/1999/xlink" content-type="order">Trombidiformes</named-content></kwd><kwd><named-content xmlns:xlink="http://www.w3.org/1999/xlink" content-type="family">Torrenticolidae</named-content></kwd></kwd-group><mixed-citation publication-type="journal"><person-group><name><surname>Fisher</surname><given-names>J. Ray</given-names></name><name><surname>Fisher</surname><given-names>Danielle M.</given-names></name><name><surname>Skvarla</surname><given-names>Michael J.</given-names></name><name><surname>Nelson</surname><given-names>Whitney A.</given-names></name><name><surname>Dowling</surname><given-names>Ashley P.G.</given-names></name></person-group><article-title>Revision of torrent mites (<tp:taxon-name><tp:taxon-name-part taxon-name-part-type="clade">Parasitengona</tp:taxon-name-part></tp:taxon-name>, <tp:taxon-name><tp:taxon-name-part taxon-name-part-type="family">Torrenticolidae</tp:taxon-name-part></tp:taxon-name>, <italic><tp:taxon-name><tp:taxon-name-part taxon-name-part-type="genus" reg="Torrenticola">Torrenticola</tp:taxon-name-part></tp:taxon-name></italic>) of the United States and Canada: 90 descriptions, molecular phylogenetics, and a key to species</article-title><source>Zookeys</source><day>21</day><month>9</month><year>2017</year><volume>2017</volume><issue>701</issue><fpage>1</fpage><lpage>496</lpage><pub-id pub-id-type="doi">10.3897/zookeys.701.13261</pub-id></mixed-citation></tp:treatment-meta><tp:nomenclature><tp:taxon-name>
                    <tp:taxon-name-part taxon-name-part-type="genus" reg="Torrenticola">Torrenticola</tp:taxon-name-part>
                    <tp:taxon-name-part taxon-name-part-type="species" reg="copipalpa">copipalpa</tp:taxon-name-part>
                    <object-id xmlns:xlink="http://www.w3.org/1999/xlink" content-type="zoobank" xlink:type="simple">http://zoobank.org/11564193-319A-4192-927A-890726F7D52D</object-id>
                  </tp:taxon-name><tp:taxon-authority>Fisher &amp; Dowling</tp:taxon-authority><tp:taxon-status xmlns:xlink="http://www.w3.org/1999/xlink" xlink:type="simple">sp. n.</tp:taxon-status></tp:nomenclature><tp:treatment-sec sec-type="material" id="SECID0ETHGK"><title>Material examined.</title><p>HOLOTYPE (♀): from USA, Oregon, Lane County, Gate Creek (<named-content xmlns:xlink="http://www.w3.org/1999/xlink" content-type="dwc:verbatimCoordinates" xlink:type="simple"><named-content content-type="geo-json" specific-use="{&#34;type&#34;:&#34;Point&#34;,&#34;coordinates&#34;:[-122.572222,44.146667]}" id="NCID0E3HGK" xlink:type="simple">44°8'48"N, 122°34'20"W</named-content></named-content>), 11 Aug 2013, by JC O’Neill, &amp; WA Nelson, JNOW 13-0811-001.</p><p>PARATYPES (20 ♀; 26 ♂): <bold>California, USA</bold>: 1 ♀ from Alpine County, Markleeville Creek (<named-content xmlns:xlink="http://www.w3.org/1999/xlink" content-type="dwc:verbatimCoordinates" xlink:type="simple"><named-content content-type="geo-json" specific-use="{&#34;type&#34;:&#34;Point&#34;,&#34;coordinates&#34;:[-119.778056,38.694167]}" id="NCID0EIIGK" xlink:type="simple">38°41'39"N, 119°46'41"W</named-content></named-content>), 30 Aug 2013, by JR Fisher, JRF 13-0830-001 • 1 ♀ from Del Norte County, Six Rivers National Forest, Middle Fork Smith River (<named-content xmlns:xlink="http://www.w3.org/1999/xlink" content-type="dwc:verbatimCoordinates" xlink:type="simple"><named-content content-type="geo-json" specific-use="{&#34;type&#34;:&#34;Point&#34;,&#34;coordinates&#34;:[-123.886111,41.855556]}" id="NCID0EQIGK" xlink:type="simple">41°51'20"N, 123°53'10"W</named-content></named-content>), 15 Aug 2013, by JR Fisher, JRF 13-0815-002 • 5 ♂ from El Dorado County, El Dorado National Forest, Taylor Creek (<named-content xmlns:xlink="http://www.w3.org/1999/xlink" content-type="dwc:verbatimCoordinates" xlink:type="simple"><named-content content-type="geo-json" specific-use="{&#34;type&#34;:&#34;Point&#34;,&#34;coordinates&#34;:[-120.055833,38.933056]}" id="NCID0EYIGK" xlink:type="simple">38°55'59"N, 120°3'21"W</named-content></named-content>), 27 Aug 2013, by JR Fisher, JRF 13-0827-003 • 1 ♀ from Mendocino County, Cottaneva Creek, beside Route 1, 21.8 kilometers southwest of Route 101, 5 Aug 1987, by IM Smith, IMS870129A • 2 ♂ from Trinity County, small cascading trickle beside Route 36, 5.2 kilometers west of Forest Glen Station, 6 Aug 1987, by IM Smith, IMS870132 • 1 ♂ from Trinity County, South Fork of Trinity River, beside Route 36 at Forest Glen campground, 6 Aug 1987, by IM Smith, IMS870131 • <bold>Oregon, USA</bold>: 2 ♂ from Coos County, Gaylord, Coquille Myrtle Grove State Park, Coquille River, 2 Jul 1983, by IM Smith, IMS830014 • 3 ♀ and 3 ♂ from Coos County, Siskiyou National Forest, Road 33 between Powers &amp; Agness, Coal Creek, 2 Jul 1983, by IM Smith, IMS830015 • 2 ♂ from Coos County, Siskiyou National Forest, Road 33 between Powers &amp; Agness, Daphne Grove campground, Coquille River, 2 Jul 1983, by IM Smith, IMS830016 • 1 ♂ from Coos County, Siskiyou National Forest, Road 33 between Powers &amp; Agness, Daphne Grove campground, 2 Jul 1983, by IM Smith, IMS830017 • 1 ♀ and 1 ♂ from Curry County, Port Orford, Butler Bar campground, Elk River, 25 Jun 1976, by IM Smith, IMS760162 • 1 ♀ from Curry County, Port Orford, Butler Bar campground, Elk River, 25-26 Jun 1976, by IM Smith, IMS760163 • 2 ♂ from Curry County, Port Orford, small spring run beside road from Humbug Mountain State Park to McGribble campground, 25 Jun 1976, by IM Smith, IMS760161 • 3 ♂ from Curry County, Port Orford, Humbug Mountain State Park Picnic Area, beside Route 1, Brush Creek, 1 Jul 1983, by IM Smith, IMS830012 • 1 ♀ from Curry County, Port Orford, Humbug Mountain State Park Picnic Area, beside Route 1, Brush Creek, 3 Jul 1983, by IM Smith, IMS830020A • 2 ♀ from Curry County, Quosatana Creek (<named-content xmlns:xlink="http://www.w3.org/1999/xlink" content-type="dwc:verbatimCoordinates" xlink:type="simple"><named-content content-type="geo-json" specific-use="{&#34;type&#34;:&#34;Point&#34;,&#34;coordinates&#34;:[-124.233889,42.489167]}" id="NCID0ECJGK" xlink:type="simple">42°29'21"N, 124°14'2"W</named-content></named-content>), 14 Aug 2013, JR Fisher, JRF 13-0814-003 • 1 ♀ from Curry County, Rogue River National Forest, Elk River (<named-content xmlns:xlink="http://www.w3.org/1999/xlink" content-type="dwc:verbatimCoordinates" xlink:type="simple"><named-content content-type="geo-json" specific-use="{&#34;type&#34;:&#34;Point&#34;,&#34;coordinates&#34;:[-124.311389,42.712778]}" id="NCID0EKJGK" xlink:type="simple">42°42'46"N, 124°18'41"W</named-content></named-content>), 13 Aug 2013, by JR Fisher, JRF 13-0813-003 • 4 ♀ and 3 ♂ from Curry County, Sixes, Sixes River, beside road at mouth of Edson Creek, 4 Jul 1983, by IM Smith, IMS830021A • 1 ♂ (ALLOTYPE) from Lane County, Gate Creek (<named-content xmlns:xlink="http://www.w3.org/1999/xlink" content-type="dwc:verbatimCoordinates" xlink:type="simple"><named-content content-type="geo-json" specific-use="{&#34;type&#34;:&#34;Point&#34;,&#34;coordinates&#34;:[-122.572222,44.146667]}" id="NCID0ESJGK" xlink:type="simple">44°8'48"N, 122°34'20"W</named-content></named-content>), 11 Aug 2013, by JC O’Neill, &amp; WA Nelson, JNOW 13-0811-001 • 4 ♀ from Lane County, Gate Creek (<named-content xmlns:xlink="http://www.w3.org/1999/xlink" content-type="dwc:verbatimCoordinates" xlink:type="simple"><named-content content-type="geo-json" specific-use="{&#34;type&#34;:&#34;Point&#34;,&#34;coordinates&#34;:[-122.572222,44.146667]}" id="NCID0E1JGK" xlink:type="simple">44°8'48"N, 122°34'20"W</named-content></named-content>), 11 Aug 2013, by JC O’Neill, &amp; WA Nelson, JNOW 13-0811-001.</p></tp:treatment-sec><tp:treatment-sec sec-type="Type deposition" id="SECID0E6JGK"><title>Type deposition.</title><p>Holotype (♀), allotype (♂), and other paratypes (15 ♀; 20 ♂) deposited in the <named-content xmlns:xlink="http://www.w3.org/1999/xlink" content-type="dwc:institutional_code" xlink:type="simple">CNC</named-content>; other paratypes (5 ♀; 5 ♂) deposited in <named-content xmlns:xlink="http://www.w3.org/1999/xlink" content-type="dwc:institutional_code" xlink:type="simple">ACUA</named-content>.</p></tp:treatment-sec><tp:treatment-sec sec-type="diagnosis" id="SECID0EPKGK"><title>Diagnosis.</title><p>
                    <italic><tp:taxon-name><tp:taxon-name-part taxon-name-part-type="genus" reg="Torrenticola">Torrenticola</tp:taxon-name-part> <tp:taxon-name-part taxon-name-part-type="species" reg="copipalpa">copipalpa</tp:taxon-name-part></tp:taxon-name></italic> are similar to members of the Miniforma group (<italic><tp:taxon-name><tp:taxon-name-part taxon-name-part-type="genus" reg="Torrenticola">T.</tp:taxon-name-part> <tp:taxon-name-part taxon-name-part-type="species" reg="manni">manni</tp:taxon-name-part></tp:taxon-name></italic>, <italic><tp:taxon-name><tp:taxon-name-part taxon-name-part-type="genus" reg="Torrenticola">T.</tp:taxon-name-part> <tp:taxon-name-part taxon-name-part-type="species" reg="miniforma">miniforma</tp:taxon-name-part></tp:taxon-name></italic>, <italic><tp:taxon-name><tp:taxon-name-part taxon-name-part-type="genus" reg="Torrenticola">T.</tp:taxon-name-part> <tp:taxon-name-part taxon-name-part-type="species" reg="oliveri">oliveri</tp:taxon-name-part></tp:taxon-name></italic>, <italic><tp:taxon-name><tp:taxon-name-part taxon-name-part-type="genus" reg="Torrenticola">T.</tp:taxon-name-part> <tp:taxon-name-part taxon-name-part-type="species" reg="pacificensis">pacificensis</tp:taxon-name-part></tp:taxon-name></italic>, <italic><tp:taxon-name><tp:taxon-name-part taxon-name-part-type="genus" reg="Torrenticola">T.</tp:taxon-name-part> <tp:taxon-name-part taxon-name-part-type="species" reg="pinocchio">pinocchio</tp:taxon-name-part></tp:taxon-name></italic>, and <italic><tp:taxon-name><tp:taxon-name-part taxon-name-part-type="genus" reg="Torrenticola">T.</tp:taxon-name-part> <tp:taxon-name-part taxon-name-part-type="species" reg="rockyensis">rockyensis</tp:taxon-name-part></tp:taxon-name></italic>) in having short, stocky pedipalps (except <italic><tp:taxon-name><tp:taxon-name-part taxon-name-part-type="genus" reg="Torrenticola">T.</tp:taxon-name-part> <tp:taxon-name-part taxon-name-part-type="species" reg="oliveri">oliveri</tp:taxon-name-part></tp:taxon-name></italic> and <italic><tp:taxon-name><tp:taxon-name-part taxon-name-part-type="genus" reg="Torrenticola">T.</tp:taxon-name-part> <tp:taxon-name-part taxon-name-part-type="species" reg="pinocchio">pinocchio</tp:taxon-name-part></tp:taxon-name></italic>); similar pedipalpal extensions (unique to members of this group); and being among the smallest <italic><tp:taxon-name><tp:taxon-name-part taxon-name-part-type="genus" reg="Torrenticola">Torrenticola</tp:taxon-name-part></tp:taxon-name></italic> in the west (dorsum 500–625 long) (except <italic><tp:taxon-name><tp:taxon-name-part taxon-name-part-type="genus" reg="Torrenticola">T.</tp:taxon-name-part> <tp:taxon-name-part taxon-name-part-type="species" reg="oliveri">oliveri</tp:taxon-name-part></tp:taxon-name></italic>). <italic><tp:taxon-name><tp:taxon-name-part taxon-name-part-type="genus" reg="Torrenticola">T.</tp:taxon-name-part> <tp:taxon-name-part taxon-name-part-type="species" reg="copipalpa">copipalpa</tp:taxon-name-part></tp:taxon-name></italic> are best differentiated from all other Miniforma group (except <italic><tp:taxon-name><tp:taxon-name-part taxon-name-part-type="genus" reg="Torrenticola">T.</tp:taxon-name-part> <tp:taxon-name-part taxon-name-part-type="species" reg="pinocchio">pinocchio</tp:taxon-name-part></tp:taxon-name></italic>) by having broad, flat pedipalp femoral tubercles (conical/tuberculate in all others). <italic><tp:taxon-name><tp:taxon-name-part taxon-name-part-type="genus" reg="Torrenticola">T.</tp:taxon-name-part> <tp:taxon-name-part taxon-name-part-type="species" reg="copipalpa">copipalpa</tp:taxon-name-part></tp:taxon-name></italic> can be differentiated from <italic><tp:taxon-name><tp:taxon-name-part taxon-name-part-type="genus" reg="Torrenticola">T.</tp:taxon-name-part> <tp:taxon-name-part taxon-name-part-type="species" reg="pinocchio">pinocchio</tp:taxon-name-part></tp:taxon-name></italic> by having a less elongate rostrum (length/width = 2.5–3.0 in <italic><tp:taxon-name><tp:taxon-name-part taxon-name-part-type="genus" reg="Torrenticola">T.</tp:taxon-name-part> <tp:taxon-name-part taxon-name-part-type="species" reg="copipalpa">copipalpa</tp:taxon-name-part></tp:taxon-name></italic>, 4.5–4.9 in <italic><tp:taxon-name><tp:taxon-name-part taxon-name-part-type="genus" reg="Torrenticola">T.</tp:taxon-name-part> <tp:taxon-name-part taxon-name-part-type="species" reg="pinocchio">pinocchio</tp:taxon-name-part></tp:taxon-name></italic>) and less elongate pedipalpal tibiae (length/width = 2.4–2.9 in <italic><tp:taxon-name><tp:taxon-name-part taxon-name-part-type="genus" reg="Torrenticola">T.</tp:taxon-name-part> <tp:taxon-name-part taxon-name-part-type="species" reg="copipalpa">copipalpa</tp:taxon-name-part></tp:taxon-name></italic>, 3.1–3.5 in <italic><tp:taxon-name><tp:taxon-name-part taxon-name-part-type="genus" reg="Torrenticola">T.</tp:taxon-name-part> <tp:taxon-name-part taxon-name-part-type="species" reg="pinocchio">pinocchio</tp:taxon-name-part></tp:taxon-name></italic>).</p></tp:treatment-sec><tp:treatment-sec sec-type="description" id="SECID0ECRGK"><title>Description.</title><p>
                    <bold>Female (Figure <xref ref-type="fig" rid="F42">42</xref>)</bold> (n = 6) (holotype measurements in parentheses when available) with characters of the genus with following specifications.</p><p>
                    <bold>Dorsum</bold> — (555–605 (605) long; 380–420 (420) wide) ovoid and usually colorless, occasionally with faint purple coloration without distinct pattern. Anterio-medial platelets (115–127.5 (127.5) long; 47.5–57.5 (57.5) wide). Anterio-lateral platelets (162.5–180 (180) long; 53.75–62.5 (62.5) wide) free from dorsal plate. Dgl-4 much closer to the edge of the dorsum than to the muscle scars (distance between Dgl-4 290–335 (335)). Dorsal plate proportions: dorsum length/width 1.39–1.47 (1.44); dorsal width/distance between Dgl-4 1.25–1.32 (1.25); anterio-medial platelet length/width 2.13–2.42 (2.22); anterio-lateral platelet length/width 2.87–3.04 (2.88); anterio-lateral/anterio-medial length 1.35–1.46 (1.41).</p><p>
                    <bold>Gnathosoma — Subcapitulum</bold> (312.5–337.5 (337.5) long (ventral); 228–257.5 (257.5) long (dorsal); 117.5–130 (125) tall) colorless. Rostrum (122.5–135 (130) long; 42.5–47.5 (45) wide). Chelicerae (313–341 (340) long) with curved fangs (50–59 (55) long). Subcapitular proportions: ventral length/height 2.58–2.70 (2.70); rostrum length/width 2.72–2.94 (2.89). <bold>Pedipalps</bold> short and stocky (especially tibiae) with broad, dentate, and anteriorly-directed ventral extensions on femora and dentate, flanged ventral extensions on genua. Palpomeres: trochanter (30–35 (35) long); femur (90–100 (97.5) long); genu (62.5–67.5 (67.5) long); tibia (52.5–58.75 (57.5) long; 20–22.5 (21.25) wide); tarsus (15–17.5 (15) long). Palpomere proportions: femur/genu 1.44–1.51 (1.41); tibia/femur 0.55–0.61 (0.59); tibia length/width 2.59–2.71 (2.71).</p><p>
                    <bold>Venter</bold> — (690–760 (760) long; 438–520 (520) wide) colorless. Gnathosomal bay (136.25–152.5 (152.5) long; 75–82.5 (80) wide). Cxgl-4 subapical. <bold>Medial suture</bold> (40–45 (45) long). <bold>Genital plates</bold> (152.5–165 (165) long; 137.5–160 (160) wide). Additional measurements: Cx-1 (261–290 (290) long (total); 108–155 (155) long (medial)); Cx-3 (268–320 (320) wide); anterior venter (187.5–210 (210) long). Ventral proportions: gnathosomal bay length/width 1.65–1.97 (1.91); anterior venter/genital field length 1.19–1.28 (1.27); anterior venter length/genital field width 1.31–1.40 (1.31); anterior venter/medial suture 4.53–4.88 (4.67).</p><p>
                    <bold>Male (Figure <xref ref-type="fig" rid="F43">43</xref>)</bold> (n = 6) (allotypic measurements in parentheses when available) with characters of the genus with following specifications.</p><p>
                    <bold>Dorsum</bold> — (500–570 (520) long; 355–390 (360) wide) ovoid and usually colorless, occasionally with faint purple coloration without distinct pattern. Anterio-medial platelets (105–117.5 (105) long; 45–56.25 (45) wide). Anterio-lateral platelets (155–167.5 (155) long; 50–60 (50) wide) free from dorsal plate. Dgl-4 much closer to the edge of the dorsum than to the muscle scars (distance between Dgl-4 285–315 (290)). Dorsal plate proportions: dorsum length/width 1.39–1.54 (1.44); dorsal width/distance between Dgl-4 1.18–1.37 (1.24); anterio-medial platelet length/width 2.09–2.37 (2.33); anterio-lateral platelet length/width 2.79–3.10 (3.10); anterio-lateral/anterio-medial length 1.32–1.48 (1.48).</p><p>
                    <bold>Gnathosoma — Subcapitulum</bold> (280–307.5 (295) long (ventral); 215–253 (220) long (dorsal); 105–115 (105) tall) colorless. Rostrum (110–120 (115) long; 40–46.25 (40) wide). Chelicerae (280–328 (295) long) with curved fangs (45–65 (55) long). Subcapitular proportions: ventral length/height 2.67–2.81 (2.81); rostrum length/width 2.54–2.88 (2.88). <bold>Pedipalps</bold> short and stocky (especially tibiae) with broad, dentate, and anteriorly-directed ventral extensions on femora and dentate, flanged ventral extensions on genua. Palpomeres: trochanter (32.5–32.5 (32.5) long); femur (82.5–92.5 (87.5) long); genu (57.5–65 (60) long); tibia (52.5–57.5 (52.5) long; 18.75–21.25 (21.25) wide); tarsus (15–17.5 (15) long). Palpomere proportions: femur/genu 1.35–1.54 (1.46); tibia/femur 0.60–0.64 (0.60); tibia length/width 2.47–2.88 (2.47).</p><p>
                    <bold>Venter</bold> — (610–700 (670) long; 420–496 (440) wide) colorless. Gnathosomal bay (110–140 (130) long; 67.5–75 (75) wide). Cxgl-4 subapical. <bold>Medial suture</bold> (77.5–97.5 (77.5) long). <bold>Genital plates</bold> (130–137.5 (130) long; 100–112.5 (105) wide). Additional measurements: Cx-1 (235–263 (245) long (total); 115–130 (130) long (medial)); Cx-3 (270–300 (280) wide); anterior venter (210–232.5 (217.5) long). Ventral proportions: gnathosomal bay length/width 1.63–1.87 (1.73); anterior venter/genital field length 1.62–1.77 (1.67); anterior venter length/genital field width 2.04–2.21 (2.07); anterior venter/medial suture 2.36–2.88 (2.81).</p><p>
                    <bold>Immatures</bold> unknown.</p></tp:treatment-sec><tp:treatment-sec sec-type="etymology" id="SECID0EATGK"><title>Etymology.</title><p>Specific epithet (<italic><tp:taxon-name><tp:taxon-name-part taxon-name-part-type="species" reg="copipalpa">copipalpa</tp:taxon-name-part></tp:taxon-name></italic>) refers to the blade-like pedipalp femoral tubercles (<italic>copis</italic>, L. small knife; <italic>palpus</italic>, L. hand, feeler), which distinguish them from similar, co-occurring species.</p></tp:treatment-sec><tp:treatment-sec sec-type="distribution" id="SECID0EUTGK"><title>Distribution.</title><p>Northern California and western Oregon (Figure <xref ref-type="fig" rid="F41">41</xref>).</p><fig id="F41" position="float" orientation="portrait"><label>Figure 41.</label><caption><p>
          <italic><tp:taxon-name><tp:taxon-name-part taxon-name-part-type="genus" reg="Torrenticola">Torrenticola</tp:taxon-name-part> <tp:taxon-name-part taxon-name-part-type="species" reg="copipalpa">copipalpa</tp:taxon-name-part></tp:taxon-name></italic> sp. n. distribution.</p></caption><graphic xmlns:xlink="http://www.w3.org/1999/xlink" xlink:href="zookeys-701-001-g041.jpg" position="float" orientation="portrait" xlink:type="simple" id="oo_157060.jpg"/></fig><fig id="F42" position="float" orientation="portrait"><label>Figure 42.</label><caption><p>
          <italic><tp:taxon-name><tp:taxon-name-part taxon-name-part-type="genus" reg="Torrenticola">Torrenticola</tp:taxon-name-part> <tp:taxon-name-part taxon-name-part-type="species" reg="copipalpa">copipalpa</tp:taxon-name-part></tp:taxon-name></italic> sp. n. female: <bold>A</bold> dorsal plates <bold>B</bold> venter (legs removed) <bold>C</bold> subcapitulum <bold>D</bold> pedipalp (setae not accurately depicted). Scale = 100 µm.</p></caption><graphic xmlns:xlink="http://www.w3.org/1999/xlink" xlink:href="zookeys-701-001-g042.jpg" position="float" orientation="portrait" xlink:type="simple" id="oo_157061.jpg"/></fig><fig id="F43" position="float" orientation="portrait"><label>Figure 43.</label><caption><p>
          <italic><tp:taxon-name><tp:taxon-name-part taxon-name-part-type="genus" reg="Torrenticola">Torrenticola</tp:taxon-name-part> <tp:taxon-name-part taxon-name-part-type="species" reg="copipalpa">copipalpa</tp:taxon-name-part></tp:taxon-name></italic> sp. n. male: <bold>A</bold> dorsal plates <bold>B</bold> venter (legs removed) <bold>C</bold> subcapitulum <bold>D</bold> pedipalp (setae not accurately depicted). Scale = 100 µm.</p></caption><graphic xmlns:xlink="http://www.w3.org/1999/xlink" xlink:href="zookeys-701-001-g043.jpg" position="float" orientation="portrait" xlink:type="simple" id="oo_157062.jpg"/></fig></tp:treatment-sec><tp:treatment-sec sec-type="remarks" id="SECID0EWWGK"><title>Remarks.</title><p>
                    <italic><tp:taxon-name><tp:taxon-name-part taxon-name-part-type="genus" reg="Torrenticola">Torrenticola</tp:taxon-name-part> <tp:taxon-name-part taxon-name-part-type="species" reg="copipalpa">copipalpa</tp:taxon-name-part></tp:taxon-name></italic> groups with other members of the Miniforma Complex with high support and specimens of this species are less than 1% different in <abbrev xmlns:xlink="http://www.w3.org/1999/xlink" xlink:title="cytochrome c oxidase subunit 1" id="ABBRID0EHXGK" xlink:type="simple">COI</abbrev> sequence from each other. In all analyses, <italic><tp:taxon-name><tp:taxon-name-part taxon-name-part-type="genus" reg="Torrenticola">T.</tp:taxon-name-part> <tp:taxon-name-part taxon-name-part-type="species" reg="copipalpa">copipalpa</tp:taxon-name-part></tp:taxon-name></italic> groups with three other morphologically similar species: <italic><tp:taxon-name><tp:taxon-name-part taxon-name-part-type="genus" reg="Torrenticola">T.</tp:taxon-name-part> <tp:taxon-name-part taxon-name-part-type="species" reg="pacificensis">pacificensis</tp:taxon-name-part></tp:taxon-name></italic>, <italic><tp:taxon-name><tp:taxon-name-part taxon-name-part-type="genus" reg="Torrenticola">T.</tp:taxon-name-part> <tp:taxon-name-part taxon-name-part-type="species" reg="manni">manni</tp:taxon-name-part></tp:taxon-name></italic>, and <italic><tp:taxon-name><tp:taxon-name-part taxon-name-part-type="genus" reg="Torrenticola">T.</tp:taxon-name-part> <tp:taxon-name-part taxon-name-part-type="species" reg="rockyensis">rockyensis</tp:taxon-name-part></tp:taxon-name></italic>. These three species are greater than 4% different from each other. This species overlaps with <italic><tp:taxon-name><tp:taxon-name-part taxon-name-part-type="genus" reg="Torrenticola">T.</tp:taxon-name-part> <tp:taxon-name-part taxon-name-part-type="species" reg="miniforma">miniforma</tp:taxon-name-part></tp:taxon-name></italic> in California and with <italic><tp:taxon-name><tp:taxon-name-part taxon-name-part-type="genus" reg="Torrenticola">T.</tp:taxon-name-part> <tp:taxon-name-part taxon-name-part-type="species" reg="pacificensis">pacificensis</tp:taxon-name-part></tp:taxon-name></italic> in west-central Oregon.</p><p>Based upon overall similarity, the pedipalp genu extensions, and western distribution, we were able to place this species in the Miniforma Identification Group.</p><p>This species hypothesis is supported by biogeography, low <abbrev xmlns:xlink="http://www.w3.org/1999/xlink" xlink:title="cytochrome c oxidase subunit 1" id="ABBRID0EQZGK" xlink:type="simple">COI</abbrev> divergence within the species (0–2%) and high divergence between species (3–15%), and by the morphological characters outlined in the diagnosis.</p></tp:treatment-sec></tp:taxon-treatment>
