# Supplementary material for: Revision of torrent mites (Parasitengona, Torrenticolidae, Torrenticola) of the United States and Canada: 90 descriptions, molecular phylogenetics, and a key to species
Source: Zookeys. 2017 Sep 21;(701):1–496. doi: 10.3897/zookeys.701.13261 (PMC5674090; doi:10.3897/zookeys.701.13261)
Supplement: XML Treatment for Torrenticola daemon [file zookeys.701.13261-treatment10.xml]

<!DOCTYPE tp:taxon-treatment
  PUBLIC "-//TaxonX//DTD Taxonomic Treatment Publishing DTD v0 20100105//EN" "tax-treatment-NSO.dtd">
<tp:taxon-treatment xmlns:tp="http://www.plazi.org/taxpub"><tp:treatment-meta><kwd-group><label>Taxon classification</label><kwd><named-content xmlns:xlink="http://www.w3.org/1999/xlink" content-type="kingdom">Animalia</named-content></kwd><kwd><named-content xmlns:xlink="http://www.w3.org/1999/xlink" content-type="order">Trombidiformes</named-content></kwd><kwd><named-content xmlns:xlink="http://www.w3.org/1999/xlink" content-type="family">Torrenticolidae</named-content></kwd></kwd-group><mixed-citation publication-type="journal"><person-group><name><surname>Fisher</surname><given-names>J. Ray</given-names></name><name><surname>Fisher</surname><given-names>Danielle M.</given-names></name><name><surname>Skvarla</surname><given-names>Michael J.</given-names></name><name><surname>Nelson</surname><given-names>Whitney A.</given-names></name><name><surname>Dowling</surname><given-names>Ashley P.G.</given-names></name></person-group><article-title>Revision of torrent mites (<tp:taxon-name><tp:taxon-name-part taxon-name-part-type="clade">Parasitengona</tp:taxon-name-part></tp:taxon-name>, <tp:taxon-name><tp:taxon-name-part taxon-name-part-type="family">Torrenticolidae</tp:taxon-name-part></tp:taxon-name>, <italic><tp:taxon-name><tp:taxon-name-part taxon-name-part-type="genus" reg="Torrenticola">Torrenticola</tp:taxon-name-part></tp:taxon-name></italic>) of the United States and Canada: 90 descriptions, molecular phylogenetics, and a key to species</article-title><source>Zookeys</source><day>21</day><month>9</month><year>2017</year><volume>2017</volume><issue>701</issue><fpage>1</fpage><lpage>496</lpage><pub-id pub-id-type="doi">10.3897/zookeys.701.13261</pub-id></mixed-citation></tp:treatment-meta><tp:nomenclature><tp:taxon-name>
                    <tp:taxon-name-part taxon-name-part-type="genus" reg="Torrenticola">Torrenticola</tp:taxon-name-part>
                    <tp:taxon-name-part taxon-name-part-type="species" reg="daemon">daemon</tp:taxon-name-part>
                    <object-id xmlns:xlink="http://www.w3.org/1999/xlink" content-type="zoobank" xlink:type="simple">http://zoobank.org/5ACD786A-B621-48B1-9480-CB7B58CE3438</object-id>
                  </tp:taxon-name><tp:taxon-authority>Fisher &amp; Dowling</tp:taxon-authority><tp:taxon-status xmlns:xlink="http://www.w3.org/1999/xlink" xlink:type="simple">sp. n.</tp:taxon-status></tp:nomenclature><tp:treatment-sec sec-type="material" id="SECID0E31GK"><title>Material examined.</title><p>HOLOTYPE (♀): from USA, Alabama, Clay County, beside Forest Route 649, 0.8 km northeast of road from Campbell Springs to Forest Route 600, (<named-content xmlns:xlink="http://www.w3.org/1999/xlink" content-type="dwc:verbatimCoordinates" xlink:type="simple"><named-content content-type="geo-json" specific-use="{&#34;type&#34;:&#34;Point&#34;,&#34;coordinates&#34;:[-85.881111,33.372778]}" id="NCID0EF2GK" xlink:type="simple">33°22'22"N, 85°52'52"W</named-content></named-content>), 3 July 1990, by IM Smith, IMS900075A.</p><p>PARATYPES (4 ♀; 4 ♂): <bold>Alabama, USA</bold>: 1 ♂ (ALLOTYPE) from Clay County, beside Forest Route 649, 0.8 km northeast of road from Campbell Springs to Forest Route 600, (<named-content xmlns:xlink="http://www.w3.org/1999/xlink" content-type="dwc:verbatimCoordinates" xlink:type="simple"><named-content content-type="geo-json" specific-use="{&#34;type&#34;:&#34;Point&#34;,&#34;coordinates&#34;:[-85.881111,33.372778]}" id="NCID0ER2GK" xlink:type="simple">33°22'22"N, 85°52'52"W</named-content></named-content>), 3 July 1990, by IM Smith, IMS900075A • 4 ♀ and 3 ♂ from Clay County, beside Forest Route 649, 0.8 km northeast of road from Campbell Springs to Forest Route 600, (<named-content xmlns:xlink="http://www.w3.org/1999/xlink" content-type="dwc:verbatimCoordinates" xlink:type="simple"><named-content content-type="geo-json" specific-use="{&#34;type&#34;:&#34;Point&#34;,&#34;coordinates&#34;:[-85.881111,33.372778]}" id="NCID0EZ2GK" xlink:type="simple">33°22'22"N, 85°52'52"W</named-content></named-content>), 3 July 1990, by IM Smith, IMS900075A</p></tp:treatment-sec><tp:treatment-sec sec-type="Type deposition" id="SECID0E52GK"><title>Type deposition.</title><p>Holotype (♀), allotype (♂), and some paratypes (2 ♀; 2 ♂) deposited in the <named-content xmlns:xlink="http://www.w3.org/1999/xlink" content-type="dwc:institutional_code" xlink:type="simple">CNC</named-content>; other paratypes (2 ♀; 1 ♂) deposited in the <named-content xmlns:xlink="http://www.w3.org/1999/xlink" content-type="dwc:institutional_code" xlink:type="simple">ACUA</named-content>.</p></tp:treatment-sec><tp:treatment-sec sec-type="diagnosis" id="SECID0EO3GK"><title>Diagnosis.</title><p>
                    <italic><tp:taxon-name><tp:taxon-name-part taxon-name-part-type="genus" reg="Torrenticola">Torrenticola</tp:taxon-name-part> <tp:taxon-name-part taxon-name-part-type="species" reg="daemon">daemon</tp:taxon-name-part></tp:taxon-name></italic> are similar to other members of the Raptor Group (<italic><tp:taxon-name><tp:taxon-name-part taxon-name-part-type="genus" reg="Torrenticola">T.</tp:taxon-name-part> <tp:taxon-name-part taxon-name-part-type="species" reg="danielleae">danielleae</tp:taxon-name-part></tp:taxon-name></italic>, <italic><tp:taxon-name><tp:taxon-name-part taxon-name-part-type="genus" reg="Torrenticola">T.</tp:taxon-name-part> <tp:taxon-name-part taxon-name-part-type="species" reg="elusiva">elusiva</tp:taxon-name-part></tp:taxon-name></italic>, <italic><tp:taxon-name><tp:taxon-name-part taxon-name-part-type="genus" reg="Torrenticola">T.</tp:taxon-name-part> <tp:taxon-name-part taxon-name-part-type="species" reg="gnoma">gnoma</tp:taxon-name-part></tp:taxon-name></italic>, <italic><tp:taxon-name><tp:taxon-name-part taxon-name-part-type="genus" reg="Torrenticola">T.</tp:taxon-name-part> <tp:taxon-name-part taxon-name-part-type="species" reg="irapalpa">irapalpa</tp:taxon-name-part></tp:taxon-name></italic>, <italic><tp:taxon-name><tp:taxon-name-part taxon-name-part-type="genus" reg="Torrenticola">T.</tp:taxon-name-part> <tp:taxon-name-part taxon-name-part-type="species" reg="ivyae">ivyae</tp:taxon-name-part></tp:taxon-name></italic>, <italic><tp:taxon-name><tp:taxon-name-part taxon-name-part-type="genus" reg="Torrenticola">T.</tp:taxon-name-part> <tp:taxon-name-part taxon-name-part-type="species" reg="longitibia">longitibia</tp:taxon-name-part></tp:taxon-name></italic>, <italic><tp:taxon-name><tp:taxon-name-part taxon-name-part-type="genus" reg="Torrenticola">T.</tp:taxon-name-part> <tp:taxon-name-part taxon-name-part-type="species" reg="mjolniri">mjolniri</tp:taxon-name-part></tp:taxon-name></italic>, <italic><tp:taxon-name><tp:taxon-name-part taxon-name-part-type="genus" reg="Torrenticola">T.</tp:taxon-name-part> <tp:taxon-name-part taxon-name-part-type="species" reg="racupalpa">racupalpa</tp:taxon-name-part></tp:taxon-name></italic>, and <italic><tp:taxon-name><tp:taxon-name-part taxon-name-part-type="genus" reg="Torrenticola">T.</tp:taxon-name-part> <tp:taxon-name-part taxon-name-part-type="species" reg="raptor">raptor</tp:taxon-name-part></tp:taxon-name></italic>) in having round bodies; Dgl-4 close to muscles scars; long, thin subcapitular rostra; and long, thin pedipalp tibiae. <italic><tp:taxon-name><tp:taxon-name-part taxon-name-part-type="genus" reg="Torrenticola">T.</tp:taxon-name-part> <tp:taxon-name-part taxon-name-part-type="species" reg="daemon">daemon</tp:taxon-name-part></tp:taxon-name></italic> can be differentiated from all other Raptor Group by having Dgl-4 closer to the edge of the dorsum (dorsum width/distance between Dgl-4 ♀ = 1.59–1.67 in <italic><tp:taxon-name><tp:taxon-name-part taxon-name-part-type="genus" reg="Torrenticola">T.</tp:taxon-name-part> <tp:taxon-name-part taxon-name-part-type="species" reg="daemon">daemon</tp:taxon-name-part></tp:taxon-name></italic>, 1.80–3.29 in others; ♂ = 1.45–1.65 in <italic><tp:taxon-name><tp:taxon-name-part taxon-name-part-type="genus" reg="Torrenticola">T.</tp:taxon-name-part> <tp:taxon-name-part taxon-name-part-type="species" reg="daemon">daemon</tp:taxon-name-part></tp:taxon-name></italic>, 1.66–2.73 in others), except <italic><tp:taxon-name><tp:taxon-name-part taxon-name-part-type="genus" reg="Torrenticola">T.</tp:taxon-name-part> <tp:taxon-name-part taxon-name-part-type="species" reg="irapalpa">irapalpa</tp:taxon-name-part></tp:taxon-name></italic> (♀ = 1.81–2.09, ♂ = 1.58–1.86) and <italic><tp:taxon-name><tp:taxon-name-part taxon-name-part-type="genus" reg="Torrenticola">T.</tp:taxon-name-part> <tp:taxon-name-part taxon-name-part-type="species" reg="danielleae">danielleae</tp:taxon-name-part></tp:taxon-name></italic> (♀ = 1.57–1.70, ♂ = 1.42–1.52). <italic><tp:taxon-name><tp:taxon-name-part taxon-name-part-type="genus" reg="Torrenticola">T.</tp:taxon-name-part> <tp:taxon-name-part taxon-name-part-type="species" reg="daemon">daemon</tp:taxon-name-part></tp:taxon-name></italic> can be differentiated from <italic><tp:taxon-name><tp:taxon-name-part taxon-name-part-type="genus" reg="Torrenticola">T.</tp:taxon-name-part> <tp:taxon-name-part taxon-name-part-type="species" reg="longitibia">longitibia</tp:taxon-name-part></tp:taxon-name></italic>, <italic><tp:taxon-name><tp:taxon-name-part taxon-name-part-type="genus" reg="Torrenticola">T.</tp:taxon-name-part> <tp:taxon-name-part taxon-name-part-type="species" reg="mjolniri">mjolniri</tp:taxon-name-part></tp:taxon-name></italic>, <italic><tp:taxon-name><tp:taxon-name-part taxon-name-part-type="genus" reg="Torrenticola">T.</tp:taxon-name-part> <tp:taxon-name-part taxon-name-part-type="species" reg="elusiva">elusiva</tp:taxon-name-part></tp:taxon-name></italic>, <italic><tp:taxon-name><tp:taxon-name-part taxon-name-part-type="genus" reg="Torrenticola">T.</tp:taxon-name-part> <tp:taxon-name-part taxon-name-part-type="species" reg="racupalpa">racupalpa</tp:taxon-name-part></tp:taxon-name></italic>, <italic><tp:taxon-name><tp:taxon-name-part taxon-name-part-type="genus" reg="Torrenticola">T.</tp:taxon-name-part> <tp:taxon-name-part taxon-name-part-type="species" reg="raptor">raptor</tp:taxon-name-part></tp:taxon-name></italic>, <italic><tp:taxon-name><tp:taxon-name-part taxon-name-part-type="genus" reg="Torrenticola">T.</tp:taxon-name-part> <tp:taxon-name-part taxon-name-part-type="species" reg="danielleae">danielleae</tp:taxon-name-part></tp:taxon-name></italic>, and <italic><tp:taxon-name><tp:taxon-name-part taxon-name-part-type="genus" reg="Torrenticola">T.</tp:taxon-name-part> <tp:taxon-name-part taxon-name-part-type="species" reg="ivyae">ivyae</tp:taxon-name-part></tp:taxon-name></italic> by having a less elongate rostrum (length/width = 2.91–3.31 in <italic><tp:taxon-name><tp:taxon-name-part taxon-name-part-type="genus" reg="Torrenticola">T.</tp:taxon-name-part> <tp:taxon-name-part taxon-name-part-type="species" reg="daemon">daemon</tp:taxon-name-part></tp:taxon-name></italic>, 3.43–4.40 in others). Female <italic><tp:taxon-name><tp:taxon-name-part taxon-name-part-type="genus" reg="Torrenticola">T.</tp:taxon-name-part> <tp:taxon-name-part taxon-name-part-type="species" reg="daemon">daemon</tp:taxon-name-part></tp:taxon-name></italic> can be differentiated from female <italic><tp:taxon-name><tp:taxon-name-part taxon-name-part-type="genus" reg="Torrenticola">T.</tp:taxon-name-part> <tp:taxon-name-part taxon-name-part-type="species" reg="irapalpa">irapalpa</tp:taxon-name-part></tp:taxon-name></italic> by having Dgl-4 closer to the dorsal edge (dorsal width/distance between Dgl-4 ♀ = 1.59–1.67 in <italic><tp:taxon-name><tp:taxon-name-part taxon-name-part-type="genus" reg="Torrenticola">T.</tp:taxon-name-part> <tp:taxon-name-part taxon-name-part-type="species" reg="daemon">daemon</tp:taxon-name-part></tp:taxon-name></italic>, 1.81–2.09 in <italic><tp:taxon-name><tp:taxon-name-part taxon-name-part-type="genus" reg="Torrenticola">T.</tp:taxon-name-part> <tp:taxon-name-part taxon-name-part-type="species" reg="irapalpa">irapalpa</tp:taxon-name-part></tp:taxon-name>)</italic> and a more elongate gnathosomal bay (length/width ♀ = 1.95–2.42 in <italic><tp:taxon-name><tp:taxon-name-part taxon-name-part-type="genus" reg="Torrenticola">T.</tp:taxon-name-part> <tp:taxon-name-part taxon-name-part-type="species" reg="daemon">daemon</tp:taxon-name-part></tp:taxon-name></italic>, 1.35–1.86 in <italic><tp:taxon-name><tp:taxon-name-part taxon-name-part-type="genus" reg="Torrenticola">T.</tp:taxon-name-part> <tp:taxon-name-part taxon-name-part-type="species" reg="irapalpa">irapalpa</tp:taxon-name-part></tp:taxon-name></italic>). Additionally, <italic><tp:taxon-name><tp:taxon-name-part taxon-name-part-type="genus" reg="Torrenticola">T.</tp:taxon-name-part> <tp:taxon-name-part taxon-name-part-type="species" reg="daemon">daemon</tp:taxon-name-part></tp:taxon-name></italic> can be differentiated from <italic><tp:taxon-name><tp:taxon-name-part taxon-name-part-type="genus" reg="Torrenticola">T.</tp:taxon-name-part> <tp:taxon-name-part taxon-name-part-type="species" reg="irapalpa">irapalpa</tp:taxon-name-part></tp:taxon-name></italic> by dorsal coloration and pattern.</p></tp:treatment-sec><tp:treatment-sec sec-type="description" id="SECID0EVHHK"><title>Description.</title><p>
                    <bold>Female (Figure <xref ref-type="fig" rid="F45">45</xref>)</bold> (n = 5) (holotype measurements in parentheses when available) with characters of the genus with following specifications.</p><p>
                    <bold>Dorsum</bold> — (590–655 (640) long; 460–500 (490) wide) circular with faint reddish-purple coloration separated into anterior and posterior portions, with bright reddish-purple coloration on the anterior-medial platelets, occasionally extending onto the dorsal plate. Anterio-medial platelets (127.5–147.5 (145) long; 57.5–67.5 (65) wide). Anterio-lateral platelets (182.5–210 (210) long; 72.5–82.5 (82.5) wide) free from dorsal plate. Dgl-4 approximately halfway between the edge of the dorsum and the muscle scars (distance between Dgl-4 285–300 (300)). Dorsal plate proportions: dorsum length/width 1.26–1.34 (1.31); dorsal width/distance between Dgl-4 1.59–1.67 (1.63); anterio-medial platelet length/width 2.04–2.28 (2.23); anterio-lateral platelet length/width 2.28–2.66 (2.55); anterio-lateral/anterio-medial length 1.29–1.51 (1.45).</p><p>
                    <bold>Gnathosoma — Subcapitulum</bold> (370–395 (395) long (ventral); 285–300 (300) long (dorsal); 145–157.5 (157.5) tall) colorless, occasionally with faint reddish-purple coloration. Rostrum (155–165 (165) long; 50–55 (55) wide). Chelicerae (375–390 (390) long) with curved fangs (65–75 (75) long). Subcapitular proportions: ventral length/height 2.39–2.57 (2.51); rostrum length/width 2.91–3.20 (3.00). <bold>Pedipalps</bold> with tuberculate ventral extensions on femora and genua. Palpomeres: trochanter (50–52.5 (50) long); femur (137.5–146.25 (145) long); genu (75–80 (80) long); tibia (97.5–105 (105) long; 22.5–25 (25) wide); tarsus (20–22.5 (20) long). Palpomere proportions: femur/genu 1.81–1.90 (1.81); tibia/femur 0.67–0.72 (0.72); tibia length/width 4.05–4.33 (4.20).</p><p>
                    <bold>Venter</bold> — (710–800 (800) long; 515–570 (545) wide) colorless. Gnathosomal bay (182.5–200 (190) long; 80–97.5 (97.5) wide). Cxgl-4 subapical. <bold>Medial suture</bold> (10–15 (15) long). <bold>Genital plates</bold> (160–175 (175) long; 145–150 (150) wide). Additional measurements: Cx-1 (310–345 (345) long (total); 125–155 (155) long (medial)); Cx-3 (350–375 (375) wide); anterior venter (155–185 (185) long). Ventral proportions: gnathosomal bay length/width 1.95–2.42 (1.95); anterior venter/genital field length 0.97–1.09 (1.06); anterior venter length/genital field width 1.07–1.23 (1.23); anterior venter/medial suture 10.33–17.50 (12.33).</p><p>
                    <bold>Male (Figure <xref ref-type="fig" rid="F46">46</xref>)</bold> (n = 4) (allotypic measurements in parentheses when available) with characters of the genus with following specifications.</p><p>
                    <bold>Dorsum</bold> — (545–570 (570) long; 410–425 (425) wide) circular with faint reddish-purple coloration separated into anterior and posterior portions. Anterio-medial platelets (115–125 (122.5) long; 52.5–58.75 (58.75) wide). Anterio-lateral platelets (175–188.75 (188.75) long; 67.5–75 (75) wide) free from dorsal plate. Dgl-4 approximately halfway between the edge of the dorsum and the muscle scars (distance between Dgl-4 255–290 (275)). Dorsal plate proportions: dorsum length/width 1.31–1.34 (1.34); dorsal width/distance between Dgl-4 1.45–1.65 (1.55); anterio-medial platelet length/width 2.09–2.22 (2.09); anterio-lateral platelet length/width 2.50–2.78 (2.52); anterio-lateral/anterio-medial length 1.40–1.63 (1.54).</p><p>
                    <bold>Gnathosoma — Subcapitulum</bold> (320–335 (335) long (ventral); 247.5–255 (255) long (dorsal); 120–122.5 (120) tall) colorless, occasionally with faint reddish-purple coloration. Rostrum (132.5–137.5 (137.5) long; 40–45 (45) wide). Chelicerae (310–330 (330) long) with curved fangs (60–65 (60) long). Subcapitular proportions: ventral length/height 2.67–2.79 (2.79); rostrum length/width 3.06–3.31 (3.06). <bold>Pedipalps</bold> with tuberculate ventral extensions on femora and genua. Palpomeres: trochanter (42.5–46.25 (45) long); femur (117.5–122.5 (120) long); genu (67.5–70 (67.5) long); tibia (90–92.5 (91.25) long; 21.25–22.5 (22.5) wide); tarsus (20–20 (20) long). Palpomere proportions: femur/genu 1.74–1.78 (1.78); tibia/femur 0.76–0.77 (0.76); tibia length/width 4.00–4.35 (4.06).</p><p>
                    <bold>Venter</bold> — (655–705 (705) long; 460–470 (470) wide) colorless. Gnathosomal bay (165–165 (165) long; 70–80 (75) wide). Cxgl-4 subapical. <bold>Medial suture</bold> (50–55 (55) long). <bold>Genital plates</bold> (145–155 (155) long; 115–120 (120) wide). Additional measurements: Cx-1 (290–315 (290) long (total); 130–150 (130) long (medial)); Cx-3 (320–340 (340) wide); anterior venter (210–225 (225) long). Ventral proportions: gnathosomal bay length/width 2.06–2.36 (2.20); anterior venter/genital field length 1.42–1.55 (1.45); anterior venter length/genital field width 1.75–1.91 (1.88); anterior venter/medial suture 4.00–4.20 (4.09).</p><p>
                    <bold>Immatures</bold> unknown.</p></tp:treatment-sec><tp:treatment-sec sec-type="etymology" id="SECID0ETJHK"><title>Etymology.</title><p>Specific epithet (<italic><tp:taxon-name><tp:taxon-name-part taxon-name-part-type="species" reg="daemon">daemon</tp:taxon-name-part></tp:taxon-name></italic>) refers to the diagnostic red coloration on the anterio-medial platelets, which resemble the red eyes of an evil demon (<italic>daemon</italic>, L. originally benevolent or benign nature spirits, but were characterized as dangerous or evil by the writings of Plato and later used in Christian literature, popularizing the idea of demons as evil; noun in apposition).</p></tp:treatment-sec><tp:treatment-sec sec-type="distribution" id="SECID0EFKHK"><title>Distribution.</title><p>Alabama (Figure <xref ref-type="fig" rid="F44">44</xref>).</p><fig id="F44" position="float" orientation="portrait"><label>Figure 44.</label><caption><p>
          <italic><tp:taxon-name><tp:taxon-name-part taxon-name-part-type="genus" reg="Torrenticola">Torrenticola</tp:taxon-name-part> <tp:taxon-name-part taxon-name-part-type="species" reg="daemon">daemon</tp:taxon-name-part></tp:taxon-name></italic> sp. n. distribution.</p></caption><graphic xmlns:xlink="http://www.w3.org/1999/xlink" xlink:href="zookeys-701-001-g044.jpg" position="float" orientation="portrait" xlink:type="simple" id="oo_157063.jpg"/></fig><fig id="F45" position="float" orientation="portrait"><label>Figure 45.</label><caption><p>
          <italic><tp:taxon-name><tp:taxon-name-part taxon-name-part-type="genus" reg="Torrenticola">Torrenticola</tp:taxon-name-part> <tp:taxon-name-part taxon-name-part-type="species" reg="daemon">daemon</tp:taxon-name-part></tp:taxon-name></italic> sp. n. female: <bold>A</bold> dorsal plates <bold>B</bold> venter (legs removed) <bold>C</bold> subcapitulum <bold>D</bold> pedipalp (setae not accurately depicted). Scale = 100 µm.</p></caption><graphic xmlns:xlink="http://www.w3.org/1999/xlink" xlink:href="zookeys-701-001-g045.jpg" position="float" orientation="portrait" xlink:type="simple" id="oo_157064.jpg"/></fig><fig id="F46" position="float" orientation="portrait"><label>Figure 46.</label><caption><p>
          <italic><tp:taxon-name><tp:taxon-name-part taxon-name-part-type="genus" reg="Torrenticola">Torrenticola</tp:taxon-name-part> <tp:taxon-name-part taxon-name-part-type="species" reg="daemon">daemon</tp:taxon-name-part></tp:taxon-name></italic> sp. n. male: <bold>A</bold> dorsal plates <bold>B</bold> venter (legs removed) <bold>C</bold> subcapitulum <bold>D</bold> pedipalp (setae not accurately depicted). Scale = 100 µm.</p></caption><graphic xmlns:xlink="http://www.w3.org/1999/xlink" xlink:href="zookeys-701-001-g046.jpg" position="float" orientation="portrait" xlink:type="simple" id="oo_157065.jpg"/></fig></tp:treatment-sec><tp:treatment-sec sec-type="remarks" id="SECID0EHNHK"><title>Remarks.</title><p>Unfortunately, we were unable to acquire fresh material of <italic><tp:taxon-name><tp:taxon-name-part taxon-name-part-type="genus" reg="Torrenticola">Torrenticola</tp:taxon-name-part> <tp:taxon-name-part taxon-name-part-type="species" reg="daemon">daemon</tp:taxon-name-part></tp:taxon-name></italic> and therefore this species is not included in our phylogenetic analyses. However, we were able to examine morphology with material preserved in <abbrev xmlns:xlink="http://www.w3.org/1999/xlink" xlink:title="50% glycerol, 10% glacial acetic acid, 40% water" id="ABBRID0EYNHK" xlink:type="simple">GAW</abbrev>. The overall appearance, elongate subcapitular rostra, elongate pedipalpal tibiae, and Dgl-4 close to the muscle scars, are consistent with placing this species in the Raptor Complex and Raptor Identification Group.</p></tp:treatment-sec></tp:taxon-treatment>
