# Supplementary material for: Revision of torrent mites (Parasitengona, Torrenticolidae, Torrenticola) of the United States and Canada: 90 descriptions, molecular phylogenetics, and a key to species
Source: Zookeys. 2017 Sep 21;(701):1–496. doi: 10.3897/zookeys.701.13261 (PMC5674090; doi:10.3897/zookeys.701.13261)
Supplement: XML Treatment for Torrenticola danielleae [file zookeys.701.13261-treatment11.xml]

<!DOCTYPE tp:taxon-treatment
  PUBLIC "-//TaxonX//DTD Taxonomic Treatment Publishing DTD v0 20100105//EN" "tax-treatment-NSO.dtd">
<tp:taxon-treatment xmlns:tp="http://www.plazi.org/taxpub"><tp:treatment-meta><kwd-group><label>Taxon classification</label><kwd><named-content xmlns:xlink="http://www.w3.org/1999/xlink" content-type="kingdom">Animalia</named-content></kwd><kwd><named-content xmlns:xlink="http://www.w3.org/1999/xlink" content-type="order">Trombidiformes</named-content></kwd><kwd><named-content xmlns:xlink="http://www.w3.org/1999/xlink" content-type="family">Torrenticolidae</named-content></kwd></kwd-group><mixed-citation publication-type="journal"><person-group><name><surname>Fisher</surname><given-names>J. Ray</given-names></name><name><surname>Fisher</surname><given-names>Danielle M.</given-names></name><name><surname>Skvarla</surname><given-names>Michael J.</given-names></name><name><surname>Nelson</surname><given-names>Whitney A.</given-names></name><name><surname>Dowling</surname><given-names>Ashley P.G.</given-names></name></person-group><article-title>Revision of torrent mites (<tp:taxon-name><tp:taxon-name-part taxon-name-part-type="clade">Parasitengona</tp:taxon-name-part></tp:taxon-name>, <tp:taxon-name><tp:taxon-name-part taxon-name-part-type="family">Torrenticolidae</tp:taxon-name-part></tp:taxon-name>, <italic><tp:taxon-name><tp:taxon-name-part taxon-name-part-type="genus" reg="Torrenticola">Torrenticola</tp:taxon-name-part></tp:taxon-name></italic>) of the United States and Canada: 90 descriptions, molecular phylogenetics, and a key to species</article-title><source>Zookeys</source><day>21</day><month>9</month><year>2017</year><volume>2017</volume><issue>701</issue><fpage>1</fpage><lpage>496</lpage><pub-id pub-id-type="doi">10.3897/zookeys.701.13261</pub-id></mixed-citation></tp:treatment-meta><tp:nomenclature><tp:taxon-name>
                    <tp:taxon-name-part taxon-name-part-type="genus" reg="Torrenticola">Torrenticola</tp:taxon-name-part>
                    <tp:taxon-name-part taxon-name-part-type="species" reg="danielleae">danielleae</tp:taxon-name-part>
                    <object-id xmlns:xlink="http://www.w3.org/1999/xlink" content-type="zoobank" xlink:type="simple">http://zoobank.org/386C2F49-C148-4A74-BCC2-22BD45B18FAA</object-id>
                    
                  </tp:taxon-name><tp:taxon-authority>Fisher &amp; Dowling</tp:taxon-authority><tp:taxon-status xmlns:xlink="http://www.w3.org/1999/xlink" xlink:type="simple">sp. n.</tp:taxon-status></tp:nomenclature><tp:treatment-sec sec-type="material" id="SECID0EHPHK"><title>Material examined.</title><p>HOLOTYPE (♀): from USA, Georgia, Floyd County, The Pocket Campground beside road from Everett Springs to Villanow, (<named-content xmlns:xlink="http://www.w3.org/1999/xlink" content-type="dwc:verbatimCoordinates" xlink:type="simple"><named-content content-type="geo-json" specific-use="{&#34;type&#34;:&#34;Point&#34;,&#34;coordinates&#34;:[-85.084722,34.593056]}" id="NCID0EQPHK" xlink:type="simple">34°35'35"N, 85°5'5"W</named-content></named-content>), 2 July 1990, by IM Smith, IMS900073A.</p><p>PARATYPES (4 ♀; 5 ♂): <bold>Georgia, USA</bold>: 2 ♀ and 1 ♂ from Chattooga County, beside road from Everett Springs to Villanow 1.8 km south of The Pocket Recreation Area, (<named-content xmlns:xlink="http://www.w3.org/1999/xlink" content-type="dwc:verbatimCoordinates" xlink:type="simple"><named-content content-type="geo-json" specific-use="{&#34;type&#34;:&#34;Point&#34;,&#34;coordinates&#34;:[-80.084722,34.576111]}" id="NCID0E3PHK" xlink:type="simple">34°34'34"N, 80°5'5"W</named-content></named-content>), 4 July 1990, by IM Smith, IMS900076 • 1 ♂ (ALLOTYPE) from Floyd County, The Pocket Campground beside road from Everett Springs to Villanow, (<named-content xmlns:xlink="http://www.w3.org/1999/xlink" content-type="dwc:verbatimCoordinates" xlink:type="simple"><named-content content-type="geo-json" specific-use="{&#34;type&#34;:&#34;Point&#34;,&#34;coordinates&#34;:[-85.084722,34.593056]}" id="NCID0EEQHK" xlink:type="simple">34°35'35"N, 85°5'5"W</named-content></named-content>), 2 July 1990, by IM Smith, IMS900073A • 2 ♀ and 3 ♂ from Floyd County, The Pocket Campground beside road from Everett Springs to Villanow, (<named-content xmlns:xlink="http://www.w3.org/1999/xlink" content-type="dwc:verbatimCoordinates" xlink:type="simple"><named-content content-type="geo-json" specific-use="{&#34;type&#34;:&#34;Point&#34;,&#34;coordinates&#34;:[-85.084722,34.593056]}" id="NCID0EMQHK" xlink:type="simple">34°35'35"N, 85°5'5"W</named-content></named-content>), 2 July 1990, by IM Smith, IMS900073A</p></tp:treatment-sec><tp:treatment-sec sec-type="Type deposition" id="SECID0ERQHK"><title>Type deposition.</title><p>Holotype (♀), allotype (♂), and some paratypes (2 ♀; 2 ♂) deposited in the <named-content xmlns:xlink="http://www.w3.org/1999/xlink" content-type="dwc:institutional_code" xlink:type="simple">CNC</named-content>; other paratypes (2 ♀; 2 ♂) deposited in the <named-content xmlns:xlink="http://www.w3.org/1999/xlink" content-type="dwc:institutional_code" xlink:type="simple">ACUA</named-content>.</p></tp:treatment-sec><tp:treatment-sec sec-type="diagnosis" id="SECID0EBRHK"><title>Diagnosis.</title><p>
                    <italic><tp:taxon-name><tp:taxon-name-part taxon-name-part-type="genus" reg="Torrenticola">Torrenticola</tp:taxon-name-part> <tp:taxon-name-part taxon-name-part-type="species" reg="danielleae">danielleae</tp:taxon-name-part></tp:taxon-name></italic> are similar to other members of the Raptor Group (<italic><tp:taxon-name><tp:taxon-name-part taxon-name-part-type="genus" reg="Torrenticola">T.</tp:taxon-name-part> <tp:taxon-name-part taxon-name-part-type="species" reg="daemon">daemon</tp:taxon-name-part></tp:taxon-name></italic>, <italic><tp:taxon-name><tp:taxon-name-part taxon-name-part-type="genus" reg="Torrenticola">T.</tp:taxon-name-part> <tp:taxon-name-part taxon-name-part-type="species" reg="elusiva">elusiva</tp:taxon-name-part></tp:taxon-name></italic>, <italic><tp:taxon-name><tp:taxon-name-part taxon-name-part-type="genus" reg="Torrenticola">T.</tp:taxon-name-part> <tp:taxon-name-part taxon-name-part-type="species" reg="gnoma">gnoma</tp:taxon-name-part></tp:taxon-name></italic>, <italic><tp:taxon-name><tp:taxon-name-part taxon-name-part-type="genus" reg="Torrenticola">T.</tp:taxon-name-part> <tp:taxon-name-part taxon-name-part-type="species" reg="irapalpa">irapalpa</tp:taxon-name-part></tp:taxon-name></italic>, <italic><tp:taxon-name><tp:taxon-name-part taxon-name-part-type="genus" reg="Torrenticola">T.</tp:taxon-name-part> <tp:taxon-name-part taxon-name-part-type="species" reg="ivyae">ivyae</tp:taxon-name-part></tp:taxon-name></italic>, <italic><tp:taxon-name><tp:taxon-name-part taxon-name-part-type="genus" reg="Torrenticola">T.</tp:taxon-name-part> <tp:taxon-name-part taxon-name-part-type="species" reg="longitibia">longitibia</tp:taxon-name-part></tp:taxon-name></italic>, <italic><tp:taxon-name><tp:taxon-name-part taxon-name-part-type="genus" reg="Torrenticola">T.</tp:taxon-name-part> <tp:taxon-name-part taxon-name-part-type="species" reg="mjolniri">mjolniri</tp:taxon-name-part></tp:taxon-name></italic>, <italic><tp:taxon-name><tp:taxon-name-part taxon-name-part-type="genus" reg="Torrenticola">T.</tp:taxon-name-part> <tp:taxon-name-part taxon-name-part-type="species" reg="racupalpa">racupalpa</tp:taxon-name-part></tp:taxon-name></italic>, and <italic><tp:taxon-name><tp:taxon-name-part taxon-name-part-type="genus" reg="Torrenticola">T.</tp:taxon-name-part> <tp:taxon-name-part taxon-name-part-type="species" reg="raptor">raptor</tp:taxon-name-part></tp:taxon-name></italic>) in having round bodies; Dgl-4 close to muscles scars; long, thin subcapitular rostra; and long, thin pedipalp tibiae. <italic><tp:taxon-name><tp:taxon-name-part taxon-name-part-type="genus" reg="Torrenticola">T.</tp:taxon-name-part> <tp:taxon-name-part taxon-name-part-type="species" reg="danielleae">danielleae</tp:taxon-name-part></tp:taxon-name></italic> can be differentiated from all other Raptor Group by having Dgl-4 closer to the edge of the dorsum (dorsum width/distance between Dgl-4 ♀ = 1.57–1.70 in <italic><tp:taxon-name><tp:taxon-name-part taxon-name-part-type="genus" reg="Torrenticola">T.</tp:taxon-name-part> <tp:taxon-name-part taxon-name-part-type="species" reg="danielleae">danielleae</tp:taxon-name-part></tp:taxon-name></italic>, 1.80–3.29 in others; ♂ = 1.42–1.52 in <italic><tp:taxon-name><tp:taxon-name-part taxon-name-part-type="genus" reg="Torrenticola">T.</tp:taxon-name-part> <tp:taxon-name-part taxon-name-part-type="species" reg="danielleae">danielleae</tp:taxon-name-part></tp:taxon-name></italic>, 1.58–2.73 in others), except <italic><tp:taxon-name><tp:taxon-name-part taxon-name-part-type="genus" reg="Torrenticola">T.</tp:taxon-name-part> <tp:taxon-name-part taxon-name-part-type="species" reg="daemon">daemon</tp:taxon-name-part></tp:taxon-name></italic> (♀ = 1.59–1.67 ♂ = 1.45–1.65). <italic><tp:taxon-name><tp:taxon-name-part taxon-name-part-type="genus" reg="Torrenticola">T.</tp:taxon-name-part> <tp:taxon-name-part taxon-name-part-type="species" reg="danielleae">danielleae</tp:taxon-name-part></tp:taxon-name></italic> can be differentiated from <italic><tp:taxon-name><tp:taxon-name-part taxon-name-part-type="genus" reg="Torrenticola">T.</tp:taxon-name-part> <tp:taxon-name-part taxon-name-part-type="species" reg="daemon">daemon</tp:taxon-name-part></tp:taxon-name></italic> by having a more elongate rostrum (length/width = 3.43–3.75 in <italic><tp:taxon-name><tp:taxon-name-part taxon-name-part-type="genus" reg="Torrenticola">T.</tp:taxon-name-part> <tp:taxon-name-part taxon-name-part-type="species" reg="danielleae">danielleae</tp:taxon-name-part></tp:taxon-name></italic>, 2.91–3.31 in <italic><tp:taxon-name><tp:taxon-name-part taxon-name-part-type="genus" reg="Torrenticola">T.</tp:taxon-name-part> <tp:taxon-name-part taxon-name-part-type="species" reg="daemon">daemon</tp:taxon-name-part></tp:taxon-name></italic>) and dorsal pattern.</p></tp:treatment-sec><tp:treatment-sec sec-type="description" id="SECID0ENXHK"><title>Description.</title><p>
                    <bold>Female (Figure <xref ref-type="fig" rid="F48">48</xref>)</bold> (n = 5) (holotype measurements in parentheses when available) with characters of the genus with following specifications.</p><p>
                    <bold>Dorsum</bold> — (635–680 (635) long; 510–545 (510) wide) circular with reddish-purple coloration posteriorly extending in a strip anteriorly to the edge of the dorsal plate. Anterio-medial platelets (135–155 (147.5) long; 55–65 (62.5) wide). Anterio-lateral platelets (170–195 (180) long; 70–80 (80) wide) free from dorsal plate. Dgl-4 approximately halfway between the edge of the dorsum and the muscle scars (distance between Dgl-4 320–335 (320)). Dorsal plate proportions: dorsum length/width 1.20–1.30 (1.25); dorsal width/distance between Dgl-4 1.57–1.7 (1.59); anterio-medial platelet length/width 2.25–2.73 (2.36); anterio-lateral platelet length/width 2.25–2.79 (2.25); anterio-lateral/anterio-medial length 1.15–1.44 (1.22).</p><p>
                    <bold>Gnathosoma — Subcapitulum</bold> (340–370 (365) long (ventral); 260–280 (270) long (dorsal); 135–145 (145) tall) colorless. Rostrum (150–160 (155) long; 40–45 (42.5) wide). Chelicerae (350–380 (380) long) with curved fangs (50–62.5 (62.5) long). Subcapitular proportions: ventral length/height 2.52–2.65 (2.52); rostrum length/width 3.44–3.75 (3.65). <bold>Pedipalps</bold> with long, tuberculate ventral extensions on femora and genua. Palpomeres: trochanter (40–45 (42.5) long); femur (127.5–141.25 (137.5) long); genu (67.5–75 (75) long); tibia (92.5–107.5 (102.5) long; 20–22.5 (21.25) wide); tarsus (17.5–20 (20) long). Palpomere proportions: femur/genu 1.77–1.89 (1.83); tibia/femur 0.73–0.76 (0.75); tibia length/width 4.63–5.00 (4.82).</p><p>
                    <bold>Venter</bold> — (780–835 (780) long; 560–610 (560) wide) with reddish-purple coloration, occasionally faint. Gnathosomal bay (170–185 (185) long; 75–85 (80) wide). Cxgl-4 subapical. <bold>Medial suture</bold> (25–27.5 (27.5) long). <bold>Genital plates</bold> (165–185 (185) long; 155–160 (160) wide). Additional measurements: Cx-1 (300–340 (315) long (total); 135–155 (135) long (medial)); Cx-3 (345–360 (355) wide); anterior venter (170–195 (185) long). Ventral proportions: gnathosomal bay length/width 2.00–2.31 (2.31); anterior venter/genital field length 1.00–1.12 (1.00); anterior venter length/genital field width 1.10–1.24 (1.16); anterior venter/medial suture 6.73–7.80 (6.73).</p><p>
                    <bold>Male (Figure <xref ref-type="fig" rid="F49">49</xref>)</bold> (n = 5) (allotypic measurements in parentheses when available) with characters of the genus with following specifications.</p><p>
                    <bold>Dorsum</bold> — (490–530 (510) long; 370–385 (370) wide) circular with reddish-purple coloration posteriorly extending in a strip anteriorly to the edge of the dorsal plate. Anterio-medial platelets (115–125 (120) long; 45–52.5 (52.5) wide). Anterio-lateral platelets (150–175 (150) long; 57.5–65 (65) wide) free from dorsal plate. Dgl-4 approximately halfway between the edge of the dorsum and the muscle scars (distance between Dgl-4 250–265 (260)). Dorsal plate proportions: dorsum length/width 1.27–1.39 (1.38); dorsal width/distance between Dgl-4 1.42–1.52 (1.42); anterio-medial platelet length/width 2.29–2.72 (2.29); anterio-lateral platelet length/width 2.31–2.92 (2.31); anterio-lateral/anterio-medial length 1.25–1.43 (1.25).</p><p>
                    <bold>Gnathosoma — Subcapitulum</bold> (285–295 (290) long (ventral); 210–220 (215) long (dorsal); 100–105 (105) tall) colorless. Rostrum (120–125 (120) long; 35–35 (35) wide). Chelicerae (270–300 (280) long) with curved fangs (40–50 (50) long). Subcapitular proportions: ventral length/height 2.74–2.85 (2.76); rostrum length/width 3.43–3.57 (3.43). <bold>Pedipalps</bold> with long, tuberculate ventral extensions on femora and genua. Palpomeres: trochanter (33.75–37.5 (36.25) long); femur (100–110 (107.5) long); genu (60–62.5 (62.5) long); tibia (80–82.5 (82.5) long; 20–20 (20) wide); tarsus (17.5–20 (17.5) long). Palpomere proportions: femur/genu 1.67–1.79 (1.72); tibia/femur 0.74–0.83 (0.77); tibia length/width 4.00–4.13 (4.13).</p><p>
                    <bold>Venter</bold> — (620–670 (650) long; 410–430 (420) wide) with reddish-purple coloration, occasionally faint. Gnathosomal bay (135–145 (142.5) long; 62.5–70 (67.5) wide). Cxgl-4 subapical. <bold>Medial suture</bold> (60–65 (60) long). <bold>Genital plates</bold> (132.5–145 (140) long; 102.5–107.5 (105) wide). Additional measurements: Cx-1 (260–280 (280) long (total); 125–135 (135) long (medial)); Cx-3 (290–310 (310) wide); anterior venter (205–220 (205) long). Ventral proportions: gnathosomal bay length/width 2.07–2.23 (2.11); anterior venter/genital field length 1.46–1.57 (1.46); anterior venter length/genital field width 1.91–2.05 (1.95); anterior venter/medial suture 3.15–3.52 (3.42).</p><p>
                    <bold>Immatures</bold> unknown.</p></tp:treatment-sec><tp:treatment-sec sec-type="etymology" id="SECID0ELZHK"><title>Etymology.</title><p>Specific epithet (<italic><tp:taxon-name><tp:taxon-name-part taxon-name-part-type="species" reg="danielleae">danielleae</tp:taxon-name-part></tp:taxon-name></italic>) named in honor of Danielle Fisher—lab technician, environmental educator, colleague, friend, wife (of JRF), and mother of Ivy, our beautiful daughter—for her tireless and immense contributions to this research, and for bettering the lives of all those around her. Thank you, Danielle.</p></tp:treatment-sec><tp:treatment-sec sec-type="distribution" id="SECID0E2ZHK"><title>Distribution.</title><p>Southern Appalachians, northeastern Georgia (Figure <xref ref-type="fig" rid="F47">47</xref>).</p><fig id="F47" position="float" orientation="portrait"><label>Figure 47.</label><caption><p>
          <italic><tp:taxon-name><tp:taxon-name-part taxon-name-part-type="genus" reg="Torrenticola">Torrenticola</tp:taxon-name-part> <tp:taxon-name-part taxon-name-part-type="species" reg="danielleae">danielleae</tp:taxon-name-part></tp:taxon-name></italic> sp. n. distribution.</p></caption><graphic xmlns:xlink="http://www.w3.org/1999/xlink" xlink:href="zookeys-701-001-g047.jpg" position="float" orientation="portrait" xlink:type="simple" id="oo_157066.jpg"/></fig><fig id="F48" position="float" orientation="portrait"><label>Figure 48.</label><caption><p>
          <italic><tp:taxon-name><tp:taxon-name-part taxon-name-part-type="genus" reg="Torrenticola">Torrenticola</tp:taxon-name-part> <tp:taxon-name-part taxon-name-part-type="species" reg="danielleae">danielleae</tp:taxon-name-part></tp:taxon-name></italic> sp. n. female: <bold>A</bold> dorsal plates <bold>B</bold> venter (legs removed) <bold>C</bold> subcapitulum <bold>D</bold> pedipalp (setae not accurately depicted). Scale = 100 µm.</p></caption><graphic xmlns:xlink="http://www.w3.org/1999/xlink" xlink:href="zookeys-701-001-g048.jpg" position="float" orientation="portrait" xlink:type="simple" id="oo_157067.jpg"/></fig><fig id="F49" position="float" orientation="portrait"><label>Figure 49.</label><caption><p>
          <italic><tp:taxon-name><tp:taxon-name-part taxon-name-part-type="genus" reg="Torrenticola">Torrenticola</tp:taxon-name-part> <tp:taxon-name-part taxon-name-part-type="species" reg="danielleae">danielleae</tp:taxon-name-part></tp:taxon-name></italic> sp. n. male: <bold>A</bold> dorsal plates <bold>B</bold> venter (legs removed) <bold>C</bold> subcapitulum <bold>D</bold> pedipalp (setae not accurately depicted). Scale = 100 µm.</p></caption><graphic xmlns:xlink="http://www.w3.org/1999/xlink" xlink:href="zookeys-701-001-g049.jpg" position="float" orientation="portrait" xlink:type="simple" id="oo_157068.jpg"/></fig></tp:treatment-sec><tp:treatment-sec sec-type="remarks" id="SECID0E43HK"><title>Remarks.</title><p>Unfortunately, we were unable to acquire fresh material of <italic><tp:taxon-name><tp:taxon-name-part taxon-name-part-type="genus" reg="Torrenticola">Torrenticola</tp:taxon-name-part> <tp:taxon-name-part taxon-name-part-type="species" reg="danielleae">danielleae</tp:taxon-name-part></tp:taxon-name></italic> and therefore this species is not included in our phylogenetic analyses. However, we were able to examine morphology with material preserved in <abbrev xmlns:xlink="http://www.w3.org/1999/xlink" xlink:title="50% glycerol, 10% glacial acetic acid, 40% water" id="ABBRID0EO4HK" xlink:type="simple">GAW</abbrev>. The overall appearance, elongate subcapitular rostra, and elongate pedipalpal tibiae, are consistent with placing this species in the Raptor Complex and the Raptor Identification Group.</p></tp:treatment-sec></tp:taxon-treatment>
