# Supplementary material for: Revision of torrent mites (Parasitengona, Torrenticolidae, Torrenticola) of the United States and Canada: 90 descriptions, molecular phylogenetics, and a key to species
Source: Zookeys. 2017 Sep 21;(701):1–496. doi: 10.3897/zookeys.701.13261 (PMC5674090; doi:10.3897/zookeys.701.13261)
Supplement: XML Treatment for Torrenticola dentirostra [file zookeys.701.13261-treatment13.xml]

<!DOCTYPE tp:taxon-treatment
  PUBLIC "-//TaxonX//DTD Taxonomic Treatment Publishing DTD v0 20100105//EN" "tax-treatment-NSO.dtd">
<tp:taxon-treatment xmlns:tp="http://www.plazi.org/taxpub"><tp:treatment-meta><kwd-group><label>Taxon classification</label><kwd><named-content xmlns:xlink="http://www.w3.org/1999/xlink" content-type="kingdom">Animalia</named-content></kwd><kwd><named-content xmlns:xlink="http://www.w3.org/1999/xlink" content-type="order">Trombidiformes</named-content></kwd><kwd><named-content xmlns:xlink="http://www.w3.org/1999/xlink" content-type="family">Torrenticolidae</named-content></kwd></kwd-group><mixed-citation publication-type="journal"><person-group><name><surname>Fisher</surname><given-names>J. Ray</given-names></name><name><surname>Fisher</surname><given-names>Danielle M.</given-names></name><name><surname>Skvarla</surname><given-names>Michael J.</given-names></name><name><surname>Nelson</surname><given-names>Whitney A.</given-names></name><name><surname>Dowling</surname><given-names>Ashley P.G.</given-names></name></person-group><article-title>Revision of torrent mites (<tp:taxon-name><tp:taxon-name-part taxon-name-part-type="clade">Parasitengona</tp:taxon-name-part></tp:taxon-name>, <tp:taxon-name><tp:taxon-name-part taxon-name-part-type="family">Torrenticolidae</tp:taxon-name-part></tp:taxon-name>, <italic><tp:taxon-name><tp:taxon-name-part taxon-name-part-type="genus" reg="Torrenticola">Torrenticola</tp:taxon-name-part></tp:taxon-name></italic>) of the United States and Canada: 90 descriptions, molecular phylogenetics, and a key to species</article-title><source>Zookeys</source><day>21</day><month>9</month><year>2017</year><volume>2017</volume><issue>701</issue><fpage>1</fpage><lpage>496</lpage><pub-id pub-id-type="doi">10.3897/zookeys.701.13261</pub-id></mixed-citation></tp:treatment-meta><tp:nomenclature><tp:taxon-name>
                    <tp:taxon-name-part taxon-name-part-type="genus" reg="Torrenticola">Torrenticola</tp:taxon-name-part>
                    <tp:taxon-name-part taxon-name-part-type="species" reg="dentirostra">dentirostra</tp:taxon-name-part>
                    <object-id xmlns:xlink="http://www.w3.org/1999/xlink" content-type="zoobank" xlink:type="simple">http://zoobank.org/4D2ADBB1-C62F-4080-8E5E-3CA8F7BB626F</object-id>
                    
                  </tp:taxon-name><tp:taxon-authority>Fisher &amp; Dowling</tp:taxon-authority><tp:taxon-status xmlns:xlink="http://www.w3.org/1999/xlink" xlink:type="simple">sp. n.</tp:taxon-status></tp:nomenclature><tp:treatment-sec sec-type="material" id="SECID0EXEBM"><title>Material examined.</title><p>HOLOTYPE (♀): from USA, Georgia, Chattooga County, beside road from Everett Springs to Villanow 1.4 km south of The Pocket Recreation Area, 4 July 1990, by IM Smith, IMS900077.</p><p>PARATYPES (4 ♀; 2 ♂): <bold>Georgia, USA</bold>: 1 ♂ (ALLOTYPE) from Chattooga County, beside road from Everett Springs to Villanow 1.4 km south of The Pocket Recreation Area, 4 July 1990, by IM Smith, IMS900077 • 2 ♀ and 1 ♂ from Chattooga County, beside road from Everett Springs to Villanow 1.4 km south of The Pocket Recreation Area, 4 July 1990, by IM Smith, IMS900077 • <bold>Tennessee, USA</bold>: 1 ♀ from Monroe County, beside Forest Route 35, 2.0 km northeast of road from Rt. 165 to Miller Chapel Baptist Church, (<named-content xmlns:xlink="http://www.w3.org/1999/xlink" content-type="dwc:verbatimCoordinates" xlink:type="simple"><named-content content-type="geo-json" specific-use="{&#34;type&#34;:&#34;Point&#34;,&#34;coordinates&#34;:[-84.152500,35.355833]}" id="NCID0EFFBM" xlink:type="simple">35°21'21"N, 84°9'9"W</named-content></named-content>), 5 July 1990, by IM Smith, IMS900078 • <bold>Virginia, USA</bold>: 1 ♀ from Alleghany County, Covington; beside Rt. 18, 0.5 km north of Rt. 657, (<named-content xmlns:xlink="http://www.w3.org/1999/xlink" content-type="dwc:verbatimCoordinates" xlink:type="simple"><named-content content-type="geo-json" specific-use="{&#34;type&#34;:&#34;Point&#34;,&#34;coordinates&#34;:[-80.033889,37.745556]}" id="NCID0EPFBM" xlink:type="simple">37°44'44"N, 80°2'2"W</named-content></named-content>), 13 July 1990, by IM Smith, IMS900091A.</p></tp:treatment-sec><tp:treatment-sec sec-type="Type deposition" id="SECID0EUFBM"><title>Type deposition.</title><p>Holotype (♀), allotype (♂), and some paratypes (2 ♀) deposited in the <named-content xmlns:xlink="http://www.w3.org/1999/xlink" content-type="dwc:institutional_code" xlink:type="simple">CNC</named-content>; other paratypes (2 ♀; 1 ♂) deposited in the <named-content xmlns:xlink="http://www.w3.org/1999/xlink" content-type="dwc:institutional_code" xlink:type="simple">ACUA</named-content>.</p></tp:treatment-sec><tp:treatment-sec sec-type="diagnosis" id="SECID0EEGBM"><title>Diagnosis.</title><p>
                    <italic><tp:taxon-name><tp:taxon-name-part taxon-name-part-type="genus" reg="Torrenticola">Torrenticola</tp:taxon-name-part> <tp:taxon-name-part taxon-name-part-type="species" reg="dentirostra">dentirostra</tp:taxon-name-part></tp:taxon-name></italic> are similar to other members of the Nigroalba Group (<italic><tp:taxon-name><tp:taxon-name-part taxon-name-part-type="genus" reg="Torrenticola">T.</tp:taxon-name-part> <tp:taxon-name-part taxon-name-part-type="species" reg="flangipalpa">flangipalpa</tp:taxon-name-part></tp:taxon-name></italic>, <italic><tp:taxon-name><tp:taxon-name-part taxon-name-part-type="genus" reg="Torrenticola">T.</tp:taxon-name-part> <tp:taxon-name-part taxon-name-part-type="species" reg="nigroalba">nigroalba</tp:taxon-name-part></tp:taxon-name></italic>, and <italic><tp:taxon-name><tp:taxon-name-part taxon-name-part-type="genus" reg="Torrenticola">T.</tp:taxon-name-part> <tp:taxon-name-part taxon-name-part-type="species" reg="solisorta">solisorta</tp:taxon-name-part></tp:taxon-name></italic>) in being small, slightly elongate, and having purple dorsal coloration restricted posteriorly. <italic><tp:taxon-name><tp:taxon-name-part taxon-name-part-type="genus" reg="Torrenticola">T.</tp:taxon-name-part> <tp:taxon-name-part taxon-name-part-type="species" reg="dentirostra">dentirostra</tp:taxon-name-part></tp:taxon-name></italic> can be differentiated from most <tp:taxon-name><tp:taxon-name-part taxon-name-part-type="genus" reg="Torrenticola">Torrenticola</tp:taxon-name-part></tp:taxon-name> (except <italic><tp:taxon-name><tp:taxon-name-part taxon-name-part-type="genus" reg="Torrenticola">T.</tp:taxon-name-part> <tp:taxon-name-part taxon-name-part-type="species" reg="erectirostra">erectirostra</tp:taxon-name-part></tp:taxon-name></italic>, <italic><tp:taxon-name><tp:taxon-name-part taxon-name-part-type="genus" reg="Torrenticola">T.</tp:taxon-name-part> <tp:taxon-name-part taxon-name-part-type="species" reg="karambita">karambita</tp:taxon-name-part></tp:taxon-name></italic>, and <italic><tp:taxon-name><tp:taxon-name-part taxon-name-part-type="genus" reg="Torrenticola">T.</tp:taxon-name-part> <tp:taxon-name-part taxon-name-part-type="species" reg="robisoni">robisoni</tp:taxon-name-part></tp:taxon-name></italic>) by having a dentate bump midway on the dorsal edge of the rostrum. <italic><tp:taxon-name><tp:taxon-name-part taxon-name-part-type="genus" reg="Torrenticola">T.</tp:taxon-name-part> <tp:taxon-name-part taxon-name-part-type="species" reg="dentirostra">dentirostra</tp:taxon-name-part></tp:taxon-name></italic> can be differentiated from <italic><tp:taxon-name><tp:taxon-name-part taxon-name-part-type="genus" reg="Torrenticola">T.</tp:taxon-name-part> <tp:taxon-name-part taxon-name-part-type="species" reg="karambita">karambita</tp:taxon-name-part></tp:taxon-name></italic>, <italic><tp:taxon-name><tp:taxon-name-part taxon-name-part-type="genus" reg="Torrenticola">T.</tp:taxon-name-part> <tp:taxon-name-part taxon-name-part-type="species" reg="erectirostra">erectirostra</tp:taxon-name-part></tp:taxon-name></italic>, and <italic><tp:taxon-name><tp:taxon-name-part taxon-name-part-type="genus" reg="Torrenticola">T.</tp:taxon-name-part> <tp:taxon-name-part taxon-name-part-type="species" reg="robisoni">robisoni</tp:taxon-name-part></tp:taxon-name></italic> by having a straight rostrum (others have upturned rostra) and by dorsal pattern.</p></tp:treatment-sec><tp:treatment-sec sec-type="description" id="SECID0EUKBM"><title>Description.</title><p>
                    <bold>Female (Figure <xref ref-type="fig" rid="F54">54</xref>)</bold> (n = 5) (holotype measurements in parentheses when available) with characters of the genus with following specifications.</p><p>
                    <bold>Dorsum</bold> — (470–560 (470) long; 340–390 (340) wide) ovoid with faint purple coloration restricted posteriorly. Anterio-medial platelets (107.5–120 (107.5) long; 45–47.5 (45) wide). Anterio-lateral platelets (157.5–177.5 (157.5) long; 55–62.5 (55) wide) free from dorsal plate. Dgl-4 closer to the edge of the dorsum than to the muscle scars (distance between Dgl-4 240–275 (240)). Dorsal plate proportions: dorsum length/width 1.38–1.45 (1.38); dorsal width/distance between Dgl-4 1.38–1.43 (1.42); anterio-medial platelet length/width 2.32–2.67 (2.39); anterio-lateral platelet length/width 2.84–3.05 (2.86); anterio-lateral/anterio-medial length 1.43–1.59 (1.47).</p><p>
                    <bold>Gnathosoma — Subcapitulum</bold> (275–330 (275) long (ventral); 200–247.5 (200) long (dorsal); 77.5–102.5 (77.5) tall) colorless. Rostrum (100–120 (100) long; 35–40 (35) wide) with dentate bump midway on dorsal edge. Chelicerae (255–320 (255) long) with curved fangs (45–55 (45) long). Subcapitular proportions: ventral length/height 3.22–3.73 (3.55); rostrum length/width 2.80–3.00 (2.86). <bold>Pedipalps</bold> with tuberculate ventral extensions dentate apically on femora and genua. Palpomeres: trochanter (30–35 (30) long); femur (92.5–110 (92.5) long); genu (55–67.5 (55) long); tibia (80–92.5 (80) long; 17.5–20 (17.5) wide); tarsus (12.5–15 (13.75) long). Palpomere proportions: femur/genu 1.62–1.68 (1.68); tibia/femur 0.84–0.88 (0.86); tibia length/width 4.57–4.93 (4.57).</p><p>
                    <bold>Venter</bold> — (610–685 (610) long; 390–425 (390) wide) mostly colorless with faint purple genital plates. Gnathosomal bay (85–110 (85) long; 60–80 (60) wide). Cxgl-4 far from apex and ventral. <bold>Medial suture</bold> (60–70 (60) long). <bold>Genital plates</bold> (142.5–165 (142.5) long; 120–135 (120) wide). Additional measurements: Cx-1 (230–260 (230) long (total); 140–160 (140) long (medial)); Cx-3 (270–300 (270) wide); anterior venter (210–240 (210) long). Ventral proportions: gnathosomal bay length/width 1.30–1.50 (1.42); anterior venter/genital field length 1.42–1.64 (1.47); anterior venter length/genital field width 1.70–1.83 (1.75); anterior venter/medial suture 3.29–3.69 (3.50).</p><p>
                    <bold>Male (Figure <xref ref-type="fig" rid="F55">55</xref>)</bold> (n = 2) (allotypic measurements in parentheses when available) with characters of the genus with following specifications.</p><p>
                    <bold>Dorsum</bold> — (480–505 (505) long; 360–360 (360) wide ovoid with faint purple coloration restricted posteriorly. Anterio-medial platelets (110–110 (110) long; 40–42.5 (42.5) wide). Anterio-lateral platelets (162.5–165 (165) long; 50–52.5 (52.5) wide) free from dorsal plate. Dgl-4 closer to the edge of the dorsum than to the muscle scars (distance between Dgl-4 240–245 (240)). Dorsal plate proportions: dorsum length/width 1.33–1.40 (1.40); dorsal width/distance between Dgl-4 1.47–1.50 (1.50); anterio-medial platelet length/width 2.59–2.75 (2.59); anterio-lateral platelet length/width 3.14–3.25 (3.14); anterio-lateral/anterio-medial length 1.48–1.50 (1.50).</p><p>
                    <bold>Gnathosoma — Subcapitulum</bold> (285–287.5 (287.5) long (ventral); 210–217.5 (217.5) long (dorsal); 77.5–80 (77.5) tall) colorless. Rostrum (100–105 (100) long; 32.5–35 (32.5) wide) with dentate bump midway on dorsal edge. Chelicerae (255–265 (265) long) with curved fangs (40–45 (45) long). Subcapitular proportions: ventral length/height 3.56–3.71 (3.71); rostrum length/width 3.00–3.08 (3.08). <bold>Pedipalps</bold> with tuberculate ventral extensions dentate apically on femora and genua. Palpomeres: trochanter (30–32.5 (32.5) long); femur (90–92.5 (90) long); genu (57.5–57.5 (57.5) long); tibia (82.5–85 (85) long; 17.5–18.75 (18.75) wide); tarsus (12.5–13.75 (13.75) long). Palpomere proportions: femur/genu 1.57–1.61 (1.57); tibia/femur 0.89–0.94 (0.94); tibia length/width 4.53–4.71 (4.53).</p><p>
                    <bold>Venter</bold> — (610–645 (645) long; 390–400 (400) wide) mostly colorless with faint purple genital plates. Gnathosomal bay (100–107.5 (407.5) long; 70–70 (70) wide). Cxgl-4 far from apex and ventral. <bold>Medial suture</bold> (75–85 (85) long). <bold>Genital plates</bold> (130–135 (135) long; 102.5–102.5 (102.5) wide). Additional measurements: Cx-1 (240–250 (250) long (total); 140–147.5 (147.5) long (medial)); Cx-3 (275–280 (275) wide); anterior venter (235–247.5 (247.5) long). Ventral proportions: gnathosomal bay length/width 1.43–1.54 (1.54); anterior venter/genital field length 1.81–1.83 (1.83); anterior venter length/genital field width 2.29–2.41 (2.41); anterior venter/medial suture 2.91–3.13 (2.91).</p><p>
                    <bold>Immatures</bold> unknown.</p></tp:treatment-sec><tp:treatment-sec sec-type="etymology" id="SECID0ESMBM"><title>Etymology.</title><p>Specific epithet (<italic><tp:taxon-name><tp:taxon-name-part taxon-name-part-type="species" reg="dentirostra">dentirostra</tp:taxon-name-part></tp:taxon-name></italic>) refers to the diagnostic tooth-like serrations on the dorsal surface of the rostrum (<italic>dentis</italic>, L. tooth; <italic>rostrum</italic>, L. snout).</p></tp:treatment-sec><tp:treatment-sec sec-type="distribution" id="SECID0EGNBM"><title>Distribution.</title><p>Southern Appalachians (Figure <xref ref-type="fig" rid="F53">53</xref>).</p><fig id="F53" position="float" orientation="portrait"><label>Figure 53.</label><caption><p>
          <italic><tp:taxon-name><tp:taxon-name-part taxon-name-part-type="genus" reg="Torrenticola">Torrenticola</tp:taxon-name-part> <tp:taxon-name-part taxon-name-part-type="species" reg="dentirostra">dentirostra</tp:taxon-name-part></tp:taxon-name></italic> sp. n. distribution.</p></caption><graphic xmlns:xlink="http://www.w3.org/1999/xlink" xlink:href="zookeys-701-001-g053.jpg" position="float" orientation="portrait" xlink:type="simple" id="oo_157072.jpg"/></fig><fig id="F54" position="float" orientation="portrait"><label>Figure 54.</label><caption><p>
          <italic><tp:taxon-name><tp:taxon-name-part taxon-name-part-type="genus" reg="Torrenticola">Torrenticola</tp:taxon-name-part> <tp:taxon-name-part taxon-name-part-type="species" reg="dentirostra">dentirostra</tp:taxon-name-part></tp:taxon-name></italic> sp. n. female: <bold>A</bold> dorsal plates <bold>B</bold> venter (legs removed) <bold>C</bold> subcapitulum <bold>D</bold> pedipalp (setae not accurately depicted). Scale = 100 µm.</p></caption><graphic xmlns:xlink="http://www.w3.org/1999/xlink" xlink:href="zookeys-701-001-g054.jpg" position="float" orientation="portrait" xlink:type="simple" id="oo_157073.jpg"/></fig><fig id="F55" position="float" orientation="portrait"><label>Figure 55.</label><caption><p>
          <italic><tp:taxon-name><tp:taxon-name-part taxon-name-part-type="genus" reg="Torrenticola">Torrenticola</tp:taxon-name-part> <tp:taxon-name-part taxon-name-part-type="species" reg="dentirostra">dentirostra</tp:taxon-name-part></tp:taxon-name></italic> sp. n. male: <bold>A</bold> dorsal plates <bold>B</bold> venter (legs removed) <bold>C</bold> subcapitulum <bold>D</bold> pedipalp (setae not accurately depicted). Scale = 100 µm.</p></caption><graphic xmlns:xlink="http://www.w3.org/1999/xlink" xlink:href="zookeys-701-001-g055.jpg" position="float" orientation="portrait" xlink:type="simple" id="oo_157074.jpg"/></fig></tp:treatment-sec><tp:treatment-sec sec-type="remarks" id="SECID0EIQBM"><title>Remarks.</title><p>Unfortunately, we were unable to acquire fresh material of <italic><tp:taxon-name><tp:taxon-name-part taxon-name-part-type="genus" reg="Torrenticola">Torrenticola</tp:taxon-name-part> <tp:taxon-name-part taxon-name-part-type="species" reg="dentirostra">dentirostra</tp:taxon-name-part></tp:taxon-name></italic> and therefore this species is not included in our phylogenetic analyses. However, we were able to examine morphology with material preserved in <abbrev xmlns:xlink="http://www.w3.org/1999/xlink" xlink:title="50% glycerol, 10% glacial acetic acid, 40% water" id="ABBRID0EZQBM" xlink:type="simple">GAW</abbrev>. The overall similarity, small size, elongate subcapitular rostra, elongate pedipalpal tibiae, and dorsal purple coloration restricted to posterior half, place this species in the Raptor Complex and the Nigroalba Identification Group.</p></tp:treatment-sec></tp:taxon-treatment>
