# Supplementary material for: Revision of torrent mites (Parasitengona, Torrenticolidae, Torrenticola) of the United States and Canada: 90 descriptions, molecular phylogenetics, and a key to species
Source: Zookeys. 2017 Sep 21;(701):1–496. doi: 10.3897/zookeys.701.13261 (PMC5674090; doi:10.3897/zookeys.701.13261)
Supplement: XML Treatment for Torrenticola dimorpha [file zookeys.701.13261-treatment14.xml]

<!DOCTYPE tp:taxon-treatment
  PUBLIC "-//TaxonX//DTD Taxonomic Treatment Publishing DTD v0 20100105//EN" "tax-treatment-NSO.dtd">
<tp:taxon-treatment xmlns:tp="http://www.plazi.org/taxpub"><tp:treatment-meta><kwd-group><label>Taxon classification</label><kwd><named-content xmlns:xlink="http://www.w3.org/1999/xlink" content-type="kingdom">Animalia</named-content></kwd><kwd><named-content xmlns:xlink="http://www.w3.org/1999/xlink" content-type="order">Trombidiformes</named-content></kwd><kwd><named-content xmlns:xlink="http://www.w3.org/1999/xlink" content-type="family">Torrenticolidae</named-content></kwd></kwd-group><mixed-citation publication-type="journal"><person-group><name><surname>Fisher</surname><given-names>J. Ray</given-names></name><name><surname>Fisher</surname><given-names>Danielle M.</given-names></name><name><surname>Skvarla</surname><given-names>Michael J.</given-names></name><name><surname>Nelson</surname><given-names>Whitney A.</given-names></name><name><surname>Dowling</surname><given-names>Ashley P.G.</given-names></name></person-group><article-title>Revision of torrent mites (<tp:taxon-name><tp:taxon-name-part taxon-name-part-type="clade">Parasitengona</tp:taxon-name-part></tp:taxon-name>, <tp:taxon-name><tp:taxon-name-part taxon-name-part-type="family">Torrenticolidae</tp:taxon-name-part></tp:taxon-name>, <italic><tp:taxon-name><tp:taxon-name-part taxon-name-part-type="genus" reg="Torrenticola">Torrenticola</tp:taxon-name-part></tp:taxon-name></italic>) of the United States and Canada: 90 descriptions, molecular phylogenetics, and a key to species</article-title><source>Zookeys</source><day>21</day><month>9</month><year>2017</year><volume>2017</volume><issue>701</issue><fpage>1</fpage><lpage>496</lpage><pub-id pub-id-type="doi">10.3897/zookeys.701.13261</pub-id></mixed-citation></tp:treatment-meta><tp:nomenclature><tp:taxon-name>
                    <tp:taxon-name-part taxon-name-part-type="genus" reg="Torrenticola">Torrenticola</tp:taxon-name-part>
                    <tp:taxon-name-part taxon-name-part-type="species" reg="dimorpha">dimorpha</tp:taxon-name-part>
                    <object-id xmlns:xlink="http://www.w3.org/1999/xlink" content-type="zoobank" xlink:type="simple">http://zoobank.org/C76F82BC-F0A2-40CC-8914-DBA542272577</object-id>
                  </tp:taxon-name><tp:taxon-authority>Fisher &amp; Dowling</tp:taxon-authority><tp:taxon-status xmlns:xlink="http://www.w3.org/1999/xlink" xlink:type="simple">sp. n.</tp:taxon-status></tp:nomenclature><tp:treatment-sec sec-type="material" id="SECID0EFSBM"><title>Material examined.</title><p>HOLOTYPE (♀): from USA, Texas, Bandera County, Lost Maples State Natural Area, north of Vanderpool; picnic area, (<named-content xmlns:xlink="http://www.w3.org/1999/xlink" content-type="dwc:verbatimCoordinates" xlink:type="simple"><named-content content-type="geo-json" specific-use="{&#34;type&#34;:&#34;Point&#34;,&#34;coordinates&#34;:[-99.576111,29.813333]}" id="NCID0EOSBM" xlink:type="simple">29°48'48"N, 99°34'34"W</named-content></named-content>), 10 October 2010, by IM Smith, IMS100184.</p><p>PARATYPES (8 ♀; 5 ♂): <bold>Texas, USA</bold>: 1 ♂ (ALLOTYPE) from Bandera County, Lost Maples State Natural Area, north of Vanderpool; picnic area, (<named-content xmlns:xlink="http://www.w3.org/1999/xlink" content-type="dwc:verbatimCoordinates" xlink:type="simple"><named-content content-type="geo-json" specific-use="{&#34;type&#34;:&#34;Point&#34;,&#34;coordinates&#34;:[-99.576111,29.813333]}" id="NCID0E1SBM" xlink:type="simple">29°48'48"N, 99°34'34"W</named-content></named-content>), 10 October 2010, by IM Smith, IMS100184 • 1 ♀ and 1 ♂ from Bandera County, Lost Maples State Natural Area, north of Vanderpool; picnic area, (<named-content xmlns:xlink="http://www.w3.org/1999/xlink" content-type="dwc:verbatimCoordinates" xlink:type="simple"><named-content content-type="geo-json" specific-use="{&#34;type&#34;:&#34;Point&#34;,&#34;coordinates&#34;:[-99.576111,29.813333]}" id="NCID0ECTBM" xlink:type="simple">29°48'48"N, 99°34'34"W</named-content></named-content>), 10 October 2010, by IM Smith, IMS100184 • 2 ♀ and 3 ♂ from Bandera County, Lost Maples State Natural Area north of Vanderpool; picnic area, (<named-content xmlns:xlink="http://www.w3.org/1999/xlink" content-type="dwc:verbatimCoordinates" xlink:type="simple"><named-content content-type="geo-json" specific-use="{&#34;type&#34;:&#34;Point&#34;,&#34;coordinates&#34;:[-99.576111,29.813333]}" id="NCID0EKTBM" xlink:type="simple">29°48'48"N, 99°34'34"W</named-content></named-content>), 7 October 2010, by IM Smith, IMS100178 • 2 ♀ from Bandera County, Lost Maples State Natural Area; picnic area, (<named-content xmlns:xlink="http://www.w3.org/1999/xlink" content-type="dwc:verbatimCoordinates" xlink:type="simple"><named-content content-type="geo-json" specific-use="{&#34;type&#34;:&#34;Point&#34;,&#34;coordinates&#34;:[-99.576111,29.813333]}" id="NCID0ESTBM" xlink:type="simple">29°48'48"N, 99°34'34"W</named-content></named-content>), 27 May 1997, by IM Smith, IMS970008 • 1 ♀ from Bandera County, Vanderpool; beside Rt. 187, 0.7 km south of entrance to Lost Maples State Natural Area, (<named-content xmlns:xlink="http://www.w3.org/1999/xlink" content-type="dwc:verbatimCoordinates" xlink:type="simple"><named-content content-type="geo-json" specific-use="{&#34;type&#34;:&#34;Point&#34;,&#34;coordinates&#34;:[-99.576111,29.813333]}" id="NCID0E1TBM" xlink:type="simple">29°48'48"N, 99°34'34"W</named-content></named-content>), 2 May 2009, by IM Smith, IMS090007 • 1 ♀ from Kinney County, Brackettville; beside Rt. 90, 12.1 km west of Rt. 131, (<named-content xmlns:xlink="http://www.w3.org/1999/xlink" content-type="dwc:verbatimCoordinates" xlink:type="simple"><named-content content-type="geo-json" specific-use="{&#34;type&#34;:&#34;Point&#34;,&#34;coordinates&#34;:[-100.542222,29.338889]}" id="NCID0ECUBM" xlink:type="simple">29°20'20"N, 100°32'32"W</named-content></named-content>), 4 May 2003, by IM Smith, IMS030007 • 1 ♀ from Uvalde County, Garner State Park; river crossing site, (<named-content xmlns:xlink="http://www.w3.org/1999/xlink" content-type="dwc:verbatimCoordinates" xlink:type="simple"><named-content content-type="geo-json" specific-use="{&#34;type&#34;:&#34;Point&#34;,&#34;coordinates&#34;:[-99.745556,29.593056]}" id="NCID0EKUBM" xlink:type="simple">29°35'35"N, 99°44'44"W</named-content></named-content>), 28 May 1998, by IM Smith, IMS980027A.</p></tp:treatment-sec><tp:treatment-sec sec-type="Type deposition" id="SECID0EPUBM"><title>Type deposition.</title><p>Holotype (♀), allotype (♂), and some paratypes (5 ♀; 2 ♂) deposited in the <named-content xmlns:xlink="http://www.w3.org/1999/xlink" content-type="dwc:institutional_code" xlink:type="simple">CNC</named-content>; other paratypes (3 ♀; 2 ♂) deposited in the <named-content xmlns:xlink="http://www.w3.org/1999/xlink" content-type="dwc:institutional_code" xlink:type="simple">ACUA</named-content>.</p></tp:treatment-sec><tp:treatment-sec sec-type="diagnosis" id="SECID0E6UBM"><title>Diagnosis.</title><p>
                    <italic><tp:taxon-name><tp:taxon-name-part taxon-name-part-type="genus" reg="Torrenticola">Torrenticola</tp:taxon-name-part> <tp:taxon-name-part taxon-name-part-type="species" reg="dimorpha">dimorpha</tp:taxon-name-part></tp:taxon-name></italic> are similar to other members of the Tricolor Complex (<italic><tp:taxon-name><tp:taxon-name-part taxon-name-part-type="genus" reg="Torrenticola">T.</tp:taxon-name-part> <tp:taxon-name-part taxon-name-part-type="species" reg="bittikoferae">bittikoferae</tp:taxon-name-part></tp:taxon-name></italic>, <italic><tp:taxon-name><tp:taxon-name-part taxon-name-part-type="genus" reg="Torrenticola">T.</tp:taxon-name-part> <tp:taxon-name-part taxon-name-part-type="species" reg="cardia">cardia</tp:taxon-name-part></tp:taxon-name></italic>, <italic><tp:taxon-name><tp:taxon-name-part taxon-name-part-type="genus" reg="Torrenticola">T.</tp:taxon-name-part> <tp:taxon-name-part taxon-name-part-type="species" reg="hoosieri">hoosieri</tp:taxon-name-part></tp:taxon-name></italic>, <italic><tp:taxon-name><tp:taxon-name-part taxon-name-part-type="genus" reg="Torrenticola">T.</tp:taxon-name-part> <tp:taxon-name-part taxon-name-part-type="species" reg="kringi">kringi</tp:taxon-name-part></tp:taxon-name></italic>, <italic><tp:taxon-name><tp:taxon-name-part taxon-name-part-type="genus" reg="Torrenticola">T.</tp:taxon-name-part> <tp:taxon-name-part taxon-name-part-type="species" reg="larvata">larvata</tp:taxon-name-part></tp:taxon-name></italic>, <italic><tp:taxon-name><tp:taxon-name-part taxon-name-part-type="genus" reg="Torrenticola">T.</tp:taxon-name-part> <tp:taxon-name-part taxon-name-part-type="species" reg="mohawk">mohawk</tp:taxon-name-part></tp:taxon-name></italic>, <italic><tp:taxon-name><tp:taxon-name-part taxon-name-part-type="genus" reg="Torrenticola">T.</tp:taxon-name-part> <tp:taxon-name-part taxon-name-part-type="species" reg="pearsoni">pearsoni</tp:taxon-name-part></tp:taxon-name></italic>, <italic><tp:taxon-name><tp:taxon-name-part taxon-name-part-type="genus" reg="Torrenticola">T.</tp:taxon-name-part> <tp:taxon-name-part taxon-name-part-type="species" reg="olliei">olliei</tp:taxon-name-part></tp:taxon-name></italic>, <italic><tp:taxon-name><tp:taxon-name-part taxon-name-part-type="genus" reg="Torrenticola">T.</tp:taxon-name-part> <tp:taxon-name-part taxon-name-part-type="species" reg="sierrensis">sierrensis</tp:taxon-name-part></tp:taxon-name></italic>, <italic><tp:taxon-name><tp:taxon-name-part taxon-name-part-type="genus" reg="Torrenticola">T.</tp:taxon-name-part> <tp:taxon-name-part taxon-name-part-type="species" reg="tricolor">tricolor</tp:taxon-name-part></tp:taxon-name></italic>, <italic><tp:taxon-name><tp:taxon-name-part taxon-name-part-type="genus" reg="Torrenticola">T.</tp:taxon-name-part> <tp:taxon-name-part taxon-name-part-type="species" reg="trimaculata">trimaculata</tp:taxon-name-part></tp:taxon-name></italic>, and <italic><tp:taxon-name><tp:taxon-name-part taxon-name-part-type="genus" reg="Torrenticola">T.</tp:taxon-name-part> <tp:taxon-name-part taxon-name-part-type="species" reg="unimaculata">unimaculata</tp:taxon-name-part></tp:taxon-name></italic>) in having a short, conical rostrum. <italic><tp:taxon-name><tp:taxon-name-part taxon-name-part-type="genus" reg="Torrenticola">T.</tp:taxon-name-part> <tp:taxon-name-part taxon-name-part-type="species" reg="dimorpha">dimorpha</tp:taxon-name-part></tp:taxon-name></italic> can be differentiated from all other <italic><tp:taxon-name><tp:taxon-name-part taxon-name-part-type="genus" reg="Torrenticola">Torrenticola</tp:taxon-name-part></tp:taxon-name></italic> by having a dorsal plate with a medial extension covering nearly half the length of the anterio-medial platelets and by males having large, highly modified pedipalps, which are expanded vertically and laterally. Additionally, <italic><tp:taxon-name><tp:taxon-name-part taxon-name-part-type="genus" reg="Torrenticola">T.</tp:taxon-name-part> <tp:taxon-name-part taxon-name-part-type="species" reg="dimorpha">dimorpha</tp:taxon-name-part></tp:taxon-name></italic> can be differentiated from most other Tricolor Complex (except <italic><tp:taxon-name><tp:taxon-name-part taxon-name-part-type="genus" reg="Torrenticola">T.</tp:taxon-name-part> <tp:taxon-name-part taxon-name-part-type="species" reg="bittikoferae">bittikoferae</tp:taxon-name-part></tp:taxon-name></italic>, <italic><tp:taxon-name><tp:taxon-name-part taxon-name-part-type="genus" reg="Torrenticola">T.</tp:taxon-name-part> <tp:taxon-name-part taxon-name-part-type="species" reg="hoosieri">hoosieri</tp:taxon-name-part></tp:taxon-name></italic>, and <italic><tp:taxon-name><tp:taxon-name-part taxon-name-part-type="genus" reg="Torrenticola">T.</tp:taxon-name-part> <tp:taxon-name-part taxon-name-part-type="species" reg="pearsoni">pearsoni</tp:taxon-name-part></tp:taxon-name></italic>) by being colorless, whereas most other members have bold patterning.</p></tp:treatment-sec><tp:treatment-sec sec-type="description" id="SECID0ES2BM"><title>Description.</title><p>
                    <bold>Female (Figure <xref ref-type="fig" rid="F57">57</xref>)</bold> (n = 5) (holotype measurements in parentheses when available) with characters of the genus with following specifications.</p><p>
                    <bold>Dorsum</bold> — (590–670 (650) long; 455–520 (490) wide) colorless and ovoid. Anterior dorsal plate with medial extension covering nearly half the length of the anterio-medial platelets. Anterio-medial platelets (117.5–135 (135) long; 52.5–57.5 (57.5) wide). Anterio-lateral platelets (145–172.5 (172.5)) long; 55–65 (62.5) wide) free from dorsal plate. Dgl-4 approximately halfway in between the edge of the dorsum and the muscle scars (distance between Dgl-4 320–360 (360)). Dorsal plate proportions: dorsum length/width 1.29–1.33 (1.33); dorsal width/distance between Dgl-4 1.36–1.48 (1.36); anterio-medial platelet length/width 2.24–2.35 (2.35); anterio-lateral platelet length/width 2.46–2.78 (2.76); anterio-lateral/anterio-medial length 1.19–1.33 (1.28).</p><p>
                    <bold>Gnathosoma — Subcapitulum</bold> (230–260 (255) long (ventral); 150–170 (170) long (dorsal); 110–132.5 (132.5) tall) colorless. Posterior dorsal apodeme long. Rostrum (65–70 (70) long; 42.5–50 (45) wide) very short. Chelicerae (210–245 (235) long) with curved fangs (60–70 (70) long). Subcapitular proportions: ventral length/height 1.90–2.09 (1.92); rostrum length/width 1.40–1.56 (1.56). <bold>Pedipalps</bold> with long, tuberculate ventral extensions on femora and no ventral extensions on genua. Palpomeres: trochanter (37.5–40 (37.5) long); femur (76.25–85 (82.5) long); genu (52.5–62.5 (60) long); tibia (65–72.5 (70) long; 22.5–22.5 (22.5) wide); tarsus (20–22.5 (22.5) long). Palpomere proportions: femur/genu 1.36–1.48 (1.38); tibia/femur 0.84–0.87 (0.85); tibia length/width 2.89–3.22 (3.11).</p><p>
                    <bold>Venter</bold> — (720–800 (770) long; 505–600 (580) wide) colorless. Gnathosomal bay (120–145 (145) long; 72.5–85 (85) wide). Cxgl-4 apical. <bold>Medial suture</bold> (25–30 (30)). <bold>Genital plates</bold> (170–195 (185) long; 162.5–180 (180) wide). Additional measurements: Cx-1 (240–270 (270) long (total); 110–130 (125) long (medial)); Cx-3 (315–350 (350) wide); anterior venter (137.5–155 (155) long). Ventral proportions: gnathosomal bay length/width 1.60–1.79 (1.71); anterior venter/genital field length 0.78–0.84 (0.84); anterior venter length/genital field width 0.85–0.86 (0.86).</p><p>
                    <bold>Male (Figure <xref ref-type="fig" rid="F58">58</xref>)</bold> (n = 5) (allotypic measurements in parentheses when available) with characters of the genus with following specifications.</p><p>
                    <bold>Dorsum</bold> — (465–510 (500) long; 310–330 (320) wide) colorless and ovoid. Anterior dorsal plate with medial extension covering nearly half the length of the anterio-medial platelets. Muscle scars absent or very faint. Anterio-medial platelets (102.5–115 (107.5) long; 42.5–45 (45) wide). Anterio-lateral platelets (177.5–197.5 (195) long; 42.5–55 (55) wide) free from dorsal plate. Dgl-4 much closer to the edge of the dorsum than to the muscle scars (distance between Dgl-4 225–245 (245)). Dorsal plate proportions: dorsum length/width 1.50–1.58 (1.56); dorsal width/distance between Dgl-4 1.31–1.41 (1.31); anterio-medial platelet length/width 2.34–2.63 (2.39); anterio-lateral platelet length/width 3.38–4.65 (3.55); anterio-lateral/anterio-medial length 1.64–1.81 (1.81).</p><p>
                    <bold>Gnathosoma — Subcapitulum</bold> (227.5–255 (240) long (ventral); 160–177.5 (165) long (dorsal); 100–110 (100) tall) colorless. Rostrum (45–50 (47.5) long; 32.5–37.5 (32.5) wide) very short. Chelicerae (195–235 (205) long) with curved fangs (55–65 (60) long). Subcapitular proportions: ventral length/height 2.17–2.40 (2.40); rostrum length/width 1.29–1.46 (1.46). <bold>Pedipalps</bold> highly modified and expanded, with long, tuberculate ventral extensions on femora and no ventral extensions on genua. Palpomeres: trochanter (53.75–57.5 (55) long); femur (107.5–112.5 (112.5) long); genu (92.5–103.75 (103.75) long); tibia (77.5–85 (85) long; 30–35 (35) wide); tarsus (20–25 (22.5) long). Palpomere proportions: femur/genu 1.08–1.22 (1.08); tibia/femur 0.69–0.77 (0.76); tibia length/width 2.36–2.67 (2.43).</p><p>
                    <bold>Venter</bold> — (550–620 (580) long; 350–370 (370) wide) colorless and highly modified with coxae II–IV forming a large ventral plate that covers the insertions of legs IV. Suture dividing coxae III and IV incomplete. Apodemes expanded internally. Gnathosomal bay (110–115 (112.5) long; 90–110 (90) wide) expanded to accommodate large pedipalps. Cxgl-4 apical. <bold>Medial suture</bold> (155–165 (155) long). <bold>Genital plates</bold> (100–120 (105) long; 105–110 (105) wide) triangular. Additional measurements: Cx-1 (230–260 (250) long (total); 130–145 (130) long (medial)); Cx-3 (335–345 (335) wide); anterior venter (297.5–315 (300) long). Ventral proportions: gnathosomal bay length/width 1.05–1.25 (1.25); anterior venter/genital field length 2.63–2.98 (2.86); anterior venter length/genital field width 2.70–2.86 (2.86); anterior venter/medial suture 1.88–2.03 (1.94).</p><p>
                    <bold>Immatures</bold> unknown.</p></tp:treatment-sec><tp:treatment-sec sec-type="etymology" id="SECID0EQ4BM"><title>Etymology.</title><p>Specific epithet (<italic><tp:taxon-name><tp:taxon-name-part taxon-name-part-type="species" reg="dimorpha">dimorpha</tp:taxon-name-part></tp:taxon-name></italic>) refers to the sexual dimorphism in terms of size and morphology (<italic>di</italic>, G. two; <italic>morphḗ</italic>, G. form), the resulting morphology is so unlike all other <tp:taxon-name><tp:taxon-name-part taxon-name-part-type="family">Torrenticolidae</tp:taxon-name-part></tp:taxon-name> that upon first glance specimens appear to be a different family altogether.</p></tp:treatment-sec><tp:treatment-sec sec-type="distribution" id="SECID0EJ5BM"><title>Distribution.</title><p>Texas (probably also extending southward into Mexico) (Figure <xref ref-type="fig" rid="F56">56</xref>).</p><fig id="F56" position="float" orientation="portrait"><label>Figure 56.</label><caption><p>
          <italic><tp:taxon-name><tp:taxon-name-part taxon-name-part-type="genus" reg="Torrenticola">Torrenticola</tp:taxon-name-part> <tp:taxon-name-part taxon-name-part-type="species" reg="dimorpha">dimorpha</tp:taxon-name-part></tp:taxon-name></italic> sp. n. distribution.</p></caption><graphic xmlns:xlink="http://www.w3.org/1999/xlink" xlink:href="zookeys-701-001-g056.jpg" position="float" orientation="portrait" xlink:type="simple" id="oo_157075.jpg"/></fig><fig id="F57" position="float" orientation="portrait"><label>Figure 57.</label><caption><p>
          <italic><tp:taxon-name><tp:taxon-name-part taxon-name-part-type="genus" reg="Torrenticola">Torrenticola</tp:taxon-name-part> <tp:taxon-name-part taxon-name-part-type="species" reg="dimorpha">dimorpha</tp:taxon-name-part></tp:taxon-name></italic> sp. n. female: <bold>A</bold> dorsal plates <bold>B</bold> venter (legs removed) <bold>C</bold> subcapitulum <bold>D</bold> pedipalp (setae not accurately depicted). Scale = 100 µm.</p></caption><graphic xmlns:xlink="http://www.w3.org/1999/xlink" xlink:href="zookeys-701-001-g057.jpg" position="float" orientation="portrait" xlink:type="simple" id="oo_157076.jpg"/></fig><fig id="F58" position="float" orientation="portrait"><label>Figure 58.</label><caption><p>
          <italic><tp:taxon-name><tp:taxon-name-part taxon-name-part-type="genus" reg="Torrenticola">Torrenticola</tp:taxon-name-part> <tp:taxon-name-part taxon-name-part-type="species" reg="dimorpha">dimorpha</tp:taxon-name-part></tp:taxon-name></italic> sp. n. male: <bold>A</bold> dorsal plates <bold>B</bold> venter (legs removed) <bold>C</bold> subcapitulum <bold>D</bold> pedipalp (setae not accurately depicted). Scale = 100 µm.</p></caption><graphic xmlns:xlink="http://www.w3.org/1999/xlink" xlink:href="zookeys-701-001-g058.jpg" position="float" orientation="portrait" xlink:type="simple" id="oo_157077.jpg"/></fig></tp:treatment-sec><tp:treatment-sec sec-type="remarks" id="SECID0ELBCM"><title>Remarks.</title><p>
                    <italic><tp:taxon-name><tp:taxon-name-part taxon-name-part-type="genus" reg="Torrenticola">Torrenticola</tp:taxon-name-part> <tp:taxon-name-part taxon-name-part-type="species" reg="dimorpha">dimorpha</tp:taxon-name-part></tp:taxon-name></italic> groups with other members of the Tricolor Complex with high support and specimens of this species were less than 1% different in <abbrev xmlns:xlink="http://www.w3.org/1999/xlink" xlink:title="cytochrome c oxidase subunit 1" id="ABBRID0E3BCM" xlink:type="simple">COI</abbrev> sequence from each other. In the combined analysis, <italic><tp:taxon-name><tp:taxon-name-part taxon-name-part-type="genus" reg="Torrenticola">T.</tp:taxon-name-part> <tp:taxon-name-part taxon-name-part-type="species" reg="dimorpha">dimorpha</tp:taxon-name-part></tp:taxon-name></italic> groups with <italic><tp:taxon-name><tp:taxon-name-part taxon-name-part-type="genus" reg="Torrenticola">T.</tp:taxon-name-part> <tp:taxon-name-part taxon-name-part-type="species" reg="larvata">larvata</tp:taxon-name-part></tp:taxon-name></italic> and these species are greater than 16% different in <abbrev xmlns:xlink="http://www.w3.org/1999/xlink" xlink:title="cytochrome c oxidase subunit 1" id="ABBRID0EWCCM" xlink:type="simple">COI</abbrev> sequence from each other. This clade (<italic><tp:taxon-name><tp:taxon-name-part taxon-name-part-type="genus" reg="Torrenticola">T.</tp:taxon-name-part> <tp:taxon-name-part taxon-name-part-type="species" reg="dimorpha">dimorpha</tp:taxon-name-part></tp:taxon-name></italic> + <italic><tp:taxon-name><tp:taxon-name-part taxon-name-part-type="genus" reg="Torrenticola">T.</tp:taxon-name-part> <tp:taxon-name-part taxon-name-part-type="species" reg="larvata">larvata</tp:taxon-name-part></tp:taxon-name></italic>) is sister to all other eastern members of the Tricolor Complex.</p><p>This species is so unique that upon initial observation, specimens appear to be members of a different genus, especially the males. However, the short conical rostrum that is downturned in males is characteristic of other members of the Tricolor Identification Group.</p><p>This species hypothesis is supported by biogeography, high divergence between species, and by highly distinctive morphological characteristics outlined in the diagnosis. The high degree of sexual size dimorphism (males are 15–30% smaller than females) is only matched by most members of the <tp:taxon-name><tp:taxon-name-part taxon-name-part-type="genus" reg="Rusetria">Rusetria</tp:taxon-name-part></tp:taxon-name> Complex, where males are usually 20–30% smaller than females.</p></tp:treatment-sec></tp:taxon-treatment>
