# Supplementary material for: Revision of torrent mites (Parasitengona, Torrenticolidae, Torrenticola) of the United States and Canada: 90 descriptions, molecular phylogenetics, and a key to species
Source: Zookeys. 2017 Sep 21;(701):1–496. doi: 10.3897/zookeys.701.13261 (PMC5674090; doi:10.3897/zookeys.701.13261)
Supplement: XML Treatment for Torrenticola dolichodactyla [file zookeys.701.13261-treatment15.xml]

<!DOCTYPE tp:taxon-treatment
  PUBLIC "-//TaxonX//DTD Taxonomic Treatment Publishing DTD v0 20100105//EN" "tax-treatment-NSO.dtd">
<tp:taxon-treatment xmlns:tp="http://www.plazi.org/taxpub"><tp:treatment-meta><kwd-group><label>Taxon classification</label><kwd><named-content xmlns:xlink="http://www.w3.org/1999/xlink" content-type="kingdom">Animalia</named-content></kwd><kwd><named-content xmlns:xlink="http://www.w3.org/1999/xlink" content-type="order">Trombidiformes</named-content></kwd><kwd><named-content xmlns:xlink="http://www.w3.org/1999/xlink" content-type="family">Torrenticolidae</named-content></kwd></kwd-group><mixed-citation publication-type="journal"><person-group><name><surname>Fisher</surname><given-names>J. Ray</given-names></name><name><surname>Fisher</surname><given-names>Danielle M.</given-names></name><name><surname>Skvarla</surname><given-names>Michael J.</given-names></name><name><surname>Nelson</surname><given-names>Whitney A.</given-names></name><name><surname>Dowling</surname><given-names>Ashley P.G.</given-names></name></person-group><article-title>Revision of torrent mites (<tp:taxon-name><tp:taxon-name-part taxon-name-part-type="clade">Parasitengona</tp:taxon-name-part></tp:taxon-name>, <tp:taxon-name><tp:taxon-name-part taxon-name-part-type="family">Torrenticolidae</tp:taxon-name-part></tp:taxon-name>, <italic><tp:taxon-name><tp:taxon-name-part taxon-name-part-type="genus" reg="Torrenticola">Torrenticola</tp:taxon-name-part></tp:taxon-name></italic>) of the United States and Canada: 90 descriptions, molecular phylogenetics, and a key to species</article-title><source>Zookeys</source><day>21</day><month>9</month><year>2017</year><volume>2017</volume><issue>701</issue><fpage>1</fpage><lpage>496</lpage><pub-id pub-id-type="doi">10.3897/zookeys.701.13261</pub-id></mixed-citation></tp:treatment-meta><tp:nomenclature><tp:taxon-name>
                    <tp:taxon-name-part taxon-name-part-type="genus" reg="Torrenticola">Torrenticola</tp:taxon-name-part>
                    <tp:taxon-name-part taxon-name-part-type="species" reg="dolichodactyla">dolichodactyla</tp:taxon-name-part>
                    <object-id xmlns:xlink="http://www.w3.org/1999/xlink" content-type="zoobank" xlink:type="simple">http://zoobank.org/38ADA75D-A5EA-42BC-8362-28666ADC8C69</object-id>
                  </tp:taxon-name><tp:taxon-authority>Fisher &amp; Dowling</tp:taxon-authority><tp:taxon-status xmlns:xlink="http://www.w3.org/1999/xlink" xlink:type="simple">sp. n.</tp:taxon-status></tp:nomenclature><tp:treatment-sec sec-type="material" id="SECID0EBFCM"><title>Material examined.</title><p>HOLOTYPE (♂): from USA, New Mexico, Catron County, Cottonwood Campground beside Rt. 180 south of Rt. 12, (<named-content xmlns:xlink="http://www.w3.org/1999/xlink" content-type="dwc:verbatimCoordinates" xlink:type="simple"><named-content content-type="geo-json" specific-use="{&#34;type&#34;:&#34;Point&#34;,&#34;coordinates&#34;:[-108.915000,33.626944]}" id="NCID0EKFCM" xlink:type="simple">33°37'37"N, 108°54'54"W</named-content></named-content>), 12 July 1987, by IM Smith, IMS870086.</p><p>PARATYPES (0 ♀; 0 ♂):</p></tp:treatment-sec><tp:treatment-sec sec-type="Type deposition" id="SECID0EQFCM"><title>Type deposition.</title><p>Holotype (♂) deposited in the <named-content xmlns:xlink="http://www.w3.org/1999/xlink" content-type="dwc:institutional_code" xlink:type="simple">CNC</named-content>.</p></tp:treatment-sec><tp:treatment-sec sec-type="diagnosis" id="SECID0E2FCM"><title>Diagnosis.</title><p>
                    <italic><tp:taxon-name><tp:taxon-name-part taxon-name-part-type="genus" reg="Torrenticola">Torrenticola</tp:taxon-name-part> <tp:taxon-name-part taxon-name-part-type="species" reg="dolichodactyla">dolichodactyla</tp:taxon-name-part></tp:taxon-name></italic> are similar to other members of the Rala Group (<italic><tp:taxon-name><tp:taxon-name-part taxon-name-part-type="genus" reg="Torrenticola">T.</tp:taxon-name-part> <tp:taxon-name-part taxon-name-part-type="species" reg="rala">rala</tp:taxon-name-part></tp:taxon-name></italic>, <italic><tp:taxon-name><tp:taxon-name-part taxon-name-part-type="genus" reg="Torrenticola">T.</tp:taxon-name-part> <tp:taxon-name-part taxon-name-part-type="species" reg="lamellipalpis">lamellipalpis</tp:taxon-name-part></tp:taxon-name></italic>, <italic><tp:taxon-name><tp:taxon-name-part taxon-name-part-type="genus" reg="Torrenticola">T.</tp:taxon-name-part> <tp:taxon-name-part taxon-name-part-type="species" reg="boettgeri">boettgeri</tp:taxon-name-part></tp:taxon-name></italic>, <italic><tp:taxon-name><tp:taxon-name-part taxon-name-part-type="genus" reg="Torrenticola">T.</tp:taxon-name-part> <tp:taxon-name-part taxon-name-part-type="species" reg="kurtvietsi">kurtvietsi</tp:taxon-name-part></tp:taxon-name></italic>, <italic><tp:taxon-name><tp:taxon-name-part taxon-name-part-type="genus" reg="Torrenticola">T.</tp:taxon-name-part> <tp:taxon-name-part taxon-name-part-type="species" reg="keesdavidsi">keesdavidsi</tp:taxon-name-part></tp:taxon-name></italic>, and <italic><tp:taxon-name><tp:taxon-name-part taxon-name-part-type="genus" reg="Torrenticola">T.</tp:taxon-name-part> <tp:taxon-name-part taxon-name-part-type="species" reg="anoplopalpa">anoplopalpa</tp:taxon-name-part></tp:taxon-name></italic>) by being colorless, having incomplete hind coxal margins and being distributed in the southwest. <italic><tp:taxon-name><tp:taxon-name-part taxon-name-part-type="genus" reg="Torrenticola">T.</tp:taxon-name-part> <tp:taxon-name-part taxon-name-part-type="species" reg="dolichodactyla">dolichodactyla</tp:taxon-name-part></tp:taxon-name></italic> can be differentiated from all other Rala Group by having longer pedipalpal tarsi (♂ = 52.5 in <italic><tp:taxon-name><tp:taxon-name-part taxon-name-part-type="genus" reg="Torrenticola">T.</tp:taxon-name-part> <tp:taxon-name-part taxon-name-part-type="species" reg="dolichodactyla">dolichodactyla</tp:taxon-name-part></tp:taxon-name></italic>, 10–20 in others) and Dgl-4 closer to the muscle scars (dorsum width/distance between Dgl-4 ♂ = 1.74 in <italic><tp:taxon-name><tp:taxon-name-part taxon-name-part-type="genus" reg="Torrenticola">T.</tp:taxon-name-part> <tp:taxon-name-part taxon-name-part-type="species" reg="dolichodactyla">dolichodactyla</tp:taxon-name-part></tp:taxon-name></italic>, 1.16–1.48 in others).</p></tp:treatment-sec><tp:treatment-sec sec-type="description" id="SECID0EPJCM"><title>Description.</title><p>
                    <bold>Female</bold> unknown.</p><p>
                    <bold>Male (Figure <xref ref-type="fig" rid="F60">60</xref>)</bold> (n = 1) (holotype only) with characters of the genus with following specifications.</p><p>
                    <bold>Dorsum</bold> — (735 long; 590 wide) circular and colorless. Anterio-medial platelets (177.5 long; 77.5 wide). Anterio-lateral platelets (227.5 long; 97.5 wide) free from dorsal plate. Dgl-4 halfway between the muscle scars and the edge of the dorsum (distance between Dgl-4 340). Dorsal plate proportions: dorsum length/width 1.25; dorsal width/distance between Dgl-4 1.74; anterio-medial platelet length/width 2.29; anterio-lateral platelet length/width 2.33; anterio-lateral/anterio-medial length 1.28.</p><p>
                    <bold>Gnathosoma — Subcapitulum</bold> (325 long (ventral); 235 long (dorsal); 135 tall) colorless. Rostrum (120 long; 50 wide). Chelicerae (325 long) with curved fangs (65 long). Subcapitular proportions: ventral length/height 2.41; rostrum length/width 2.40. <bold>Pedipalps</bold> with elongate tarsi and tuberculate ventral extensions on femora and genua. Palpomeres: trochanter (55 long); femur (140 long); genu (80 long); tibia (110 long; 32.5 wide); tarsus (52.5 long). Palpomere proportions: femur/genu 1.75; tibia/femur 0.79; tibia length/width 3.38.</p><p>
                    <bold>Venter</bold> — (850 long; 720 wide) colorless. Gnathosomal bay (170 long; 115 wide). Cxgl-4 apical. <bold>Medial suture</bold> (95 long). <bold>Genital plates</bold> (220 long; 170 wide). Additional measurements: Cx-1 (350 long (total); 175 long (medial)); Cx-3 (480 wide); anterior venter (305 long). Ventral proportions: gnathosomal bay length/width 1.48; anterior venter/genital field length 1.39; anterior venter length/genital field width 1.79; anterior venter/medial suture 3.21.</p><p>
                    <bold>Immatures</bold> unknown.</p></tp:treatment-sec><tp:treatment-sec sec-type="etymology" id="SECID0EWKCM"><title>Etymology.</title><p>Specific epithet (<italic><tp:taxon-name><tp:taxon-name-part taxon-name-part-type="species" reg="dolichodactyla">dolichodactyla</tp:taxon-name-part></tp:taxon-name></italic>) refers to elongate pedipalp tarsus (<italic>dolichos</italic>, G. long; <italic>daktylos</italic>, G. finger), which is the most elongate of all <tp:taxon-name><tp:taxon-name-part taxon-name-part-type="family">Torrenticolidae</tp:taxon-name-part></tp:taxon-name>.</p></tp:treatment-sec><tp:treatment-sec sec-type="distribution" id="SECID0EPLCM"><title>Distribution.</title><p>New Mexico (probably also Arizona) (Figure <xref ref-type="fig" rid="F59">59</xref>).</p><fig id="F59" position="float" orientation="portrait"><label>Figure 59.</label><caption><p>
          <italic><tp:taxon-name><tp:taxon-name-part taxon-name-part-type="genus" reg="Torrenticola">Torrenticola</tp:taxon-name-part> <tp:taxon-name-part taxon-name-part-type="species" reg="dolichodactyla">dolichodactyla</tp:taxon-name-part></tp:taxon-name></italic> sp. n. distribution.</p></caption><graphic xmlns:xlink="http://www.w3.org/1999/xlink" xlink:href="zookeys-701-001-g059.jpg" position="float" orientation="portrait" xlink:type="simple" id="oo_157078.jpg"/></fig><fig id="F60" position="float" orientation="portrait"><label>Figure 60.</label><caption><p>
          <italic><tp:taxon-name><tp:taxon-name-part taxon-name-part-type="genus" reg="Torrenticola">Torrenticola</tp:taxon-name-part> <tp:taxon-name-part taxon-name-part-type="species" reg="dolichodactyla">dolichodactyla</tp:taxon-name-part></tp:taxon-name></italic> sp. n. male: <bold>A</bold> dorsal plates <bold>B</bold> venter (legs removed) <bold>C</bold> subcapitulum <bold>D</bold> pedipalp (setae not accurately depicted). Scale = 100 µm.</p></caption><graphic xmlns:xlink="http://www.w3.org/1999/xlink" xlink:href="zookeys-701-001-g060.jpg" position="float" orientation="portrait" xlink:type="simple" id="oo_157079.jpg"/></fig></tp:treatment-sec><tp:treatment-sec sec-type="remarks" id="SECID0ERNCM"><title>Remarks.</title><p>Unfortunately, we were unable to acquire fresh material of <italic><tp:taxon-name><tp:taxon-name-part taxon-name-part-type="genus" reg="Torrenticola">Torrenticola</tp:taxon-name-part> <tp:taxon-name-part taxon-name-part-type="species" reg="dolichodactyla">dolichodactyla</tp:taxon-name-part></tp:taxon-name></italic> and therefore this species is not included in our phylogenetic analyses. However, we were able to examine morphology with material preserved in <abbrev xmlns:xlink="http://www.w3.org/1999/xlink" xlink:title="50% glycerol, 10% glacial acetic acid, 40% water" id="ABBRID0ECOCM" xlink:type="simple">GAW</abbrev>. The overall appearance, incomplete hind coxal margins, distribution, and lack of color are consistent with placing this species in the Rala Identification Group.</p></tp:treatment-sec></tp:taxon-treatment>
