# Supplementary material for: Revision of torrent mites (Parasitengona, Torrenticolidae, Torrenticola) of the United States and Canada: 90 descriptions, molecular phylogenetics, and a key to species
Source: Zookeys. 2017 Sep 21;(701):1–496. doi: 10.3897/zookeys.701.13261 (PMC5674090; doi:10.3897/zookeys.701.13261)
Supplement: XML Treatment for Torrenticola ellipsoidalis [file zookeys.701.13261-treatment17.xml]

<!DOCTYPE tp:taxon-treatment
  PUBLIC "-//TaxonX//DTD Taxonomic Treatment Publishing DTD v0 20100105//EN" "tax-treatment-NSO.dtd">
<tp:taxon-treatment xmlns:tp="http://www.plazi.org/taxpub"><tp:treatment-meta><kwd-group><label>Taxon classification</label><kwd><named-content xmlns:xlink="http://www.w3.org/1999/xlink" content-type="kingdom">Animalia</named-content></kwd><kwd><named-content xmlns:xlink="http://www.w3.org/1999/xlink" content-type="order">Trombidiformes</named-content></kwd><kwd><named-content xmlns:xlink="http://www.w3.org/1999/xlink" content-type="family">Torrenticolidae</named-content></kwd></kwd-group><mixed-citation publication-type="journal"><person-group><name><surname>Fisher</surname><given-names>J. Ray</given-names></name><name><surname>Fisher</surname><given-names>Danielle M.</given-names></name><name><surname>Skvarla</surname><given-names>Michael J.</given-names></name><name><surname>Nelson</surname><given-names>Whitney A.</given-names></name><name><surname>Dowling</surname><given-names>Ashley P.G.</given-names></name></person-group><article-title>Revision of torrent mites (<tp:taxon-name><tp:taxon-name-part taxon-name-part-type="clade">Parasitengona</tp:taxon-name-part></tp:taxon-name>, <tp:taxon-name><tp:taxon-name-part taxon-name-part-type="family">Torrenticolidae</tp:taxon-name-part></tp:taxon-name>, <italic><tp:taxon-name><tp:taxon-name-part taxon-name-part-type="genus" reg="Torrenticola">Torrenticola</tp:taxon-name-part></tp:taxon-name></italic>) of the United States and Canada: 90 descriptions, molecular phylogenetics, and a key to species</article-title><source>Zookeys</source><day>21</day><month>9</month><year>2017</year><volume>2017</volume><issue>701</issue><fpage>1</fpage><lpage>496</lpage><pub-id pub-id-type="doi">10.3897/zookeys.701.13261</pub-id></mixed-citation></tp:treatment-meta><tp:nomenclature><tp:taxon-name>
                    <tp:taxon-name-part taxon-name-part-type="genus" reg="Torrenticola">Torrenticola</tp:taxon-name-part>
                    <tp:taxon-name-part taxon-name-part-type="species" reg="ellipsoidalis">ellipsoidalis</tp:taxon-name-part>
                  </tp:taxon-name><tp:taxon-authority>(Marshall, 1943)</tp:taxon-authority><tp:nomenclature-citation-list><tp:nomenclature-citation><tp:taxon-name>
                        <tp:taxon-name-part taxon-name-part-type="genus" reg="Atractides">Atractides</tp:taxon-name-part> <tp:taxon-name-part taxon-name-part-type="species" reg="ellipsoidalis">ellipsoidalis</tp:taxon-name-part></tp:taxon-name><comment>: <xref ref-type="bibr" rid="B30">Marshall 1943</xref>: 308.</comment></tp:nomenclature-citation><tp:nomenclature-citation><tp:taxon-name>
                        <tp:taxon-name-part taxon-name-part-type="genus" reg="Torrenticola">T.</tp:taxon-name-part> <tp:taxon-name-part taxon-name-part-type="species" reg="ellipsoidalis">ellipsoidalis</tp:taxon-name-part></tp:taxon-name><comment>: <xref ref-type="bibr" rid="B32">Mitchell 1954</xref>: 40 • <xref ref-type="bibr" rid="B13">Habeeb 1955</xref>: 2 • <xref ref-type="bibr" rid="B57">Viets 1956</xref>: 241 • <xref ref-type="bibr" rid="B8">Crowell 1961</xref>: 330 • <xref ref-type="bibr" rid="B16">Habeeb 1967</xref>: 3 • <xref ref-type="bibr" rid="B3">Conroy 1968</xref>: 28 • <xref ref-type="bibr" rid="B18">Habeeb 1974</xref>: 1 • <xref ref-type="bibr" rid="B4">Conroy and Scudder 1975</xref>: 307 • <xref ref-type="bibr" rid="B43">Quaglia and Conroy 1984</xref>: 89 • <xref ref-type="bibr" rid="B60">Viets 1987</xref>: 759.</comment></tp:nomenclature-citation><tp:nomenclature-citation><tp:taxon-name>
                        <tp:taxon-name-part taxon-name-part-type="genus" reg="Torrenticola">Torrenticola</tp:taxon-name-part> <tp:taxon-name-part taxon-name-part-type="species" reg="rectiforma">rectiforma</tp:taxon-name-part></tp:taxon-name><comment>Habeeb, 1974: 1.</comment></tp:nomenclature-citation></tp:nomenclature-citation-list></tp:nomenclature><tp:treatment-sec sec-type="material" id="SECID0E1WDM"><title>Material examined.</title><p>
                    <bold>Type series.</bold> HOLOTYPE (♀): from USA, California, Nevada County, north of Lake Tahoe, Martis Creek, Jun 1933, by PR Needham, RM330010.</p><p>PARATYPES (1 ♀; 0 ♂): California, USA: 1 ♀ from Nevada County, north of Lake Tahoe, Martis Creek, Jun 1933, by PR Needham, RM330010.</p><p>OTHER MATERIAL (94 ♀; 94 ♂): <bold>Alberta, Canada</bold>: 1 ♀ and 2 ♂ from Waterton Lakes National Park, Cameron Creek, beside Akamina Parkway (<named-content xmlns:xlink="http://www.w3.org/1999/xlink" content-type="dwc:verbatimCoordinates" xlink:type="simple"><named-content content-type="geo-json" specific-use="{&#34;type&#34;:&#34;Point&#34;,&#34;coordinates&#34;:[-113.866667,49.083333]}" id="NCID0EKXDM" xlink:type="simple">49°5'N, 113°52'W</named-content></named-content>), 2 Aug 1985, by IM Smith, IMS850133 • 2 ♀ and 2 ♂ from Waterton Lakes National Park, Cameron Creek, beside Akamina Parkway, west of Rowe Creek, 27 Jun 1980, by IM Smith, IMS800086A • 1 ♀ and 2 ♂ from Waterton Lakes National Park, Cameron Creek, beside Akamina Parkway, 12-15 Jun 1980, by IM Smith, IMS800069A &amp; IMS800069B • 2 ♀ and 2 ♂ from Waterton Lakes National Park, Little Prairie Picnic Area, Cameron Creek, 5-9 Jun 1980, by IM Smith, IMS800053B • <bold>British Columbia, Canada</bold>: 1 ♀ and 1 ♂ from Bella Coola Valley, Tweedsmuir Provincial Park, Atnarko River, at campground, 28 Jul 1983, by IM Smith &amp; AB Smith, IMS830054A • 1 ♀ and 1 ♂ from Bella Coola Valley, Tweedsmuir Provincial Park, Atnarko Slough, beside Highway 20, west of Youngs Creek Picnic Area, 4 Aug 1983, by IM Smith, IMS830064 • 1 ♀ from Bella Coola Valley, Tweedsmuir Provincial Park, Belarko, Atnarko River, 24-26 Jul 1983, by IM Smith, IMS830049B • 1 ♀ and 2 ♂ from Bella Coola Valley, Tweedsmuir Provincial Park, Hotnarko River, at end of Atnarko tote road, 27 Jul 1983, by IM Smith, IMS830052 • 2 ♀ and 3 ♂ from Bella Coola Valley, Tweedsmuir Provincial Park, Hotnarko River, at end of Atnarko tote road, 31 Jul 1983, by IM Smith, IMS830059A &amp; IMS830059B • 3 ♂ from Bella Coola Valley, Tweedsmuir Provincial Park, Youngs Creek Picnic Area, Atnarko Slough, 24-27 Jul 1983, by IM Smith, IMS830048A • 2 ♀ and 1 ♂ from Fernie, Lizard Creek, beside Highway 3, 1.8 km west of Fernie Mountain Provincial Park, 16 Aug 2012, by IM Smith, IMS120073 • 1 ♀ and 1 ♂ from Tweedsmuir Provincial Park, Youngs Creek, beside Highway 20, between Heckman Pass &amp; Bella Coola Valley, 5 Aug 1983, by IM Smith, IMS830065 • 2 ♀ and 2 ♂ from Vancouver Island, Caycuse, Nixon Creek, 8 Jul 1976, by IM Smith, IMS760197 &amp; IMS760198 • 1 ♀ and 2 ♂ from Vancouver Island, beside Highway 4, 35.6 kilometers east of Pacific Rim Road, 9 Jul 1976, by IM Smith, IMS760206 • 1 ♀ and 1 ♂ from Vancouver Island, Lake Cowichan, Cowichan River, above Skutz Falls, 9 Jul 1979, by IM Smith, IMS790035 • 1 ♀ and 1 ♂ from Vancouver Island, Lake Cowichan, Skutz Falls, Skutz Creek, near Cowichan River, 9 Jul 1979, by IM Smith, IMS790036A &amp; IMS790036B • 1 ♀ and 2 ♂ from Vancouver Island, Lake Cowichan, South Shore Road, north of Mesachie Lake, Robertson River, 4 Jul 1976, by IM Smith, IMS760183A • 1 ♀ from Vancouver Island, Lake Cowichan, South Shore Road, north of Mesachie Lake, tributary of Robertson River, 4-10 Jul 1976, by IM Smith, IMS760182 • 1 ♀ and 2 ♂ from Vancouver Island, Lost Shoe Creek, beside Highway 4, 1.3 kilometers east of Pacific Rim Road, 9 Jul 1976, by IM Smith, IMS760202 • 1 ♀ and 2 ♂ from Vancouver Island, Malahat, Goldstream Provincial Park, Goldstream River, 26 Jun 1979, by IM Smith, IMS790028A • 1 ♂ from Vancouver Island, spring run beside North Shore Road, 1.7 kilometers north of Lake Cowichan, 7 Jun 1979, by IM Smith, IMS790008A • 3 ♀ and 2 ♂ from Vancouver Island, North Shore Road, 3.2 kilometers south of Youbou, 4 Jul 1976, by IM Smith, IMS760190 • 1 ♀ from Vancouver Island, Youbou, Shaw Creek, North Shore Road, 4.3 kilometers south of north end of Cowichan Lake, 8 Jul 1976, by IM Smith, IMS760196 • 1 ♀ from Vancouver Island, spring run beside South Shore Road, 2.3 kilometers north of Lake Cowichan, 6 Jun 1979, by IM Smith, IMS790007 • 1 ♀ and 1 ♂ from Vancouver Island, Ucluelet, beside Highway 4, 16.6 kilometers east of Pacific Rim Road, 18-19 Jul 1979, by IM Smith, IMS790047 • <bold>California, USA</bold>: 1 ♀ and 1 ♂ from Humboldt County, Prairie Creek State Park, Prairie Creek, 12 Jul 1964, by H Habeeb, HH640021 • 1 ♀ from Humboldt County, Trinidad, stream beside Patrick Point Road, near Bishop Pine Lodge, 7 Aug 1987, by IM Smith, IMS870134 • 1 ♀ from Inyo County, Inyo National Forest, Bishop Creek (<named-content xmlns:xlink="http://www.w3.org/1999/xlink" content-type="dwc:verbatimCoordinates" xlink:type="simple"><named-content content-type="geo-json" specific-use="{&#34;type&#34;:&#34;Point&#34;,&#34;coordinates&#34;:[-118.553889,37.289722]}" id="NCID0EWXDM" xlink:type="simple">37°17'23"N, 118°33'14"W</named-content></named-content>), 2 Sep 2013, by JR Fisher, JRF 13-0902-003 • 1 ♂ from Mendocino County, Cottaneva Creek, beside Route 1, 21.8 kilometers southwest of Route 101, 5 Aug 1987, by IM Smith, IMS870129A • 2 ♀ and 3 ♂ from Mendocino County, small stream at beach access road, off Route 1, 2.6 kilometers south of Westport, 5 Aug 1987, by IM Smith, IMS870128A • 1 ♀ from Mono County, Humboldt-Toiyabe National Forest, Leavitt Creek (<named-content xmlns:xlink="http://www.w3.org/1999/xlink" content-type="dwc:verbatimCoordinates" xlink:type="simple"><named-content content-type="geo-json" specific-use="{&#34;type&#34;:&#34;Point&#34;,&#34;coordinates&#34;:[-119.580278,38.311111]}" id="NCID0E5XDM" xlink:type="simple">38°18'40"N, 119°34'49"W</named-content></named-content>), 31 Aug 2013, by JR Fisher, JRF 13-0831-004 • 1 ♂ from Monterey County, Los Padres National Forest, Salmon Creek (<named-content xmlns:xlink="http://www.w3.org/1999/xlink" content-type="dwc:verbatimCoordinates" xlink:type="simple"><named-content content-type="geo-json" specific-use="{&#34;type&#34;:&#34;Point&#34;,&#34;coordinates&#34;:[-121.358056,35.815833]}" id="NCID0EGYDM" xlink:type="simple">35°48'57"N, 121°21'29"W</named-content></named-content>), 6 Sep 2013, by JR Fisher, JRF 13-0906-003 • 2 ♀ and 2 ♂ from Monterey County, Nacimiento River, beside Nacimiento-Ferguson Road at Nacimiento campground, 30 Jul 1987, by IM Smith, IMS870120A • 2 ♀ and 2 ♂ from Monterey County, Salmon Creek, beside Route 1, south of Gorda, 28 Jul 1987, by IM Smith, IMS870114A • 1 ♀ from Nevada County, beside Route 89, north of Hobart Mills, 13 Jun 1976, by IM Smith, IMS760109 • 1 ♀ and 2 ♂ from San Bernardino County, Claremont, Mt Baldy, 3.5 kilometers above Mt Baldy Village, 24 Jul 1987, by IM Smith, IMS870107 • 1 ♀ from San Bernardino County, Claremont, Mt Baldy, San Antonio Falls, above Monker Flats, 24 Jul 1987, by IM Smith, IMS870105 • 3 ♀ and 2 ♂ from San Bernardino County, Claremont, Mt Baldy, stream below San Antonio Falls, above Monker Flats, 24 Jul 1987, by IM Smith, IMS870106 • 2 ♀ and 2 ♂ from Shasta County, Battle Creek, beside Route 44, 5.6 kilometers west of Viola, 10 Aug 1987, by IM Smith, IMS870139A • 1 ♀ and 1 ♂ from Trinity County, small cascading trickle beside Route 36, 5.2 kilometers west of Forest Glen Station, 6 Aug 1987, by IM Smith, IMS870132 • 3 ♂ from Tulare County, Stony Creek at Stony Creek Picnic Area, east of Sequoia National Park, 1 Aug 1987, by IM Smith, IMS870124A • 1 ♀ and 1 ♂ from Ventura County, Ojai, North Fork of Ventura River, beside Route 33, just above Wheeler Gorge, 25-26 Jul 1987, by IM Smith, IMS870109A • <bold>Idaho, USA</bold>: 1 ♀ from Custer County, Challis National Forest, Stanley Creek (<named-content xmlns:xlink="http://www.w3.org/1999/xlink" content-type="dwc:verbatimCoordinates" xlink:type="simple"><named-content content-type="geo-json" specific-use="{&#34;type&#34;:&#34;Point&#34;,&#34;coordinates&#34;:[-115.005278,44.253333]}" id="NCID0EQYDM" xlink:type="simple">44°15'12"N, 115°0'19"W</named-content></named-content>), 30 Jul 2012, by JR Fisher, WA Nelson, &amp; JC O’Neill, ROW 12-0730-005 • 1 ♂ from Custer County, Salmon River (<named-content xmlns:xlink="http://www.w3.org/1999/xlink" content-type="dwc:verbatimCoordinates" xlink:type="simple"><named-content content-type="geo-json" specific-use="{&#34;type&#34;:&#34;Point&#34;,&#34;coordinates&#34;:[-114.930833,44.208611]}" id="NCID0EYYDM" xlink:type="simple">44°12'31"N, 114°55'51"W</named-content></named-content>), 29 Jul 2012, by JR Fisher, WA Nelson, &amp; JC O’Neill, ROW 12-0729-003 • 2 ♀ and 3 ♂ from Lemhi County, North Fork of Salmon River, beside Route 93, 15 kilometers north of North Fork, 1 Jul 1985, by IM Smith, IMS850062 • <bold>Montana, USA</bold>: 2 ♀ from Flathead County, stream beside Route 487 near north end of Whitefish Lake, 29 Jun 1985, by IM Smith, IMS850057 • 3 ♀ and 4 ♂ from Lake County, stream beside Route 83, 39.5 kilometers north of Condon, 30 Jun 1985, by IM Smith, IMS850059A • 1 ♀ from Missoula County, Lolo National Forest, Lolo Creek (<named-content xmlns:xlink="http://www.w3.org/1999/xlink" content-type="dwc:verbatimCoordinates" xlink:type="simple"><named-content content-type="geo-json" specific-use="{&#34;type&#34;:&#34;Point&#34;,&#34;coordinates&#34;:[-114.464722,46.768611]}" id="NCID0ECZDM" xlink:type="simple">46°46'7"N, 114°27'53"W</named-content></named-content>), 7 Aug 2012, by JR Fisher, WA Nelson, &amp; JC O’Neill, ROW 12-0807-003 • 1 ♂ from Ravalli County, Bitterroot National Forest, East Fork Bitterroot River (<named-content xmlns:xlink="http://www.w3.org/1999/xlink" content-type="dwc:verbatimCoordinates" xlink:type="simple"><named-content content-type="geo-json" specific-use="{&#34;type&#34;:&#34;Point&#34;,&#34;coordinates&#34;:[-114.029444,45.861111]}" id="NCID0EKZDM" xlink:type="simple">45°51'40"N, 114°1'46"W</named-content></named-content>), 3 Aug 2012, by JR Fisher, WA Nelson, &amp; JC O’Neill, ROW 12-0803-005 • <bold>Oregon, USA</bold>: 1 ♀ and 1 ♂ from Benton County, Marys Peak near Philomath, Parker Creek, 27-28 Jun 1983, by IM Smith &amp; AB Smith, IMS830006 • 1 ♀ from Clackamas County, Rhododendron Pioneer Tollgate campground, Zigzag River, 27 Jun 1976, by IM Smith, IMS760164 • 1 ♀ and 2 ♂ from Curry County, Port Orford, Butler Bar campground, Elk River, 25 Jun 1976, by IM Smith, IMS760162 • 1 ♂ from Coos County, Siskiyou National Forest, Road 33 between Powers &amp; Agness, Daphne Grove campground, Coquille River, 2 Jul 1983, by IM Smith, IMS830016 • 1 ♀ and 1 ♂ from Coos County, Siskiyou National Forest, Road 33 between Powers &amp; Agness, Daphne Grove campground, 2 Jul 1983, by IM Smith, IMS830017 • 2 ♀ and 5 ♂ from Curry County, Port Orford, Humbug Mountain State Park Picnic Area, beside Route 1, Brush Creek, 1 Jul 1983, by IM Smith, IMS830012 • 4 ♀ and 4 ♂ from Curry County, Port Orford, Humbug Mountain State Park Picnic Area, Brush Creek, beside Route 1, 3 Jul 1983, by IM Smith, IMS830020A &amp; IMS830020B • 1 ♀ from Curry County, Port Orford, Humbug Mountain State Park Picnic Area, beside Route 1, 1 Jul 1983, by IM Smith, IMS830013 • 1 ♀ from Curry County, Rogue River National Forest, Elk River (<named-content xmlns:xlink="http://www.w3.org/1999/xlink" content-type="dwc:verbatimCoordinates" xlink:type="simple"><named-content content-type="geo-json" specific-use="{&#34;type&#34;:&#34;Point&#34;,&#34;coordinates&#34;:[-124.311389,42.712778]}" id="NCID0EUZDM" xlink:type="simple">42°42'46"N, 124°18'41"W</named-content></named-content>), 13 Aug 2013, by JR Fisher, JRF 13-0813-003 • 2 ♀ and 2 ♂ from Curry County, Siskiyou National Forest, road 33 between Powers and Agness, North Fork of Foster Creek, 2 Jul 1983, by IM Smith, IMS830019 • 1 ♀ from Curry County, Sixes, Sixes River, beside road at mouth of Edson Creek, 4 Jul 1983, by IM Smith, IMS830021A • 1 ♀ from Grant County, Prairie City, Lunch Creek, beside Route 26. east of Dixie Pass, 17-20 Jun 1976, by IM Smith, IMS760125 • 1 ♀ and 1 ♂ from Grant County, Prairie City, Strawberry Forest Camp, Strawberry Creek, 17-20 Jun 1976, by IM Smith, IMS760126 • 2 ♀ from Lane County, Gate Creek (<named-content xmlns:xlink="http://www.w3.org/1999/xlink" content-type="dwc:verbatimCoordinates" xlink:type="simple"><named-content content-type="geo-json" specific-use="{&#34;type&#34;:&#34;Point&#34;,&#34;coordinates&#34;:[-122.572222,44.146667]}" id="NCID0E3ZDM" xlink:type="simple">44°8'48"N, 122°34'20"W</named-content></named-content>), 11 Aug 2013, by JC O’Neill, &amp; WA Nelson, JNOW 13-0811-001 • 3 ♀ and 1 ♂ from Marion County, Marion Forks Riverside campground, North Fork of Santiam River, 22 Jun 1976, by IM Smith, IMS760145 • 3 ♀ and 4 ♂ from Multnomah County, Columbia River Scenic Highway, Horsetail Falls, 27 Jun 1983, by IM Smith, IMS830005 • 1 ♂ from Tillamook County, Siuslaw National Forest, Alder Creek (<named-content xmlns:xlink="http://www.w3.org/1999/xlink" content-type="dwc:verbatimCoordinates" xlink:type="simple"><named-content content-type="geo-json" specific-use="{&#34;type&#34;:&#34;Point&#34;,&#34;coordinates&#34;:[-123.800000,45.157500]}" id="NCID0EE1DM" xlink:type="simple">45°9'27"N, 123°47'60"W</named-content></named-content>), 6 Aug 2013, by JC O’Neill, &amp; WA Nelson, JNOW 13-0806-002 • <bold>Washington, USA</bold>: 2 ♀ from Lewis County, Gifford Pinchot National Forest (<named-content xmlns:xlink="http://www.w3.org/1999/xlink" content-type="dwc:verbatimCoordinates" xlink:type="simple"><named-content content-type="geo-json" specific-use="{&#34;type&#34;:&#34;Point&#34;,&#34;coordinates&#34;:[-121.686389,46.663611]}" id="NCID0EO1DM" xlink:type="simple">46°39'49"N, 121°41'11"W</named-content></named-content>), 23 Jul 2013, by JC O’Neill, &amp; WA Nelson, JNOW 13-0723-005 • 2 ♀ from Mason County, Olympic National Forest, Cabin Creek (<named-content xmlns:xlink="http://www.w3.org/1999/xlink" content-type="dwc:verbatimCoordinates" xlink:type="simple"><named-content content-type="geo-json" specific-use="{&#34;type&#34;:&#34;Point&#34;,&#34;coordinates&#34;:[-123.127500,47.595556]}" id="NCID0EW1DM" xlink:type="simple">47°35'44"N, 123°7'39"W</named-content></named-content>), 22 Jul 2013, by JC O’Neill, &amp; WA Nelson, JNOW 13-0722-004 • 2 ♀ from Snohomish County, Mount Baker National Forest, Marten River (<named-content xmlns:xlink="http://www.w3.org/1999/xlink" content-type="dwc:verbatimCoordinates" xlink:type="simple"><named-content content-type="geo-json" specific-use="{&#34;type&#34;:&#34;Point&#34;,&#34;coordinates&#34;:[-121.606667,48.071944]}" id="NCID0E51DM" xlink:type="simple">48°4'19"N, 121°36'24"W</named-content></named-content>), 28 Jul 2013, by JC O’Neill, &amp; WA Nelson, JNOW 13-0728-002 • <bold>Wyoming, USA</bold>: 1 ♂ from Johnson County, Bighorn Mountains, Clear Creek, west of Buffalo Mosier Gulch Picnic Area, 28 Jul 2012, by IM Smith, IMS120041 • 1 ♀ and 1 ♂ from Johnson County, Crazy Woman Creek, beside Route 16, 14.9 kilometers west of road to South Fork campground, 18 Aug 1987, by IM Smith, IMS870158A • 1 ♀ and 2 ♂ from Washakie County, Ten Sleep, Ten Sleep Creek, beside Route 16, 4 kilometers west of Route 435, 18 Aug 1987, by IM Smith, IMS870157 • 2 ♀ and 1 ♂ from Washakie County, Ten Sleep Creek, Ten Sleep Wigwam Rearing Station, 26 Jul 2012, by IM Smith, IMS120044.</p></tp:treatment-sec><tp:treatment-sec sec-type="Type deposition" id="SECID0EF2DM"><title>Type deposition.</title><p>Holotype (♀) and paratype (1 ♀) deposited in the <named-content xmlns:xlink="http://www.w3.org/1999/xlink" content-type="dwc:institutional_code" xlink:type="simple">CNC</named-content>.</p></tp:treatment-sec><tp:treatment-sec sec-type="diagnosis" id="SECID0EQ2DM"><title>Diagnosis.</title><p>
                    <italic><tp:taxon-name><tp:taxon-name-part taxon-name-part-type="genus" reg="Torrenticola">Torrenticola</tp:taxon-name-part> <tp:taxon-name-part taxon-name-part-type="species" reg="ellipsoidalis">ellipsoidalis</tp:taxon-name-part></tp:taxon-name></italic> are similar to other members of the Ellipsoidalis Group (<italic><tp:taxon-name><tp:taxon-name-part taxon-name-part-type="genus" reg="Torrenticola">T.</tp:taxon-name-part> <tp:taxon-name-part taxon-name-part-type="species" reg="multiforma">multiforma</tp:taxon-name-part></tp:taxon-name></italic>, <italic><tp:taxon-name><tp:taxon-name-part taxon-name-part-type="genus" reg="Torrenticola">T.</tp:taxon-name-part> <tp:taxon-name-part taxon-name-part-type="species" reg="occidentalis">occidentalis</tp:taxon-name-part></tp:taxon-name></italic>, and <italic><tp:taxon-name><tp:taxon-name-part taxon-name-part-type="genus" reg="Torrenticola">T.</tp:taxon-name-part> <tp:taxon-name-part taxon-name-part-type="species" reg="leviathan">leviathan</tp:taxon-name-part></tp:taxon-name></italic>), in being among the largest <italic><tp:taxon-name><tp:taxon-name-part taxon-name-part-type="genus" reg="Torrenticola">Torrenticola</tp:taxon-name-part></tp:taxon-name></italic> in the west (dorsum length ♀ = 700–885; ♂ = 665–850), although <italic><tp:taxon-name><tp:taxon-name-part taxon-name-part-type="genus" reg="Torrenticola">T.</tp:taxon-name-part> <tp:taxon-name-part taxon-name-part-type="species" reg="sierrensis">sierrensis</tp:taxon-name-part></tp:taxon-name></italic> are also large (dorsum length ♀ = 700–880; ♂ = 590–735) but can easily be distinguished from the Ellipsoidalis Group by being circular instead of ellipsoid or rectangular (dorsum length/width = 1.17–1.28 in <italic><tp:taxon-name><tp:taxon-name-part taxon-name-part-type="genus" reg="Torrenticola">T.</tp:taxon-name-part> <tp:taxon-name-part taxon-name-part-type="species" reg="sierrensis">sierrensis</tp:taxon-name-part></tp:taxon-name></italic>, 1.30–1.67 in Ellipsoidalis Group). <italic><tp:taxon-name><tp:taxon-name-part taxon-name-part-type="genus" reg="Torrenticola">T.</tp:taxon-name-part> <tp:taxon-name-part taxon-name-part-type="species" reg="ellipsoidalis">ellipsoidalis</tp:taxon-name-part></tp:taxon-name></italic> can be differentiated from <italic><tp:taxon-name><tp:taxon-name-part taxon-name-part-type="genus" reg="Torrenticola">T.</tp:taxon-name-part> <tp:taxon-name-part taxon-name-part-type="species" reg="multiforma">multiforma</tp:taxon-name-part></tp:taxon-name></italic> by having stockier subcapitular rostra (length/width = 1.8–2.1 in <italic><tp:taxon-name><tp:taxon-name-part taxon-name-part-type="genus" reg="Torrenticola">T.</tp:taxon-name-part> <tp:taxon-name-part taxon-name-part-type="species" reg="ellipsoidalis">ellipsoidalis</tp:taxon-name-part></tp:taxon-name></italic>, 2.5–2.8 in <italic><tp:taxon-name><tp:taxon-name-part taxon-name-part-type="genus" reg="Torrenticola">T.</tp:taxon-name-part> <tp:taxon-name-part taxon-name-part-type="species" reg="multiforma">multiforma</tp:taxon-name-part></tp:taxon-name></italic>). <italic><tp:taxon-name><tp:taxon-name-part taxon-name-part-type="genus" reg="Torrenticola">T.</tp:taxon-name-part> <tp:taxon-name-part taxon-name-part-type="species" reg="ellipsoidalis">ellipsoidalis</tp:taxon-name-part></tp:taxon-name></italic> can be differentiated from <italic><tp:taxon-name><tp:taxon-name-part taxon-name-part-type="genus" reg="Torrenticola">T.</tp:taxon-name-part> <tp:taxon-name-part taxon-name-part-type="species" reg="occidentalis">occidentalis</tp:taxon-name-part></tp:taxon-name></italic> (only known from females) by having a longer medial suture (40–57.5 in <italic><tp:taxon-name><tp:taxon-name-part taxon-name-part-type="genus" reg="Torrenticola">T.</tp:taxon-name-part> <tp:taxon-name-part taxon-name-part-type="species" reg="ellipsoidalis">ellipsoidalis</tp:taxon-name-part></tp:taxon-name></italic>, 20 in <italic><tp:taxon-name><tp:taxon-name-part taxon-name-part-type="genus" reg="Torrenticola">T.</tp:taxon-name-part> <tp:taxon-name-part taxon-name-part-type="species" reg="occidentalis">occidentalis</tp:taxon-name-part></tp:taxon-name></italic>) and by having stockier anterio-lateral platelets (length/width = 2.00–2.39 in <italic><tp:taxon-name><tp:taxon-name-part taxon-name-part-type="genus" reg="Torrenticola">T.</tp:taxon-name-part> <tp:taxon-name-part taxon-name-part-type="species" reg="ellipsoidalis">ellipsoidalis</tp:taxon-name-part></tp:taxon-name></italic>, 2.54 in <italic><tp:taxon-name><tp:taxon-name-part taxon-name-part-type="genus" reg="Torrenticola">T.</tp:taxon-name-part> <tp:taxon-name-part taxon-name-part-type="species" reg="occidentalis">occidentalis</tp:taxon-name-part></tp:taxon-name></italic>). <italic><tp:taxon-name><tp:taxon-name-part taxon-name-part-type="genus" reg="Torrenticola">T.</tp:taxon-name-part> <tp:taxon-name-part taxon-name-part-type="species" reg="ellipsoidalis">ellipsoidalis</tp:taxon-name-part></tp:taxon-name></italic> can be differentiated from <italic><tp:taxon-name><tp:taxon-name-part taxon-name-part-type="genus" reg="Torrenticola">T.</tp:taxon-name-part> <tp:taxon-name-part taxon-name-part-type="species" reg="leviathan">leviathan</tp:taxon-name-part></tp:taxon-name></italic> by having less elongate pedipalpal tibiae (length/width = 2.6–3.3 in <italic><tp:taxon-name><tp:taxon-name-part taxon-name-part-type="genus" reg="Torrenticola">T.</tp:taxon-name-part> <tp:taxon-name-part taxon-name-part-type="species" reg="ellipsoidalis">ellipsoidalis</tp:taxon-name-part></tp:taxon-name></italic>, 3.4–4.2 in <italic><tp:taxon-name><tp:taxon-name-part taxon-name-part-type="genus" reg="Torrenticola">T.</tp:taxon-name-part> <tp:taxon-name-part taxon-name-part-type="species" reg="leviathan">leviathan</tp:taxon-name-part></tp:taxon-name></italic>) and stockier anterio-medial platelets (length/width ♀ = 1.43–1.72 in <italic><tp:taxon-name><tp:taxon-name-part taxon-name-part-type="genus" reg="Torrenticola">T.</tp:taxon-name-part> <tp:taxon-name-part taxon-name-part-type="species" reg="ellipsoidalis">ellipsoidalis</tp:taxon-name-part></tp:taxon-name></italic>, 1.94–2.14 in <italic><tp:taxon-name><tp:taxon-name-part taxon-name-part-type="genus" reg="Torrenticola">T.</tp:taxon-name-part> <tp:taxon-name-part taxon-name-part-type="species" reg="leviathan">leviathan</tp:taxon-name-part></tp:taxon-name></italic>; ♂ = 1.53–2.00 in <italic><tp:taxon-name><tp:taxon-name-part taxon-name-part-type="genus" reg="Torrenticola">T.</tp:taxon-name-part> <tp:taxon-name-part taxon-name-part-type="species" reg="ellipsoidalis">ellipsoidalis</tp:taxon-name-part></tp:taxon-name></italic>, 2.15 in <italic><tp:taxon-name><tp:taxon-name-part taxon-name-part-type="genus" reg="Torrenticola">T.</tp:taxon-name-part> <tp:taxon-name-part taxon-name-part-type="species" reg="leviathan">leviathan</tp:taxon-name-part></tp:taxon-name></italic>).</p></tp:treatment-sec><tp:treatment-sec sec-type="description" id="SECID0EFEEM"><title>Re-description.</title><p>
                    <bold>Female (Figure <xref ref-type="fig" rid="F65">65</xref>)</bold> (n = 8) (holotype measurements in parentheses when available) with characters of the genus with following specifications.</p><p>
                    <bold>Dorsum</bold> — (765–885 (800) long; 520–605 (540) wide) rectangular and usually colorless, occasionally with faint purple coloration without distinct pattern. Anterio-medial platelets (127.5–147.5 137.5) long; 80–97.5 (80) wide). Anterio-lateral platelets (207.5–235 (217.5) long; 90–115 (92.5) wide) free from dorsal plate. Dgl-4 much closer to the edge of the dorsum than to the muscle scars (distance between Dgl-4 390–470 (410)). Dorsal plate proportions: dorsum length/width 1.41–1.64 (1.48); dorsal width/distance between Dgl-4 1.27–1.40 (1.32); anterio-medial platelet length/width 1.43–1.72 (1.72); anterio-lateral platelet length/width 2.00–2.39 (2.35); anterio-lateral/anterio-medial length 1.48–1.77 (1.58).</p><p>
                    <bold>Gnathosoma — Subcapitulum</bold> (285–315 (310) long (ventral); 194–219 (215) long (dorsal); 145–165 (165) tall) colorless. Rostrum (115–127.5 (117.5) long; 57.5–62.5 (60) wide) short and conical. Chelicerae (261–289 long) with curved fangs (61–74 long). Subcapitular proportions: ventral length/height 1.82–2.07 (1.88); rostrum length/width 1.84–2.09 (1.96). <bold>Pedipalps</bold> with tuberculate ventral extensions on femora and genua. Palpomeres: trochanter (37.5–42.5 (40) long); femur (101.25–107.5 (102.5) long); genu (70–77.5 (77.5) long); tibia (80–90 (85) long; 26.25–27.5 (27.5) wide); tarsus (17.5–21.25 (20) long). Palpomere proportions: femur/genu 1.32–1.46 (1.32); tibia/femur 0.76–0.85 (0.83); tibia length/width 2.91–3.27 (3.09).</p><p>
                    <bold>Venter</bold> — (885–1000 (935) long; 605–700 (605) wide) colorless. Gnathosomal bay (157.5–180 (177.5) long; 80–105 (85) wide). Cxgl-4 subapical. <bold>Medial suture</bold> (40–57.5 (47.5) long). <bold>Genital plates</bold> (201.25–222.5 (205) long; 167.5–195 (172.5) wide). Additional measurements: Cx-1 (308–337.5 (335) long (total); 122–162.5 (162.5) long (medial)); Cx-3 (393–440 (405) wide); anterior venter (210–237.5 (225) long). Ventral proportions: gnathosomal bay length/width 1.50–2.12 (2.09); anterior venter/genital field length 1.01–1.13 (1.10); anterior venter length/genital field width 1.13–1.30 (1.30); anterior venter/medial suture 3.83–5.94 (4.74).</p><p>
                    <bold>Male (Figure <xref ref-type="fig" rid="F66">66</xref>)</bold> (n = 6) with characters of the genus with following specifications.</p><p>
                    <bold>Dorsum</bold> — (725–850 long; 450–565 wide) rectangular and usually colorless, occasionally with faint purple coloration without distinct pattern. Anterio-medial platelets (122.5–165 long; 72.5–95 wide). Anterio-lateral platelets (195–230 long; 85–107.5 wide) free from dorsal plate. Dgl-4 much closer to the edge of the dorsum than to the muscle scars (distance between Dgl-4 350–460). Dorsal plate proportions: dorsum length/width 1.38–1.67; dorsal width/distance between Dgl-4 1.22–1.43; anterio-medial platelet length/width 1.53–2.00; anterio-lateral platelet length/width 2.07–2.36; anterio-lateral/anterio-medial length 1.39–1.67.</p><p>
                    <bold>Gnathosoma — Subcapitulum</bold> (280–290 long (ventral); 196–203.75 long (dorsal); 138.75–155 tall) colorless. Rostrum (102.5–115 long; 52.5–60 wide) short and conical. Chelicerae (263–280 long) with curved fangs (60–74 long). Subcapitular proportions: ventral length/height 1.87–2.04; rostrum length/width 1.86–2.02. <bold>Pedipalps</bold> with tuberculate ventral extensions on femora and genua. Palpomeres: trochanter (35–41.25 long); femur 92.5–100 long); genu (65–72.5 long); tibia (72.5–80 long; 25–30 wide); tarsus (17.5–20 long). Palpomere proportions: femur/genu 1.31–1.46; tibia/femur 0.74–0.84; tibia length/width 2.64–3.1.</p><p>
                    <bold>Venter</bold> — (840–980 long; 469–653 wide) colorless. Gnathosomal bay (147.5–177.5 long; 77.5–90 wide). Cxgl-4 subapical. <bold>Medial suture</bold> (70–90 long). <bold>Genital plates</bold> (177.5–236.25 long; 131.25–162.5 wide). Additional measurements: Cx-1 (283–345 long (total); 117–167.5 long (medial)); Cx-3 (348–432.5 wide); anterior venter (245–270 long). Ventral proportions: gnathosomal bay length/width 1.69–2.15; anterior venter/genital field length 1.14–1.44; anterior venter length/genital field width 1.66–1.96; anterior venter/medial suture 2.72–3.71.</p><p>
                    <bold>Immatures</bold> unknown.</p></tp:treatment-sec><tp:treatment-sec sec-type="etymology" id="SECID0EDGEM"><title>Etymology.</title><p>
                    <xref ref-type="bibr" rid="B30">Marshall (1943)</xref> presumably named the specific epithet (<italic><tp:taxon-name><tp:taxon-name-part taxon-name-part-type="species" reg="ellipsoidalis">ellipsoidalis</tp:taxon-name-part></tp:taxon-name></italic>) after the elongate body of this species, as she wrote, “the body is an ellipse.”</p></tp:treatment-sec><tp:treatment-sec sec-type="distribution" id="SECID0EXGEM"><title>Distribution.</title><p>Western (Figure <xref ref-type="fig" rid="F64">64</xref>). <italic><tp:taxon-name><tp:taxon-name-part taxon-name-part-type="genus" reg="Torrenticola">T.</tp:taxon-name-part> <tp:taxon-name-part taxon-name-part-type="species" reg="ellipsoidalis">ellipsoidalis</tp:taxon-name-part></tp:taxon-name></italic> was previously recorded from Martis Creek and Gibbon River, Wyoming (<xref ref-type="bibr" rid="B30">Marshall 1943</xref>); and from Torch River, Saskatchewan (Quaglia &amp; Conroy 1984). We expand the range into most of western North America. However, <italic><tp:taxon-name><tp:taxon-name-part taxon-name-part-type="genus" reg="Torrenticola">T.</tp:taxon-name-part> <tp:taxon-name-part taxon-name-part-type="species" reg="ellipsoidalis">ellipsoidalis</tp:taxon-name-part></tp:taxon-name></italic> is not known from the southwest.</p><fig id="F64" position="float" orientation="portrait"><label>Figure 64.</label><caption><p>
          <italic><tp:taxon-name><tp:taxon-name-part taxon-name-part-type="genus" reg="Torrenticola">Torrenticola</tp:taxon-name-part> <tp:taxon-name-part taxon-name-part-type="species" reg="ellipsoidalis">ellipsoidalis</tp:taxon-name-part></tp:taxon-name></italic> distribution. Red dots indicate material examined. Blue crosses indicate additional previous records (<xref ref-type="bibr" rid="B30">Marshall 1943</xref>; Quaglia &amp; Conroy 1984).</p></caption><graphic xmlns:xlink="http://www.w3.org/1999/xlink" xlink:href="zookeys-701-001-g064.jpg" position="float" orientation="portrait" xlink:type="simple" id="oo_157083.jpg"/></fig><fig id="F65" position="float" orientation="portrait"><label>Figure 65.</label><caption><p>
          <italic><tp:taxon-name><tp:taxon-name-part taxon-name-part-type="genus" reg="Torrenticola">Torrenticola</tp:taxon-name-part> <tp:taxon-name-part taxon-name-part-type="species" reg="ellipsoidalis">ellipsoidalis</tp:taxon-name-part></tp:taxon-name></italic> female: <bold>A</bold> dorsal plates <bold>B</bold> venter (legs removed) <bold>C</bold> subcapitulum <bold>D</bold> pedipalp (setae not accurately depicted). Scale = 100 µm.</p></caption><graphic xmlns:xlink="http://www.w3.org/1999/xlink" xlink:href="zookeys-701-001-g065.jpg" position="float" orientation="portrait" xlink:type="simple" id="oo_157084.jpg"/></fig><fig id="F66" position="float" orientation="portrait"><label>Figure 66.</label><caption><p>
          <italic><tp:taxon-name><tp:taxon-name-part taxon-name-part-type="genus" reg="Torrenticola">Torrenticola</tp:taxon-name-part> <tp:taxon-name-part taxon-name-part-type="species" reg="ellipsoidalis">ellipsoidalis</tp:taxon-name-part></tp:taxon-name></italic> male: <bold>A</bold> dorsal plates <bold>B</bold> venter (legs removed) <bold>C</bold> subcapitulum <bold>D</bold> pedipalp (setae not accurately depicted). Scale = 100 µm.</p></caption><graphic xmlns:xlink="http://www.w3.org/1999/xlink" xlink:href="zookeys-701-001-g066.jpg" position="float" orientation="portrait" xlink:type="simple" id="oo_157085.jpg"/></fig></tp:treatment-sec><tp:treatment-sec sec-type="remarks" id="SECID0EXKEM"><title>Remarks.</title><p>
                    <italic><tp:taxon-name><tp:taxon-name-part taxon-name-part-type="genus" reg="Torrenticola">Torrenticola</tp:taxon-name-part> <tp:taxon-name-part taxon-name-part-type="species" reg="ellipsoidalis">ellipsoidalis</tp:taxon-name-part></tp:taxon-name></italic> groups other members of the Miniforma Complex with high support and most specimens are 0–3% different in <abbrev xmlns:xlink="http://www.w3.org/1999/xlink" xlink:title="cytochrome c oxidase subunit 1" id="ABBRID0EILEM" xlink:type="simple">COI</abbrev> sequence. This is higher sequence variability than in many species hypotheses presented herein. However, given the topology in the <abbrev xmlns:xlink="http://www.w3.org/1999/xlink" xlink:title="cytochrome c oxidase subunit 1" id="ABBRID0EMLEM" xlink:type="simple">COI</abbrev> tree (Figure <xref ref-type="fig" rid="F10">10</xref>, <xref ref-type="fig" rid="F16">16</xref>) and morphological similarity, it seems apparent that the variability represents a continuum across a large distribution, rather than isolated species. An exception is that a single specimen (DNA#1930) is 2.9–3.6% different from the rest. This specimen is indistinguishable from other specimens and is collected from the same location. We do not find evidence to propose it as a separate species and therefore include it within <italic><tp:taxon-name><tp:taxon-name-part taxon-name-part-type="genus" reg="Torrenticola">T.</tp:taxon-name-part> <tp:taxon-name-part taxon-name-part-type="species" reg="ellipsoidalis">ellipsoidalis</tp:taxon-name-part></tp:taxon-name></italic>.</p><p>In all analyses, <italic><tp:taxon-name><tp:taxon-name-part taxon-name-part-type="genus" reg="Torrenticola">T.</tp:taxon-name-part> <tp:taxon-name-part taxon-name-part-type="species" reg="ellipsoidalis">ellipsoidalis</tp:taxon-name-part></tp:taxon-name></italic> groups with <italic><tp:taxon-name><tp:taxon-name-part taxon-name-part-type="genus" reg="Torrenticola">T.</tp:taxon-name-part> <tp:taxon-name-part taxon-name-part-type="species" reg="multiforma">multiforma</tp:taxon-name-part></tp:taxon-name></italic> and <italic><tp:taxon-name><tp:taxon-name-part taxon-name-part-type="genus" reg="Torrenticola">T.</tp:taxon-name-part> <tp:taxon-name-part taxon-name-part-type="species" reg="regalis">regalis</tp:taxon-name-part></tp:taxon-name></italic>, which are greater than 10% different from each other. Based upon overall similarity, body size, and distribution, we place this species within the Ellipsoidalis Identification Group.</p><p>Upon examining the types of <italic><tp:taxon-name><tp:taxon-name-part taxon-name-part-type="genus" reg="Torrenticola">T.</tp:taxon-name-part> <tp:taxon-name-part taxon-name-part-type="species" reg="ellipsoidalis">ellipsoidalis</tp:taxon-name-part></tp:taxon-name></italic> and <italic><tp:taxon-name><tp:taxon-name-part taxon-name-part-type="genus" reg="Torrenticola">T.</tp:taxon-name-part> <tp:taxon-name-part taxon-name-part-type="species" reg="rectiforma">rectiforma</tp:taxon-name-part></tp:taxon-name></italic>, all characters for both species overlap with members of only one clade in our analyses. Furthermore, the main character <xref ref-type="bibr" rid="B18">Habeeb (1974)</xref> used to differentiate <italic><tp:taxon-name><tp:taxon-name-part taxon-name-part-type="genus" reg="Torrenticola">T.</tp:taxon-name-part> <tp:taxon-name-part taxon-name-part-type="species" reg="rectiforma">rectiforma</tp:taxon-name-part></tp:taxon-name></italic> from <italic><tp:taxon-name><tp:taxon-name-part taxon-name-part-type="genus" reg="Torrenticola">T.</tp:taxon-name-part> <tp:taxon-name-part taxon-name-part-type="species" reg="ellipsoidalis">ellipsoidalis</tp:taxon-name-part></tp:taxon-name></italic> was body size, which is known to be a highly variable character. Therefore, we synonymize <italic><tp:taxon-name><tp:taxon-name-part taxon-name-part-type="genus" reg="Torrenticola">T.</tp:taxon-name-part> <tp:taxon-name-part taxon-name-part-type="species" reg="rectiforma">rectiforma</tp:taxon-name-part></tp:taxon-name></italic> as the junior synonym of <italic><tp:taxon-name><tp:taxon-name-part taxon-name-part-type="genus" reg="Torrenticola">T.</tp:taxon-name-part> <tp:taxon-name-part taxon-name-part-type="species" reg="ellipsoidalis">ellipsoidalis</tp:taxon-name-part></tp:taxon-name></italic>.</p></tp:treatment-sec><tp:treatment-sec><!--Section generated to contain objects referenced in tp:taxon-treatment.--><fig id="F10" position="float" orientation="portrait"><label>Figure 10.</label><caption><p>Raptor Complex (part I). These species are eastern, although <italic><tp:taxon-name><tp:taxon-name-part taxon-name-part-type="genus" reg="Torrenticola">T.</tp:taxon-name-part> <tp:taxon-name-part taxon-name-part-type="species" reg="irapalpa">irapalpa</tp:taxon-name-part></tp:taxon-name></italic> extends further west. Note that two species (<italic><tp:taxon-name><tp:taxon-name-part taxon-name-part-type="genus" reg="Torrenticola">T.</tp:taxon-name-part> <tp:taxon-name-part taxon-name-part-type="species" reg="skvarlai">skvarlai</tp:taxon-name-part></tp:taxon-name></italic> and <italic><tp:taxon-name><tp:taxon-name-part taxon-name-part-type="genus" reg="Torrenticola">T.</tp:taxon-name-part> <tp:taxon-name-part taxon-name-part-type="species" reg="bondi">bondi</tp:taxon-name-part></tp:taxon-name></italic>) do not fit into identification groups. <bold>A</bold> Species guide (overview of 28S+<abbrev xmlns:xlink="http://www.w3.org/1999/xlink" xlink:title="cytochrome c oxidase subunit 1" id="ABBRID0E63BG" xlink:type="simple">COI</abbrev> analysis from Figure <xref ref-type="fig" rid="F7">7</xref>–<xref ref-type="fig" rid="F8">8</xref>) <bold>B</bold> Overview of Raptor Complex from Figure <xref ref-type="fig" rid="F9">9</xref> (<abbrev xmlns:xlink="http://www.w3.org/1999/xlink" xlink:title="cytochrome c oxidase subunit 1" id="ABBRID0ER4BG" xlink:type="simple">COI</abbrev>-only analysis from Figure <xref ref-type="fig" rid="F9">9</xref>) <bold>C</bold> Detail of Raptor Complex (in part) from B. Colored lineages in A and B correspond to Group names and brackets in C. Dots denote posterior probably of greater than 95%. Taxa are displayed by DNA number and state or territory abbreviation.</p></caption><graphic xmlns:xlink="http://www.w3.org/1999/xlink" xlink:href="zookeys-701-001-g010.jpg" position="float" orientation="portrait" xlink:type="simple" id="oo_157029.jpg"/></fig><fig id="F7" position="float" orientation="portrait"><label>Figure 7.</label><caption><p>Bayesian inferred cladogram for combined analysis (28S+<abbrev xmlns:xlink="http://www.w3.org/1999/xlink" xlink:title="cytochrome c oxidase subunit 1" id="ABBRID0EL2AE" xlink:type="simple">COI</abbrev>) of North American <italic><tp:taxon-name><tp:taxon-name-part taxon-name-part-type="genus" reg="Torrenticola">Torrenticola</tp:taxon-name-part></tp:taxon-name></italic>: species complexes and identification groups. Four well-supported complexes are organized into 13 groups that are helpful for identification. Note that 1) not all identification groups are monophyletic (in quotation marks); 2) not all species are placed in a complex; and 3) some species are not placed within a group, reflecting their identification difficulty. Numbers are DNA identification numbers. Dots denote posterior probably &gt;95%.</p></caption><graphic xmlns:xlink="http://www.w3.org/1999/xlink" xlink:href="zookeys-701-001-g007.jpg" position="float" orientation="portrait" xlink:type="simple" id="oo_157026.jpg"/></fig><fig id="F8" position="float" orientation="portrait"><label>Figure 8.</label><caption><p>Bayesian inferred phylogram for combined analysis (28S+<abbrev xmlns:xlink="http://www.w3.org/1999/xlink" xlink:title="cytochrome c oxidase subunit 1" id="ABBRID0ECXBG" xlink:type="simple">COI</abbrev>) of North American <italic><tp:taxon-name><tp:taxon-name-part taxon-name-part-type="genus" reg="Torrenticola">Torrenticola</tp:taxon-name-part></tp:taxon-name></italic>: distributions of 57 species. Pink represents lineages distributed in eastern North America and blue represents lineages distributed in western North America (gray branches represent lineages distributed in both regions). Species marked with an asterisk are primarily eastern but have distributions extending into the west. Note that larger lineages contain species distributed in either the east or west, but not both. Numbers are DNA identification numbers. Scale bar indicates 0.1 substitutions per site. Dots denote posterior probably &gt;95%.</p></caption><graphic xmlns:xlink="http://www.w3.org/1999/xlink" xlink:href="zookeys-701-001-g008.jpg" position="float" orientation="portrait" xlink:type="simple" id="oo_157027.jpg"/></fig><fig id="F9" position="float" orientation="portrait"><label>Figure 9.</label><caption><p>Bayesian inferred circular phylograms of North American <italic><tp:taxon-name><tp:taxon-name-part taxon-name-part-type="genus" reg="Torrenticola">Torrenticola</tp:taxon-name-part></tp:taxon-name></italic>, <abbrev xmlns:xlink="http://www.w3.org/1999/xlink" xlink:title="cytochrome c oxidase subunit 1" id="ABBRID0EBYBG" xlink:type="simple">COI</abbrev> only. Scale bars indicate 1.0 substitutions per site. <bold>A</bold> Overall tree depicting the four complexes recovered in combined analysis. Dots denote posterior probability &gt;95% <bold>B</bold> Species distributions; branch colors correspond to regions of North America depicted on the right (eastern, pink; western teal). Asterisks denote eastern species that extend into the west. Note that lineages tend to contain species distributed in either the east or west, but not both. Detail of this figure is presented in Figures <xref ref-type="fig" rid="F10">10</xref>–<xref ref-type="fig" rid="F18">18</xref>.</p></caption><graphic xmlns:xlink="http://www.w3.org/1999/xlink" xlink:href="zookeys-701-001-g009.jpg" position="float" orientation="portrait" xlink:type="simple" id="oo_157028.jpg"/></fig><fig id="F16" position="float" orientation="portrait"><label>Figure 16.</label><caption><p>
            <tp:taxon-name><tp:taxon-name-part taxon-name-part-type="genus" reg="Rusetria">Rusetria</tp:taxon-name-part></tp:taxon-name> Complex (part III). All species are western. <bold>A</bold> Species guide (overview of 28S+<abbrev xmlns:xlink="http://www.w3.org/1999/xlink" xlink:title="cytochrome c oxidase subunit 1" id="ABBRID0EKJBI" xlink:type="simple">COI</abbrev> analysis from Figure <xref ref-type="fig" rid="F7">7</xref>–<xref ref-type="fig" rid="F8">8</xref>) <bold>B</bold> Overview of <tp:taxon-name><tp:taxon-name-part taxon-name-part-type="genus" reg="Rusetria">Rusetria</tp:taxon-name-part></tp:taxon-name> Complex from Figure <xref ref-type="fig" rid="F9">9</xref> (<abbrev xmlns:xlink="http://www.w3.org/1999/xlink" xlink:title="cytochrome c oxidase subunit 1" id="ABBRID0ECKBI" xlink:type="simple">COI</abbrev>-only analysis from Figure <xref ref-type="fig" rid="F9">9</xref>) <bold>C</bold> Detail of <tp:taxon-name><tp:taxon-name-part taxon-name-part-type="genus" reg="Rusetria">Rusetria</tp:taxon-name-part></tp:taxon-name> Complex (in part) from B. <bold>D</bold> Detail of <tp:taxon-name><tp:taxon-name-part taxon-name-part-type="genus" reg="Rusetria">Rusetria</tp:taxon-name-part></tp:taxon-name> Complex (in part) from Figure <xref ref-type="fig" rid="F9">9</xref>. Colored lineages in A and B correspond to Group names and brackets in C. Dots denote posterior probably of greater than 95%. Taxa are displayed by DNA number and state (U.S.) or territory (Canada) abbreviation.</p></caption><graphic xmlns:xlink="http://www.w3.org/1999/xlink" xlink:href="zookeys-701-001-g016.jpg" position="float" orientation="portrait" xlink:type="simple" id="oo_157035.jpg"/></fig></tp:treatment-sec><ref-list><ref id="B30"><mixed-citation xmlns:xlink="http://www.w3.org/1999/xlink" xlink:type="simple">
          <person-group><name name-style="western"><surname>Marshall</surname><given-names>R</given-names></name></person-group> (<year>1943</year>) <tp:taxon-name><tp:taxon-name-part taxon-name-part-type="above-genus">Hydracarina</tp:taxon-name-part></tp:taxon-name> from California Part I. Transactions of the American Microscopical Society 38: 306–324. <ext-link xlink:type="simple" ext-link-type="uri" xlink:href="http://www.jstor.org/stable/3223036">http://www.jstor.org/stable/3223036</ext-link></mixed-citation></ref><ref id="B32"><mixed-citation xmlns:xlink="http://www.w3.org/1999/xlink" xlink:type="simple">
          <person-group><name name-style="western"><surname>Mitchell</surname><given-names>RD</given-names></name></person-group> (<year>1954</year>) Check list of North American water-mites. Fieldiana, Zoology 35: 27–70.</mixed-citation></ref><ref id="B13"><mixed-citation xmlns:xlink="http://www.w3.org/1999/xlink" xlink:type="simple">
          <person-group><name name-style="western"><surname>Habeeb</surname><given-names>H</given-names></name></person-group> (<year>1955</year>) North American <tp:taxon-name><tp:taxon-name-part taxon-name-part-type="above-genus">Hydrachnellae</tp:taxon-name-part></tp:taxon-name> XXXV-XXXVI. Leaflets of Acadian Biology 8: 1–4.</mixed-citation></ref><ref id="B57"><mixed-citation xmlns:xlink="http://www.w3.org/1999/xlink" xlink:type="simple">
          <person-group><name name-style="western"><surname>Viets</surname><given-names>KO</given-names></name></person-group> (<year>1956</year>) Die Milben des Süßwassers und des Meeres. <tp:taxon-name><tp:taxon-name-part taxon-name-part-type="above-genus">Hydrachnellae</tp:taxon-name-part></tp:taxon-name> et <tp:taxon-name><tp:taxon-name-part taxon-name-part-type="family">Halacaridae</tp:taxon-name-part></tp:taxon-name> (<tp:taxon-name><tp:taxon-name-part taxon-name-part-type="subclass">Acari</tp:taxon-name-part></tp:taxon-name>). Teil II und III: Katalog und Nomenklator, 870 pp.</mixed-citation></ref><ref id="B8"><mixed-citation xmlns:xlink="http://www.w3.org/1999/xlink" xlink:type="simple">
          <person-group><name name-style="western"><surname>Crowell</surname><given-names>RM</given-names></name></person-group> (<year>1961</year>) Catalogue of the distribution and ecological relationship of North American <tp:taxon-name><tp:taxon-name-part taxon-name-part-type="above-genus">Hydracarina</tp:taxon-name-part></tp:taxon-name>. Canadian Entomologist 93: 321–359. <ext-link xlink:type="simple" ext-link-type="doi" xlink:href="10.4039/Ent93321-5">https://doi.org/10.4039/Ent93321-5</ext-link></mixed-citation></ref><ref id="B16"><mixed-citation xmlns:xlink="http://www.w3.org/1999/xlink" xlink:type="simple">
          <person-group><name name-style="western"><surname>Habeeb</surname><given-names>H</given-names></name></person-group> (<year>1967</year>) A check list of North American water-mites. Leaflets of Acadian Biology 43: 1–8.</mixed-citation></ref><ref id="B3"><mixed-citation xmlns:xlink="http://www.w3.org/1999/xlink" xlink:type="simple">
          <person-group><name name-style="western"><surname>Conroy</surname><given-names>JC</given-names></name></person-group> (<year>1968</year>) The water-mites of Western Canada. National Museums of Canada Bulletin 223: 23–43.</mixed-citation></ref><ref id="B18"><mixed-citation xmlns:xlink="http://www.w3.org/1999/xlink" xlink:type="simple">
          <person-group><name name-style="western"><surname>Habeeb</surname><given-names>H</given-names></name></person-group> (<year>1974</year>) New species of <italic><tp:taxon-name><tp:taxon-name-part taxon-name-part-type="genus">Torrenticola</tp:taxon-name-part></tp:taxon-name></italic>. Leaflets of Acadian Biology 58: 1–4.</mixed-citation></ref><ref id="B4"><mixed-citation xmlns:xlink="http://www.w3.org/1999/xlink" xlink:type="simple">
          <person-group><name name-style="western"><surname>Conroy</surname><given-names>JC</given-names></name><name name-style="western"><surname>Scudder</surname><given-names>GGE</given-names></name></person-group> (<year>1975</year>) An annotated checklist of the water mites (<tp:taxon-name><tp:taxon-name-part taxon-name-part-type="subclass">Acari</tp:taxon-name-part></tp:taxon-name>) of British Columbia. Syesis 8: 305–310.</mixed-citation></ref><ref id="B43"><mixed-citation xmlns:xlink="http://www.w3.org/1999/xlink" xlink:type="simple">
          <person-group><name name-style="western"><surname>Quaglia</surname><given-names>MM</given-names></name><name name-style="western"><surname>Conroy</surname><given-names>JC</given-names></name></person-group> (<year>1984</year>) New or interesting water mites (<tp:taxon-name><tp:taxon-name-part taxon-name-part-type="subclass">Acari</tp:taxon-name-part></tp:taxon-name>, <tp:taxon-name><tp:taxon-name-part taxon-name-part-type="above-genus">Hydrachnellae</tp:taxon-name-part></tp:taxon-name>) in drift samples from the Torch River, Saskatchewan. International Journal of Acarology 10: 89–101. <ext-link xlink:type="simple" ext-link-type="doi" xlink:href="10.1080/01647958408683358">http://dx.doi.org/10.1080/01647958408683358</ext-link></mixed-citation></ref><ref id="B60"><mixed-citation xmlns:xlink="http://www.w3.org/1999/xlink" xlink:type="simple">
          <person-group><name name-style="western"><surname>Viets</surname><given-names>KO</given-names></name></person-group> (<year>1987</year>) Die Milben des Süßwassers (<tp:taxon-name><tp:taxon-name-part taxon-name-part-type="above-genus">Hydrachnellae</tp:taxon-name-part></tp:taxon-name> und <tp:taxon-name><tp:taxon-name-part taxon-name-part-type="family">Halacaridae</tp:taxon-name-part></tp:taxon-name> [part.], <tp:taxon-name><tp:taxon-name-part taxon-name-part-type="subclass">Acari</tp:taxon-name-part></tp:taxon-name>) II: Katalog. In: Sonderbände des Naturwissenschaftlichen Vereins Hamburg 8. G Fischer, 1012 pp.</mixed-citation></ref></ref-list></tp:taxon-treatment>
