# Supplementary material for: Revision of torrent mites (Parasitengona, Torrenticolidae, Torrenticola) of the United States and Canada: 90 descriptions, molecular phylogenetics, and a key to species
Source: Zookeys. 2017 Sep 21;(701):1–496. doi: 10.3897/zookeys.701.13261 (PMC5674090; doi:10.3897/zookeys.701.13261)
Supplement: XML Treatment for Torrenticola elongata [file zookeys.701.13261-treatment18.xml]

<!DOCTYPE tp:taxon-treatment
  PUBLIC "-//TaxonX//DTD Taxonomic Treatment Publishing DTD v0 20100105//EN" "tax-treatment-NSO.dtd">
<tp:taxon-treatment xmlns:tp="http://www.plazi.org/taxpub"><tp:treatment-meta><kwd-group><label>Taxon classification</label><kwd><named-content xmlns:xlink="http://www.w3.org/1999/xlink" content-type="kingdom">Animalia</named-content></kwd><kwd><named-content xmlns:xlink="http://www.w3.org/1999/xlink" content-type="order">Trombidiformes</named-content></kwd><kwd><named-content xmlns:xlink="http://www.w3.org/1999/xlink" content-type="family">Torrenticolidae</named-content></kwd></kwd-group><mixed-citation publication-type="journal"><person-group><name><surname>Fisher</surname><given-names>J. Ray</given-names></name><name><surname>Fisher</surname><given-names>Danielle M.</given-names></name><name><surname>Skvarla</surname><given-names>Michael J.</given-names></name><name><surname>Nelson</surname><given-names>Whitney A.</given-names></name><name><surname>Dowling</surname><given-names>Ashley P.G.</given-names></name></person-group><article-title>Revision of torrent mites (<tp:taxon-name><tp:taxon-name-part taxon-name-part-type="clade">Parasitengona</tp:taxon-name-part></tp:taxon-name>, <tp:taxon-name><tp:taxon-name-part taxon-name-part-type="family">Torrenticolidae</tp:taxon-name-part></tp:taxon-name>, <italic><tp:taxon-name><tp:taxon-name-part taxon-name-part-type="genus" reg="Torrenticola">Torrenticola</tp:taxon-name-part></tp:taxon-name></italic>) of the United States and Canada: 90 descriptions, molecular phylogenetics, and a key to species</article-title><source>Zookeys</source><day>21</day><month>9</month><year>2017</year><volume>2017</volume><issue>701</issue><fpage>1</fpage><lpage>496</lpage><pub-id pub-id-type="doi">10.3897/zookeys.701.13261</pub-id></mixed-citation></tp:treatment-meta><tp:nomenclature><tp:taxon-name>
                    <tp:taxon-name-part taxon-name-part-type="genus" reg="Torrenticola">Torrenticola</tp:taxon-name-part>
                    <tp:taxon-name-part taxon-name-part-type="species" reg="elongata">elongata</tp:taxon-name-part>
                    <object-id xmlns:xlink="http://www.w3.org/1999/xlink" content-type="zoobank" xlink:type="simple">http://zoobank.org/85ABDA54-25DD-44C9-B075-C344261B7347</object-id>
                  </tp:taxon-name><tp:taxon-authority>Fisher &amp; Dowling</tp:taxon-authority><tp:taxon-status xmlns:xlink="http://www.w3.org/1999/xlink" xlink:type="simple">sp. n.</tp:taxon-status></tp:nomenclature><tp:treatment-sec sec-type="material" id="SECID0EWQEM"><title>Material examined.</title><p>HOLOTYPE (♀): from USA, Mississippi, Tishomingo County, Tishomingo State Park, Rock Quarry Branch (<named-content xmlns:xlink="http://www.w3.org/1999/xlink" content-type="dwc:verbatimCoordinates" xlink:type="simple"><named-content content-type="geo-json" specific-use="{&#34;type&#34;:&#34;Point&#34;,&#34;coordinates&#34;:[-88.183333,34.600000]}" id="NCID0E6QEM" xlink:type="simple">34°36'N, 88°11'W</named-content></named-content>), 18 Sep 1991, by IM Smith, IMS910049.</p><p>PARATYPES (1 ♀; 2 ♂): <bold>Mississippi, USA</bold>: 1 ♂ (ALLOTYPE) from Tishomingo County, Tishomingo State Park, Rock Quarry Branch (<named-content xmlns:xlink="http://www.w3.org/1999/xlink" content-type="dwc:verbatimCoordinates" xlink:type="simple"><named-content content-type="geo-json" specific-use="{&#34;type&#34;:&#34;Point&#34;,&#34;coordinates&#34;:[-88.201111,34.611944]}" id="NCID0ELREM" xlink:type="simple">34°36'43"N, 88°12'4"W</named-content></named-content>), 20 Sep 2009, by IM Smith, IMS090115, DNA 1593 • 1 ♀ and 1 ♂ from Tishomingo County, Tishomingo State Park, Rock Quarry Branch (<named-content xmlns:xlink="http://www.w3.org/1999/xlink" content-type="dwc:verbatimCoordinates" xlink:type="simple"><named-content content-type="geo-json" specific-use="{&#34;type&#34;:&#34;Point&#34;,&#34;coordinates&#34;:[-88.201111,34.611944]}" id="NCID0ETREM" xlink:type="simple">34°36'43"N, 88°12'4"W</named-content></named-content>), 20 Sep 2009, by IM Smith, IMS090115.</p></tp:treatment-sec><tp:treatment-sec sec-type="Type deposition" id="SECID0EYREM"><title>Type deposition.</title><p>Holotype (♀), allotype (♂) deposited in the <named-content xmlns:xlink="http://www.w3.org/1999/xlink" content-type="dwc:institutional_code" xlink:type="simple">CNC</named-content>; other paratypes (1 ♀; 1 ♂) deposited in the <named-content xmlns:xlink="http://www.w3.org/1999/xlink" content-type="dwc:institutional_code" xlink:type="simple">ACUA</named-content>.</p></tp:treatment-sec><tp:treatment-sec sec-type="diagnosis" id="SECID0EISEM"><title>Diagnosis.</title><p>
                    <italic><tp:taxon-name><tp:taxon-name-part taxon-name-part-type="genus" reg="Torrenticola">Torrenticola</tp:taxon-name-part> <tp:taxon-name-part taxon-name-part-type="species" reg="elongata">elongata</tp:taxon-name-part></tp:taxon-name></italic> are similar to species with similar dorsal patterning, such as the <tp:taxon-name><tp:taxon-name-part taxon-name-part-type="genus" reg="Rusetria">Rusetria</tp:taxon-name-part></tp:taxon-name> “4-Plate” group (<italic><tp:taxon-name><tp:taxon-name-part taxon-name-part-type="genus" reg="Torrenticola">T.</tp:taxon-name-part> <tp:taxon-name-part taxon-name-part-type="species" reg="dunni">dunni</tp:taxon-name-part></tp:taxon-name></italic>, <italic><tp:taxon-name><tp:taxon-name-part taxon-name-part-type="genus" reg="Torrenticola">T.</tp:taxon-name-part> <tp:taxon-name-part taxon-name-part-type="species" reg="glomerabilis">glomerabilis</tp:taxon-name-part></tp:taxon-name></italic>, <italic><tp:taxon-name><tp:taxon-name-part taxon-name-part-type="genus" reg="Torrenticola">T.</tp:taxon-name-part> <tp:taxon-name-part taxon-name-part-type="species" reg="kittatinniana">kittatinniana</tp:taxon-name-part></tp:taxon-name></italic>, <italic><tp:taxon-name><tp:taxon-name-part taxon-name-part-type="genus" reg="Torrenticola">T.</tp:taxon-name-part> <tp:taxon-name-part taxon-name-part-type="species" reg="pollani">pollani</tp:taxon-name-part></tp:taxon-name></italic>, <italic><tp:taxon-name><tp:taxon-name-part taxon-name-part-type="genus" reg="Torrenticola">T.</tp:taxon-name-part> <tp:taxon-name-part taxon-name-part-type="species" reg="rufoalba">rufoalba</tp:taxon-name-part></tp:taxon-name></italic> and <italic><tp:taxon-name><tp:taxon-name-part taxon-name-part-type="genus" reg="Torrenticola">T.</tp:taxon-name-part> <tp:taxon-name-part taxon-name-part-type="species" reg="shubini">shubini</tp:taxon-name-part></tp:taxon-name></italic>), Neoanomala Group (<italic><tp:taxon-name><tp:taxon-name-part taxon-name-part-type="genus" reg="Torrenticola">T.</tp:taxon-name-part> <tp:taxon-name-part taxon-name-part-type="species" reg="interiorensis">interiorensis</tp:taxon-name-part></tp:taxon-name></italic> and <italic><tp:taxon-name><tp:taxon-name-part taxon-name-part-type="genus" reg="Torrenticola">T.</tp:taxon-name-part> <tp:taxon-name-part taxon-name-part-type="species" reg="neoanomala">neoanomala</tp:taxon-name-part></tp:taxon-name></italic>), and <italic><tp:taxon-name><tp:taxon-name-part taxon-name-part-type="genus" reg="Torrenticola">T.</tp:taxon-name-part> <tp:taxon-name-part taxon-name-part-type="species" reg="bondi">bondi</tp:taxon-name-part></tp:taxon-name></italic>, <italic><tp:taxon-name><tp:taxon-name-part taxon-name-part-type="genus" reg="Torrenticola">T.</tp:taxon-name-part> <tp:taxon-name-part taxon-name-part-type="species" reg="erectirostra">erectirostra</tp:taxon-name-part></tp:taxon-name></italic>, <italic><tp:taxon-name><tp:taxon-name-part taxon-name-part-type="genus" reg="Torrenticola">T.</tp:taxon-name-part> <tp:taxon-name-part taxon-name-part-type="species" reg="robisoni">robisoni</tp:taxon-name-part></tp:taxon-name></italic>, <italic><tp:taxon-name><tp:taxon-name-part taxon-name-part-type="genus" reg="Torrenticola">T.</tp:taxon-name-part> <tp:taxon-name-part taxon-name-part-type="species" reg="gorti">gorti</tp:taxon-name-part></tp:taxon-name></italic>, <italic><tp:taxon-name><tp:taxon-name-part taxon-name-part-type="genus" reg="Torrenticola">T.</tp:taxon-name-part> <tp:taxon-name-part taxon-name-part-type="species" reg="reduncarostra">reduncarostra</tp:taxon-name-part></tp:taxon-name></italic>, <italic><tp:taxon-name><tp:taxon-name-part taxon-name-part-type="genus" reg="Torrenticola">T.</tp:taxon-name-part> <tp:taxon-name-part taxon-name-part-type="species" reg="irapalpa">irapalpa</tp:taxon-name-part></tp:taxon-name></italic>, <italic><tp:taxon-name><tp:taxon-name-part taxon-name-part-type="genus" reg="Torrenticola">T.</tp:taxon-name-part> <tp:taxon-name-part taxon-name-part-type="species" reg="racupalpa">racupalpa</tp:taxon-name-part></tp:taxon-name></italic>, <italic><tp:taxon-name><tp:taxon-name-part taxon-name-part-type="genus" reg="Torrenticola">T.</tp:taxon-name-part> <tp:taxon-name-part taxon-name-part-type="species" reg="skvarlai">skvarlai</tp:taxon-name-part></tp:taxon-name></italic>, and <italic><tp:taxon-name><tp:taxon-name-part taxon-name-part-type="genus" reg="Torrenticola">T.</tp:taxon-name-part> <tp:taxon-name-part taxon-name-part-type="species" reg="arktonyx">arktonyx</tp:taxon-name-part></tp:taxon-name></italic>. <italic><tp:taxon-name><tp:taxon-name-part taxon-name-part-type="genus" reg="Torrenticola">T.</tp:taxon-name-part> <tp:taxon-name-part taxon-name-part-type="species" reg="elongata">elongata</tp:taxon-name-part></tp:taxon-name></italic> can be differentiated from all other <italic><tp:taxon-name><tp:taxon-name-part taxon-name-part-type="genus" reg="Torrenticola">Torrenticola</tp:taxon-name-part></tp:taxon-name></italic> with similar dorsal patterning by having a more elongate dorsum (length/width ♀ = 1.92–2.08 in <italic><tp:taxon-name><tp:taxon-name-part taxon-name-part-type="genus" reg="Torrenticola">T.</tp:taxon-name-part> <tp:taxon-name-part taxon-name-part-type="species" reg="elongata">elongata</tp:taxon-name-part></tp:taxon-name></italic>, 1.17–1.58 in others; ♂ = 1.70–1.70 in <italic><tp:taxon-name><tp:taxon-name-part taxon-name-part-type="genus" reg="Torrenticola">T.</tp:taxon-name-part> <tp:taxon-name-part taxon-name-part-type="species" reg="elongata">elongata</tp:taxon-name-part></tp:taxon-name></italic>, 1.20–1.68 in others). Additionally, they can be differentiated from <tp:taxon-name><tp:taxon-name-part taxon-name-part-type="genus" reg="Rusetria">Rusetria</tp:taxon-name-part></tp:taxon-name> 4-Plates and <italic><tp:taxon-name><tp:taxon-name-part taxon-name-part-type="genus" reg="Torrenticola">T.</tp:taxon-name-part> <tp:taxon-name-part taxon-name-part-type="species" reg="skvarlai">skvarlai</tp:taxon-name-part></tp:taxon-name></italic> by having distinct hind coxal margins, they can be differentiated from <italic><tp:taxon-name><tp:taxon-name-part taxon-name-part-type="genus" reg="Torrenticola">T.</tp:taxon-name-part> <tp:taxon-name-part taxon-name-part-type="species" reg="erectirostra">erectirostra</tp:taxon-name-part></tp:taxon-name></italic> and <italic><tp:taxon-name><tp:taxon-name-part taxon-name-part-type="genus" reg="Torrenticola">T.</tp:taxon-name-part> <tp:taxon-name-part taxon-name-part-type="species" reg="robisoni">robisoni</tp:taxon-name-part></tp:taxon-name></italic> by having a straight, anteriorly-directed rostrum (upturned in others), and they can be differentiated from <italic><tp:taxon-name><tp:taxon-name-part taxon-name-part-type="genus" reg="Torrenticola">T.</tp:taxon-name-part> <tp:taxon-name-part taxon-name-part-type="species" reg="arktonyx">arktonyx</tp:taxon-name-part></tp:taxon-name></italic> by having an unmodified dorsal plate (<italic><tp:taxon-name><tp:taxon-name-part taxon-name-part-type="genus" reg="Torrenticola">T.</tp:taxon-name-part> <tp:taxon-name-part taxon-name-part-type="species" reg="arktonyx">arktonyx</tp:taxon-name-part></tp:taxon-name></italic> has distinctive longitudinal dark markings on the anterior portion of the dorsal plate that fade posteriorly).</p></tp:treatment-sec><tp:treatment-sec sec-type="description" id="SECID0E62EM"><title>Description.</title><p>
                    <bold>Female (Figure <xref ref-type="fig" rid="F68">68</xref>)</bold> (n = 2) (holotype measurements in parentheses when available) with characters of the genus with following specifications.</p><p>
                    <bold>Dorsum</bold> — (540–565 (540) long; 260–295 (260) wide) ovoid and elongate with purple coloration separated into anterior and posterior portions. Anterio-medial platelets (105–105 (105) long; 47.5–50 (47.5) wide). Anterio-lateral platelets (150–157.5 (150) long; 42.5–45 (45) wide) free from dorsal plate. Dgl-4 closer to the edge of the dorsum than to the muscle scars (distance between Dgl-4 180–200 (180)). Dorsal plate proportions: dorsum length/width 1.92–2.08 (1.92); dorsal width/distance between Dgl-4 1.44–1.48 (1.48); anterio-medial platelet length/width 2.10–2.21 (2.21); anterio-lateral platelet length/width 3.33–3.71 (3.33); anterio-lateral/anterio-medial length 1.43–1.50 (1.43).</p><p>
                    <bold>Gnathosoma — Subcapitulum</bold> (285–295 (285) long (ventral); 210–222 (210) long (dorsal); 101.25–102.5 (101.25) tall) colorless. Rostrum (115–117.5 (117.5) long; 32.5–36.25 (32.5) wide) elongate. Chelicerae ((290) long) with curved fangs (45–47.5 (45) long). Subcapitular proportions: ventral length/height 2.81–2.88 (2.81); rostrum length/width 3.24–3.54 (3.24). <bold>Pedipalps</bold> with tuberculate ventral extensions on femora and on genua. Palpomeres: trochanter (35–37.5 (37.5) long); femur (96.25–100 (96.25) long); genu (55–57.5 (55) long); tibia (61.25–62.5 (61.25) long; 20–21.25 (20) wide); tarsus (15–17.5 (17.5) long). Palpomere proportions: femur/genu 1.74–1.75 (1.75); tibia/femur 0.63–0.64 (0.64); tibia length/width 2.94–3.06 (3.06).</p><p>
                    <bold>Venter</bold> — (690–690 (690) long; 300–350 (300) wide) colorless. Gnathosomal bay (130–135 (130) long; 56.25–60 (56.25) wide). Cxgl-4 subapical. <bold>Medial suture</bold> (52.5–60 (60) long). <bold>Genital plates</bold> (142.5–145 (142.5) long; 120–122.5 (120) wide). Additional measurements: Cx-1 (250–270 (250) long (total); 120–125 (120) long (medial)); Cx-3 (240–258 (240) wide); anterior venter (205–207.5 (205) long). Ventral proportions: gnathosomal bay length/width 2.25–2.31 (2.31); anterior venter/genital field length 1.43–1.44 (1.44); anterior venter length/genital field width 1.69–1.71 (1.71); anterior venter/medial suture 3.42–3.95 (3.42).</p><p>
                    <bold>Male (Figure <xref ref-type="fig" rid="F69">69</xref>)</bold> (n = 2) (allotypic measurements in parentheses when available) with characters of the genus with following specifications.</p><p>
                    <bold>Dorsum</bold> — (450–460 (460) long; 265–270 (270) wide) ovoid and elongate with purple coloration separated into anterior and posterior portions. Anterio-medial platelets (92.5–100 (100) long; 45–47.5 (45) wide). Anterio-lateral platelets (130–142.5 (130) long; 43.75–45 (43.75) wide) free from dorsal plate. Dgl-4 closer to the edge of the dorsum than to the muscle scars (distance between Dgl-4 175–180 (180)). Dorsal plate proportions: dorsum length/width 1.70–1.70 (1.70); dorsal width/distance between Dgl-4 1.50–1.51 (1.50); anterio-medial platelet length/width 1.95–2.22 (2.22); anterio-lateral platelet length/width 2.97–3.17 (2.97); anterio-lateral/anterio-medial length 1.30–1.54 (1.30).</p><p>
                    <bold>Gnathosoma — Subcapitulum</bold> (250–255 (255) long (ventral); 184–187 (184) long (dorsal); 85–87.5 (85) tall) colorless. Rostrum (97.5–102.5 (102.5) long; 30–30 (30) wide) elongate. Chelicerae (243–262 (243) long) with curved fangs (34–42 (42) long). Subcapitular proportions: ventral length/height 2.83–3.00 (3.00); rostrum length/width 3.25–3.42 (3.42). <bold>Pedipalps</bold> with tuberculate ventral extensions on femora and on genua. Palpomeres: trochanter (31.25–37.5 (31.25) long); femur (83.75–85 (83.75) long); genu (47.5–47.5 (47.5) long); tibia (57.5–60 (57.5) long; 18.75–20 (20) wide); tarsus (15–15 (15) long). Palpomere proportions: femur/genu 1.76–1.79 (1.76); tibia/femur 0.69–0.71 (0.69); tibia length/width 2.88–3.20 (2.88).</p><p>
                    <bold>Venter</bold> — (565–570 (570) long; 325–329 (329) wide) colorless. Gnathosomal bay (105–110 (105) long; 50–55 (55) wide). Cxgl-4 subapical. <bold>Medial suture</bold> (55–80 (55) long). <bold>Genital plates</bold> (107.5–113.75 (113.75) long; 92.5–92.5 (92.5) wide). Additional measurements: Cx-1 (207–232 (231) long (total); 82–98 (98) long (medial)); Cx-3 (257–266 (266) wide); anterior venter (215–220 (215) long). Ventral proportions: gnathosomal bay length/width 1.91–2.20 (1.91); anterior venter/genital field length 1.89–2.05 (1.89); anterior venter length/genital field width 2.32–2.38 (2.32); anterior venter/medial suture 2.75–3.91 (3.91).</p><p>
                    <bold>Immatures</bold> unknown.</p></tp:treatment-sec><tp:treatment-sec sec-type="etymology" id="SECID0E44EM"><title>Etymology.</title><p>Specific epithet (<italic><tp:taxon-name><tp:taxon-name-part taxon-name-part-type="species" reg="elongata">elongata</tp:taxon-name-part></tp:taxon-name></italic>) refers to elongated bodies of this species, which is more pronounced than in all other North American <italic><tp:taxon-name><tp:taxon-name-part taxon-name-part-type="genus" reg="Torrenticola">Torrenticola</tp:taxon-name-part></tp:taxon-name></italic> (<italic>elongatus</italic>, L. prolonged).</p></tp:treatment-sec><tp:treatment-sec sec-type="distribution" id="SECID0EW5EM"><title>Distribution.</title><p>Known only from Tishomingo County, Mississippi (Figure <xref ref-type="fig" rid="F67">67</xref>).</p><fig id="F67" position="float" orientation="portrait"><label>Figure 67.</label><caption><p>
          <italic><tp:taxon-name><tp:taxon-name-part taxon-name-part-type="genus" reg="Torrenticola">Torrenticola</tp:taxon-name-part> <tp:taxon-name-part taxon-name-part-type="species" reg="elongata">elongata</tp:taxon-name-part></tp:taxon-name></italic> sp. n. distribution.</p></caption><graphic xmlns:xlink="http://www.w3.org/1999/xlink" xlink:href="zookeys-701-001-g067.jpg" position="float" orientation="portrait" xlink:type="simple" id="oo_157086.jpg"/></fig><fig id="F68" position="float" orientation="portrait"><label>Figure 68.</label><caption><p>
          <italic><tp:taxon-name><tp:taxon-name-part taxon-name-part-type="genus" reg="Torrenticola">Torrenticola</tp:taxon-name-part> <tp:taxon-name-part taxon-name-part-type="species" reg="elongata">elongata</tp:taxon-name-part></tp:taxon-name></italic> sp. n. female: <bold>A</bold> dorsal plates <bold>B</bold> venter (legs removed) <bold>C</bold> subcapitulum <bold>D</bold> pedipalp (setae not accurately depicted). Scale = 100 µm.</p></caption><graphic xmlns:xlink="http://www.w3.org/1999/xlink" xlink:href="zookeys-701-001-g068.jpg" position="float" orientation="portrait" xlink:type="simple" id="oo_157087.jpg"/></fig><fig id="F69" position="float" orientation="portrait"><label>Figure 69.</label><caption><p>
          <italic><tp:taxon-name><tp:taxon-name-part taxon-name-part-type="genus" reg="Torrenticola">Torrenticola</tp:taxon-name-part> <tp:taxon-name-part taxon-name-part-type="species" reg="elongata">elongata</tp:taxon-name-part></tp:taxon-name></italic> sp. n. male: <bold>A</bold> dorsal plates, coloration added <bold>B</bold> venter (legs removed) <bold>C</bold> subcapitulum <bold>D</bold> pedipalp (setae not accurately depicted). Scale = 100 µm.</p></caption><graphic xmlns:xlink="http://www.w3.org/1999/xlink" xlink:href="zookeys-701-001-g069.jpg" position="float" orientation="portrait" xlink:type="simple" id="oo_157088.jpg"/></fig></tp:treatment-sec><tp:treatment-sec sec-type="remarks" id="SECID0EYBFM"><title>Remarks.</title><p>
                    <italic><tp:taxon-name><tp:taxon-name-part taxon-name-part-type="genus" reg="Torrenticola">Torrenticola</tp:taxon-name-part> <tp:taxon-name-part taxon-name-part-type="species" reg="elongata">elongata</tp:taxon-name-part></tp:taxon-name></italic> groups with other members of the Raptor Complex with high support and specimens are less than 1% different in <abbrev xmlns:xlink="http://www.w3.org/1999/xlink" xlink:title="cytochrome c oxidase subunit 1" id="ABBRID0EJCFM" xlink:type="simple">COI</abbrev> sequence from each other. In all analyses, <italic><tp:taxon-name><tp:taxon-name-part taxon-name-part-type="genus" reg="Torrenticola">T.</tp:taxon-name-part> <tp:taxon-name-part taxon-name-part-type="species" reg="elongata">elongata</tp:taxon-name-part></tp:taxon-name></italic> groups with two other species (<italic><tp:taxon-name><tp:taxon-name-part taxon-name-part-type="genus" reg="Torrenticola">T.</tp:taxon-name-part> <tp:taxon-name-part taxon-name-part-type="species" reg="gorti">gorti</tp:taxon-name-part></tp:taxon-name></italic> and <italic><tp:taxon-name><tp:taxon-name-part taxon-name-part-type="genus" reg="Torrenticola">T.</tp:taxon-name-part> <tp:taxon-name-part taxon-name-part-type="species" reg="bondi">bondi</tp:taxon-name-part></tp:taxon-name></italic>) which are 4% different from each other and have non-overlapping ranges.</p><p>Based upon overall similarity, an elongate body, and distribution, we place this species in the Elongata Identification Group.</p><p>This species hypothesis is supported by low <abbrev xmlns:xlink="http://www.w3.org/1999/xlink" xlink:title="cytochrome c oxidase subunit 1" id="ABBRID0ERDFM" xlink:type="simple">COI</abbrev> divergence within the species (0–2%) and high divergence between species (3–15%), and by the morphological characters outlined in the diagnosis.</p></tp:treatment-sec></tp:taxon-treatment>
