# Supplementary material for: Revision of torrent mites (Parasitengona, Torrenticolidae, Torrenticola) of the United States and Canada: 90 descriptions, molecular phylogenetics, and a key to species
Source: Zookeys. 2017 Sep 21;(701):1–496. doi: 10.3897/zookeys.701.13261 (PMC5674090; doi:10.3897/zookeys.701.13261)
Supplement: XML Treatment for Torrenticola elusiva [file zookeys.701.13261-treatment19.xml]

<!DOCTYPE tp:taxon-treatment
  PUBLIC "-//TaxonX//DTD Taxonomic Treatment Publishing DTD v0 20100105//EN" "tax-treatment-NSO.dtd">
<tp:taxon-treatment xmlns:tp="http://www.plazi.org/taxpub"><tp:treatment-meta><kwd-group><label>Taxon classification</label><kwd><named-content xmlns:xlink="http://www.w3.org/1999/xlink" content-type="kingdom">Animalia</named-content></kwd><kwd><named-content xmlns:xlink="http://www.w3.org/1999/xlink" content-type="order">Trombidiformes</named-content></kwd><kwd><named-content xmlns:xlink="http://www.w3.org/1999/xlink" content-type="family">Torrenticolidae</named-content></kwd></kwd-group><mixed-citation publication-type="journal"><person-group><name><surname>Fisher</surname><given-names>J. Ray</given-names></name><name><surname>Fisher</surname><given-names>Danielle M.</given-names></name><name><surname>Skvarla</surname><given-names>Michael J.</given-names></name><name><surname>Nelson</surname><given-names>Whitney A.</given-names></name><name><surname>Dowling</surname><given-names>Ashley P.G.</given-names></name></person-group><article-title>Revision of torrent mites (<tp:taxon-name><tp:taxon-name-part taxon-name-part-type="clade">Parasitengona</tp:taxon-name-part></tp:taxon-name>, <tp:taxon-name><tp:taxon-name-part taxon-name-part-type="family">Torrenticolidae</tp:taxon-name-part></tp:taxon-name>, <italic><tp:taxon-name><tp:taxon-name-part taxon-name-part-type="genus" reg="Torrenticola">Torrenticola</tp:taxon-name-part></tp:taxon-name></italic>) of the United States and Canada: 90 descriptions, molecular phylogenetics, and a key to species</article-title><source>Zookeys</source><day>21</day><month>9</month><year>2017</year><volume>2017</volume><issue>701</issue><fpage>1</fpage><lpage>496</lpage><pub-id pub-id-type="doi">10.3897/zookeys.701.13261</pub-id></mixed-citation></tp:treatment-meta><tp:nomenclature><tp:taxon-name>
                    <tp:taxon-name-part taxon-name-part-type="genus" reg="Torrenticola">Torrenticola</tp:taxon-name-part>
                    <tp:taxon-name-part taxon-name-part-type="species" reg="elusiva">elusiva</tp:taxon-name-part>
                    <object-id xmlns:xlink="http://www.w3.org/1999/xlink" content-type="zoobank" xlink:type="simple">http://zoobank.org/74B322FC-CA98-4BE9-AA6C-B819FD821C93</object-id>
                    
                  </tp:taxon-name><tp:taxon-authority>Fisher &amp; Dowling</tp:taxon-authority><tp:taxon-status xmlns:xlink="http://www.w3.org/1999/xlink" xlink:type="simple">sp. n.</tp:taxon-status></tp:nomenclature><tp:treatment-sec sec-type="material" id="SECID0EAFFM"><title>Material examined.</title><p>HOLOTYPE (♀): from Canada, New Brunswick, Charlotte County, Rollingham, Whittier Ridge, Highway 770, 6.6 km east of covered bridge, 3 Oct 2011, by IM Smith, IMS110120, DNA 1857.</p></tp:treatment-sec><tp:treatment-sec sec-type="Type deposition" id="SECID0EFFFM"><title>Type deposition.</title><p>Holotype (♀) deposited in the <named-content xmlns:xlink="http://www.w3.org/1999/xlink" content-type="dwc:institutional_code" xlink:type="simple">CNC</named-content>.</p></tp:treatment-sec><tp:treatment-sec sec-type="diagnosis" id="SECID0EQFFM"><title>Diagnosis.</title><p>
                    <italic><tp:taxon-name><tp:taxon-name-part taxon-name-part-type="genus" reg="Torrenticola">Torrenticola</tp:taxon-name-part> <tp:taxon-name-part taxon-name-part-type="species" reg="elusiva">elusiva</tp:taxon-name-part></tp:taxon-name></italic> are similar to other members of the Raptor Group (<italic><tp:taxon-name><tp:taxon-name-part taxon-name-part-type="genus" reg="Torrenticola">T.</tp:taxon-name-part> <tp:taxon-name-part taxon-name-part-type="species" reg="gnoma">gnoma</tp:taxon-name-part></tp:taxon-name></italic>, <italic><tp:taxon-name><tp:taxon-name-part taxon-name-part-type="genus" reg="Torrenticola">T.</tp:taxon-name-part> <tp:taxon-name-part taxon-name-part-type="species" reg="irapalpa">irapalpa</tp:taxon-name-part></tp:taxon-name></italic>, <italic><tp:taxon-name><tp:taxon-name-part taxon-name-part-type="genus" reg="Torrenticola">T.</tp:taxon-name-part> <tp:taxon-name-part taxon-name-part-type="species" reg="longitibia">longitibia</tp:taxon-name-part></tp:taxon-name></italic>, <italic><tp:taxon-name><tp:taxon-name-part taxon-name-part-type="genus" reg="Torrenticola">T.</tp:taxon-name-part> <tp:taxon-name-part taxon-name-part-type="species" reg="mjolniri">mjolniri</tp:taxon-name-part></tp:taxon-name></italic>, <italic><tp:taxon-name><tp:taxon-name-part taxon-name-part-type="genus" reg="Torrenticola">T.</tp:taxon-name-part> <tp:taxon-name-part taxon-name-part-type="species" reg="racupalpa">racupalpa</tp:taxon-name-part></tp:taxon-name></italic>, <italic><tp:taxon-name><tp:taxon-name-part taxon-name-part-type="genus" reg="Torrenticola">T.</tp:taxon-name-part> <tp:taxon-name-part taxon-name-part-type="species" reg="raptor">raptor</tp:taxon-name-part></tp:taxon-name></italic>, <italic><tp:taxon-name><tp:taxon-name-part taxon-name-part-type="genus" reg="Torrenticola">T.</tp:taxon-name-part> <tp:taxon-name-part taxon-name-part-type="species" reg="danielleae">danielleae</tp:taxon-name-part></tp:taxon-name></italic>, <italic><tp:taxon-name><tp:taxon-name-part taxon-name-part-type="genus" reg="Torrenticola">T.</tp:taxon-name-part> <tp:taxon-name-part taxon-name-part-type="species" reg="daemon">daemon</tp:taxon-name-part></tp:taxon-name></italic>, and <italic><tp:taxon-name><tp:taxon-name-part taxon-name-part-type="genus" reg="Torrenticola">T.</tp:taxon-name-part> <tp:taxon-name-part taxon-name-part-type="species" reg="ivyae">ivyae</tp:taxon-name-part></tp:taxon-name></italic>) in having round bodies; Dgl-4 close to muscles scars; long, thin subcapitular rostra; and long, thin pedipalp tibiae. <italic><tp:taxon-name><tp:taxon-name-part taxon-name-part-type="genus" reg="Torrenticola">T.</tp:taxon-name-part> <tp:taxon-name-part taxon-name-part-type="species" reg="elusiva">elusiva</tp:taxon-name-part></tp:taxon-name></italic> can be differentiated from <italic><tp:taxon-name><tp:taxon-name-part taxon-name-part-type="genus" reg="Torrenticola">T.</tp:taxon-name-part> <tp:taxon-name-part taxon-name-part-type="species" reg="racupalpa">racupalpa</tp:taxon-name-part></tp:taxon-name></italic> by having a stockier subcapitulum (ventral length/height = 2.39 in <italic><tp:taxon-name><tp:taxon-name-part taxon-name-part-type="genus" reg="Torrenticola">T.</tp:taxon-name-part> <tp:taxon-name-part taxon-name-part-type="species" reg="elusiva">elusiva</tp:taxon-name-part></tp:taxon-name></italic>, 2.48–2.73 in <italic><tp:taxon-name><tp:taxon-name-part taxon-name-part-type="genus" reg="Torrenticola">T.</tp:taxon-name-part> <tp:taxon-name-part taxon-name-part-type="species" reg="racupalpa">racupalpa</tp:taxon-name-part></tp:taxon-name></italic>); and by dorsal pattern. <italic><tp:taxon-name><tp:taxon-name-part taxon-name-part-type="genus" reg="Torrenticola">T.</tp:taxon-name-part> <tp:taxon-name-part taxon-name-part-type="species" reg="elusiva">elusiva</tp:taxon-name-part></tp:taxon-name></italic> can be differentiated from <italic><tp:taxon-name><tp:taxon-name-part taxon-name-part-type="genus" reg="Torrenticola">T.</tp:taxon-name-part> <tp:taxon-name-part taxon-name-part-type="species" reg="irapalpa">irapalpa</tp:taxon-name-part></tp:taxon-name></italic> and <italic><tp:taxon-name><tp:taxon-name-part taxon-name-part-type="genus" reg="Torrenticola">T.</tp:taxon-name-part> <tp:taxon-name-part taxon-name-part-type="species" reg="daemon">daemon</tp:taxon-name-part></tp:taxon-name></italic> by having Dgl-4 closer to the muscle scars (dorsal width/distance between Dgl-4 = 2.5 in <italic><tp:taxon-name><tp:taxon-name-part taxon-name-part-type="genus" reg="Torrenticola">T.</tp:taxon-name-part> <tp:taxon-name-part taxon-name-part-type="species" reg="elusiva">elusiva</tp:taxon-name-part></tp:taxon-name></italic>, 1.59–2.09 in others); a more elongate rostrum (length/width = 3.65 in <italic><tp:taxon-name><tp:taxon-name-part taxon-name-part-type="genus" reg="Torrenticola">T.</tp:taxon-name-part> <tp:taxon-name-part taxon-name-part-type="species" reg="elusiva">elusiva</tp:taxon-name-part></tp:taxon-name></italic>, 2.66–3.39 in others); and by dorsal coloration and pattern. <italic><tp:taxon-name><tp:taxon-name-part taxon-name-part-type="genus" reg="Torrenticola">T.</tp:taxon-name-part> <tp:taxon-name-part taxon-name-part-type="species" reg="elusiva">elusiva</tp:taxon-name-part></tp:taxon-name></italic> can be differentiated from <italic><tp:taxon-name><tp:taxon-name-part taxon-name-part-type="genus" reg="Torrenticola">T.</tp:taxon-name-part> <tp:taxon-name-part taxon-name-part-type="species" reg="gnoma">gnoma</tp:taxon-name-part></tp:taxon-name></italic> by being larger (dorsum length = 645 in <italic><tp:taxon-name><tp:taxon-name-part taxon-name-part-type="genus" reg="Torrenticola">T.</tp:taxon-name-part> <tp:taxon-name-part taxon-name-part-type="species" reg="elusiva">elusiva</tp:taxon-name-part></tp:taxon-name></italic>, 540–595 in <italic><tp:taxon-name><tp:taxon-name-part taxon-name-part-type="genus" reg="Torrenticola">T.</tp:taxon-name-part> <tp:taxon-name-part taxon-name-part-type="species" reg="gnoma">gnoma</tp:taxon-name-part></tp:taxon-name></italic>); having a more elongate rostrum (length/width = 3.65 in <italic><tp:taxon-name><tp:taxon-name-part taxon-name-part-type="genus" reg="Torrenticola">T.</tp:taxon-name-part> <tp:taxon-name-part taxon-name-part-type="species" reg="elusiva">elusiva</tp:taxon-name-part></tp:taxon-name></italic>, 2.74–3.13 in <italic><tp:taxon-name><tp:taxon-name-part taxon-name-part-type="genus" reg="Torrenticola">T.</tp:taxon-name-part> <tp:taxon-name-part taxon-name-part-type="species" reg="gnoma">gnoma</tp:taxon-name-part></tp:taxon-name></italic>); and dorsal coloration. <italic><tp:taxon-name><tp:taxon-name-part taxon-name-part-type="genus" reg="Torrenticola">T.</tp:taxon-name-part> <tp:taxon-name-part taxon-name-part-type="species" reg="elusiva">elusiva</tp:taxon-name-part></tp:taxon-name></italic> can be differentiated from <italic><tp:taxon-name><tp:taxon-name-part taxon-name-part-type="genus" reg="Torrenticola">T.</tp:taxon-name-part> <tp:taxon-name-part taxon-name-part-type="species" reg="mjolniri">mjolniri</tp:taxon-name-part></tp:taxon-name></italic> and <italic><tp:taxon-name><tp:taxon-name-part taxon-name-part-type="genus" reg="Torrenticola">T.</tp:taxon-name-part> <tp:taxon-name-part taxon-name-part-type="species" reg="ivyae">ivyae</tp:taxon-name-part></tp:taxon-name></italic> by having stockier pedipalp tibiae (length/width = 4.42 in <italic><tp:taxon-name><tp:taxon-name-part taxon-name-part-type="genus" reg="Torrenticola">T.</tp:taxon-name-part> <tp:taxon-name-part taxon-name-part-type="species" reg="elusiva">elusiva</tp:taxon-name-part></tp:taxon-name></italic>, 5.00–6.00 in others); and a stockier rostrum (length/width = 3.65 in <italic><tp:taxon-name><tp:taxon-name-part taxon-name-part-type="genus" reg="Torrenticola">T.</tp:taxon-name-part> <tp:taxon-name-part taxon-name-part-type="species" reg="elusiva">elusiva</tp:taxon-name-part></tp:taxon-name></italic>, 3.81–4.32 in others). <italic><tp:taxon-name><tp:taxon-name-part taxon-name-part-type="genus" reg="Torrenticola">T.</tp:taxon-name-part> <tp:taxon-name-part taxon-name-part-type="species" reg="elusiva">elusiva</tp:taxon-name-part></tp:taxon-name></italic> can be differentiated from <italic><tp:taxon-name><tp:taxon-name-part taxon-name-part-type="genus" reg="Torrenticola">T.</tp:taxon-name-part> <tp:taxon-name-part taxon-name-part-type="species" reg="raptor">raptor</tp:taxon-name-part></tp:taxon-name></italic> by having Dgl-4 closer to the muscle scars (dorsal width/distance between Dgl-4 = 2.50 in <italic><tp:taxon-name><tp:taxon-name-part taxon-name-part-type="genus" reg="Torrenticola">T.</tp:taxon-name-part> <tp:taxon-name-part taxon-name-part-type="species" reg="elusiva">elusiva</tp:taxon-name-part></tp:taxon-name></italic>, 1.8–2.02 in <italic><tp:taxon-name><tp:taxon-name-part taxon-name-part-type="genus" reg="Torrenticola">T.</tp:taxon-name-part> <tp:taxon-name-part taxon-name-part-type="species" reg="raptor">raptor</tp:taxon-name-part></tp:taxon-name></italic>); shorter anterior venter (163.75 in <italic><tp:taxon-name><tp:taxon-name-part taxon-name-part-type="genus" reg="Torrenticola">T.</tp:taxon-name-part> <tp:taxon-name-part taxon-name-part-type="species" reg="elusiva">elusiva</tp:taxon-name-part></tp:taxon-name></italic>, 205–240 in <italic><tp:taxon-name><tp:taxon-name-part taxon-name-part-type="genus" reg="Torrenticola">T.</tp:taxon-name-part> <tp:taxon-name-part taxon-name-part-type="species" reg="raptor">raptor</tp:taxon-name-part></tp:taxon-name></italic>); and stockier pedipalp tibiae (length/width = 4.42 in <italic><tp:taxon-name><tp:taxon-name-part taxon-name-part-type="genus" reg="Torrenticola">T.</tp:taxon-name-part> <tp:taxon-name-part taxon-name-part-type="species" reg="elusiva">elusiva</tp:taxon-name-part></tp:taxon-name></italic>, 6–7.54 in <italic><tp:taxon-name><tp:taxon-name-part taxon-name-part-type="genus" reg="Torrenticola">T.</tp:taxon-name-part> <tp:taxon-name-part taxon-name-part-type="species" reg="raptor">raptor</tp:taxon-name-part></tp:taxon-name></italic>). <italic><tp:taxon-name><tp:taxon-name-part taxon-name-part-type="genus" reg="Torrenticola">T.</tp:taxon-name-part> <tp:taxon-name-part taxon-name-part-type="species" reg="elusiva">elusiva</tp:taxon-name-part></tp:taxon-name></italic> can be differentiated from <italic><tp:taxon-name><tp:taxon-name-part taxon-name-part-type="genus" reg="Torrenticola">T.</tp:taxon-name-part> <tp:taxon-name-part taxon-name-part-type="species" reg="danielleae">danielleae</tp:taxon-name-part></tp:taxon-name></italic> by having Dgl-4 closer to the muscle scars (dorsal width/distance between Dgl-4 = 2.5 in <italic><tp:taxon-name><tp:taxon-name-part taxon-name-part-type="genus" reg="Torrenticola">T.</tp:taxon-name-part> <tp:taxon-name-part taxon-name-part-type="species" reg="elusiva">elusiva</tp:taxon-name-part></tp:taxon-name></italic>, 1.57–1.70 in <italic><tp:taxon-name><tp:taxon-name-part taxon-name-part-type="genus" reg="Torrenticola">T.</tp:taxon-name-part> <tp:taxon-name-part taxon-name-part-type="species" reg="danielleae">danielleae</tp:taxon-name-part></tp:taxon-name></italic>) and by dorsal coloration. <italic><tp:taxon-name><tp:taxon-name-part taxon-name-part-type="genus" reg="Torrenticola">T.</tp:taxon-name-part> <tp:taxon-name-part taxon-name-part-type="species" reg="elusiva">elusiva</tp:taxon-name-part></tp:taxon-name></italic> cannot be confidently differentiated from <italic><tp:taxon-name><tp:taxon-name-part taxon-name-part-type="genus" reg="Torrenticola">T.</tp:taxon-name-part> <tp:taxon-name-part taxon-name-part-type="species" reg="longitibia">longitibia</tp:taxon-name-part></tp:taxon-name></italic> because <italic><tp:taxon-name><tp:taxon-name-part taxon-name-part-type="genus" reg="Torrenticola">T.</tp:taxon-name-part> <tp:taxon-name-part taxon-name-part-type="species" reg="elusiva">elusiva</tp:taxon-name-part></tp:taxon-name></italic> is only known from a single female and <italic><tp:taxon-name><tp:taxon-name-part taxon-name-part-type="genus" reg="Torrenticola">T.</tp:taxon-name-part> <tp:taxon-name-part taxon-name-part-type="species" reg="longitibia">longitibia</tp:taxon-name-part></tp:taxon-name></italic> is only known from two males; however, <italic><tp:taxon-name><tp:taxon-name-part taxon-name-part-type="genus" reg="Torrenticola">T.</tp:taxon-name-part> <tp:taxon-name-part taxon-name-part-type="species" reg="elusiva">elusiva</tp:taxon-name-part></tp:taxon-name></italic> is only known from Charlotte County, New Brunswick, whereas <italic><tp:taxon-name><tp:taxon-name-part taxon-name-part-type="genus" reg="Torrenticola">T.</tp:taxon-name-part> <tp:taxon-name-part taxon-name-part-type="species" reg="longitibia">longitibia</tp:taxon-name-part></tp:taxon-name></italic> is only known from Monroe County, Tennessee. Additionally, two character systems that vary minimally between sexes are rostrum and pedipalp tibiae proportions, which do differ between <italic><tp:taxon-name><tp:taxon-name-part taxon-name-part-type="genus" reg="Torrenticola">T.</tp:taxon-name-part> <tp:taxon-name-part taxon-name-part-type="species" reg="elusiva">elusiva</tp:taxon-name-part></tp:taxon-name></italic> and <italic><tp:taxon-name><tp:taxon-name-part taxon-name-part-type="genus" reg="Torrenticola">T.</tp:taxon-name-part> <tp:taxon-name-part taxon-name-part-type="species" reg="longitibia">longitibia</tp:taxon-name-part></tp:taxon-name></italic> as follows: pedipalp tibia stockier (4.42 in <italic><tp:taxon-name><tp:taxon-name-part taxon-name-part-type="genus" reg="Torrenticola">T.</tp:taxon-name-part> <tp:taxon-name-part taxon-name-part-type="species" reg="elusiva">elusiva</tp:taxon-name-part></tp:taxon-name></italic>, 5.5–5.5 in <italic><tp:taxon-name><tp:taxon-name-part taxon-name-part-type="genus" reg="Torrenticola">T.</tp:taxon-name-part> <tp:taxon-name-part taxon-name-part-type="species" reg="longitibia">longitibia</tp:taxon-name-part></tp:taxon-name></italic>) and rostrum stockier (3.65 in <italic><tp:taxon-name><tp:taxon-name-part taxon-name-part-type="genus" reg="Torrenticola">T.</tp:taxon-name-part> <tp:taxon-name-part taxon-name-part-type="species" reg="elusiva">elusiva</tp:taxon-name-part></tp:taxon-name></italic>, 4.15–4.23 in <italic><tp:taxon-name><tp:taxon-name-part taxon-name-part-type="genus" reg="Torrenticola">T.</tp:taxon-name-part> <tp:taxon-name-part taxon-name-part-type="species" reg="longitibia">longitibia</tp:taxon-name-part></tp:taxon-name></italic>).</p></tp:treatment-sec><tp:treatment-sec sec-type="description" id="SECID0EIYFM"><title>Description.</title><p>
                    <bold>Female (Figure <xref ref-type="fig" rid="F71">71</xref>)</bold> (n = 1) (holotype only) with characters of the genus with following specifications.</p><p>
                    <bold>Dorsum</bold> — (645 long; 500 wide) circular with bluish-purple coloration posteriorly with a broad anterior extension reaching the anterior edge of the dorsal plate. Anterio-medial platelets (152.5 long; 70 wide). Anterio-lateral platelets (182.5 long; 87.5 wide) free from dorsal plate. Dgl-4 much closer to the muscle scars than to edge of dorsum (distance between Dgl-4 200). Dorsal plate proportions: dorsum length/width 1.29; dorsal width/distance between Dgl-4 2.50; anterio-medial platelet length/width 2.18; anterio-lateral platelet length/width 2.09; anterio-lateral/anterio-medial length 1.20.</p><p>
                    <bold>Gnathosoma — Subcapitulum</bold> (340 long (ventral); 259 long (dorsal); 142.5 tall) colorless. Rostrum (155 long; 42.5 wide) elongate. Chelicerae (333 long) with curved fangs (59 long). Subcapitular proportions: ventral length/height 2.39; rostrum length/width 3.65. <bold>Pedipalps</bold> elongate (especially tibiae) with tuberculate ventral extensions with dentate tip on femora and tuberculate ventral extensions on genua. Palpomeres: trochanter (48.75 long); femur (132.5 long); genu (72.5 long); tibia (105 long; 23.75 wide); tarsus (17.5 long). Palpomere proportions: femur/genu 1.83; tibia/femur 0.79; tibia length/width 4.42.</p><p>
                    <bold>Venter</bold> — (730 long; 554 wide) colorless. Gnathosomal bay (176.25 long; 87.5 wide). Cxgl-4 subapical. <bold>Medial suture</bold> (17.5 long). <bold>Genital plates</bold> (167.5 long; 150 wide). Additional measurements: Cx-1 (288 long (total); 115 long (medial)); Cx-3 (384 wide); anterior venter (163.75 long). Ventral proportions: gnathosomal bay length/width 2.01; anterior venter/genital field length 0.98; anterior venter length/genital field width 1.09; anterior venter/medial suture 9.36.</p><p>
                    <bold>Male</bold> unknown.</p><p>
                    <bold>Immatures</bold> unknown.</p></tp:treatment-sec><tp:treatment-sec sec-type="etymology" id="SECID0EPZFM"><title>Etymology.</title><p>Specific epithet (<italic><tp:taxon-name><tp:taxon-name-part taxon-name-part-type="species" reg="elusiva">elusiva</tp:taxon-name-part></tp:taxon-name></italic>) refers to the fact that we were only able to find a single specimen of this species, despite extensive searching among the abundant samples taken from the type locality in New Brunswick.</p></tp:treatment-sec><tp:treatment-sec sec-type="distribution" id="SECID0E6ZFM"><title>Distribution.</title><p>Known only from Charlotte County, New Brunswick (Figure <xref ref-type="fig" rid="F70">70</xref>).</p><fig id="F70" position="float" orientation="portrait"><label>Figure 70.</label><caption><p>
          <italic><tp:taxon-name><tp:taxon-name-part taxon-name-part-type="genus" reg="Torrenticola">Torrenticola</tp:taxon-name-part> <tp:taxon-name-part taxon-name-part-type="species" reg="elusiva">elusiva</tp:taxon-name-part></tp:taxon-name></italic> sp. n. distribution.</p></caption><graphic xmlns:xlink="http://www.w3.org/1999/xlink" xlink:href="zookeys-701-001-g070.jpg" position="float" orientation="portrait" xlink:type="simple" id="oo_157089.jpg"/></fig><fig id="F71" position="float" orientation="portrait"><label>Figure 71.</label><caption><p>
          <italic><tp:taxon-name><tp:taxon-name-part taxon-name-part-type="genus" reg="Torrenticola">Torrenticola</tp:taxon-name-part> <tp:taxon-name-part taxon-name-part-type="species" reg="elusiva">elusiva</tp:taxon-name-part></tp:taxon-name></italic> sp. n. female: <bold>A</bold> dorsal plates, coloration added <bold>B</bold> venter (legs removed) <bold>C</bold> subcapitulum <bold>D</bold> pedipalp (setae not accurately depicted). Scale = 100 µm.</p></caption><graphic xmlns:xlink="http://www.w3.org/1999/xlink" xlink:href="zookeys-701-001-g071.jpg" position="float" orientation="portrait" xlink:type="simple" id="oo_157090.jpg"/></fig></tp:treatment-sec><tp:treatment-sec sec-type="remarks" id="SECID0EB3FM"><title>Remarks.</title><p>
                    <italic><tp:taxon-name><tp:taxon-name-part taxon-name-part-type="genus" reg="Torrenticola">Torrenticola</tp:taxon-name-part> <tp:taxon-name-part taxon-name-part-type="species" reg="elusiva">elusiva</tp:taxon-name-part></tp:taxon-name></italic> groups with other members of the Raptor Complex in all analyses with high support. Only one specimen could be acquired for use in our analyses, so differences in <abbrev xmlns:xlink="http://www.w3.org/1999/xlink" xlink:title="cytochrome c oxidase subunit 1" id="ABBRID0ES3FM" xlink:type="simple">COI</abbrev> sequence across specimens could not be investigated, but this single specimen was greater than 4% different in <abbrev xmlns:xlink="http://www.w3.org/1999/xlink" xlink:title="cytochrome c oxidase subunit 1" id="ABBRID0EW3FM" xlink:type="simple">COI</abbrev> sequence from sister species. Furthermore, this species is known from only a single female, so morphological variation could not be investigated. However, this specimen was different enough in terms of morphology and sequence to warrant a separate description. We place this species within the Raptor Identification group based upon similarity with those species.</p><p>This species hypothesis is supported by high divergence between species (3–15%), and by the morphological characters outlined in the diagnosis.</p></tp:treatment-sec></tp:taxon-treatment>
