# Supplementary material for: Revision of torrent mites (Parasitengona, Torrenticolidae, Torrenticola) of the United States and Canada: 90 descriptions, molecular phylogenetics, and a key to species
Source: Zookeys. 2017 Sep 21;(701):1–496. doi: 10.3897/zookeys.701.13261 (PMC5674090; doi:10.3897/zookeys.701.13261)
Supplement: XML Treatment for Torrenticola erectirostra [file zookeys.701.13261-treatment20.xml]

<!DOCTYPE tp:taxon-treatment
  PUBLIC "-//TaxonX//DTD Taxonomic Treatment Publishing DTD v0 20100105//EN" "tax-treatment-NSO.dtd">
<tp:taxon-treatment xmlns:tp="http://www.plazi.org/taxpub"><tp:treatment-meta><kwd-group><label>Taxon classification</label><kwd><named-content xmlns:xlink="http://www.w3.org/1999/xlink" content-type="kingdom">Animalia</named-content></kwd><kwd><named-content xmlns:xlink="http://www.w3.org/1999/xlink" content-type="order">Trombidiformes</named-content></kwd><kwd><named-content xmlns:xlink="http://www.w3.org/1999/xlink" content-type="family">Torrenticolidae</named-content></kwd></kwd-group><mixed-citation publication-type="journal"><person-group><name><surname>Fisher</surname><given-names>J. Ray</given-names></name><name><surname>Fisher</surname><given-names>Danielle M.</given-names></name><name><surname>Skvarla</surname><given-names>Michael J.</given-names></name><name><surname>Nelson</surname><given-names>Whitney A.</given-names></name><name><surname>Dowling</surname><given-names>Ashley P.G.</given-names></name></person-group><article-title>Revision of torrent mites (<tp:taxon-name><tp:taxon-name-part taxon-name-part-type="clade">Parasitengona</tp:taxon-name-part></tp:taxon-name>, <tp:taxon-name><tp:taxon-name-part taxon-name-part-type="family">Torrenticolidae</tp:taxon-name-part></tp:taxon-name>, <italic><tp:taxon-name><tp:taxon-name-part taxon-name-part-type="genus" reg="Torrenticola">Torrenticola</tp:taxon-name-part></tp:taxon-name></italic>) of the United States and Canada: 90 descriptions, molecular phylogenetics, and a key to species</article-title><source>Zookeys</source><day>21</day><month>9</month><year>2017</year><volume>2017</volume><issue>701</issue><fpage>1</fpage><lpage>496</lpage><pub-id pub-id-type="doi">10.3897/zookeys.701.13261</pub-id></mixed-citation></tp:treatment-meta><tp:nomenclature><tp:taxon-name>
                    <tp:taxon-name-part taxon-name-part-type="genus" reg="Torrenticola">Torrenticola</tp:taxon-name-part>
                    <tp:taxon-name-part taxon-name-part-type="species" reg="erectirostra">erectirostra</tp:taxon-name-part>
                    <object-id xmlns:xlink="http://www.w3.org/1999/xlink" content-type="zoobank" xlink:type="simple">http://zoobank.org/CD5D74ED-B8CA-44A9-863F-15C3028F6580</object-id>
                  </tp:taxon-name><tp:taxon-authority>Fisher &amp; Dowling</tp:taxon-authority><tp:taxon-status xmlns:xlink="http://www.w3.org/1999/xlink" xlink:type="simple">sp. n.</tp:taxon-status></tp:nomenclature><tp:treatment-sec sec-type="material" id="SECID0ED5FM"><title>Material examined.</title><p>HOLOTYPE (♀): from Canada, New Brunswick, York County, Stanley, Nashwaak River, Stanley Municipal Park, 19 Jun 2012, by IM Smith, IMS120031, DNA 2962.</p><p>PARATYPES (9 ♀; 9 ♂): <bold>New Brunswick, Canada</bold>: 3 ♂ from Charlotte County, Rollingham, Digdeguash River, beside Highway 770 at covered bridge, 30 Jun 1989, by IM Smith, IMS890053 • 1 ♀ and 2 ♂ from Charlotte County, Digdeguash River, beside Sorrel Ridge Road west of Whittier Road, 10 Jun 2012, by IM Smith, IMS120015 • 4 ♀ and 4 ♂ from York County, Magaguadavic River, beside Highway 3 just east of Thomaston Corners, 1 Jul 1989, by IM Smith, IMS890055A • 1 ♂ (ALLOTYPE) from York County, Stanley, Davis Brook, beside Highway 3, 3.5 km south of Highway 4 at Thomaston Corner, 11 Jun 2012, by IM Smith, IMS120017, DNA 2964 • 2 ♀ and 1 ♂ from New Brunswick, York County, Stanley, Davis Brook, beside Highway 3, 3.5 km south of Highway 4 at Thomaston Corner, 11 Jun 2012, by IM Smith, IMS120017 • <bold>Maine, USA</bold>: 1 ♀ from Aroostook County, Ashland, beside Route 11, Aroostook River (<named-content xmlns:xlink="http://www.w3.org/1999/xlink" content-type="dwc:verbatimCoordinates" xlink:type="simple"><named-content content-type="geo-json" specific-use="{&#34;type&#34;:&#34;Point&#34;,&#34;coordinates&#34;:[-68.400000,46.633333]}" id="NCID0ER5FM" xlink:type="simple">46°38'N 68°24'W</named-content></named-content>), 4 Jul 1989, by IM Smith, IMS890067 • <bold>New York, USA</bold>: 1 ♂ from Cayuga County, Dutch Hollow Brook, beside Route 38A at Niles, 22 Jul 1990, by IM Smith, IMS900113A • <bold>Virginia, USA</bold>: 1 ♀ from Amherst County, beside Blue Ridge, Otter Creek (<named-content xmlns:xlink="http://www.w3.org/1999/xlink" content-type="dwc:verbatimCoordinates" xlink:type="simple"><named-content content-type="geo-json" specific-use="{&#34;type&#34;:&#34;Point&#34;,&#34;coordinates&#34;:[-79.324167,37.615833]}" id="NCID0E45FM" xlink:type="simple">37°36'57"N, 79°19'27"W</named-content></named-content>), 7 Sep 2007, by IM Smith, IMS070056A.</p></tp:treatment-sec><tp:treatment-sec sec-type="Type deposition" id="SECID0EC6FM"><title>Type deposition.</title><p>Holotype (♀), allotype (♂), and most paratypes (6 ♀; 4 ♂) deposited in the <named-content xmlns:xlink="http://www.w3.org/1999/xlink" content-type="dwc:institutional_code" xlink:type="simple">CNC</named-content>; other paratypes (3 ♀; 4 ♂) deposited in the <named-content xmlns:xlink="http://www.w3.org/1999/xlink" content-type="dwc:institutional_code" xlink:type="simple">ACUA</named-content>.</p></tp:treatment-sec><tp:treatment-sec sec-type="diagnosis" id="SECID0ES6FM"><title>Diagnosis.</title><p>
                    <italic><tp:taxon-name><tp:taxon-name-part taxon-name-part-type="genus" reg="Torrenticola">Torrenticola</tp:taxon-name-part> <tp:taxon-name-part taxon-name-part-type="species" reg="erectirostra">erectirostra</tp:taxon-name-part></tp:taxon-name></italic> are similar to other members of the Erectirostra Group (<italic><tp:taxon-name><tp:taxon-name-part taxon-name-part-type="genus" reg="Torrenticola">T.</tp:taxon-name-part> <tp:taxon-name-part taxon-name-part-type="species" reg="karambita">karambita</tp:taxon-name-part></tp:taxon-name></italic> and <italic><tp:taxon-name><tp:taxon-name-part taxon-name-part-type="genus" reg="Torrenticola">T.</tp:taxon-name-part> <tp:taxon-name-part taxon-name-part-type="species" reg="robisoni">robisoni</tp:taxon-name-part></tp:taxon-name></italic>), species with similar dorsal patterning, such as <tp:taxon-name><tp:taxon-name-part taxon-name-part-type="genus" reg="Rusetria">Rusetria</tp:taxon-name-part></tp:taxon-name> “4-Plate” group (<italic><tp:taxon-name><tp:taxon-name-part taxon-name-part-type="genus" reg="Torrenticola">T.</tp:taxon-name-part> <tp:taxon-name-part taxon-name-part-type="species" reg="dunni">dunni</tp:taxon-name-part></tp:taxon-name></italic>, <italic><tp:taxon-name><tp:taxon-name-part taxon-name-part-type="genus" reg="Torrenticola">T.</tp:taxon-name-part> <tp:taxon-name-part taxon-name-part-type="species" reg="glomerabilis">glomerabilis</tp:taxon-name-part></tp:taxon-name></italic>, <italic><tp:taxon-name><tp:taxon-name-part taxon-name-part-type="genus" reg="Torrenticola">T.</tp:taxon-name-part> <tp:taxon-name-part taxon-name-part-type="species" reg="kittatinniana">kittatinniana</tp:taxon-name-part></tp:taxon-name></italic>, <italic><tp:taxon-name><tp:taxon-name-part taxon-name-part-type="genus" reg="Torrenticola">T.</tp:taxon-name-part> <tp:taxon-name-part taxon-name-part-type="species" reg="pollani">pollani</tp:taxon-name-part></tp:taxon-name></italic>, <italic><tp:taxon-name><tp:taxon-name-part taxon-name-part-type="genus" reg="Torrenticola">T.</tp:taxon-name-part> <tp:taxon-name-part taxon-name-part-type="species" reg="rufoalba">rufoalba</tp:taxon-name-part></tp:taxon-name></italic> and <italic><tp:taxon-name><tp:taxon-name-part taxon-name-part-type="genus" reg="Torrenticola">T.</tp:taxon-name-part> <tp:taxon-name-part taxon-name-part-type="species" reg="shubini">shubini</tp:taxon-name-part></tp:taxon-name></italic>), Elongata Group (<italic><tp:taxon-name><tp:taxon-name-part taxon-name-part-type="genus" reg="Torrenticola">T.</tp:taxon-name-part> <tp:taxon-name-part taxon-name-part-type="species" reg="gorti">gorti</tp:taxon-name-part></tp:taxon-name></italic> and <italic><tp:taxon-name><tp:taxon-name-part taxon-name-part-type="genus" reg="Torrenticola">T.</tp:taxon-name-part> <tp:taxon-name-part taxon-name-part-type="species" reg="elongata">elongata</tp:taxon-name-part></tp:taxon-name></italic>), Neoanomala Group (<italic><tp:taxon-name><tp:taxon-name-part taxon-name-part-type="genus" reg="Torrenticola">T.</tp:taxon-name-part> <tp:taxon-name-part taxon-name-part-type="species" reg="interiorensis">interiorensis</tp:taxon-name-part></tp:taxon-name></italic> and <italic><tp:taxon-name><tp:taxon-name-part taxon-name-part-type="genus" reg="Torrenticola">T.</tp:taxon-name-part> <tp:taxon-name-part taxon-name-part-type="species" reg="neoanomala">neoanomala</tp:taxon-name-part></tp:taxon-name></italic>), <italic><tp:taxon-name><tp:taxon-name-part taxon-name-part-type="genus" reg="Torrenticola">T.</tp:taxon-name-part> <tp:taxon-name-part taxon-name-part-type="species" reg="bondi">bondi</tp:taxon-name-part></tp:taxon-name></italic>, <italic><tp:taxon-name><tp:taxon-name-part taxon-name-part-type="genus" reg="Torrenticola">T.</tp:taxon-name-part> <tp:taxon-name-part taxon-name-part-type="species" reg="irapalpa">irapalpa</tp:taxon-name-part></tp:taxon-name></italic>, <italic><tp:taxon-name><tp:taxon-name-part taxon-name-part-type="genus" reg="Torrenticola">T.</tp:taxon-name-part> <tp:taxon-name-part taxon-name-part-type="species" reg="racupalpa">racupalpa</tp:taxon-name-part></tp:taxon-name></italic>, and <italic><tp:taxon-name><tp:taxon-name-part taxon-name-part-type="genus" reg="Torrenticola">T.</tp:taxon-name-part> <tp:taxon-name-part taxon-name-part-type="species" reg="skvarlai">skvarlai</tp:taxon-name-part></tp:taxon-name></italic>. They can be differentiated from all other <italic><tp:taxon-name><tp:taxon-name-part taxon-name-part-type="genus" reg="Torrenticola">Torrenticola</tp:taxon-name-part></tp:taxon-name></italic>, except <italic><tp:taxon-name><tp:taxon-name-part taxon-name-part-type="genus" reg="Torrenticola">T.</tp:taxon-name-part> <tp:taxon-name-part taxon-name-part-type="species" reg="karambita">karambita</tp:taxon-name-part></tp:taxon-name></italic> and <italic><tp:taxon-name><tp:taxon-name-part taxon-name-part-type="genus" reg="Torrenticola">T.</tp:taxon-name-part> <tp:taxon-name-part taxon-name-part-type="species" reg="robisoni">robisoni</tp:taxon-name-part></tp:taxon-name></italic>, by having a dentate, upturned rostrum that is wide when viewed ventrally. <italic><tp:taxon-name><tp:taxon-name-part taxon-name-part-type="genus" reg="Torrenticola">T.</tp:taxon-name-part> <tp:taxon-name-part taxon-name-part-type="species" reg="erectirostra">erectirostra</tp:taxon-name-part></tp:taxon-name></italic> can be differentiated from <italic><tp:taxon-name><tp:taxon-name-part taxon-name-part-type="genus" reg="Torrenticola">T.</tp:taxon-name-part> <tp:taxon-name-part taxon-name-part-type="species" reg="karambita">karambita</tp:taxon-name-part></tp:taxon-name></italic> by having dorsal coloration (<italic><tp:taxon-name><tp:taxon-name-part taxon-name-part-type="genus" reg="Torrenticola">T.</tp:taxon-name-part> <tp:taxon-name-part taxon-name-part-type="species" reg="karambita">karambita</tp:taxon-name-part></tp:taxon-name></italic> is colorless) and a slightly more elongate rostrum (length/width ♀ = 1.72–1.91 in <italic><tp:taxon-name><tp:taxon-name-part taxon-name-part-type="genus" reg="Torrenticola">T.</tp:taxon-name-part> <tp:taxon-name-part taxon-name-part-type="species" reg="erectirostra">erectirostra</tp:taxon-name-part></tp:taxon-name></italic>, 1.57–1.62 in <italic><tp:taxon-name><tp:taxon-name-part taxon-name-part-type="genus" reg="Torrenticola">T.</tp:taxon-name-part> <tp:taxon-name-part taxon-name-part-type="species" reg="karambita">karambita</tp:taxon-name-part></tp:taxon-name></italic>; ♂ = 2.0–2.2 in <italic><tp:taxon-name><tp:taxon-name-part taxon-name-part-type="genus" reg="Torrenticola">T.</tp:taxon-name-part> <tp:taxon-name-part taxon-name-part-type="species" reg="erectirostra">erectirostra</tp:taxon-name-part></tp:taxon-name></italic>, 1.6–1.95 in <italic><tp:taxon-name><tp:taxon-name-part taxon-name-part-type="genus" reg="Torrenticola">T.</tp:taxon-name-part> <tp:taxon-name-part taxon-name-part-type="species" reg="karambita">karambita</tp:taxon-name-part></tp:taxon-name></italic>). <italic><tp:taxon-name><tp:taxon-name-part taxon-name-part-type="genus" reg="Torrenticola">T.</tp:taxon-name-part> <tp:taxon-name-part taxon-name-part-type="species" reg="erectirostra">erectirostra</tp:taxon-name-part></tp:taxon-name></italic> can be differentiated from <italic><tp:taxon-name><tp:taxon-name-part taxon-name-part-type="genus" reg="Torrenticola">T.</tp:taxon-name-part> <tp:taxon-name-part taxon-name-part-type="species" reg="robisoni">robisoni</tp:taxon-name-part></tp:taxon-name></italic> by having less elongate anterio-lateral platelets (length/width ♀ = 2.52–2.69 in <italic><tp:taxon-name><tp:taxon-name-part taxon-name-part-type="genus" reg="Torrenticola">T.</tp:taxon-name-part> <tp:taxon-name-part taxon-name-part-type="species" reg="erectirostra">erectirostra</tp:taxon-name-part></tp:taxon-name></italic>, 2.96–3.00 in <italic><tp:taxon-name><tp:taxon-name-part taxon-name-part-type="genus" reg="Torrenticola">T.</tp:taxon-name-part> <tp:taxon-name-part taxon-name-part-type="species" reg="robisoni">robisoni</tp:taxon-name-part></tp:taxon-name></italic>) and by being distributed in the Appalachians, while <italic><tp:taxon-name><tp:taxon-name-part taxon-name-part-type="genus" reg="Torrenticola">T.</tp:taxon-name-part> <tp:taxon-name-part taxon-name-part-type="species" reg="robisoni">robisoni</tp:taxon-name-part></tp:taxon-name></italic> is in the Interior Highlands.</p></tp:treatment-sec><tp:treatment-sec sec-type="description" id="SECID0E1KGM"><title>Description.</title><p>
                    <bold>Female (Figure <xref ref-type="fig" rid="F73">73</xref>)</bold> (n = 5) (holotype measurements in parentheses when available) with characters of the genus with following specifications.</p><p>
                    <bold>Dorsum</bold>— (690–750 (735) long; 480–510 (510) wide) ovoid with bluish-purple or purple coloration separated into anterior and posterior portions with orange medially. Anterio-medial platelets (150–165 (162.5) long; 62.5–75 (75) wide). Anterio-lateral platelets (195–225 (220) long; 77.5–83.75 (82.5) wide) free from dorsal plate. Dgl-4 closer to the edge of the dorsum than to the muscle scars (distance between Dgl-4 325–370 (370)). Dorsal plate proportions: dorsum length/width 1.41–1.47 (1.44); dorsal width/distance between Dgl-4 1.38–1.51 (1.38); anterio-medial platelet length/width 2.17–2.48 (2.17); anterio-lateral platelet length/width 2.52–2.69 (2.67); anterio-lateral/anterio-medial length 1.26–1.36 (1.35).</p><p>
                    <bold>Gnathosoma — Subcapitulum</bold> (315–350 (350) long (ventral); 225–247.5 (247.5) long (dorsal); 130–140 (130) tall) colorless. Rostrum (105–125 125) long; 55–72.5 (72.5) wide) wide and upturned with dentation. Chelicerae (320–345 (345) long) with curved fangs (45–55 (45) long). Subcapitular proportions: ventral length/height 2.42–2.69 (2.69); rostrum length/width 1.72–1.91 (1.72). <bold>Pedipalps</bold> short and stocky (especially tibiae) with tuberculate ventral extensions on femora and genua. Palpomeres: trochanter (45–55 (50) long); femur (100–107.5 (102.5) long); genu (57.5–67.5 (57.5) long); tibia (50–65 (62.5) long; 27.5–30 (28.75) wide); tarsus (17.5–20 (20) long). Palpomere proportions: femur/genu 1.48–1.78 (1.78); tibia/femur 0.50–0.61 (0.61); tibia length/width 1.82–2.17 (2.17).</p><p>
                    <bold>Venter</bold> — (860–920 (900) long; 580–650 (650) wide) colorless. Gnathosomal bay (210–220 long; 105–150 wide). Cxgl-4 far from apex. <bold>Medial suture</bold> (17.5–27.5 (22.5) long). <bold>Genital plates</bold> (187.5–202.5 (202.5) long; 162.5–180 (180) wide). Additional measurements: Cx-1 (330–360 (350) long (total); 140–160 (160) long (medial)); Cx-3 (410–460 (460) wide); anterior venter (192.5–220 (220) long). Ventral proportions: gnathosomal bay length/width 1.47–2.00; anterior venter/genital field length 0.98–1.09 (1.09); anterior venter length/genital field width 1.13–1.25 (1.22); anterior venter/medial suture 7.09–12.14 (9.78).</p><p>
                    <bold>Male (Figure <xref ref-type="fig" rid="F74">74</xref>)</bold> (n = 5) (allotypic measurements in parentheses when available) with characters of the genus with following specifications.</p><p>
                    <bold>Dorsum</bold> — (580–640 (620) long; 400–430 (400) wide) ovoid with bluish-purple or purple coloration separated into anterior and posterior portions with orange medially. Anterio-medial platelets (130–150 (138.75) long; 52.5–58.75 (58.75) wide). Anterio-lateral platelets (187.5–205 (205) long; 62.5–70 (68.75) wide) free from dorsal plate. Dgl-4 closer to the edge of the dorsum than to the muscle scars (distance between Dgl-4 275–305 (300)). Dorsal plate proportions: dorsum length/width 1.41–1.55 (1.55); dorsal width/distance between Dgl-4 1.33–1.45 (1.33); anterio-medial platelet length/width 2.26–2.73 (2.36); anterio-lateral platelet length/width 2.78–3.20 (2.98); anterio-lateral/anterio-medial length 1.37–1.48 (1.48).</p><p>
                    <bold>Gnathosoma — Subcapitulum</bold> (270–292.5 (285) long (ventral); 175–215 (197.5) long (dorsal); 96.25–110 (105) tall) colorless. Rostrum (90–107.5 (98.75) long; 45–50 (46.25) wide) wide and upturned with dentation. Chelicerae (265–285 (265) long) with curved fangs (45–50 (50) long). Subcapitular proportions: ventral length/height 2.45–2.86 (2.71); rostrum length/width 2.00–2.17 (2.14). <bold>Pedipalps</bold> short and stocky (especially tibiae) with tuberculate ventral extensions on femora and genua. Palpomeres: trochanter (42.5–47.5 (42.5) long); femur (80–91.25 (87.5) long); genu (55–57.5 (55) long); tibia (50–57.5 (50) long; 23.75–27.5 (23.75) wide); tarsus (15–17.5 (15) long). Palpomere proportions: femur/genu 1.39–1.59 (1.59); tibia/femur 0.57–0.63 (0.57); tibia length/width 2.00–2.11 (2.11).</p><p>
                    <bold>Venter</bold> — (720–780 (750) long; 470–495 (470) wide) colorless. Gnathosomal bay (167.5–177.5 (172.5) long; 100–105 (105) wide). Cxgl-4 far from apex. <bold>Medial suture</bold> (75–82.5 (75) long). <bold>Genital plates</bold> (152.5–165 (157.5) long; 112.5–125 (112.5) wide). Additional measurements: Cx-1 (290–330 (310) long (total); 125–150 (140) long (medial)); Cx-3 (360–390 (360) wide); anterior venter (232.5–250 (250) long). Ventral proportions: gnathosomal bay length/width 1.60–1.78 (1.64); anterior venter/genital field length 1.47–1.64 (1.59); anterior venter length/genital field width 1.94–2.22 (2.22); anterior venter/medial suture 2.94–3.33 (3.33).</p><p>
                    <bold>Immatures</bold> unknown.</p></tp:treatment-sec><tp:treatment-sec sec-type="etymology" id="SECID0EYMGM"><title>Etymology.</title><p>Specific epithet (<italic><tp:taxon-name><tp:taxon-name-part taxon-name-part-type="species" reg="erectirostra">erectirostra</tp:taxon-name-part></tp:taxon-name></italic>) refers to the upturned rostrum characteristic of members of the Erectirostra Group (<italic>erectus</italic>, raised up; <italic>rostrum</italic>, L. snout).</p></tp:treatment-sec><tp:treatment-sec sec-type="distribution" id="SECID0EMNGM"><title>Distribution.</title><p>Appalachians (Figure <xref ref-type="fig" rid="F72">72</xref>).</p><fig id="F72" position="float" orientation="portrait"><label>Figure 72.</label><caption><p>
          <italic><tp:taxon-name><tp:taxon-name-part taxon-name-part-type="genus" reg="Torrenticola">Torrenticola</tp:taxon-name-part> <tp:taxon-name-part taxon-name-part-type="species" reg="erectirostra">erectirostra</tp:taxon-name-part></tp:taxon-name></italic> sp. n. distribution.</p></caption><graphic xmlns:xlink="http://www.w3.org/1999/xlink" xlink:href="zookeys-701-001-g072.jpg" position="float" orientation="portrait" xlink:type="simple" id="oo_157091.jpg"/></fig><fig id="F73" position="float" orientation="portrait"><label>Figure 73.</label><caption><p>
          <italic><tp:taxon-name><tp:taxon-name-part taxon-name-part-type="genus" reg="Torrenticola">Torrenticola</tp:taxon-name-part> <tp:taxon-name-part taxon-name-part-type="species" reg="erectirostra">erectirostra</tp:taxon-name-part></tp:taxon-name></italic> sp. n. female: <bold>A</bold> dorsal plates <bold>B</bold> venter (legs removed) <bold>C</bold> subcapitulum <bold>D</bold> pedipalp (setae not accurately depicted). Scale = 100 µm.</p></caption><graphic xmlns:xlink="http://www.w3.org/1999/xlink" xlink:href="zookeys-701-001-g073.jpg" position="float" orientation="portrait" xlink:type="simple" id="oo_157092.jpg"/></fig><fig id="F74" position="float" orientation="portrait"><label>Figure 74.</label><caption><p>
          <italic><tp:taxon-name><tp:taxon-name-part taxon-name-part-type="genus" reg="Torrenticola">Torrenticola</tp:taxon-name-part> <tp:taxon-name-part taxon-name-part-type="species" reg="erectirostra">erectirostra</tp:taxon-name-part></tp:taxon-name></italic> sp. n. male: <bold>A</bold> dorsal plates <bold>B</bold> venter (legs removed) <bold>C</bold> subcapitulum <bold>D</bold> pedipalp (setae not accurately depicted). Scale = 100 µm.</p></caption><graphic xmlns:xlink="http://www.w3.org/1999/xlink" xlink:href="zookeys-701-001-g074.jpg" position="float" orientation="portrait" xlink:type="simple" id="oo_157093.jpg"/></fig></tp:treatment-sec><tp:treatment-sec sec-type="remarks" id="SECID0EOQGM"><title>Remarks.</title><p>
                    <italic><tp:taxon-name><tp:taxon-name-part taxon-name-part-type="genus" reg="Torrenticola">Torrenticola</tp:taxon-name-part> <tp:taxon-name-part taxon-name-part-type="species" reg="erectirostra">erectirostra</tp:taxon-name-part></tp:taxon-name></italic> groups with other members of the Raptor Complex with high support and specimens are 2.7% different from each other in <abbrev xmlns:xlink="http://www.w3.org/1999/xlink" xlink:title="cytochrome c oxidase subunit 1" id="ABBRID0E6QGM" xlink:type="simple">COI</abbrev> sequence. This variation in <abbrev xmlns:xlink="http://www.w3.org/1999/xlink" xlink:title="cytochrome c oxidase subunit 1" id="ABBRID0EDRGM" xlink:type="simple">COI</abbrev> is higher than in most species hypotheses proposed herein, especially since those specimens were form the same region (New Brunswick). However, we could not find morphological differences that corresponded to clades in our analysis, and we were only able to examine four sequence, therefore, we consider these specimens to represent a single species hypothesis.</p><p>This species groups with <italic><tp:taxon-name><tp:taxon-name-part taxon-name-part-type="genus" reg="Torrenticola">T.</tp:taxon-name-part> <tp:taxon-name-part taxon-name-part-type="species" reg="karambita">karambita</tp:taxon-name-part></tp:taxon-name></italic> and <italic><tp:taxon-name><tp:taxon-name-part taxon-name-part-type="genus" reg="Torrenticola">T.</tp:taxon-name-part> <tp:taxon-name-part taxon-name-part-type="species" reg="robisoni">robisoni</tp:taxon-name-part></tp:taxon-name></italic> to form the Erectirostra Identification Group, which can be readily identified by the shape of the rostrum.</p><p>This species hypothesis is supported by biogeography, molecular divergence (although <abbrev xmlns:xlink="http://www.w3.org/1999/xlink" xlink:title="cytochrome c oxidase subunit 1" id="ABBRID0EBSGM" xlink:type="simple">COI</abbrev> variation is greater than most hypotheses herein), and by the morphological characters outlined in the diagnosis.</p></tp:treatment-sec></tp:taxon-treatment>
