# Supplementary material for: Revision of torrent mites (Parasitengona, Torrenticolidae, Torrenticola) of the United States and Canada: 90 descriptions, molecular phylogenetics, and a key to species
Source: Zookeys. 2017 Sep 21;(701):1–496. doi: 10.3897/zookeys.701.13261 (PMC5674090; doi:10.3897/zookeys.701.13261)
Supplement: XML Treatment for Torrenticola feminellai [file zookeys.701.13261-treatment21.xml]

<!DOCTYPE tp:taxon-treatment
  PUBLIC "-//TaxonX//DTD Taxonomic Treatment Publishing DTD v0 20100105//EN" "tax-treatment-NSO.dtd">
<tp:taxon-treatment xmlns:tp="http://www.plazi.org/taxpub"><tp:treatment-meta><kwd-group><label>Taxon classification</label><kwd><named-content xmlns:xlink="http://www.w3.org/1999/xlink" content-type="kingdom">Animalia</named-content></kwd><kwd><named-content xmlns:xlink="http://www.w3.org/1999/xlink" content-type="order">Trombidiformes</named-content></kwd><kwd><named-content xmlns:xlink="http://www.w3.org/1999/xlink" content-type="family">Torrenticolidae</named-content></kwd></kwd-group><mixed-citation publication-type="journal"><person-group><name><surname>Fisher</surname><given-names>J. Ray</given-names></name><name><surname>Fisher</surname><given-names>Danielle M.</given-names></name><name><surname>Skvarla</surname><given-names>Michael J.</given-names></name><name><surname>Nelson</surname><given-names>Whitney A.</given-names></name><name><surname>Dowling</surname><given-names>Ashley P.G.</given-names></name></person-group><article-title>Revision of torrent mites (<tp:taxon-name><tp:taxon-name-part taxon-name-part-type="clade">Parasitengona</tp:taxon-name-part></tp:taxon-name>, <tp:taxon-name><tp:taxon-name-part taxon-name-part-type="family">Torrenticolidae</tp:taxon-name-part></tp:taxon-name>, <italic><tp:taxon-name><tp:taxon-name-part taxon-name-part-type="genus" reg="Torrenticola">Torrenticola</tp:taxon-name-part></tp:taxon-name></italic>) of the United States and Canada: 90 descriptions, molecular phylogenetics, and a key to species</article-title><source>Zookeys</source><day>21</day><month>9</month><year>2017</year><volume>2017</volume><issue>701</issue><fpage>1</fpage><lpage>496</lpage><pub-id pub-id-type="doi">10.3897/zookeys.701.13261</pub-id></mixed-citation></tp:treatment-meta><tp:nomenclature><tp:taxon-name>
                    <tp:taxon-name-part taxon-name-part-type="genus" reg="Torrenticola">Torrenticola</tp:taxon-name-part>
                    <tp:taxon-name-part taxon-name-part-type="species" reg="feminellai">feminellai</tp:taxon-name-part>
                    <object-id xmlns:xlink="http://www.w3.org/1999/xlink" content-type="zoobank" xlink:type="simple">http://zoobank.org/2978C7F1-76AE-4DAE-BDB8-550F75271E50</object-id>
                  </tp:taxon-name><tp:taxon-authority>Fisher &amp; Dowling</tp:taxon-authority><tp:taxon-status xmlns:xlink="http://www.w3.org/1999/xlink" xlink:type="simple">sp. n.</tp:taxon-status></tp:nomenclature><tp:treatment-sec sec-type="material" id="SECID0ENTGM"><title>Material examined.</title><p>HOLOTYPE (♀): from USA, Georgia, Chattooga County, Cloudland; beside Rt. 48 just east of Alabama state line, (<named-content xmlns:xlink="http://www.w3.org/1999/xlink" content-type="dwc:verbatimCoordinates" xlink:type="simple"><named-content content-type="geo-json" specific-use="{&#34;type&#34;:&#34;Point&#34;,&#34;coordinates&#34;:[-85.508333,34.525278]}" id="NCID0EWTGM" xlink:type="simple">34°31'31"N, 85°30'30"W</named-content></named-content>), 29 September 2005, by IM Smith, IMS050110A.</p><p>PARATYPES (4 ♀; 6 ♂): <bold>Georgia, USA</bold> : 2 ♀ and 4 ♂ from Chattooga County, Cloudland; beside Rt. 48 just east of Alabama State line, (<named-content xmlns:xlink="http://www.w3.org/1999/xlink" content-type="dwc:verbatimCoordinates" xlink:type="simple"><named-content content-type="geo-json" specific-use="{&#34;type&#34;:&#34;Point&#34;,&#34;coordinates&#34;:[-85.508333,34.525278]}" id="NCID0ECUGM" xlink:type="simple">34°31'31"N, 85°30'30"W</named-content></named-content>), 28 September 1992, by IM Smith, IMS920056A • 1 ♂ (ALLOTYPE) from Chattooga County, Cloudland; beside Rt. 48 just east of Alabama state line, (<named-content xmlns:xlink="http://www.w3.org/1999/xlink" content-type="dwc:verbatimCoordinates" xlink:type="simple"><named-content content-type="geo-json" specific-use="{&#34;type&#34;:&#34;Point&#34;,&#34;coordinates&#34;:[-85.508333,34.525278]}" id="NCID0EKUGM" xlink:type="simple">34°31'31"N, 85°30'30"W</named-content></named-content>), 29 September 2005, by IM Smith, IMS050110A • 2 ♀ and 1 ♂ from Chattooga County, Cloudland; beside Rt. 48 just east of Alabama state line, (<named-content xmlns:xlink="http://www.w3.org/1999/xlink" content-type="dwc:verbatimCoordinates" xlink:type="simple"><named-content content-type="geo-json" specific-use="{&#34;type&#34;:&#34;Point&#34;,&#34;coordinates&#34;:[-85.508333,34.525278]}" id="NCID0ESUGM" xlink:type="simple">34°31'31"N, 85°30'30"W</named-content></named-content>), 29 September 2005, by IM Smith, IMS050110A.</p></tp:treatment-sec><tp:treatment-sec sec-type="Type deposition" id="SECID0EXUGM"><title>Type deposition.</title><p>Holotype (♀), allotype (♂), and some paratypes (2 ♀; 3 ♂) deposited in the <named-content xmlns:xlink="http://www.w3.org/1999/xlink" content-type="dwc:institutional_code" xlink:type="simple">CNC</named-content>; other paratypes (2 ♀; 2 ♂) deposited in the <named-content xmlns:xlink="http://www.w3.org/1999/xlink" content-type="dwc:institutional_code" xlink:type="simple">ACUA</named-content>.</p></tp:treatment-sec><tp:treatment-sec sec-type="diagnosis" id="SECID0EHVGM"><title>Diagnosis.</title><p>
                    <italic><tp:taxon-name><tp:taxon-name-part taxon-name-part-type="genus" reg="Torrenticola">Torrenticola</tp:taxon-name-part> <tp:taxon-name-part taxon-name-part-type="species" reg="feminellai">feminellai</tp:taxon-name-part></tp:taxon-name></italic> are similar to other members of the <tp:taxon-name><tp:taxon-name-part taxon-name-part-type="genus" reg="Rusetria">Rusetria</tp:taxon-name-part></tp:taxon-name> “Eastern 2-Plates” group (<italic><tp:taxon-name><tp:taxon-name-part taxon-name-part-type="genus" reg="Torrenticola">T.</tp:taxon-name-part> <tp:taxon-name-part taxon-name-part-type="species" reg="biscutella">biscutella</tp:taxon-name-part></tp:taxon-name></italic>, <italic><tp:taxon-name><tp:taxon-name-part taxon-name-part-type="genus" reg="Torrenticola">T.</tp:taxon-name-part> <tp:taxon-name-part taxon-name-part-type="species" reg="caerulea">caerulea</tp:taxon-name-part></tp:taxon-name></italic>, <italic><tp:taxon-name><tp:taxon-name-part taxon-name-part-type="genus" reg="Torrenticola">T.</tp:taxon-name-part> <tp:taxon-name-part taxon-name-part-type="species" reg="delicatexa">delicatexa</tp:taxon-name-part></tp:taxon-name></italic>, <italic><tp:taxon-name><tp:taxon-name-part taxon-name-part-type="genus" reg="Torrenticola">T.</tp:taxon-name-part> <tp:taxon-name-part taxon-name-part-type="species" reg="indistincta">indistincta</tp:taxon-name-part></tp:taxon-name></italic>, <italic><tp:taxon-name><tp:taxon-name-part taxon-name-part-type="genus" reg="Torrenticola">T.</tp:taxon-name-part> <tp:taxon-name-part taxon-name-part-type="species" reg="malarkeyorum">malarkeyorum</tp:taxon-name-part></tp:taxon-name></italic>, <italic><tp:taxon-name><tp:taxon-name-part taxon-name-part-type="genus" reg="Torrenticola">T.</tp:taxon-name-part> <tp:taxon-name-part taxon-name-part-type="species" reg="pendula">pendula</tp:taxon-name-part></tp:taxon-name></italic>, <italic><tp:taxon-name><tp:taxon-name-part taxon-name-part-type="genus" reg="Torrenticola">T.</tp:taxon-name-part> <tp:taxon-name-part taxon-name-part-type="species" reg="sellersorum">sellersorum</tp:taxon-name-part></tp:taxon-name></italic>, <italic><tp:taxon-name><tp:taxon-name-part taxon-name-part-type="genus" reg="Torrenticola">T.</tp:taxon-name-part> <tp:taxon-name-part taxon-name-part-type="species" reg="tysoni">tysoni</tp:taxon-name-part></tp:taxon-name></italic>, <italic><tp:taxon-name><tp:taxon-name-part taxon-name-part-type="genus" reg="Torrenticola">T.</tp:taxon-name-part> <tp:taxon-name-part taxon-name-part-type="species" reg="ululata">ululata</tp:taxon-name-part></tp:taxon-name></italic>, <italic><tp:taxon-name><tp:taxon-name-part taxon-name-part-type="genus" reg="Torrenticola">T.</tp:taxon-name-part> <tp:taxon-name-part taxon-name-part-type="species" reg="whitneyae">whitneyae</tp:taxon-name-part></tp:taxon-name></italic>, and <italic><tp:taxon-name><tp:taxon-name-part taxon-name-part-type="genus" reg="Torrenticola">T.</tp:taxon-name-part> <tp:taxon-name-part taxon-name-part-type="species" reg="microbiscutella">microbiscutella</tp:taxon-name-part></tp:taxon-name></italic>) in having anterio-lateral platelets fused to the dorsal plate, having dorsal coloration separated into anterior and posterior portions (except <italic><tp:taxon-name><tp:taxon-name-part taxon-name-part-type="genus" reg="Torrenticola">T.</tp:taxon-name-part> <tp:taxon-name-part taxon-name-part-type="species" reg="ululata">ululata</tp:taxon-name-part></tp:taxon-name></italic> and <italic><tp:taxon-name><tp:taxon-name-part taxon-name-part-type="genus" reg="Torrenticola">T.</tp:taxon-name-part> <tp:taxon-name-part taxon-name-part-type="species" reg="indistincta">indistincta</tp:taxon-name-part></tp:taxon-name></italic>), and being distributed in the east. <italic><tp:taxon-name><tp:taxon-name-part taxon-name-part-type="genus" reg="Torrenticola">T.</tp:taxon-name-part> <tp:taxon-name-part taxon-name-part-type="species" reg="feminellai">feminellai</tp:taxon-name-part></tp:taxon-name></italic> can be differentiated from all other Eastern 2-Plates by having a more elongate rostrum (length/width ♀ = 3.05–3.38 in <italic><tp:taxon-name><tp:taxon-name-part taxon-name-part-type="genus" reg="Torrenticola">T.</tp:taxon-name-part> <tp:taxon-name-part taxon-name-part-type="species" reg="feminellai">feminellai</tp:taxon-name-part></tp:taxon-name></italic>, 2.33–3.00 in others; ♂ = 3.14–3.38 in <italic><tp:taxon-name><tp:taxon-name-part taxon-name-part-type="genus" reg="Torrenticola">T.</tp:taxon-name-part> <tp:taxon-name-part taxon-name-part-type="species" reg="feminellai">feminellai</tp:taxon-name-part></tp:taxon-name></italic>, 2.50–3.05 in others), except <italic><tp:taxon-name><tp:taxon-name-part taxon-name-part-type="genus" reg="Torrenticola">T.</tp:taxon-name-part> <tp:taxon-name-part taxon-name-part-type="species" reg="tysoni">tysoni</tp:taxon-name-part></tp:taxon-name></italic> (3.06–3.50). Additionally, <italic><tp:taxon-name><tp:taxon-name-part taxon-name-part-type="genus" reg="Torrenticola">T.</tp:taxon-name-part> <tp:taxon-name-part taxon-name-part-type="species" reg="feminellai">feminellai</tp:taxon-name-part></tp:taxon-name></italic> can be differentiated from all other Eastern 2-Plates by having a distinct dorsal pattern.</p></tp:treatment-sec><tp:treatment-sec sec-type="description" id="SECID0EE3GM"><title>Description.</title><p>
                    <bold>Female (Figure <xref ref-type="fig" rid="F76">76</xref>)</bold> (n = 5) (holotype measurements in parentheses when available) with characters of the genus with following specifications.</p><p>
                    <bold>Dorsum</bold> — (590–690 (640) long; 470–540 (500) wide) circular with reddish-purple coloration in the shape of an hourglass. Anterio-medial platelets (137.5–150 (150) long; 52.5–55 (55) wide). Anterio-lateral platelets (185–202.5 (202.5) long; 75–80 (75) wide) partially fused to dorsal plate. Dgl-4 approximately halfway between the edge of the dorsum and the muscle scars (distance between Dgl-4 290–310 (290)). Dorsal plate proportions: dorsum length/width 1.24–1.33 (1.28); dorsal width/distance between Dgl-4 1.59–1.74 (1.72); anterio-medial platelet length/width 2.62–2.76 (2.73); anterio-lateral platelet length/width 2.34–2.70 (2.70); anterio-lateral/anterio-medial length 1.25–1.36 (1.35).</p><p>
                    <bold>Gnathosoma — Subcapitulum</bold> (320–357.5 (352.5) long (ventral); 245–275 (267.5) long (dorsal); 140–160 (160) tall) colorless. Rostrum (135–157.5 (145) long; 40–47.5 (47.5) wide). Chelicerae (335–375 (375) long) with curved fangs (65–75 (70) long). Subcapitular proportions: ventral length/height 2.17–2.30 (2.20); rostrum length/width 3.05–3.38 (3.05). <bold>Pedipalps</bold> with tuberculate ventral extensions on femora and genua. Palpomeres: trochanter (46.25–52.5 (52.5) long); femur (117.5–140 (140) long); genu (65–77.5 (75) long); tibia (90–100 (100) long; 22.5–25 (25) wide); tarsus (17.5–20 (20) long). Palpomere proportions: femur/genu 1.73–1.87 (1.87); tibia/femur 0.71–0.77 (0.71); tibia length/width 3.85–4.11 (4.00).</p><p>
                    <bold>Venter</bold> — (670–760 (700) long; 550–690 (550) wide) colorless. Gnathosomal bay (177.5–195 (195) long; 80–115 (80) wide). Cxgl-4 subapical. <bold>Medial suture</bold> absent. <bold>Genital plates</bold> (185–195 (195) long; 167.5–180 (170) wide). Additional measurements: Cx-1 (310–320 (320) long (total); 120–140 (125) long (medial)); Cx-3 (340–410 (360) wide); anterior venter (130–140 (130) long). Ventral proportions: gnathosomal bay length/width 1.61–2.44 (2.44); anterior venter/genital field length 0.67–0.76 (0.67); anterior venter length/genital field width 0.74–0.82 (0.76).</p><p>
                    <bold>Male (Figure <xref ref-type="fig" rid="F77">77</xref>)</bold> (n = 5) (allotypic measurements in parentheses when available) with characters of the genus with following specifications.</p><p>
                    <bold>Dorsum</bold> — (520–565 (545) long; 370–410 (390) wide) circular with reddish-purple coloration in the shape of an hourglass. Anterio-medial platelets (115–126.25 (122.5) long; 42.5–50 (45) wide). Anterio-lateral platelets (150–180 (155) long; 55–67.5 (60) wide) partially fused to dorsal plate. Dgl-4 approximately halfway between the edge of the dorsum and the muscle scars (distance between Dgl-4 215–250 (245)). Dorsal plate proportions: dorsum length/width 1.36–1.42 (1.40); dorsal width/distance between Dgl-4 1.54–1.72 (1.59); anterio-medial platelet length/width 2.42–2.82 (2.72); anterio-lateral platelet length/width 2.58–2.77 (2.58); anterio-lateral/anterio-medial length 1.27–1.43 (1.27).</p><p>
                    <bold>Gnathosoma — Subcapitulum</bold> (270–300 (290) long (ventral); 200–227.5 (215) long (dorsal); 105–120 (115) tall) colorless. Rostrum (110–120 (120) long; 32.5–37.5 (37.5) wide). Chelicerae (270–310 (295) long) with curved fangs (50–60 (55) long). Subcapitular proportions: ventral length/height 2.50–2.59 (2.52); rostrum length/width 3.14–3.38 (3.20). <bold>Pedipalps</bold> with tuberculate ventral extensions on femora and genua. Palpomeres: trochanter (35–45 (42.5) long); femur (95–112.5 (105) long); genu (60–65 (62.5) long); tibia (77.5–86.25 (85) long; 20–23.75 (21.25) wide); tarsus (15–17.5 (17.5) long). Palpomere proportions: femur/genu 1.58–1.75 (1.68); tibia/femur 0.76–0.82 (0.81); tibia length/width 3.63–4.00 (4.00).</p><p>
                    <bold>Venter</bold> — (610–685 (640) long; 415–470 (470) colorless. Gnathosomal bay (135–160 (155) long; 62.5–70 (62.5) wide). Cxgl-4 subapical. <bold>Medial suture</bold> (65–75 (70) long). <bold>Genital plates</bold> (130–140 (140) long; 115–125 (120) wide). Additional measurements: Cx-1 (245–290 (270) long (total); 105–130 (120) long (medial)); Cx-3 (285–315 (315) wide); anterior venter (190–205 (195) long). Ventral proportions: gnathosomal bay length/width 2.00–2.48 (2.48); anterior venter/genital field length 1.39–1.49 (1.39); anterior venter length/genital field width 1.58–1.72 (1.63); anterior venter/medial suture 2.60–2.93 (2.79).</p><p>
                    <bold>Immatures</bold> unknown.</p></tp:treatment-sec><tp:treatment-sec sec-type="etymology" id="SECID0EC5GM"><title>Etymology.</title><p>Specific epithet (<italic><tp:taxon-name><tp:taxon-name-part taxon-name-part-type="species" reg="feminellai">feminellai</tp:taxon-name-part></tp:taxon-name></italic>) named in honor of Jack Feminella, professor of biology at Auburn University, who believed in me (JRF) enough to employ me as a lab technician in stream ecology, write a winning recommendation letter for graduate school, and was the first to teach me how to conduct self-directed research.</p></tp:treatment-sec><tp:treatment-sec sec-type="distribution" id="SECID0ES5GM"><title>Distribution.</title><p>Southern Appalachians, Georgia (Figure <xref ref-type="fig" rid="F75">75</xref>).</p><fig id="F75" position="float" orientation="portrait"><label>Figure 75.</label><caption><p>
          <italic><tp:taxon-name><tp:taxon-name-part taxon-name-part-type="genus" reg="Torrenticola">Torrenticola</tp:taxon-name-part> <tp:taxon-name-part taxon-name-part-type="species" reg="feminellai">feminellai</tp:taxon-name-part></tp:taxon-name></italic> sp. n. distribution.</p></caption><graphic xmlns:xlink="http://www.w3.org/1999/xlink" xlink:href="zookeys-701-001-g075.jpg" position="float" orientation="portrait" xlink:type="simple" id="oo_157094.jpg"/></fig><fig id="F76" position="float" orientation="portrait"><label>Figure 76.</label><caption><p>
          <italic><tp:taxon-name><tp:taxon-name-part taxon-name-part-type="genus" reg="Torrenticola">Torrenticola</tp:taxon-name-part> <tp:taxon-name-part taxon-name-part-type="species" reg="feminellai">feminellai</tp:taxon-name-part></tp:taxon-name></italic> sp. n. female: <bold>A</bold> dorsal plates <bold>B</bold> venter (legs removed) <bold>C</bold> subcapitulum <bold>D</bold> pedipalp (setae not accurately depicted). Scale = 100 µm.</p></caption><graphic xmlns:xlink="http://www.w3.org/1999/xlink" xlink:href="zookeys-701-001-g076.jpg" position="float" orientation="portrait" xlink:type="simple" id="oo_157095.jpg"/></fig><fig id="F77" position="float" orientation="portrait"><label>Figure 77.</label><caption><p>
          <italic><tp:taxon-name><tp:taxon-name-part taxon-name-part-type="genus" reg="Torrenticola">Torrenticola</tp:taxon-name-part> <tp:taxon-name-part taxon-name-part-type="species" reg="feminellai">feminellai</tp:taxon-name-part></tp:taxon-name></italic> sp. n. male: <bold>A</bold> dorsal plates <bold>B</bold> venter (legs removed) <bold>C</bold> subcapitulum <bold>D</bold> pedipalp (setae not accurately depicted). Scale = 100 µm.</p></caption><graphic xmlns:xlink="http://www.w3.org/1999/xlink" xlink:href="zookeys-701-001-g077.jpg" position="float" orientation="portrait" xlink:type="simple" id="oo_157096.jpg"/></fig></tp:treatment-sec><tp:treatment-sec sec-type="remarks" id="SECID0EUBHM"><title>Remarks.</title><p>Unfortunately, we were unable to acquire fresh material of <italic><tp:taxon-name><tp:taxon-name-part taxon-name-part-type="genus" reg="Torrenticola">Torrenticola</tp:taxon-name-part> <tp:taxon-name-part taxon-name-part-type="species" reg="feminellai">feminellai</tp:taxon-name-part></tp:taxon-name></italic> and therefore this species is not included in our phylogenetic analyses. However, we were able to examine morphology with material preserved in <abbrev xmlns:xlink="http://www.w3.org/1999/xlink" xlink:title="50% glycerol, 10% glacial acetic acid, 40% water" id="ABBRID0EFCHM" xlink:type="simple">GAW</abbrev>. The overall similarity, distribution in the east, and fusion of the dorso-lateral platelets to the dorsal plate, are consistent with placing this species in the <tp:taxon-name><tp:taxon-name-part taxon-name-part-type="genus" reg="Rusetria">Rusetria</tp:taxon-name-part></tp:taxon-name> Complex and the Eastern 2-Plate Identification Group.</p></tp:treatment-sec></tp:taxon-treatment>
