# Supplementary material for: Revision of torrent mites (Parasitengona, Torrenticolidae, Torrenticola) of the United States and Canada: 90 descriptions, molecular phylogenetics, and a key to species
Source: Zookeys. 2017 Sep 21;(701):1–496. doi: 10.3897/zookeys.701.13261 (PMC5674090; doi:10.3897/zookeys.701.13261)
Supplement: XML Treatment for Torrenticola flangipalpa [file zookeys.701.13261-treatment22.xml]

<!DOCTYPE tp:taxon-treatment
  PUBLIC "-//TaxonX//DTD Taxonomic Treatment Publishing DTD v0 20100105//EN" "tax-treatment-NSO.dtd">
<tp:taxon-treatment xmlns:tp="http://www.plazi.org/taxpub"><tp:treatment-meta><kwd-group><label>Taxon classification</label><kwd><named-content xmlns:xlink="http://www.w3.org/1999/xlink" content-type="kingdom">Animalia</named-content></kwd><kwd><named-content xmlns:xlink="http://www.w3.org/1999/xlink" content-type="order">Trombidiformes</named-content></kwd><kwd><named-content xmlns:xlink="http://www.w3.org/1999/xlink" content-type="family">Torrenticolidae</named-content></kwd></kwd-group><mixed-citation publication-type="journal"><person-group><name><surname>Fisher</surname><given-names>J. Ray</given-names></name><name><surname>Fisher</surname><given-names>Danielle M.</given-names></name><name><surname>Skvarla</surname><given-names>Michael J.</given-names></name><name><surname>Nelson</surname><given-names>Whitney A.</given-names></name><name><surname>Dowling</surname><given-names>Ashley P.G.</given-names></name></person-group><article-title>Revision of torrent mites (<tp:taxon-name><tp:taxon-name-part taxon-name-part-type="clade">Parasitengona</tp:taxon-name-part></tp:taxon-name>, <tp:taxon-name><tp:taxon-name-part taxon-name-part-type="family">Torrenticolidae</tp:taxon-name-part></tp:taxon-name>, <italic><tp:taxon-name><tp:taxon-name-part taxon-name-part-type="genus" reg="Torrenticola">Torrenticola</tp:taxon-name-part></tp:taxon-name></italic>) of the United States and Canada: 90 descriptions, molecular phylogenetics, and a key to species</article-title><source>Zookeys</source><day>21</day><month>9</month><year>2017</year><volume>2017</volume><issue>701</issue><fpage>1</fpage><lpage>496</lpage><pub-id pub-id-type="doi">10.3897/zookeys.701.13261</pub-id></mixed-citation></tp:treatment-meta><tp:nomenclature><tp:taxon-name>
                    <tp:taxon-name-part taxon-name-part-type="genus" reg="Torrenticola">Torrenticola</tp:taxon-name-part>
                    <tp:taxon-name-part taxon-name-part-type="species" reg="flangipalpa">flangipalpa</tp:taxon-name-part>
                    <object-id xmlns:xlink="http://www.w3.org/1999/xlink" content-type="zoobank" xlink:type="simple">http://zoobank.org/FDF11FC8-56B5-49BE-B5FC-CF7D42E9213E</object-id>
                  </tp:taxon-name><tp:taxon-authority>Fisher &amp; Dowling</tp:taxon-authority><tp:taxon-status xmlns:xlink="http://www.w3.org/1999/xlink" xlink:type="simple">sp. n.</tp:taxon-status></tp:nomenclature><tp:treatment-sec sec-type="material" id="SECID0EXDHM"><title>Material examined.</title><p>HOLOTYPE (♀): from USA, Alabama, Lauderdale County, Natchez Trace Parkway, (<named-content xmlns:xlink="http://www.w3.org/1999/xlink" content-type="dwc:verbatimCoordinates" xlink:type="simple"><named-content content-type="geo-json" specific-use="{&#34;type&#34;:&#34;Point&#34;,&#34;coordinates&#34;:[-87.828056,34.941944]}" id="NCID0EAEHM" xlink:type="simple">34°56'31"N, 87°49'41"W</named-content></named-content>), 27 Sep 2010, by IM Smith, IMS100162, DNA 1310.</p><p>PARATYPES (5 ♀; 7 ♂): <bold>Alabama, USA</bold>: 3 ♂ from Lauderdale County, Natchez Trace Parkway, (<named-content xmlns:xlink="http://www.w3.org/1999/xlink" content-type="dwc:verbatimCoordinates" xlink:type="simple"><named-content content-type="geo-json" specific-use="{&#34;type&#34;:&#34;Point&#34;,&#34;coordinates&#34;:[-87.828056,34.941944]}" id="NCID0EMEHM" xlink:type="simple">34°56'31"N, 87°49'41"W</named-content></named-content>), 24 Sep 2009, by IM Smith, IMS090121 • 1 ♂ (ALLOTYPE) from Lauderdale County, Natchez Trace Parkway, (<named-content xmlns:xlink="http://www.w3.org/1999/xlink" content-type="dwc:verbatimCoordinates" xlink:type="simple"><named-content content-type="geo-json" specific-use="{&#34;type&#34;:&#34;Point&#34;,&#34;coordinates&#34;:[-87.828056,34.941944]}" id="NCID0EUEHM" xlink:type="simple">34°56'31"N, 87°49'41"W</named-content></named-content>), 27 Sep 2010, by IM Smith, IMS100162, DNA 1309 • 1 ♀ and 2 ♂ from Lauderdale County, Natchez Trace Parkway, (<named-content xmlns:xlink="http://www.w3.org/1999/xlink" content-type="dwc:verbatimCoordinates" xlink:type="simple"><named-content content-type="geo-json" specific-use="{&#34;type&#34;:&#34;Point&#34;,&#34;coordinates&#34;:[-87.828056,34.941944]}" id="NCID0E3EHM" xlink:type="simple">34°56'31"N, 87°49'41"W</named-content></named-content>), 27 Sep 2010, by IM Smith, IMS100162 • <bold>Arkansas, USA</bold>: 1 ♀ from Carroll County, beside Route 62, Kings River, 21 Jul 1960, by DR Cook, DRC600026 • <bold>Kentucky, USA</bold>: 1 ♀ from Larue County, beside Route 31E, 4 kilometers south of Route 61 at Hodgenville (<named-content xmlns:xlink="http://www.w3.org/1999/xlink" content-type="dwc:verbatimCoordinates" xlink:type="simple"><named-content content-type="geo-json" specific-use="{&#34;type&#34;:&#34;Point&#34;,&#34;coordinates&#34;:[-85.700000,37.583333]}" id="NCID0EIFHM" xlink:type="simple">37°35'N, 85°42'W</named-content></named-content>), 28 May 1992, by IM Smith, IMS920014 • <bold>North Carolina, USA</bold>: 1 ♀ and 1 ♂ from Haywood County, Great Smokey Mountains National Park, Big Creek (<named-content xmlns:xlink="http://www.w3.org/1999/xlink" content-type="dwc:verbatimCoordinates" xlink:type="simple"><named-content content-type="geo-json" specific-use="{&#34;type&#34;:&#34;Point&#34;,&#34;coordinates&#34;:[-83.108797,35.751089]}" id="NCID0ESFHM" xlink:type="simple">35°45'3.92"N, 83°6'31.67"W</named-content></named-content>), 15 Sep 2009, by AJ Radwell, AJR090008A • <bold>Tennessee, USA</bold>: 1 ♀ from Sevier County, Great Smokey Mountains National Park, Sugarlands Nature Trail (<named-content xmlns:xlink="http://www.w3.org/1999/xlink" content-type="dwc:verbatimCoordinates" xlink:type="simple"><named-content content-type="geo-json" specific-use="{&#34;type&#34;:&#34;Point&#34;,&#34;coordinates&#34;:[-83.531111,35.679722]}" id="NCID0E3FHM" xlink:type="simple">35°40'47"N, 83°31'52"W</named-content></named-content>), 7 Sep 2009, by IM Smith, IMS090101.</p></tp:treatment-sec><tp:treatment-sec sec-type="Type deposition" id="SECID0EBGHM"><title>Type deposition.</title><p>Holotype (♀), allotype (♂), and most paratypes (3 ♀; 4 ♂) deposited in the <named-content xmlns:xlink="http://www.w3.org/1999/xlink" content-type="dwc:institutional_code" xlink:type="simple">CNC</named-content>; other paratypes (2 ♀; 2 ♂) deposited in the <named-content xmlns:xlink="http://www.w3.org/1999/xlink" content-type="dwc:institutional_code" xlink:type="simple">ACUA</named-content>.</p></tp:treatment-sec><tp:treatment-sec sec-type="diagnosis" id="SECID0ERGHM"><title>Diagnosis.</title><p>
                    <italic><tp:taxon-name><tp:taxon-name-part taxon-name-part-type="genus" reg="Torrenticola">Torrenticola</tp:taxon-name-part> <tp:taxon-name-part taxon-name-part-type="species" reg="flangipalpa">flangipalpa</tp:taxon-name-part></tp:taxon-name></italic> are similar to other members of the Nigroalba Group (<italic><tp:taxon-name><tp:taxon-name-part taxon-name-part-type="genus" reg="Torrenticola">T.</tp:taxon-name-part> <tp:taxon-name-part taxon-name-part-type="species" reg="nigroalba">nigroalba</tp:taxon-name-part></tp:taxon-name></italic>, <italic><tp:taxon-name><tp:taxon-name-part taxon-name-part-type="genus" reg="Torrenticola">T.</tp:taxon-name-part> <tp:taxon-name-part taxon-name-part-type="species" reg="solisorta">solisorta</tp:taxon-name-part></tp:taxon-name></italic>, and <italic><tp:taxon-name><tp:taxon-name-part taxon-name-part-type="genus" reg="Torrenticola">T.</tp:taxon-name-part> <tp:taxon-name-part taxon-name-part-type="species" reg="dentirostra">dentirostra</tp:taxon-name-part></tp:taxon-name></italic>) in being small, slightly elongate, having purple dorsal coloration restricted posteriorly, and having distinct yet poorly-defined hind coxal margins (can be indistinct, at least in males). <italic><tp:taxon-name><tp:taxon-name-part taxon-name-part-type="genus" reg="Torrenticola">T.</tp:taxon-name-part> <tp:taxon-name-part taxon-name-part-type="species" reg="flangipalpa">flangipalpa</tp:taxon-name-part></tp:taxon-name></italic> are best differentiated from other members of the Nigroalba Group by having a flange-like, anteriorly-directed pedipalp femoral extension (this extension is tuberculate in other members of the Nigroalba Group). Additionally, <italic><tp:taxon-name><tp:taxon-name-part taxon-name-part-type="genus" reg="Torrenticola">T.</tp:taxon-name-part> <tp:taxon-name-part taxon-name-part-type="species" reg="flangipalpa">flangipalpa</tp:taxon-name-part></tp:taxon-name></italic> can be differentiated from <italic><tp:taxon-name><tp:taxon-name-part taxon-name-part-type="genus" reg="Torrenticola">T.</tp:taxon-name-part> <tp:taxon-name-part taxon-name-part-type="species" reg="nigroalba">nigroalba</tp:taxon-name-part></tp:taxon-name></italic> and <italic><tp:taxon-name><tp:taxon-name-part taxon-name-part-type="genus" reg="Torrenticola">T.</tp:taxon-name-part> <tp:taxon-name-part taxon-name-part-type="species" reg="solisorta">solisorta</tp:taxon-name-part></tp:taxon-name></italic> by having a longer anterior venter (235–265 in <italic><tp:taxon-name><tp:taxon-name-part taxon-name-part-type="genus" reg="Torrenticola">T.</tp:taxon-name-part> <tp:taxon-name-part taxon-name-part-type="species" reg="flangipalpa">flangipalpa</tp:taxon-name-part></tp:taxon-name></italic>; 192–225 in others) and stockier pedipalpal tibiae (length/width ♀ = 4.79–5.0 in <italic><tp:taxon-name><tp:taxon-name-part taxon-name-part-type="genus" reg="Torrenticola">T.</tp:taxon-name-part> <tp:taxon-name-part taxon-name-part-type="species" reg="flangipalpa">flangipalpa</tp:taxon-name-part></tp:taxon-name></italic>, 5.38–5.83 in others; length/width ♂ = 4.4–4.86 in <italic><tp:taxon-name><tp:taxon-name-part taxon-name-part-type="genus" reg="Torrenticola">T.</tp:taxon-name-part> <tp:taxon-name-part taxon-name-part-type="species" reg="flangipalpa">flangipalpa</tp:taxon-name-part></tp:taxon-name></italic>, 5.08–5.33 in others). <italic><tp:taxon-name><tp:taxon-name-part taxon-name-part-type="genus" reg="Torrenticola">T.</tp:taxon-name-part> <tp:taxon-name-part taxon-name-part-type="species" reg="flangipalpa">flangipalpa</tp:taxon-name-part></tp:taxon-name></italic> can be differentiated from <italic><tp:taxon-name><tp:taxon-name-part taxon-name-part-type="genus" reg="Torrenticola">T.</tp:taxon-name-part> <tp:taxon-name-part taxon-name-part-type="species" reg="dentirostra">dentirostra</tp:taxon-name-part></tp:taxon-name></italic> by having a smooth rostrum (<italic><tp:taxon-name><tp:taxon-name-part taxon-name-part-type="genus" reg="Torrenticola">T.</tp:taxon-name-part> <tp:taxon-name-part taxon-name-part-type="species" reg="dentirostra">dentirostra</tp:taxon-name-part></tp:taxon-name></italic> has a dentate bump midway on the dorsal edge of the rostrum). Other <italic><tp:taxon-name><tp:taxon-name-part taxon-name-part-type="genus" reg="Torrenticola">Torrenticola</tp:taxon-name-part></tp:taxon-name></italic> with purple dorsal coloration restricted posteriorly, such as <italic><tp:taxon-name><tp:taxon-name-part taxon-name-part-type="genus" reg="Torrenticola">T.</tp:taxon-name-part> <tp:taxon-name-part taxon-name-part-type="species" reg="tahoei">tahoei</tp:taxon-name-part></tp:taxon-name></italic> and <italic><tp:taxon-name><tp:taxon-name-part taxon-name-part-type="genus" reg="Torrenticola">T.</tp:taxon-name-part> <tp:taxon-name-part taxon-name-part-type="species" reg="oregonensis">oregonensis</tp:taxon-name-part></tp:taxon-name></italic> are larger (dorsum length ♀ = 530–565 in <italic><tp:taxon-name><tp:taxon-name-part taxon-name-part-type="genus" reg="Torrenticola">T.</tp:taxon-name-part> <tp:taxon-name-part taxon-name-part-type="species" reg="flangipalpa">flangipalpa</tp:taxon-name-part></tp:taxon-name></italic>, 600–810 in others; ♂ = 480–510 in <italic><tp:taxon-name><tp:taxon-name-part taxon-name-part-type="genus" reg="Torrenticola">T.</tp:taxon-name-part> <tp:taxon-name-part taxon-name-part-type="species" reg="flangipalpa">flangipalpa</tp:taxon-name-part></tp:taxon-name></italic>, 560–820 in others) and distributed in the west (<italic><tp:taxon-name><tp:taxon-name-part taxon-name-part-type="genus" reg="Torrenticola">T.</tp:taxon-name-part> <tp:taxon-name-part taxon-name-part-type="species" reg="flangipalpa">flangipalpa</tp:taxon-name-part></tp:taxon-name></italic> is only known from Alabama and Tennessee).</p></tp:treatment-sec><tp:treatment-sec sec-type="description" id="SECID0EPNHM"><title>Description.</title><p>
                    <bold>Female (Figure <xref ref-type="fig" rid="F79">79</xref>)</bold> (n = 5) (holotype measurements in parentheses when available) with characters of the genus with following specifications.</p><p>
                    <bold>Dorsum</bold> — (530–580 (545) long; 365–425 (380) wide) ovoid with purple or bluish-purple coloration restricted posteriorly. Anterio-medial platelets (112.5130 (127.5) long; 47.5–57.5 (47.5) wide). Anterio-lateral platelets (157.5–175 (172.5) long; 55–62.5 (55) wide) free from dorsal plate. Dgl-4 closer to the edge of the dorsum than to the muscle scars (distance between Dgl-4 255–295 (255)). Dorsal plate proportions: dorsum length/width 1.33–1.45 (1.43); dorsal width/distance between Dgl-4 1.39–1.49 (1.49); anterio-medial platelet length/width 2.25–2.74 (2.68); anterio-lateral platelet length/width 2.86–3.14 (3.14); anterio-lateral/anterio-medial length 1.29–1.40 (1.35).</p><p>
                    <bold>Gnathosoma — Subcapitulum</bold> (305–330 (307.5) long (ventral); 225–255 (225) long (dorsal); 90–95 (90) tall) elongate and colorless. Rostrum (112.5–130 (117.5) long; 37.5–42.5 (37.5) wide) elongate. Chelicerae (285–320 (286) long) with curved fangs (43–50 (44) long). Subcapitular proportions: ventral length/height 3.39–3.47 (3.42); rostrum length/width 2.82–3.06 (3.00). <bold>Pedipalps</bold> elongate (especially tibiae) with broad, dentate, anteriorly-directed flange on femora and with variable, dentate flange-like extension on genua. Palpomeres: trochanter (32.5–35 (35) long); femur (93.75–102.5 (93.75) long); genu (55–62.5 (55) long); tibia (80–90 (83.75) long; 16.25–18.75 (17.5) wide); tarsus (15–17.5 (15) long). Palpomere proportions: femur/genu 1.60–1.70 (1.70); tibia/femur 0.82–0.90 (0.89); tibia length/width 4.79–5.00 (4.79).</p><p>
                    <bold>Venter</bold> — (680–750 (680) long; 430–495 (436) wide) with faint purple or bluish-purple coloration. Gnathosomal bay (112.5–140 (120) long; 67.5–75 (67.5) wide). Cxgl-4 far from apex. <bold>Medial suture</bold> (67.5–80 (67.5) long). <bold>Genital plates</bold> (145–160 (151.25) long; 125–132.5 (125) wide). Additional measurements: Cx-1 (266–310 (266) long (total); 150–170 (156) long (medial)); Cx-3 (278–321 (278) wide); anterior venter (235–255 (245) long). Ventral proportions: gnathosomal bay length/width 1.50–2.00 (1.78); anterior venter/genital field length 1.55–1.76 (1.62); anterior venter length/genital field width 1.86–2.04 (1.96); anterior venter/medial suture 3.06–3.78 (3.63).</p><p>
                    <bold>Male (Figure <xref ref-type="fig" rid="F80">80</xref>)</bold> (n = 6) (allotypic measurements in parentheses when available) with characters of the genus with following specifications.</p><p>
                    <bold>Dorsum</bold> — (480–510 (480) long; 330–370 (330) wide) ovoid with purple or bluish-purple coloration restricted posteriorly. Anterio-medial platelets (112.5–122.5 (115) long; 41.25–47.5 (41.25) wide). Anterio-lateral platelets (152.5–162.5 (152.5) long; 50–53.75 (50) wide) free from dorsal plate. Dgl-4 closer to the edge of the dorsum than to the muscle scars (distance between Dgl-4 235–260 (235)). Dorsal plate proportions: dorsum length/width 1.38–1.45 (1.45); dorsal width/distance between Dgl-4 1.39–1.44 (1.40); anterio-medial platelet length/width 2.42–2.79 (2.79); anterio-lateral platelet length/width 3.02–3.10 (3.05); anterio-lateral/anterio-medial length 1.33–1.44 (1.33).</p><p>
                    <bold>Gnathosoma — Subcapitulum</bold> (272.5–290 (272.5) long (ventral); 200–209 (200) long (dorsal); 75–87.5 (75) tall) elongate and colorless. Rostrum (102.5–107.5 (105) long; 32.5–35 (35) wide) elongate. Chelicerae (250–272 (260) long) with curved fangs (39–62 (40) long). Subcapitular proportions: ventral length/height 3.31–3.68 (3.63); rostrum length/width 2.93–3.31 (3.00). <bold>Pedipalps</bold> elongate (especially tibiae) with broad, dentate, anteriorly-directed flange on femora and with variable, dentate flange-like extension on genua. Palpomeres: trochanter (27.5–31.25 (27.5) long); femur (85–90 (87.5) long); genu 47.5–57.5 (55) long); tibia (77.5–85 (80) long; 17.5–18.75 (17.5) wide); tarsus (12.5–15 (12.5) long). Palpomere proportions: femur/genu 1.52–1.79 (1.59); tibia/femur 0.91–0.94 (0.91); tibia length/width 4.40–4.86 (4.57).</p><p>
                    <bold>Venter</bold> — (600–640 (600) long; 356–420 (380) wide) with faint purple or bluish-purple coloration. Gnathosomal bay (100–112.5 (105) long; 65–72.5 (65) wide). Cxgl-4 far from apex. <bold>Medial suture</bold> (82.5–107.5 (95) long). <bold>Genital plates</bold> (122.5–127.5 (122.5) long; 92.5–100 (95) wide). Additional measurements: Cx-1 (240–258 (240) long (total); 122–160 (135) long (medial)); Cx-3 (251–291 (265) wide); anterior venter (245–265 (245) long). Ventral proportions: gnathosomal bay length/width 1.48–1.62 (1.62); anterior venter/genital field length 1.98–2.12 (2.00); anterior venter length/genital field width 2.55–2.68 (2.58); anterior venter/medial suture 2.42–3.00 (2.58).</p><p>
                    <bold>Immatures</bold> unknown.</p></tp:treatment-sec><tp:treatment-sec sec-type="etymology" id="SECID0ENPHM"><title>Etymology.</title><p>Specific epithet (<italic><tp:taxon-name><tp:taxon-name-part taxon-name-part-type="species" reg="flangipalpa">flangipalpa</tp:taxon-name-part></tp:taxon-name></italic>) refers the expanded (i.e., flanged) pedipalp femoral tubercle (<italic>flange</italic>, English; <italic>palpus</italic>, L. hand, feeler), which distinguishes this species from other members of the Nigroalba Group.</p></tp:treatment-sec><tp:treatment-sec sec-type="distribution" id="SECID0EBQHM"><title>Distribution.</title><p>Southeastern (Figure <xref ref-type="fig" rid="F78">78</xref>).</p><fig id="F78" position="float" orientation="portrait"><label>Figure 78.</label><caption><p>
          <italic><tp:taxon-name><tp:taxon-name-part taxon-name-part-type="genus" reg="Torrenticola">Torrenticola</tp:taxon-name-part> <tp:taxon-name-part taxon-name-part-type="species" reg="flangipalpa">flangipalpa</tp:taxon-name-part></tp:taxon-name></italic> sp. n. distribution.</p></caption><graphic xmlns:xlink="http://www.w3.org/1999/xlink" xlink:href="zookeys-701-001-g078.jpg" position="float" orientation="portrait" xlink:type="simple" id="oo_157097.jpg"/></fig><fig id="F79" position="float" orientation="portrait"><label>Figure 79.</label><caption><p>
          <italic><tp:taxon-name><tp:taxon-name-part taxon-name-part-type="genus" reg="Torrenticola">Torrenticola</tp:taxon-name-part> <tp:taxon-name-part taxon-name-part-type="species" reg="flangipalpa">flangipalpa</tp:taxon-name-part></tp:taxon-name></italic> sp. n. female: <bold>A</bold> dorsal plates <bold>B</bold> venter (legs removed) <bold>C</bold> subcapitulum <bold>D</bold> pedipalp (setae not accurately depicted). Scale = 100 µm.</p></caption><graphic xmlns:xlink="http://www.w3.org/1999/xlink" xlink:href="zookeys-701-001-g079.jpg" position="float" orientation="portrait" xlink:type="simple" id="oo_157098.jpg"/></fig><fig id="F80" position="float" orientation="portrait"><label>Figure 80.</label><caption><p>
          <italic><tp:taxon-name><tp:taxon-name-part taxon-name-part-type="genus" reg="Torrenticola">Torrenticola</tp:taxon-name-part> <tp:taxon-name-part taxon-name-part-type="species" reg="flangipalpa">flangipalpa</tp:taxon-name-part></tp:taxon-name></italic> sp. n. male: <bold>A</bold> dorsal plates <bold>B</bold> venter (legs removed) <bold>C</bold> subcapitulum <bold>D</bold> pedipalp (setae not accurately depicted). Scale = 100 µm.</p></caption><graphic xmlns:xlink="http://www.w3.org/1999/xlink" xlink:href="zookeys-701-001-g080.jpg" position="float" orientation="portrait" xlink:type="simple" id="oo_157099.jpg"/></fig></tp:treatment-sec><tp:treatment-sec sec-type="remarks" id="SECID0EDTHM"><title>Remarks.</title><p>
                    <italic><tp:taxon-name><tp:taxon-name-part taxon-name-part-type="genus" reg="Torrenticola">Torrenticola</tp:taxon-name-part> <tp:taxon-name-part taxon-name-part-type="species" reg="flangipalpa">flangipalpa</tp:taxon-name-part></tp:taxon-name></italic> groups with other members of the Raptor Complex with high support in all analyses and specimens are less than 1% different in <abbrev xmlns:xlink="http://www.w3.org/1999/xlink" xlink:title="cytochrome c oxidase subunit 1" id="ABBRID0EUTHM" xlink:type="simple">COI</abbrev> sequence from each other. In all analyses, <italic><tp:taxon-name><tp:taxon-name-part taxon-name-part-type="genus" reg="Torrenticola">T.</tp:taxon-name-part> <tp:taxon-name-part taxon-name-part-type="species" reg="flangipalpa">flangipalpa</tp:taxon-name-part></tp:taxon-name></italic> groups with two other morphologically similar species: <italic><tp:taxon-name><tp:taxon-name-part taxon-name-part-type="genus" reg="Torrenticola">T.</tp:taxon-name-part> <tp:taxon-name-part taxon-name-part-type="species" reg="nigroalba">nigroalba</tp:taxon-name-part></tp:taxon-name></italic> and <italic><tp:taxon-name><tp:taxon-name-part taxon-name-part-type="genus" reg="Torrenticola">T.</tp:taxon-name-part> <tp:taxon-name-part taxon-name-part-type="species" reg="solisorta">solisorta</tp:taxon-name-part></tp:taxon-name></italic>. These three species are greater than 12% different from each other in <abbrev xmlns:xlink="http://www.w3.org/1999/xlink" xlink:title="cytochrome c oxidase subunit 1" id="ABBRID0EZUHM" xlink:type="simple">COI</abbrev> sequence.</p><p>That clade of three species corresponds to an identification group, Nigroalba Group, the members of which are easily differentiated by their size, coloration, long medial suture in females, and overall appearance.</p><p>This species hypothesis is supported by low <abbrev xmlns:xlink="http://www.w3.org/1999/xlink" xlink:title="cytochrome c oxidase subunit 1" id="ABBRID0EAVHM" xlink:type="simple">COI</abbrev> divergence within the species (0–2%) and high divergence between species (3–15%), and by the morphological characters outlined in the diagnosis.</p></tp:treatment-sec></tp:taxon-treatment>
