# Supplementary material for: Revision of torrent mites (Parasitengona, Torrenticolidae, Torrenticola) of the United States and Canada: 90 descriptions, molecular phylogenetics, and a key to species
Source: Zookeys. 2017 Sep 21;(701):1–496. doi: 10.3897/zookeys.701.13261 (PMC5674090; doi:10.3897/zookeys.701.13261)
Supplement: XML Treatment for Torrenticola folkertsae [file zookeys.701.13261-treatment23.xml]

<!DOCTYPE tp:taxon-treatment
  PUBLIC "-//TaxonX//DTD Taxonomic Treatment Publishing DTD v0 20100105//EN" "tax-treatment-NSO.dtd">
<tp:taxon-treatment xmlns:tp="http://www.plazi.org/taxpub"><tp:treatment-meta><kwd-group><label>Taxon classification</label><kwd><named-content xmlns:xlink="http://www.w3.org/1999/xlink" content-type="kingdom">Animalia</named-content></kwd><kwd><named-content xmlns:xlink="http://www.w3.org/1999/xlink" content-type="order">Trombidiformes</named-content></kwd><kwd><named-content xmlns:xlink="http://www.w3.org/1999/xlink" content-type="family">Torrenticolidae</named-content></kwd></kwd-group><mixed-citation publication-type="journal"><person-group><name><surname>Fisher</surname><given-names>J. Ray</given-names></name><name><surname>Fisher</surname><given-names>Danielle M.</given-names></name><name><surname>Skvarla</surname><given-names>Michael J.</given-names></name><name><surname>Nelson</surname><given-names>Whitney A.</given-names></name><name><surname>Dowling</surname><given-names>Ashley P.G.</given-names></name></person-group><article-title>Revision of torrent mites (<tp:taxon-name><tp:taxon-name-part taxon-name-part-type="clade">Parasitengona</tp:taxon-name-part></tp:taxon-name>, <tp:taxon-name><tp:taxon-name-part taxon-name-part-type="family">Torrenticolidae</tp:taxon-name-part></tp:taxon-name>, <italic><tp:taxon-name><tp:taxon-name-part taxon-name-part-type="genus" reg="Torrenticola">Torrenticola</tp:taxon-name-part></tp:taxon-name></italic>) of the United States and Canada: 90 descriptions, molecular phylogenetics, and a key to species</article-title><source>Zookeys</source><day>21</day><month>9</month><year>2017</year><volume>2017</volume><issue>701</issue><fpage>1</fpage><lpage>496</lpage><pub-id pub-id-type="doi">10.3897/zookeys.701.13261</pub-id></mixed-citation></tp:treatment-meta><tp:nomenclature><tp:taxon-name>
                    <tp:taxon-name-part taxon-name-part-type="genus" reg="Torrenticola">Torrenticola</tp:taxon-name-part>
                    <tp:taxon-name-part taxon-name-part-type="species" reg="folkertsae">folkertsae</tp:taxon-name-part>
                    <object-id xmlns:xlink="http://www.w3.org/1999/xlink" content-type="zoobank" xlink:type="simple">http://zoobank.org/9AB5AC1A-6839-4690-8E1B-0945B5942351</object-id>
                  </tp:taxon-name><tp:taxon-authority>Fisher &amp; Dowling</tp:taxon-authority><tp:taxon-status xmlns:xlink="http://www.w3.org/1999/xlink" xlink:type="simple">sp. n.</tp:taxon-status></tp:nomenclature><tp:treatment-sec sec-type="material" id="SECID0EMWHM"><title>Material examined.</title><p>HOLOTYPE (♀): from USA, New Hampshire, Coos County, picnic area beside Rt. 110 ca. 1 km east of Stark, (<named-content xmlns:xlink="http://www.w3.org/1999/xlink" content-type="dwc:verbatimCoordinates" xlink:type="simple"><named-content content-type="geo-json" specific-use="{&#34;type&#34;:&#34;Point&#34;,&#34;coordinates&#34;:[-71.406667,44.610000]}" id="NCID0EVWHM" xlink:type="simple">44°36'36"N, 71°24'24"W</named-content></named-content>), 5 July 1989, by IM Smith, IMS890071</p><p>PARATYPES (4 ♀; 4 ♂): 1 ♂ (ALLOTYPE) from Coos County, New Hampshire picnic area beside Rt. 110 ca. 1 km east of Stark, (<named-content xmlns:xlink="http://www.w3.org/1999/xlink" content-type="dwc:verbatimCoordinates" xlink:type="simple"><named-content content-type="geo-json" specific-use="{&#34;type&#34;:&#34;Point&#34;,&#34;coordinates&#34;:[-71.406667,44.610000]}" id="NCID0E6WHM" xlink:type="simple">44°36'36"N, 71°24'24"W</named-content></named-content>), 5 July 1989, by IM Smith, IMS890071 • 4 ♀ and 4 ♂ from Coos County, picnic area beside Rt. 110 ca. 1 km east of Stark, (<named-content xmlns:xlink="http://www.w3.org/1999/xlink" content-type="dwc:verbatimCoordinates" xlink:type="simple"><named-content content-type="geo-json" specific-use="{&#34;type&#34;:&#34;Point&#34;,&#34;coordinates&#34;:[-71.406667,44.610000]}" id="NCID0EHXHM" xlink:type="simple">44°36'36"N, 71°24'24"W</named-content></named-content>), 5 July 1989, by IM Smith, IMS890071.</p></tp:treatment-sec><tp:treatment-sec sec-type="Type deposition" id="SECID0EMXHM"><title>Type deposition.</title><p>Holotype (♀), allotype (♂), and some paratypes (2 ♀; 2 ♂) deposited in the <named-content xmlns:xlink="http://www.w3.org/1999/xlink" content-type="dwc:institutional_code" xlink:type="simple">CNC</named-content>; other paratypes (2 ♀; 1 ♂) deposited in the <named-content xmlns:xlink="http://www.w3.org/1999/xlink" content-type="dwc:institutional_code" xlink:type="simple">ACUA</named-content>.</p></tp:treatment-sec><tp:treatment-sec sec-type="diagnosis" id="SECID0E3XHM"><title>Diagnosis.</title><p>
                    <italic><tp:taxon-name><tp:taxon-name-part taxon-name-part-type="genus" reg="Torrenticola">Torrenticola</tp:taxon-name-part> <tp:taxon-name-part taxon-name-part-type="species" reg="folkertsae">folkertsae</tp:taxon-name-part></tp:taxon-name></italic> are similar to other members of the Partial 2-Plate Group (<italic><tp:taxon-name><tp:taxon-name-part taxon-name-part-type="genus" reg="Torrenticola">T.</tp:taxon-name-part> <tp:taxon-name-part taxon-name-part-type="species" reg="magnexa">magnexa</tp:taxon-name-part></tp:taxon-name></italic>, <italic><tp:taxon-name><tp:taxon-name-part taxon-name-part-type="genus" reg="Torrenticola">T.</tp:taxon-name-part> <tp:taxon-name-part taxon-name-part-type="species" reg="priapus">priapus</tp:taxon-name-part></tp:taxon-name></italic>, and <italic><tp:taxon-name><tp:taxon-name-part taxon-name-part-type="genus" reg="Torrenticola">T.</tp:taxon-name-part> <tp:taxon-name-part taxon-name-part-type="species" reg="pulchra">pulchra</tp:taxon-name-part></tp:taxon-name></italic>) in having anterio-lateral platelets partially fused to the dorsal plate and being distributed in the east. <italic><tp:taxon-name><tp:taxon-name-part taxon-name-part-type="genus" reg="Torrenticola">T.</tp:taxon-name-part> <tp:taxon-name-part taxon-name-part-type="species" reg="folkertsae">folkertsae</tp:taxon-name-part></tp:taxon-name></italic> can be differentiated from <italic><tp:taxon-name><tp:taxon-name-part taxon-name-part-type="genus" reg="Torrenticola">T.</tp:taxon-name-part> <tp:taxon-name-part taxon-name-part-type="species" reg="magnexa">magnexa</tp:taxon-name-part></tp:taxon-name></italic> and <italic><tp:taxon-name><tp:taxon-name-part taxon-name-part-type="genus" reg="Torrenticola">T.</tp:taxon-name-part> <tp:taxon-name-part taxon-name-part-type="species" reg="pulchra">pulchra</tp:taxon-name-part></tp:taxon-name></italic> by having more elongate pedipalpal tibiae (length/width = 4.05–4.83 in <italic><tp:taxon-name><tp:taxon-name-part taxon-name-part-type="genus" reg="Torrenticola">T.</tp:taxon-name-part> <tp:taxon-name-part taxon-name-part-type="species" reg="folkertsae">folkertsae</tp:taxon-name-part></tp:taxon-name></italic>, 2.61–4.00 in others) and by dorsal coloration and pattern. <italic><tp:taxon-name><tp:taxon-name-part taxon-name-part-type="genus" reg="Torrenticola">T.</tp:taxon-name-part> <tp:taxon-name-part taxon-name-part-type="species" reg="folkertsae">folkertsae</tp:taxon-name-part></tp:taxon-name></italic> can be differentiated from <italic><tp:taxon-name><tp:taxon-name-part taxon-name-part-type="genus" reg="Torrenticola">T.</tp:taxon-name-part> <tp:taxon-name-part taxon-name-part-type="species" reg="priapus">priapus</tp:taxon-name-part></tp:taxon-name></italic> by having more elongate pedipalpal tibiae (length/width ♀ = 4.5–4.83 in <italic><tp:taxon-name><tp:taxon-name-part taxon-name-part-type="genus" reg="Torrenticola">T.</tp:taxon-name-part> <tp:taxon-name-part taxon-name-part-type="species" reg="folkertsae">folkertsae</tp:taxon-name-part></tp:taxon-name></italic>, 3.9–4.22 in <italic><tp:taxon-name><tp:taxon-name-part taxon-name-part-type="genus" reg="Torrenticola">T.</tp:taxon-name-part> <tp:taxon-name-part taxon-name-part-type="species" reg="priapus">priapus</tp:taxon-name-part></tp:taxon-name></italic> ♂ = 4.05–4.33 in <italic><tp:taxon-name><tp:taxon-name-part taxon-name-part-type="genus" reg="Torrenticola">T.</tp:taxon-name-part> <tp:taxon-name-part taxon-name-part-type="species" reg="folkertsae">folkertsae</tp:taxon-name-part></tp:taxon-name></italic>, 3.5–3.78 in <italic><tp:taxon-name><tp:taxon-name-part taxon-name-part-type="genus" reg="Torrenticola">T.</tp:taxon-name-part> <tp:taxon-name-part taxon-name-part-type="species" reg="priapus">priapus</tp:taxon-name-part></tp:taxon-name></italic>) and a less elongate rostrum (length/width = 2.55–3.00 in <italic><tp:taxon-name><tp:taxon-name-part taxon-name-part-type="genus" reg="Torrenticola">T.</tp:taxon-name-part> <tp:taxon-name-part taxon-name-part-type="species" reg="folkertsae">folkertsae</tp:taxon-name-part></tp:taxon-name></italic>, 3.17–3.39 in <italic><tp:taxon-name><tp:taxon-name-part taxon-name-part-type="genus" reg="Torrenticola">T.</tp:taxon-name-part> <tp:taxon-name-part taxon-name-part-type="species" reg="priapus">priapus</tp:taxon-name-part></tp:taxon-name></italic>).</p></tp:treatment-sec><tp:treatment-sec sec-type="description" id="SECID0ES4HM"><title>Description.</title><p>
                    <bold>Female (Figure <xref ref-type="fig" rid="F82">82</xref>)</bold> (n = 5) (holotype measurements in parentheses when available) with characters of the genus with following specifications.</p><p>
                    <bold>Dorsum</bold> — (600–720 (720) long; 505–600 (580) wide) ovoid with faint reddish-purple medially. Anterio-medial platelets (140–167.5 (156.25) long; 57.5–70 (65) wide). Anterio-lateral platelets (180–205 (185) long; 85–95 (85) wide) partially fused to dorsal plate. Dgl-4 closer to the edge of the dorsum than to the muscle scars (distance between Dgl-4 340–380 (380)). Dorsal plate proportions: dorsum length/width 1.11–1.24 (1.24); dorsal width/distance between Dgl-4 1.40–1.75 (1.53); anterio-medial platelet length/width 2.32–2.50 (2.40); anterio-lateral platelet length/width 2.12–2.31 (2.18); anterio-lateral/anterio-medial length 1.12–1.41 (1.18).</p><p>
                    <bold>Gnathosoma — Subcapitulum</bold> (310–345 (345) long (ventral); 240–270 (270) long (dorsal); 145–162.5 (157.5) tall) colorless. Rostrum (135–150 (140) long; 50–55 (55) wide). Chelicerae (320–415 (415) long) with curved fangs (65–70 (70) long). Subcapitular proportions: ventral length/height 2.07–2.19 (2.19); rostrum length/width 2.55–2.86 (2.55). <bold>Pedipalps</bold> with tuberculate ventral extensions on femora and genua. Palpomeres: trochanter (48.75–52.5 (52.5) long); femur (130–145 (145) long); genu (77.5–87.5 (87.5) long); tibia (108.75–120 (118.75) long; 22.5–26.25 (26.25) wide); tarsus (17.5–22.5 (22.5) long). Palpomere proportions: femur/genu 1.65–1.68 (1.66); tibia/femur 0.82–0.87 (0.82); tibia length/width 4.50–4.83 (4.52).</p><p>
                    <bold>Venter</bold> — (680–880 (860) long; 560–675 (650) wide) colorless. Gnathosomal bay (167.5–185 (182.5) long; 80–95 (95) wide). Cxgl-4 far from apex. <bold>Medial suture</bold> (15–20 (20) long). <bold>Genital plates</bold> (175–197.5 (197.5) long; 167.5–175 (167.5) wide). Additional measurements: Cx-1 (300–340 (330) long (total); 127.5–157.5 (145) long (medial)); Cx-3 (380–400 (400) wide); anterior venter (155–180 (180) long). Ventral proportions: gnathosomal bay length/width 1.92–2.13 (1.92); anterior venter/genital field length 0.79–1.00 (0.91); anterior venter length/genital field width 0.91–1.07 (1.07); anterior venter/medial suture 8.38–12.00 (9.00).</p><p>
                    <bold>Male (Figure <xref ref-type="fig" rid="F83">83</xref>)</bold> (n = 5) (allotypic measurements in parentheses when available) with characters of the genus with following specifications.</p><p>
                    <bold>Dorsum</bold> — (535–580 (570) long; 420–450 (445) wide) ovoid with faint reddish-purple medially. Anterio-medial platelets (125–135 (135) long; 55–65 (55) wide). Anterio-lateral platelets (180–187.5 (180) long; 62.5–77.5 (77.5) wide) partially fused to dorsal plate. Dgl-4 closer to the edge of the dorsum than to the muscle scars (distance between Dgl-4 280–310 (310)). Dorsal plate proportions: dorsum length/width 1.27–1.29 (1.28); dorsal width/distance between Dgl-4 1.44–1.54 (1.44); anterio-medial platelet length/width 2.04–2.45 (2.45); anterio-lateral platelet length/width 2.32–2.88 (2.32); anterio-lateral/anterio-medial length 1.33–1.48 (1.33).</p><p>
                    <bold>Gnathosoma — Subcapitulum</bold> (265–292.5 (292.5) long (ventral); 210–227.5 (227.5) long (dorsal); 110–115 (110) tall) colorless. Rostrum (110–120 (120) long; 40–42.5 (40) wide). Chelicerae (275–295 (295) long) with curved fangs (55–57.5 (55) long). Subcapitular proportions: ventral length/height 2.36–2.66 (2.66); rostrum length/width 2.75–3.00 (3.00). <bold>Pedipalps</bold> with tuberculate ventral extensions on femora and genua. Palpomeres: trochanter (42.5–46.25 (45) long); femur (110–116.25 (116.25) long); genu (67.5–72.5 (72.5) long); tibia (97.5–102.5 (102.5) long; 22.5–25 (23.75) wide); tarsus (17.5–20 (17.5) long). Palpomere proportions: femur/genu 1.55–1.67 (1.60); tibia/femur 0.88–0.90 (0.88); tibia length/width 4.05–4.33 (4.32).</p><p>
                    <bold>Venter</bold> — (640–685 (680) long; 470–570 (510) wide) colorless. Gnathosomal bay (132.5–150 (142.5) long; 70–80 (75) wide). Cxgl-4 subapical. <bold>Medial suture</bold> (105–125 (115) long). <bold>Genital plates</bold> (130–145 (145) long; 125–130 (130) wide). Additional measurements: Cx-1 (255–295 (295) long (total); 130–150 (150) long (medial)); Cx-3 (330–365 (340) wide); anterior venter (250–275 (267.5) long). Ventral proportions: gnathosomal bay length/width 1.81–2.00 (1.90); anterior venter/genital field length 1.79–1.96 (1.84); anterior venter length/genital field width 2.00–2.16 (2.06); anterior venter/medial suture 2.17–2.45 (2.33).</p><p>
                    <bold>Immatures</bold> unknown.</p></tp:treatment-sec><tp:treatment-sec sec-type="etymology" id="SECID0EQ6HM"><title>Etymology.</title><p>Specific epithet (<italic><tp:taxon-name><tp:taxon-name-part taxon-name-part-type="species" reg="folkertsae">folkertsae</tp:taxon-name-part></tp:taxon-name></italic>) named in honor of Debbie Folkerts, professor of biology at Auburn University, who, together with her late husband George Folkerts, were instrumental to JRF in channeling his passion for natural history and teaching into a career path.</p></tp:treatment-sec><tp:treatment-sec sec-type="distribution" id="SECID0EAAIM"><title>Distribution.</title><p>New Hampshire (Figure <xref ref-type="fig" rid="F81">81</xref>).</p><fig id="F81" position="float" orientation="portrait"><label>Figure 81.</label><caption><p>
          <italic><tp:taxon-name><tp:taxon-name-part taxon-name-part-type="genus" reg="Torrenticola">Torrenticola</tp:taxon-name-part> <tp:taxon-name-part taxon-name-part-type="species" reg="folkertsae">folkertsae</tp:taxon-name-part></tp:taxon-name></italic> sp. n. distribution.</p></caption><graphic xmlns:xlink="http://www.w3.org/1999/xlink" xlink:href="zookeys-701-001-g081.jpg" position="float" orientation="portrait" xlink:type="simple" id="oo_157100.jpg"/></fig><fig id="F82" position="float" orientation="portrait"><label>Figure 82.</label><caption><p>
          <italic><tp:taxon-name><tp:taxon-name-part taxon-name-part-type="genus" reg="Torrenticola">Torrenticola</tp:taxon-name-part> <tp:taxon-name-part taxon-name-part-type="species" reg="folkertsae">folkertsae</tp:taxon-name-part></tp:taxon-name></italic> sp. n. female: <bold>A</bold> dorsal plates <bold>B</bold> venter (legs removed) <bold>C</bold> subcapitulum <bold>D</bold> pedipalp (setae not accurately depicted). Scale = 100 µm.</p></caption><graphic xmlns:xlink="http://www.w3.org/1999/xlink" xlink:href="zookeys-701-001-g082.jpg" position="float" orientation="portrait" xlink:type="simple" id="oo_157101.jpg"/></fig><fig id="F83" position="float" orientation="portrait"><label>Figure 83.</label><caption><p>
          <italic><tp:taxon-name><tp:taxon-name-part taxon-name-part-type="genus" reg="Torrenticola">Torrenticola</tp:taxon-name-part> <tp:taxon-name-part taxon-name-part-type="species" reg="folkertsae">folkertsae</tp:taxon-name-part></tp:taxon-name></italic> sp. n. male: <bold>A</bold> dorsal plates <bold>B</bold> venter (legs removed) <bold>C</bold> subcapitulum <bold>D</bold> pedipalp (setae not accurately depicted). Scale = 100 µm.</p></caption><graphic xmlns:xlink="http://www.w3.org/1999/xlink" xlink:href="zookeys-701-001-g083.jpg" position="float" orientation="portrait" xlink:type="simple" id="oo_157102.jpg"/></fig></tp:treatment-sec><tp:treatment-sec sec-type="remarks" id="SECID0ECDIM"><title>Remarks.</title><p>Unfortunately, we were unable to acquire fresh material of <italic><tp:taxon-name><tp:taxon-name-part taxon-name-part-type="genus" reg="Torrenticola">Torrenticola</tp:taxon-name-part> <tp:taxon-name-part taxon-name-part-type="species" reg="folkertsae">folkertsae</tp:taxon-name-part></tp:taxon-name></italic> and therefore this species is not included in our phylogenetic analyses. However, we were able to examine morphology with material preserved in <abbrev xmlns:xlink="http://www.w3.org/1999/xlink" xlink:title="50% glycerol, 10% glacial acetic acid, 40% water" id="ABBRID0ETDIM" xlink:type="simple">GAW</abbrev>. The overall similarity, distribution, and partial fusion of the dorso-lateral platelets to the dorsal plate, are consistent with placing this species in the <tp:taxon-name><tp:taxon-name-part taxon-name-part-type="genus" reg="Rusetria">Rusetria</tp:taxon-name-part></tp:taxon-name> Complex and the Partial 2-Plate Identification Group.</p></tp:treatment-sec></tp:taxon-treatment>
