# Supplementary material for: Revision of torrent mites (Parasitengona, Torrenticolidae, Torrenticola) of the United States and Canada: 90 descriptions, molecular phylogenetics, and a key to species
Source: Zookeys. 2017 Sep 21;(701):1–496. doi: 10.3897/zookeys.701.13261 (PMC5674090; doi:10.3897/zookeys.701.13261)
Supplement: XML Treatment for Torrenticola glomerabilis [file zookeys.701.13261-treatment24.xml]

<!DOCTYPE tp:taxon-treatment
  PUBLIC "-//TaxonX//DTD Taxonomic Treatment Publishing DTD v0 20100105//EN" "tax-treatment-NSO.dtd">
<tp:taxon-treatment xmlns:tp="http://www.plazi.org/taxpub"><tp:treatment-meta><kwd-group><label>Taxon classification</label><kwd><named-content xmlns:xlink="http://www.w3.org/1999/xlink" content-type="kingdom">Animalia</named-content></kwd><kwd><named-content xmlns:xlink="http://www.w3.org/1999/xlink" content-type="order">Trombidiformes</named-content></kwd><kwd><named-content xmlns:xlink="http://www.w3.org/1999/xlink" content-type="family">Torrenticolidae</named-content></kwd></kwd-group><mixed-citation publication-type="journal"><person-group><name><surname>Fisher</surname><given-names>J. Ray</given-names></name><name><surname>Fisher</surname><given-names>Danielle M.</given-names></name><name><surname>Skvarla</surname><given-names>Michael J.</given-names></name><name><surname>Nelson</surname><given-names>Whitney A.</given-names></name><name><surname>Dowling</surname><given-names>Ashley P.G.</given-names></name></person-group><article-title>Revision of torrent mites (<tp:taxon-name><tp:taxon-name-part taxon-name-part-type="clade">Parasitengona</tp:taxon-name-part></tp:taxon-name>, <tp:taxon-name><tp:taxon-name-part taxon-name-part-type="family">Torrenticolidae</tp:taxon-name-part></tp:taxon-name>, <italic><tp:taxon-name><tp:taxon-name-part taxon-name-part-type="genus" reg="Torrenticola">Torrenticola</tp:taxon-name-part></tp:taxon-name></italic>) of the United States and Canada: 90 descriptions, molecular phylogenetics, and a key to species</article-title><source>Zookeys</source><day>21</day><month>9</month><year>2017</year><volume>2017</volume><issue>701</issue><fpage>1</fpage><lpage>496</lpage><pub-id pub-id-type="doi">10.3897/zookeys.701.13261</pub-id></mixed-citation></tp:treatment-meta><tp:nomenclature><tp:taxon-name>
                    <tp:taxon-name-part taxon-name-part-type="genus" reg="Torrenticola">Torrenticola</tp:taxon-name-part>
                    <tp:taxon-name-part taxon-name-part-type="species" reg="glomerabilis">glomerabilis</tp:taxon-name-part>
                    <object-id xmlns:xlink="http://www.w3.org/1999/xlink" content-type="zoobank" xlink:type="simple">http://zoobank.org/CF3075B3-56EC-4A3C-95E5-C0DEF4C6AD8A</object-id>
                  </tp:taxon-name><tp:taxon-authority>Fisher &amp; Dowling</tp:taxon-authority><tp:taxon-status xmlns:xlink="http://www.w3.org/1999/xlink" xlink:type="simple">sp. n.</tp:taxon-status></tp:nomenclature><tp:treatment-sec sec-type="material" id="SECID0EFFIM"><title>Material examined.</title><p>HOLOTYPE (♀): from USA, Tennessee, Sevier County, Great Smokey Mountains National Park, Sugarlands Nature Trail (<named-content xmlns:xlink="http://www.w3.org/1999/xlink" content-type="dwc:verbatimCoordinates" xlink:type="simple"><named-content content-type="geo-json" specific-use="{&#34;type&#34;:&#34;Point&#34;,&#34;coordinates&#34;:[-83.530833,35.679722]}" id="NCID0EOFIM" xlink:type="simple">35°40'47"N, 83°31'51"W</named-content></named-content>), 10 Sep 2010, by IM Smith, IMS100125.</p><p>PARATYPES (23 ♀; 25 ♂): <bold>Georgia, USA</bold>: 2 ♀ and 2 ♂ from Floyd County, beside road from Everett Spring to Villanow, 1.4 kilometers south of The Pocket Campground, tributary of Johns Creek, 4 Jul 1990, by IM Smith, IMS900077 • <bold>Kentucky, USA</bold>: 2 ♀ and 3 ♂ from Bell County, Middlesboro, near north boundary of Cumberland Gap National Historical Park, Sugar Run, 9 Jul 1990, by IM Smith, IMS900084 • 2 ♀ and 1 ♂ from Bell County, Pineville, Pine Mountain State Resort Park, Laurel Cove, Lower shelter Picnic Area, 9 Jul 1990, by IM Smith, IMS900083 • <bold>Pennsylvania, USA</bold>: 1 ♀ from Fayette County, Dunbar Creek (<named-content xmlns:xlink="http://www.w3.org/1999/xlink" content-type="dwc:verbatimCoordinates" xlink:type="simple"><named-content content-type="geo-json" specific-use="{&#34;type&#34;:&#34;Point&#34;,&#34;coordinates&#34;:[-79.585750,39.963889]}" id="NCID0E5FIM" xlink:type="simple">39°57'50"N, 79°35'8.70"W</named-content></named-content>), 10 Aug 2014, by MJ Skvarla, MS 14-0810-001 • 1 ♀ from Huntingdon County, Alan Seeger Natural Area, beside road from McAlevys Fort to Route 322, Stone Creek, 19 Jul 1990, by IM Smith, IMS900107 • <bold>Tennessee, USA</bold>: 1 ♂ (ALLOTYPE) from Sevier County, Great Smokey Mountains National Park, Sugarlands Nature Trail (<named-content xmlns:xlink="http://www.w3.org/1999/xlink" content-type="dwc:verbatimCoordinates" xlink:type="simple"><named-content content-type="geo-json" specific-use="{&#34;type&#34;:&#34;Point&#34;,&#34;coordinates&#34;:[-83.530833,35.679722]}" id="NCID0EIGIM" xlink:type="simple">35°40'47"N, 83°31'51"W</named-content></named-content>), 10 Sep 2010, by IM Smith, IMS100125 • 1 ♂ from Sevier County, Great Smokey Mountains National Park, Laurel Creek (<named-content xmlns:xlink="http://www.w3.org/1999/xlink" content-type="dwc:verbatimCoordinates" xlink:type="simple"><named-content content-type="geo-json" specific-use="{&#34;type&#34;:&#34;Point&#34;,&#34;coordinates&#34;:[-83.708889,35.651944]}" id="NCID0EQGIM" xlink:type="simple">35°39'7"N, 83°42'32"W</named-content></named-content>), 17 Sep 2010, by IM Smith, IMS100145 • 4 ♀ and 5 ♂ from Sevier County, Great Smokey Mountains National Park, Sugarlands Nature Trail (<named-content xmlns:xlink="http://www.w3.org/1999/xlink" content-type="dwc:verbatimCoordinates" xlink:type="simple"><named-content content-type="geo-json" specific-use="{&#34;type&#34;:&#34;Point&#34;,&#34;coordinates&#34;:[-83.530833,35.679722]}" id="NCID0EYGIM" xlink:type="simple">35°40'47"N, 83°31'51"W</named-content></named-content>), 10 Sep 2010, by IM Smith, IMS100125 • <bold>Virginia, USA</bold>: 1 ♀ and 1 ♂ from Alleghany County, Clifton Forge, beside Route 606, 1.2 kilometers southeast of Forest Route 125, Smith Creek, 13 Jul 1990, by IM Smith, IMS900093 • 1 ♀ and 1 ♂ from Alleghany County, Longdale Furnace, beside Forest Route 108, 1.7 kilometers west of Route 850, Simpson Creek, 14 Jul 1990, by IM Smith, IMS900094 • 1 ♀ and 1 ♂ from Amherst County, Upper Otter Creek Overlook beside Blue Ridge, Otter Creek (<named-content xmlns:xlink="http://www.w3.org/1999/xlink" content-type="dwc:verbatimCoordinates" xlink:type="simple"><named-content content-type="geo-json" specific-use="{&#34;type&#34;:&#34;Point&#34;,&#34;coordinates&#34;:[-79.324167,37.615833]}" id="NCID0ECHIM" xlink:type="simple">37°36'57"N, 79°19'27"W</named-content></named-content>), 7 Sep 2007, by IM Smith, IMS070056A • 2 ♀ and 2 ♂ from Augusta County, beside Forest Road 42, 15.9 kilometers east of Vesuvius, Coles Run, 26 Jul 1990, by IM Smith, IMS900060 • 2 ♂ from Bath County, beside Forest Route 1744 at Route 39, between Warm Springs and Mountain Grove, O’Roarke Draw, 15 Jul 1990, by IM Smith, IMS900098 • 1 ♀ and 2 ♂ from Bath County, beside Forest Route 364, off Route 39 east of Warm Springs, Panther Run, 15 Jul 1990, by IM Smith, IMS900099 • 1 ♀ and 1 ♂ from Giles County, Mechanicsburg, beside Dismal Creek Road, Standrock Brook (<named-content xmlns:xlink="http://www.w3.org/1999/xlink" content-type="dwc:verbatimCoordinates" xlink:type="simple"><named-content content-type="geo-json" specific-use="{&#34;type&#34;:&#34;Point&#34;,&#34;coordinates&#34;:[-80.890556,37.193889]}" id="NCID0EKHIM" xlink:type="simple">37°11'38"N, 80°53'26"W</named-content></named-content>), 9 Sep 2005, by IM Smith, IMS050066 • 2 ♀ and 1 ♂ from Giles County, Mechanicsburg, beside Dismal Creek Road, Standrock Brook (<named-content xmlns:xlink="http://www.w3.org/1999/xlink" content-type="dwc:verbatimCoordinates" xlink:type="simple"><named-content content-type="geo-json" specific-use="{&#34;type&#34;:&#34;Point&#34;,&#34;coordinates&#34;:[-80.890556,37.193889]}" id="NCID0ESHIM" xlink:type="simple">37°11'38"N, 80°53'26"W</named-content></named-content>), 11 Jul 1990, IMS900088 • 3 ♂ from Montgomery County, Blacksburg, beside Route 621 at Caldwell Fields Campground, Craig Creek (<named-content xmlns:xlink="http://www.w3.org/1999/xlink" content-type="dwc:verbatimCoordinates" xlink:type="simple"><named-content content-type="geo-json" specific-use="{&#34;type&#34;:&#34;Point&#34;,&#34;coordinates&#34;:[-80.333333,37.333333]}" id="NCID0E1HIM" xlink:type="simple">37°20'N, 80°20'W</named-content></named-content>), 12 Jul 1990, by IM Smith, IMS900089A • 1 ♀ and 1 ♂ from Page County, beside Route 730, 0.2 kilometers west of Route 675, Passage Creek, 25 Jun 1990, by IM Smith, IMS900059 • 1 ♀ from Rock Bridge County, Vesuvius, beside Route 56, 2.2 kilometers west of Blue Ridge Parkway, Little Marys Creek, 26 Jun 1990, by IM Smith, IMS900062.</p></tp:treatment-sec><tp:treatment-sec sec-type="Type deposition" id="SECID0E6HIM"><title>Type deposition.</title><p>Holotype (♀), allotype (♂), and most paratypes (18 ♀; 19 ♂) deposited in the <named-content xmlns:xlink="http://www.w3.org/1999/xlink" content-type="dwc:institutional_code" xlink:type="simple">CNC</named-content>; other paratypes (5 ♀; 5 ♂) deposited in the <named-content xmlns:xlink="http://www.w3.org/1999/xlink" content-type="dwc:institutional_code" xlink:type="simple">ACUA</named-content>.</p></tp:treatment-sec><tp:treatment-sec sec-type="diagnosis" id="SECID0EPIIM"><title>Diagnosis.</title><p>
                    <italic><tp:taxon-name><tp:taxon-name-part taxon-name-part-type="genus" reg="Torrenticola">Torrenticola</tp:taxon-name-part> <tp:taxon-name-part taxon-name-part-type="species" reg="glomerabilis">glomerabilis</tp:taxon-name-part></tp:taxon-name></italic> are similar to other members of the <tp:taxon-name><tp:taxon-name-part taxon-name-part-type="genus" reg="Rusetria">Rusetria</tp:taxon-name-part></tp:taxon-name> “4-Plate” group (<italic><tp:taxon-name><tp:taxon-name-part taxon-name-part-type="genus" reg="Torrenticola">T.</tp:taxon-name-part> <tp:taxon-name-part taxon-name-part-type="species" reg="dunni">dunni</tp:taxon-name-part></tp:taxon-name></italic>, <italic><tp:taxon-name><tp:taxon-name-part taxon-name-part-type="genus" reg="Torrenticola">T.</tp:taxon-name-part> <tp:taxon-name-part taxon-name-part-type="species" reg="glomerabilis">glomerabilis</tp:taxon-name-part></tp:taxon-name></italic>, <italic><tp:taxon-name><tp:taxon-name-part taxon-name-part-type="genus" reg="Torrenticola">T.</tp:taxon-name-part> <tp:taxon-name-part taxon-name-part-type="species" reg="kittatinniana">kittatinniana</tp:taxon-name-part></tp:taxon-name></italic>, <italic><tp:taxon-name><tp:taxon-name-part taxon-name-part-type="genus" reg="Torrenticola">T.</tp:taxon-name-part> <tp:taxon-name-part taxon-name-part-type="species" reg="pollani">pollani</tp:taxon-name-part></tp:taxon-name></italic>, <italic><tp:taxon-name><tp:taxon-name-part taxon-name-part-type="genus" reg="Torrenticola">T.</tp:taxon-name-part> <tp:taxon-name-part taxon-name-part-type="species" reg="rufoalba">rufoalba</tp:taxon-name-part></tp:taxon-name></italic> and <italic><tp:taxon-name><tp:taxon-name-part taxon-name-part-type="genus" reg="Torrenticola">T.</tp:taxon-name-part> <tp:taxon-name-part taxon-name-part-type="species" reg="shubini">shubini</tp:taxon-name-part></tp:taxon-name></italic>) and <italic><tp:taxon-name><tp:taxon-name-part taxon-name-part-type="genus" reg="Torrenticola">T.</tp:taxon-name-part> <tp:taxon-name-part taxon-name-part-type="species" reg="skvarlai">skvarlai</tp:taxon-name-part></tp:taxon-name></italic> in having anterio-lateral platelets free from the dorsal plate, dorsal coloration separated into anterior and posterior portions, and indistinct hind coxal margins. <italic><tp:taxon-name><tp:taxon-name-part taxon-name-part-type="genus" reg="Torrenticola">T.</tp:taxon-name-part> <tp:taxon-name-part taxon-name-part-type="species" reg="glomerabilis">glomerabilis</tp:taxon-name-part></tp:taxon-name></italic> can be differentiated from <italic><tp:taxon-name><tp:taxon-name-part taxon-name-part-type="genus" reg="Torrenticola">T.</tp:taxon-name-part> <tp:taxon-name-part taxon-name-part-type="species" reg="dunni">dunni</tp:taxon-name-part></tp:taxon-name></italic>, <italic><tp:taxon-name><tp:taxon-name-part taxon-name-part-type="genus" reg="Torrenticola">T.</tp:taxon-name-part> <tp:taxon-name-part taxon-name-part-type="species" reg="shubini">shubini</tp:taxon-name-part></tp:taxon-name></italic>, <italic><tp:taxon-name><tp:taxon-name-part taxon-name-part-type="genus" reg="Torrenticola">T.</tp:taxon-name-part> <tp:taxon-name-part taxon-name-part-type="species" reg="kittatinniana">kittatinniana</tp:taxon-name-part></tp:taxon-name></italic>, by having Dgl-4 closer to the dorsal edge (dorsal width/distance between Dgl-4 = 1.53–1.66 in <italic><tp:taxon-name><tp:taxon-name-part taxon-name-part-type="genus" reg="Torrenticola">T.</tp:taxon-name-part> <tp:taxon-name-part taxon-name-part-type="species" reg="glomerabilis">glomerabilis</tp:taxon-name-part></tp:taxon-name></italic>, 1.20–1.42 in others) and stockier tibiae (length/width ♀ = 4.11–4.50 in <italic><tp:taxon-name><tp:taxon-name-part taxon-name-part-type="genus" reg="Torrenticola">T.</tp:taxon-name-part> <tp:taxon-name-part taxon-name-part-type="species" reg="glomerabilis">glomerabilis</tp:taxon-name-part></tp:taxon-name></italic>, 3.27–3.60 in others; ♂ = 3.55–4.38 in <italic><tp:taxon-name><tp:taxon-name-part taxon-name-part-type="genus" reg="Torrenticola">T.</tp:taxon-name-part> <tp:taxon-name-part taxon-name-part-type="species" reg="glomerabilis">glomerabilis</tp:taxon-name-part></tp:taxon-name></italic>, 2.80–3.45 in others). <italic><tp:taxon-name><tp:taxon-name-part taxon-name-part-type="genus" reg="Torrenticola">T.</tp:taxon-name-part> <tp:taxon-name-part taxon-name-part-type="species" reg="glomerabilis">glomerabilis</tp:taxon-name-part></tp:taxon-name></italic> can be differentiated from <italic><tp:taxon-name><tp:taxon-name-part taxon-name-part-type="genus" reg="Torrenticola">T.</tp:taxon-name-part> <tp:taxon-name-part taxon-name-part-type="species" reg="pollani">pollani</tp:taxon-name-part></tp:taxon-name></italic> and <italic><tp:taxon-name><tp:taxon-name-part taxon-name-part-type="genus" reg="Torrenticola">T.</tp:taxon-name-part> <tp:taxon-name-part taxon-name-part-type="species" reg="rufoalba">rufoalba</tp:taxon-name-part></tp:taxon-name></italic> by having stockier anterio-medial platelets (length/width ♀ = 1.9–2.3 in <italic><tp:taxon-name><tp:taxon-name-part taxon-name-part-type="genus" reg="Torrenticola">T.</tp:taxon-name-part> <tp:taxon-name-part taxon-name-part-type="species" reg="glomerabilis">glomerabilis</tp:taxon-name-part></tp:taxon-name></italic>, 2.5–3.0 in others; ♂ = 1.9–2.2 in <italic><tp:taxon-name><tp:taxon-name-part taxon-name-part-type="genus" reg="Torrenticola">T.</tp:taxon-name-part> <tp:taxon-name-part taxon-name-part-type="species" reg="glomerabilis">glomerabilis</tp:taxon-name-part></tp:taxon-name></italic>, 2.3–2.9 in others) and wider dorsum (♀ = 460–490 in <italic><tp:taxon-name><tp:taxon-name-part taxon-name-part-type="genus" reg="Torrenticola">T.</tp:taxon-name-part> <tp:taxon-name-part taxon-name-part-type="species" reg="glomerabilis">glomerabilis</tp:taxon-name-part></tp:taxon-name></italic>, 400–420 in others; ♂ = 395–430 in <italic><tp:taxon-name><tp:taxon-name-part taxon-name-part-type="genus" reg="Torrenticola">T.</tp:taxon-name-part> <tp:taxon-name-part taxon-name-part-type="species" reg="glomerabilis">glomerabilis</tp:taxon-name-part></tp:taxon-name></italic>, 310–340 in others). <italic><tp:taxon-name><tp:taxon-name-part taxon-name-part-type="genus" reg="Torrenticola">T.</tp:taxon-name-part> <tp:taxon-name-part taxon-name-part-type="species" reg="glomerabilis">glomerabilis</tp:taxon-name-part></tp:taxon-name></italic> can be differentiated from <italic><tp:taxon-name><tp:taxon-name-part taxon-name-part-type="genus" reg="Torrenticola">T.</tp:taxon-name-part> <tp:taxon-name-part taxon-name-part-type="species" reg="skvarlai">skvarlai</tp:taxon-name-part></tp:taxon-name></italic> by having a conical pedipalpal femoral tubercle, whereas <italic><tp:taxon-name><tp:taxon-name-part taxon-name-part-type="genus" reg="Torrenticola">T.</tp:taxon-name-part> <tp:taxon-name-part taxon-name-part-type="species" reg="skvarlai">skvarlai</tp:taxon-name-part></tp:taxon-name></italic> has a broad and flat pedipalpal femoral tubercle, and by having a longer anterior venter (♀ = 202–213 in <italic><tp:taxon-name><tp:taxon-name-part taxon-name-part-type="genus" reg="Torrenticola">T.</tp:taxon-name-part> <tp:taxon-name-part taxon-name-part-type="species" reg="glomerabilis">glomerabilis</tp:taxon-name-part></tp:taxon-name></italic>, 140–153 in <italic><tp:taxon-name><tp:taxon-name-part taxon-name-part-type="genus" reg="Torrenticola">T.</tp:taxon-name-part> <tp:taxon-name-part taxon-name-part-type="species" reg="skvarlai">skvarlai</tp:taxon-name-part></tp:taxon-name></italic>; ♂ = 240–280 in <italic><tp:taxon-name><tp:taxon-name-part taxon-name-part-type="genus" reg="Torrenticola">T.</tp:taxon-name-part> <tp:taxon-name-part taxon-name-part-type="species" reg="glomerabilis">glomerabilis</tp:taxon-name-part></tp:taxon-name></italic>, 177–205 in <italic><tp:taxon-name><tp:taxon-name-part taxon-name-part-type="genus" reg="Torrenticola">T.</tp:taxon-name-part> <tp:taxon-name-part taxon-name-part-type="species" reg="skvarlai">skvarlai</tp:taxon-name-part></tp:taxon-name></italic>).</p></tp:treatment-sec><tp:treatment-sec sec-type="description" id="SECID0E1SIM"><title>Description.</title><p>
                    <bold>Female (Figure <xref ref-type="fig" rid="F85">85</xref>)</bold> (n = 5) (holotype measurements in parentheses when available) with characters of the genus with following specifications.</p><p>
                    <bold>Dorsum</bold> — (580–615 (605) long; 460–490 (475) wide) circular with bold bluish-purple or reddish-purple coloration separated into anterior and posterior portions. Anterio-medial platelets (125–132.5 (132.5) long; 55–65 (60) wide). Anterio-lateral platelets (172.5–195 (180) long; 70–82.5 (82.5) wide) free from dorsal plate. Dgl-4 approaching midway between muscle scars and dorsum edge (distance between Dgl-4 280–310 (310)). Dorsal plate proportions: dorsum length/width 1.23–1.32 (1.27); dorsal width/distance between Dgl-4 1.53–1.66 (1.53); anterio-medial platelet length/width 1.96–2.27 (2.21); anterio-lateral platelet length/width 2.17–2.48 (2.18); anterio-lateral/anterio-medial length 1.36–1.53 (1.36).</p><p>
                    <bold>Gnathosoma — Subcapitulum</bold> (320–330 (320) long (ventral); 223–243 (223) long (dorsal); 112.5–120 (117.5) tall) colorless. Rostrum (132.5–137.5 (132.5) long; 40–47.5 (40) wide). Chelicerae (320–330 (321) long) with curved fangs (50–55 (53) long). Subcapitular proportions: ventral length/height 2.72–2.89 (2.72); rostrum length/width 2.89–3.34 (3.31). <bold>Pedipalps</bold> with tuberculate ventral extensions on femora and genua. Palpomeres: trochanter (37.5–42.5 (40) long); femur (112.5–117.5 (116.25) long); genu (67.5–70 (67.5) long); tibia (88.75–95 (88.75) long; 20–22.5 (20) wide); tarsus (17.5–17.5 (17.5) long). Palpomere proportions: femur/genu 1.67–1.74 (1.72); tibia/femur 0.76–0.83 (0.76); tibia length/width 4.11–4.50 (4.44).</p><p>
                    <bold>Venter</bold> — (710–730 (730) long; 512–550 (513) wide) bold bluish-purple or reddish-purple coloration. Gnathosomal bay (130–155 (155) long; 72.5–95 (72.5) wide). Cxgl-4 subapical. <bold>Medial suture</bold> (22.5–50 (27.5) long). <bold>Genital plates</bold> (167.5–177.5 (175) long; 150–157.5 (157.5) wide). Additional measurements: Cx-1 (276–305 (291) long (total); 122–160 (149) long (medial)); Cx-3 (320–370 (321) wide); anterior venter (202.5–212.5 (202.5) long). Ventral proportions: gnathosomal bay length/width 1.37–2.14 (2.14); anterior venter/genital field length 1.14–1.24 (1.16); anterior venter length/genital field width 1.29–1.40 (1.29); anterior venter/medial suture 4.15–9.00 (7.36).</p><p>
                    <bold>Male (Figure <xref ref-type="fig" rid="F86">86</xref>)</bold> (n = 6) (allotypic measurements in parentheses when available) with characters of the genus with following specifications.</p><p>
                    <bold>Dorsum</bold>— (495–575 (530) long; 395–430 (420) wide) circular with bold bluish-purple or reddish-purple coloration separated into anterior and posterior portions. Anterio-medial platelets (112.5–120 (120) long; 52.5–60 (55) wide). Anterio-lateral platelets (165–187.5 (167.5) long; 60–67.5 (60) wide) free from dorsal plate. Dgl-4 approaching midway between muscle scars and dorsum edge (distance between Dgl-4 235–280 (275)). Dorsal plate proportions: dorsum length/width 1.25–1.34 (1.26); dorsal width/distance between Dgl-4 1.50–1.68 (1.53); anterio-medial platelet length/width 1.96–2.18 (2.18); anterio-lateral platelet length/width 2.54–2.88 (2.79); anterio-lateral/anterio-medial length 1.40–1.67 (1.40).</p><p>
                    <bold>Gnathosoma — Subcapitulum</bold> (260–297.5 (290) long (ventral); 188–225 (212.5) long (dorsal); 93.75–103.75 (93.75) tall) colorless. Rostrum (105–120 (120) long; 35–40 (35) wide). Chelicerae (249–298 (285) long) with curved fangs (40–50 (50) long). Subcapitular proportions: ventral length/height 2.77–3.09 (3.09); rostrum length/width 2.80–3.43 (3.43). <bold>Pedipalps</bold> with tuberculate ventral extensions on femora and genua. Palpomeres: trochanter (35–35 (35) long); femur (95–105 (102.5) long); genu (57.5–65 (60) long); tibia (80–88.75 (82.5) long; 20–25 (20) wide); tarsus (15–17.5 (15) long). Palpomere proportions: femur/genu 1.58–1.71 (1.71); tibia/femur 0.80–0.87 (0.80); tibia length/width 3.55–4.38 (4.13).</p><p>
                    <bold>Venter</bold> — (600–690 (670) long; 443–540 (460) wide) bold bluish-purple or reddish-purple coloration. Gnathosomal bay (107.5–135 (132.5) long; 70–80 (70) wide). Cxgl-4 subapical. <bold>Medial suture</bold> (85–107.5 (92.5) long). <bold>Genital plates</bold> (135–147.5 (140) long; 110–120 (117.5) wide). Additional measurements: Cx-1 (224–280 (280) long (total); 88–160 (150) long (medial)); Cx-3 (292–342 (300) wide); anterior venter (240–280 (260) long). Ventral proportions: gnathosomal bay length/width 1.48–1.93 (1.89); anterior venter/genital field length 1.78–1.90 (1.86); anterior venter length/genital field width 2.13–2.41 (2.21); anterior venter/medial suture 2.47–2.87 (2.81).</p><p>
                    <bold>Immatures</bold> unknown.</p></tp:treatment-sec><tp:treatment-sec sec-type="etymology" id="SECID0EYUIM"><title>Etymology.</title><p>Specific epithet (<italic><tp:taxon-name><tp:taxon-name-part taxon-name-part-type="species" reg="glomerabilis">glomerabilis</tp:taxon-name-part></tp:taxon-name></italic>) refers to the rounded body of this species compared to all other members of the <tp:taxon-name><tp:taxon-name-part taxon-name-part-type="genus" reg="Rusetria">Rusetria</tp:taxon-name-part></tp:taxon-name> Complex (<italic>glomerabilis</italic>, L. round).</p></tp:treatment-sec><tp:treatment-sec sec-type="distribution" id="SECID0EQVIM"><title>Distribution.</title><p>Appalachians (Figure <xref ref-type="fig" rid="F84">84</xref>).</p><fig id="F84" position="float" orientation="portrait"><label>Figure 84.</label><caption><p>
          <italic><tp:taxon-name><tp:taxon-name-part taxon-name-part-type="genus" reg="Torrenticola">Torrenticola</tp:taxon-name-part> <tp:taxon-name-part taxon-name-part-type="species" reg="glomerabilis">glomerabilis</tp:taxon-name-part></tp:taxon-name></italic> sp. n. distribution.</p></caption><graphic xmlns:xlink="http://www.w3.org/1999/xlink" xlink:href="zookeys-701-001-g084.jpg" position="float" orientation="portrait" xlink:type="simple" id="oo_157103.jpg"/></fig><fig id="F85" position="float" orientation="portrait"><label>Figure 85.</label><caption><p>
          <italic><tp:taxon-name><tp:taxon-name-part taxon-name-part-type="genus" reg="Torrenticola">Torrenticola</tp:taxon-name-part> <tp:taxon-name-part taxon-name-part-type="species" reg="glomerabilis">glomerabilis</tp:taxon-name-part></tp:taxon-name></italic> sp. n. female: <bold>A</bold> dorsal plates <bold>B</bold> venter (legs removed) <bold>C</bold> subcapitulum <bold>D</bold> pedipalp (setae not accurately depicted). Scale = 100 µm.</p></caption><graphic xmlns:xlink="http://www.w3.org/1999/xlink" xlink:href="zookeys-701-001-g085.jpg" position="float" orientation="portrait" xlink:type="simple" id="oo_157104.jpg"/></fig><fig id="F86" position="float" orientation="portrait"><label>Figure 86.</label><caption><p>
          <italic><tp:taxon-name><tp:taxon-name-part taxon-name-part-type="genus" reg="Torrenticola">Torrenticola</tp:taxon-name-part> <tp:taxon-name-part taxon-name-part-type="species" reg="glomerabilis">glomerabilis</tp:taxon-name-part></tp:taxon-name></italic> sp. n. male: <bold>A</bold> dorsal plates <bold>B</bold> venter (legs removed) <bold>C</bold> subcapitulum <bold>D</bold> pedipalp (setae not accurately depicted). Scale = 100 µm.</p></caption><graphic xmlns:xlink="http://www.w3.org/1999/xlink" xlink:href="zookeys-701-001-g086.jpg" position="float" orientation="portrait" xlink:type="simple" id="oo_157105.jpg"/></fig></tp:treatment-sec><tp:treatment-sec sec-type="remarks" id="SECID0ESYIM"><title>Remarks.</title><p>
                    <italic><tp:taxon-name><tp:taxon-name-part taxon-name-part-type="genus" reg="Torrenticola">Torrenticola</tp:taxon-name-part> <tp:taxon-name-part taxon-name-part-type="species" reg="glomerabilis">glomerabilis</tp:taxon-name-part></tp:taxon-name></italic> groups with other members of the <tp:taxon-name><tp:taxon-name-part taxon-name-part-type="genus" reg="Rusetria">Rusetria</tp:taxon-name-part></tp:taxon-name> Complex with high support and specimens are less than 1% different in <abbrev xmlns:xlink="http://www.w3.org/1999/xlink" xlink:title="cytochrome c oxidase subunit 1" id="ABBRID0EJZIM" xlink:type="simple">COI</abbrev> sequence from each other. In all analyses, <italic><tp:taxon-name><tp:taxon-name-part taxon-name-part-type="genus" reg="Torrenticola">T.</tp:taxon-name-part> <tp:taxon-name-part taxon-name-part-type="species" reg="glomerabilis">glomerabilis</tp:taxon-name-part></tp:taxon-name></italic> groups with two other species, <italic><tp:taxon-name><tp:taxon-name-part taxon-name-part-type="genus" reg="Torrenticola">T.</tp:taxon-name-part> <tp:taxon-name-part taxon-name-part-type="species" reg="delicatexa">delicatexa</tp:taxon-name-part></tp:taxon-name></italic> and <italic><tp:taxon-name><tp:taxon-name-part taxon-name-part-type="genus" reg="Torrenticola">T.</tp:taxon-name-part> <tp:taxon-name-part taxon-name-part-type="species" reg="ululata">ululata</tp:taxon-name-part></tp:taxon-name></italic>, which are 10–13% different from each other. Of these species, <italic><tp:taxon-name><tp:taxon-name-part taxon-name-part-type="genus" reg="Torrenticola">T.</tp:taxon-name-part> <tp:taxon-name-part taxon-name-part-type="species" reg="glomerabilis">glomerabilis</tp:taxon-name-part></tp:taxon-name></italic> is the only one with the lateral platelets free from the dorsal plate. Because of this, we place <italic><tp:taxon-name><tp:taxon-name-part taxon-name-part-type="genus" reg="Torrenticola">T.</tp:taxon-name-part> <tp:taxon-name-part taxon-name-part-type="species" reg="glomerabilis">glomerabilis</tp:taxon-name-part></tp:taxon-name></italic> within the Eastern 4-Plate Identification Group, which can be differentiated by having rounder bodies than any other species in the <tp:taxon-name><tp:taxon-name-part taxon-name-part-type="genus" reg="Rusetria">Rusetria</tp:taxon-name-part></tp:taxon-name> Complex.</p><p>
                    <italic><tp:taxon-name><tp:taxon-name-part taxon-name-part-type="genus" reg="Torrenticola">Torrenticola</tp:taxon-name-part> <tp:taxon-name-part taxon-name-part-type="species" reg="glomerabilis">glomerabilis</tp:taxon-name-part></tp:taxon-name></italic> occupy an interesting position phylogenetically by being nested between the Eastern 2-Plate and Eastern 4-Plate Identification Groups (Figure <xref ref-type="fig" rid="F6">6</xref>, <xref ref-type="fig" rid="F12">12</xref>). Their unique shape and interesting phylogenetic affinity flag this species as important to future studies on the evolution of eastern members of the <tp:taxon-name><tp:taxon-name-part taxon-name-part-type="genus" reg="Rusetria">Rusetria</tp:taxon-name-part></tp:taxon-name> Complex.</p><p>This species hypothesis is supported by biogeography, low <abbrev xmlns:xlink="http://www.w3.org/1999/xlink" xlink:title="cytochrome c oxidase subunit 1" id="ABBRID0EH3IM" xlink:type="simple">COI</abbrev> divergence within the species (0–2%) and high divergence between species (3–15%), and the morphological characters outlined in the diagnosis.</p></tp:treatment-sec><tp:treatment-sec><!--Section generated to contain objects referenced in tp:taxon-treatment.--><fig id="F6" position="float" orientation="portrait"><label>Figure 6.</label><caption><p>Venter measurements: <bold>A</bold> ventral length <bold>B</bold> ventral width <bold>C</bold> anterior venter <bold>D</bold> coxa-I total length <bold>E</bold> coxa-I medial length <bold>F</bold> medial suture length <bold>G</bold> coxa-III width <bold>H</bold> gnathosomal bay length <bold>I</bold> gnathosomal bay width <bold>J</bold> genital field length <bold>K</bold> genital field width. <italic><tp:taxon-name><tp:taxon-name-part taxon-name-part-type="genus" reg="Torrenticola">T.</tp:taxon-name-part> <tp:taxon-name-part taxon-name-part-type="species" reg="multiforma">multiforma</tp:taxon-name-part></tp:taxon-name></italic> Habeeb, 1974 depicted.</p></caption><graphic xmlns:xlink="http://www.w3.org/1999/xlink" xlink:href="zookeys-701-001-g006.jpg" position="float" orientation="portrait" xlink:type="simple" id="oo_157025.jpg"/></fig><fig id="F12" position="float" orientation="portrait"><label>Figure 12.</label><caption><p>Miniforma Complex (part I). All species are western. Note that the phylogenetic structure in the Miniforma Group corresponds to biographic regions (Rockies, Pacific Ranges, southwest). <bold>A</bold> Species guide (overview of 28S+<abbrev xmlns:xlink="http://www.w3.org/1999/xlink" xlink:title="cytochrome c oxidase subunit 1" id="ABBRID0EDTAI" xlink:type="simple">COI</abbrev> analysis from Figure <xref ref-type="fig" rid="F7">7</xref>–<xref ref-type="fig" rid="F8">8</xref>) <bold>B</bold> Overview of Miniforma Complex from Figure <xref ref-type="fig" rid="F9">9</xref> (<abbrev xmlns:xlink="http://www.w3.org/1999/xlink" xlink:title="cytochrome c oxidase subunit 1" id="ABBRID0EVTAI" xlink:type="simple">COI</abbrev>-only analysis from Figure <xref ref-type="fig" rid="F9">9</xref>) <bold>C</bold> Detail of Miniforma Complex (in part) from B <bold>C</bold> Detail of Miniforma Complex (in part) from Figure <xref ref-type="fig" rid="F9">9</xref>. Colored lineages in A and B correspond to Group names and brackets in C. Dots denote posterior probably of greater than 95%. Taxa are displayed by DNA number and state (U.S.) or territory (Canada) abbreviation.</p></caption><graphic xmlns:xlink="http://www.w3.org/1999/xlink" xlink:href="zookeys-701-001-g012.jpg" position="float" orientation="portrait" xlink:type="simple" id="oo_157031.jpg"/></fig><fig id="F7" position="float" orientation="portrait"><label>Figure 7.</label><caption><p>Bayesian inferred cladogram for combined analysis (28S+<abbrev xmlns:xlink="http://www.w3.org/1999/xlink" xlink:title="cytochrome c oxidase subunit 1" id="ABBRID0EL2AE" xlink:type="simple">COI</abbrev>) of North American <italic><tp:taxon-name><tp:taxon-name-part taxon-name-part-type="genus" reg="Torrenticola">Torrenticola</tp:taxon-name-part></tp:taxon-name></italic>: species complexes and identification groups. Four well-supported complexes are organized into 13 groups that are helpful for identification. Note that 1) not all identification groups are monophyletic (in quotation marks); 2) not all species are placed in a complex; and 3) some species are not placed within a group, reflecting their identification difficulty. Numbers are DNA identification numbers. Dots denote posterior probably &gt;95%.</p></caption><graphic xmlns:xlink="http://www.w3.org/1999/xlink" xlink:href="zookeys-701-001-g007.jpg" position="float" orientation="portrait" xlink:type="simple" id="oo_157026.jpg"/></fig><fig id="F8" position="float" orientation="portrait"><label>Figure 8.</label><caption><p>Bayesian inferred phylogram for combined analysis (28S+<abbrev xmlns:xlink="http://www.w3.org/1999/xlink" xlink:title="cytochrome c oxidase subunit 1" id="ABBRID0ECXBG" xlink:type="simple">COI</abbrev>) of North American <italic><tp:taxon-name><tp:taxon-name-part taxon-name-part-type="genus" reg="Torrenticola">Torrenticola</tp:taxon-name-part></tp:taxon-name></italic>: distributions of 57 species. Pink represents lineages distributed in eastern North America and blue represents lineages distributed in western North America (gray branches represent lineages distributed in both regions). Species marked with an asterisk are primarily eastern but have distributions extending into the west. Note that larger lineages contain species distributed in either the east or west, but not both. Numbers are DNA identification numbers. Scale bar indicates 0.1 substitutions per site. Dots denote posterior probably &gt;95%.</p></caption><graphic xmlns:xlink="http://www.w3.org/1999/xlink" xlink:href="zookeys-701-001-g008.jpg" position="float" orientation="portrait" xlink:type="simple" id="oo_157027.jpg"/></fig><fig id="F9" position="float" orientation="portrait"><label>Figure 9.</label><caption><p>Bayesian inferred circular phylograms of North American <italic><tp:taxon-name><tp:taxon-name-part taxon-name-part-type="genus" reg="Torrenticola">Torrenticola</tp:taxon-name-part></tp:taxon-name></italic>, <abbrev xmlns:xlink="http://www.w3.org/1999/xlink" xlink:title="cytochrome c oxidase subunit 1" id="ABBRID0EBYBG" xlink:type="simple">COI</abbrev> only. Scale bars indicate 1.0 substitutions per site. <bold>A</bold> Overall tree depicting the four complexes recovered in combined analysis. Dots denote posterior probability &gt;95% <bold>B</bold> Species distributions; branch colors correspond to regions of North America depicted on the right (eastern, pink; western teal). Asterisks denote eastern species that extend into the west. Note that lineages tend to contain species distributed in either the east or west, but not both. Detail of this figure is presented in Figures <xref ref-type="fig" rid="F10">10</xref>–<xref ref-type="fig" rid="F18">18</xref>.</p></caption><graphic xmlns:xlink="http://www.w3.org/1999/xlink" xlink:href="zookeys-701-001-g009.jpg" position="float" orientation="portrait" xlink:type="simple" id="oo_157028.jpg"/></fig></tp:treatment-sec></tp:taxon-treatment>
