# Supplementary material for: Revision of torrent mites (Parasitengona, Torrenticolidae, Torrenticola) of the United States and Canada: 90 descriptions, molecular phylogenetics, and a key to species
Source: Zookeys. 2017 Sep 21;(701):1–496. doi: 10.3897/zookeys.701.13261 (PMC5674090; doi:10.3897/zookeys.701.13261)
Supplement: XML Treatment for Torrenticola gnoma [file zookeys.701.13261-treatment25.xml]

<!DOCTYPE tp:taxon-treatment
  PUBLIC "-//TaxonX//DTD Taxonomic Treatment Publishing DTD v0 20100105//EN" "tax-treatment-NSO.dtd">
<tp:taxon-treatment xmlns:tp="http://www.plazi.org/taxpub"><tp:treatment-meta><kwd-group><label>Taxon classification</label><kwd><named-content xmlns:xlink="http://www.w3.org/1999/xlink" content-type="kingdom">Animalia</named-content></kwd><kwd><named-content xmlns:xlink="http://www.w3.org/1999/xlink" content-type="order">Trombidiformes</named-content></kwd><kwd><named-content xmlns:xlink="http://www.w3.org/1999/xlink" content-type="family">Torrenticolidae</named-content></kwd></kwd-group><mixed-citation publication-type="journal"><person-group><name><surname>Fisher</surname><given-names>J. Ray</given-names></name><name><surname>Fisher</surname><given-names>Danielle M.</given-names></name><name><surname>Skvarla</surname><given-names>Michael J.</given-names></name><name><surname>Nelson</surname><given-names>Whitney A.</given-names></name><name><surname>Dowling</surname><given-names>Ashley P.G.</given-names></name></person-group><article-title>Revision of torrent mites (<tp:taxon-name><tp:taxon-name-part taxon-name-part-type="clade">Parasitengona</tp:taxon-name-part></tp:taxon-name>, <tp:taxon-name><tp:taxon-name-part taxon-name-part-type="family">Torrenticolidae</tp:taxon-name-part></tp:taxon-name>, <italic><tp:taxon-name><tp:taxon-name-part taxon-name-part-type="genus" reg="Torrenticola">Torrenticola</tp:taxon-name-part></tp:taxon-name></italic>) of the United States and Canada: 90 descriptions, molecular phylogenetics, and a key to species</article-title><source>Zookeys</source><day>21</day><month>9</month><year>2017</year><volume>2017</volume><issue>701</issue><fpage>1</fpage><lpage>496</lpage><pub-id pub-id-type="doi">10.3897/zookeys.701.13261</pub-id></mixed-citation></tp:treatment-meta><tp:nomenclature><tp:taxon-name>
                    <tp:taxon-name-part taxon-name-part-type="genus" reg="Torrenticola">Torrenticola</tp:taxon-name-part>
                    <tp:taxon-name-part taxon-name-part-type="species" reg="gnoma">gnoma</tp:taxon-name-part>
                    <object-id xmlns:xlink="http://www.w3.org/1999/xlink" content-type="zoobank" xlink:type="simple">http://zoobank.org/3B101F81-1A6A-487B-8EE3-F87ED3C295C7</object-id>
                    
                  </tp:taxon-name><tp:taxon-authority>Fisher &amp; Dowling</tp:taxon-authority><tp:taxon-status xmlns:xlink="http://www.w3.org/1999/xlink" xlink:type="simple">sp. n.</tp:taxon-status></tp:nomenclature><tp:treatment-sec sec-type="material" id="SECID0EW4IM"><title>Material examined.</title><p>HOLOTYPE (♀): from USA, Mississippi, Attala County, Hurricane Creek (<named-content xmlns:xlink="http://www.w3.org/1999/xlink" content-type="dwc:verbatimCoordinates" xlink:type="simple"><named-content content-type="geo-json" specific-use="{&#34;type&#34;:&#34;Point&#34;,&#34;coordinates&#34;:[-89.524722,33.082500]}" id="NCID0E64IM" xlink:type="simple">33°4'57"N, 89°31'29"W</named-content></named-content>), 12 Sep 2008, by IM Smith, IMS080052.</p><p>PARATYPES (6 ♀; 10 ♂): <bold>Georgia, USA</bold>: 1 ♂ from Lowndes County, Withlacoochee River, beside Route 84 at Brooks County line, 13 Sep 1968, by DR Cook, DRC680075 • <bold>Illinois, USA</bold>: 1 ♀ and 2 ♂ from Clark County, Big Creek (<named-content xmlns:xlink="http://www.w3.org/1999/xlink" content-type="dwc:verbatimCoordinates" xlink:type="simple"><named-content content-type="geo-json" specific-use="{&#34;type&#34;:&#34;Point&#34;,&#34;coordinates&#34;:[-87.687500,32.433056]}" id="NCID0EN5IM" xlink:type="simple">32°25'59"N, 87°41'15"W</named-content></named-content>), 30 Jul 2014, by MJ Skvarla, MS 14-0730-001 • 1 ♂ from Vermilion County, Fairmount, beside Vermilion County Road 680E, Jordan Creek (40°4'N, 87°50'W), 10 Sep 1991, by IM Smith, IMS910030 • <bold>Mississippi, USA</bold>: 1 ♂ (ALLOTYPE) from USA, Mississippi, Attala County, Hurricane Creek (<named-content xmlns:xlink="http://www.w3.org/1999/xlink" content-type="dwc:verbatimCoordinates" xlink:type="simple"><named-content content-type="geo-json" specific-use="{&#34;type&#34;:&#34;Point&#34;,&#34;coordinates&#34;:[-89.524722,33.082500]}" id="NCID0EX5IM" xlink:type="simple">33°4'57"N, 89°31'29"W</named-content></named-content>), 12 Sep 2008, by IM Smith, IMS080052 • 1 ♀ and 1 ♂ from Attala County, Hurricane Creek (<named-content xmlns:xlink="http://www.w3.org/1999/xlink" content-type="dwc:verbatimCoordinates" xlink:type="simple"><named-content content-type="geo-json" specific-use="{&#34;type&#34;:&#34;Point&#34;,&#34;coordinates&#34;:[-89.525278,33.082778]}" id="NCID0E65IM" xlink:type="simple">33°4'58"N, 89°31'31"W</named-content></named-content>), 30 Sep 2010, by IM Smith, IMS100168 • 1 ♀ and 1 ♂ from Grenada County, Leflore, beside Black Creek Road, Black Creek (<named-content xmlns:xlink="http://www.w3.org/1999/xlink" content-type="dwc:verbatimCoordinates" xlink:type="simple"><named-content content-type="geo-json" specific-use="{&#34;type&#34;:&#34;Point&#34;,&#34;coordinates&#34;:[-90.050000,33.716667]}" id="NCID0EH6IM" xlink:type="simple">33°43'N, 90°3'W</named-content></named-content>), 16 Sep 1991, by IM Smith, IMS910044 • 1 ♀ and 1 ♂ from Jefferson County, off Natchez Trace Parkway, Coles Creek (<named-content xmlns:xlink="http://www.w3.org/1999/xlink" content-type="dwc:verbatimCoordinates" xlink:type="simple"><named-content content-type="geo-json" specific-use="{&#34;type&#34;:&#34;Point&#34;,&#34;coordinates&#34;:[-91.181111,31.690556]}" id="NCID0EP6IM" xlink:type="simple">31°41'26"N, 91°10'52"W</named-content></named-content>), 2 Oct 1994, by IM Smith, IMS940029A • 1 ♀ and 1 ♂ from Tishomingo County, Tishomingo State Park, Bear Creek, (<named-content xmlns:xlink="http://www.w3.org/1999/xlink" content-type="dwc:verbatimCoordinates" xlink:type="simple"><named-content content-type="geo-json" specific-use="{&#34;type&#34;:&#34;Point&#34;,&#34;coordinates&#34;:[-88.183333,34.600000]}" id="NCID0EX6IM" xlink:type="simple">34°36'N, 88°11'W</named-content></named-content>), 18 Sep 1991, by IM Smith, IMS910047A • <bold>Oklahoma, USA</bold>: 2 ♀ and 2 ♂ from Pushmataha County, beside Route 271, South of Albion, Walnut Creek (<named-content xmlns:xlink="http://www.w3.org/1999/xlink" content-type="dwc:verbatimCoordinates" xlink:type="simple"><named-content content-type="geo-json" specific-use="{&#34;type&#34;:&#34;Point&#34;,&#34;coordinates&#34;:[-95.116667,34.650000]}" id="NCID0EBAJM" xlink:type="simple">34°39'N, 95°7'W</named-content></named-content>), 1 Jul 1987, by IM Smith, IMS870063A.</p></tp:treatment-sec><tp:treatment-sec sec-type="Type deposition" id="SECID0EGAJM"><title>Type deposition.</title><p>Holotype (♀), allotype (♂), and some paratypes (4 ♀; 5 ♂) deposited in the <named-content xmlns:xlink="http://www.w3.org/1999/xlink" content-type="dwc:institutional_code" xlink:type="simple">CNC</named-content>; other paratypes (2 ♀; 3 ♂) deposited in <named-content xmlns:xlink="http://www.w3.org/1999/xlink" content-type="dwc:institutional_code" xlink:type="simple">ACUA</named-content>.</p></tp:treatment-sec><tp:treatment-sec sec-type="diagnosis" id="SECID0EWAJM"><title>Diagnosis.</title><p>
                    <italic><tp:taxon-name><tp:taxon-name-part taxon-name-part-type="genus" reg="Torrenticola">Torrenticola</tp:taxon-name-part> <tp:taxon-name-part taxon-name-part-type="species" reg="gnoma">gnoma</tp:taxon-name-part></tp:taxon-name></italic> are similar to other members of the Raptor Group (<italic><tp:taxon-name><tp:taxon-name-part taxon-name-part-type="genus" reg="Torrenticola">T.</tp:taxon-name-part> <tp:taxon-name-part taxon-name-part-type="species" reg="irapalpa">irapalpa</tp:taxon-name-part></tp:taxon-name></italic>, <italic><tp:taxon-name><tp:taxon-name-part taxon-name-part-type="genus" reg="Torrenticola">T.</tp:taxon-name-part> <tp:taxon-name-part taxon-name-part-type="species" reg="longitibia">longitibia</tp:taxon-name-part></tp:taxon-name></italic>, <italic><tp:taxon-name><tp:taxon-name-part taxon-name-part-type="genus" reg="Torrenticola">T.</tp:taxon-name-part> <tp:taxon-name-part taxon-name-part-type="species" reg="mjolniri">mjolniri</tp:taxon-name-part></tp:taxon-name></italic>, <italic><tp:taxon-name><tp:taxon-name-part taxon-name-part-type="genus" reg="Torrenticola">T.</tp:taxon-name-part> <tp:taxon-name-part taxon-name-part-type="species" reg="elusiva">elusiva</tp:taxon-name-part></tp:taxon-name></italic>, <italic><tp:taxon-name><tp:taxon-name-part taxon-name-part-type="genus" reg="Torrenticola">T.</tp:taxon-name-part> <tp:taxon-name-part taxon-name-part-type="species" reg="racupalpa">racupalpa</tp:taxon-name-part></tp:taxon-name></italic>, <italic><tp:taxon-name><tp:taxon-name-part taxon-name-part-type="genus" reg="Torrenticola">T.</tp:taxon-name-part> <tp:taxon-name-part taxon-name-part-type="species" reg="raptor">raptor</tp:taxon-name-part></tp:taxon-name></italic>, <italic><tp:taxon-name><tp:taxon-name-part taxon-name-part-type="genus" reg="Torrenticola">T.</tp:taxon-name-part> <tp:taxon-name-part taxon-name-part-type="species" reg="danielleae">danielleae</tp:taxon-name-part></tp:taxon-name></italic>, <italic><tp:taxon-name><tp:taxon-name-part taxon-name-part-type="genus" reg="Torrenticola">T.</tp:taxon-name-part> <tp:taxon-name-part taxon-name-part-type="species" reg="daemon">daemon</tp:taxon-name-part></tp:taxon-name></italic>, and <italic><tp:taxon-name><tp:taxon-name-part taxon-name-part-type="genus" reg="Torrenticola">T.</tp:taxon-name-part> <tp:taxon-name-part taxon-name-part-type="species" reg="ivyae">ivyae</tp:taxon-name-part></tp:taxon-name></italic>) in having round bodies; Dgl-4 close to muscles scars; long, thin subcapitular rostra; and long, thin pedipalp tibiae. <italic><tp:taxon-name><tp:taxon-name-part taxon-name-part-type="genus" reg="Torrenticola">T.</tp:taxon-name-part> <tp:taxon-name-part taxon-name-part-type="species" reg="gnoma">gnoma</tp:taxon-name-part></tp:taxon-name></italic> can be differentiated from <italic><tp:taxon-name><tp:taxon-name-part taxon-name-part-type="genus" reg="Torrenticola">T.</tp:taxon-name-part> <tp:taxon-name-part taxon-name-part-type="species" reg="elusiva">elusiva</tp:taxon-name-part></tp:taxon-name></italic> by being smaller (dorsum length = 540–595 in <italic><tp:taxon-name><tp:taxon-name-part taxon-name-part-type="genus" reg="Torrenticola">T.</tp:taxon-name-part> <tp:taxon-name-part taxon-name-part-type="species" reg="gnoma">gnoma</tp:taxon-name-part></tp:taxon-name></italic>, 645 in <italic><tp:taxon-name><tp:taxon-name-part taxon-name-part-type="genus" reg="Torrenticola">T.</tp:taxon-name-part> <tp:taxon-name-part taxon-name-part-type="species" reg="elusiva">elusiva</tp:taxon-name-part></tp:taxon-name></italic>); having a stockier rostrum (length/width = 2.74–3.13 in <italic><tp:taxon-name><tp:taxon-name-part taxon-name-part-type="genus" reg="Torrenticola">T.</tp:taxon-name-part> <tp:taxon-name-part taxon-name-part-type="species" reg="gnoma">gnoma</tp:taxon-name-part></tp:taxon-name></italic>, 3.65 in <italic><tp:taxon-name><tp:taxon-name-part taxon-name-part-type="genus" reg="Torrenticola">T.</tp:taxon-name-part> <tp:taxon-name-part taxon-name-part-type="species" reg="elusiva">elusiva</tp:taxon-name-part></tp:taxon-name></italic>); and by dorsal coloration. <italic><tp:taxon-name><tp:taxon-name-part taxon-name-part-type="genus" reg="Torrenticola">T.</tp:taxon-name-part> <tp:taxon-name-part taxon-name-part-type="species" reg="gnoma">gnoma</tp:taxon-name-part></tp:taxon-name></italic> can be differentiated from <italic><tp:taxon-name><tp:taxon-name-part taxon-name-part-type="genus" reg="Torrenticola">T.</tp:taxon-name-part> <tp:taxon-name-part taxon-name-part-type="species" reg="racupalpa">racupalpa</tp:taxon-name-part></tp:taxon-name></italic> by having a stockier rostrum (length/width = 2.74–3.13 in <italic><tp:taxon-name><tp:taxon-name-part taxon-name-part-type="genus" reg="Torrenticola">T.</tp:taxon-name-part> <tp:taxon-name-part taxon-name-part-type="species" reg="gnoma">gnoma</tp:taxon-name-part></tp:taxon-name></italic>, 3.56–3.88 in <italic><tp:taxon-name><tp:taxon-name-part taxon-name-part-type="genus" reg="Torrenticola">T.</tp:taxon-name-part> <tp:taxon-name-part taxon-name-part-type="species" reg="racupalpa">racupalpa</tp:taxon-name-part></tp:taxon-name></italic>) and by dorsal coloration and pattern. <italic><tp:taxon-name><tp:taxon-name-part taxon-name-part-type="genus" reg="Torrenticola">T.</tp:taxon-name-part> <tp:taxon-name-part taxon-name-part-type="species" reg="gnoma">gnoma</tp:taxon-name-part></tp:taxon-name></italic> can be differentiated from <italic><tp:taxon-name><tp:taxon-name-part taxon-name-part-type="genus" reg="Torrenticola">T.</tp:taxon-name-part> <tp:taxon-name-part taxon-name-part-type="species" reg="irapalpa">irapalpa</tp:taxon-name-part></tp:taxon-name></italic>, <italic><tp:taxon-name><tp:taxon-name-part taxon-name-part-type="genus" reg="Torrenticola">T.</tp:taxon-name-part> <tp:taxon-name-part taxon-name-part-type="species" reg="danielleae">danielleae</tp:taxon-name-part></tp:taxon-name></italic>, and <italic><tp:taxon-name><tp:taxon-name-part taxon-name-part-type="genus" reg="Torrenticola">T.</tp:taxon-name-part> <tp:taxon-name-part taxon-name-part-type="species" reg="daemon">daemon</tp:taxon-name-part></tp:taxon-name></italic> by dorsal coloration and pattern. Additionally, female <italic><tp:taxon-name><tp:taxon-name-part taxon-name-part-type="genus" reg="Torrenticola">T.</tp:taxon-name-part> <tp:taxon-name-part taxon-name-part-type="species" reg="gnoma">gnoma</tp:taxon-name-part></tp:taxon-name></italic> can be differentiated from female <italic><tp:taxon-name><tp:taxon-name-part taxon-name-part-type="genus" reg="Torrenticola">T.</tp:taxon-name-part> <tp:taxon-name-part taxon-name-part-type="species" reg="irapalpa">irapalpa</tp:taxon-name-part></tp:taxon-name></italic>, <italic><tp:taxon-name><tp:taxon-name-part taxon-name-part-type="genus" reg="Torrenticola">T.</tp:taxon-name-part> <tp:taxon-name-part taxon-name-part-type="species" reg="danielleae">danielleae</tp:taxon-name-part></tp:taxon-name></italic>, and <italic><tp:taxon-name><tp:taxon-name-part taxon-name-part-type="genus" reg="Torrenticola">T.</tp:taxon-name-part> <tp:taxon-name-part taxon-name-part-type="species" reg="daemon">daemon</tp:taxon-name-part></tp:taxon-name></italic> by having Dgl-4 closer to the muscle scars (dorsal width/distance between Dgl-4 ♀ = 2.65–3.29 in <italic><tp:taxon-name><tp:taxon-name-part taxon-name-part-type="genus" reg="Torrenticola">T.</tp:taxon-name-part> <tp:taxon-name-part taxon-name-part-type="species" reg="gnoma">gnoma</tp:taxon-name-part></tp:taxon-name></italic>, 1.57–2.09 in others). <italic><tp:taxon-name><tp:taxon-name-part taxon-name-part-type="genus" reg="Torrenticola">T.</tp:taxon-name-part> <tp:taxon-name-part taxon-name-part-type="species" reg="gnoma">gnoma</tp:taxon-name-part></tp:taxon-name></italic> can be differentiated from <italic><tp:taxon-name><tp:taxon-name-part taxon-name-part-type="genus" reg="Torrenticola">T.</tp:taxon-name-part> <tp:taxon-name-part taxon-name-part-type="species" reg="mjolniri">mjolniri</tp:taxon-name-part></tp:taxon-name></italic>, <italic><tp:taxon-name><tp:taxon-name-part taxon-name-part-type="genus" reg="Torrenticola">T.</tp:taxon-name-part> <tp:taxon-name-part taxon-name-part-type="species" reg="longitibia">longitibia</tp:taxon-name-part></tp:taxon-name></italic>, <italic><tp:taxon-name><tp:taxon-name-part taxon-name-part-type="genus" reg="Torrenticola">T.</tp:taxon-name-part> <tp:taxon-name-part taxon-name-part-type="species" reg="raptor">raptor</tp:taxon-name-part></tp:taxon-name></italic>, and <italic><tp:taxon-name><tp:taxon-name-part taxon-name-part-type="genus" reg="Torrenticola">T.</tp:taxon-name-part> <tp:taxon-name-part taxon-name-part-type="species" reg="ivyae">ivyae</tp:taxon-name-part></tp:taxon-name></italic> by having stockier pedipalp tibiae (length/width = 3.88–4.67 in <italic><tp:taxon-name><tp:taxon-name-part taxon-name-part-type="genus" reg="Torrenticola">T.</tp:taxon-name-part> <tp:taxon-name-part taxon-name-part-type="species" reg="gnoma">gnoma</tp:taxon-name-part></tp:taxon-name></italic>, 4.75–7.54 in others) and a stockier rostrum (length/width = 2.56–3.23 in <italic><tp:taxon-name><tp:taxon-name-part taxon-name-part-type="genus" reg="Torrenticola">T.</tp:taxon-name-part> <tp:taxon-name-part taxon-name-part-type="species" reg="gnoma">gnoma</tp:taxon-name-part></tp:taxon-name></italic>, 3.44–4.4 in others).</p></tp:treatment-sec><tp:treatment-sec sec-type="description" id="SECID0EINJM"><title>Description.</title><p>
                    <bold>Female (Figure <xref ref-type="fig" rid="F88">88</xref>)</bold> (n = 5) (holotype measurements in parentheses when available) with characters of the genus with following specifications.</p><p>
                    <bold>Dorsum</bold> — (540–595 (550) long; 440–500 (455) wide) circular with a large spot of coloration medially extending in a thin strip anteriorly to the edge of the dorsal plate, coloration variable from navy blue to purple to pink. Anterio-medial platelets (122.5–137.5 (131.25) long; 55–62.5 (60) wide). Anterio-lateral platelets (152.5–187.5 (167.5) long; 67.5–75 (70) wide) free from dorsal plate. Dgl-4 much closer to the muscle scar than to dorsum edge (distance between Dgl-4 140–185 (155)). Dorsal plate proportions: dorsum length/width 1.17–1.30 (1.21); dorsal width/distance between Dgl-4 2.65–3.29 (2.94); anterio-medial platelet length/width 2.06–2.39 (2.19); anterio-lateral platelet length/width 2.26–2.59 (2.39); anterio-lateral/anterio-medial length 1.11–1.46 (1.28).</p><p>
                    <bold>Gnathosoma — Subcapitulum</bold> (285–305 (290) long (ventral); 225–239 (226) long (dorsal); 115–135 (120) tall) colorless. Rostrum (122.5–130 (125) long; 40–47.5 (40) wide) elongate. Chelicerae (285–310 (286) long) with curved fangs (53–60 (54) long). Subcapitular proportions: ventral length/height 2.26–2.52 (2.42); rostrum length/width 2.74–3.13 (3.13). <bold>Pedipalps</bold> elongate with tuberculate ventral extensions on femora and genua. Palpomeres: trochanter (40–45 (40) long); femur (110–120 (112.5) long); genu (60–67.5 (62.5) long); tibia (87.5–105 (92.5) long; 20–22.5 (20) wide); tarsus (17.5–20 (17.5) long). Palpomere proportions: femur/genu 1.63–1.88 (1.80); tibia/femur 0.76–0.88 (0.82); tibia length/width 4.17–4.67 (4.63).</p><p>
                    <bold>Venter</bold> — (660–730 (680) long; 500–575 (500) wide) colorless. Gnathosomal bay (142.5–172.5 (152.5) long; 75–92.5 (75) wide). Cxgl-4 subapical. <bold>Medial suture</bold> (15–27.5 (27.5) long). <bold>Genital plates</bold> (152.5–165 (157.5) long; 142.5–152.5 (142.5) wide). Additional measurements: Cx-1 (252–285 (257) long (total); 84–122 (108) long (medial)); Cx-3 (317–377 (318) wide); anterior venter (160–167.5 (165) long). Ventral proportions: gnathosomal bay length/width 1.57–2.16 (2.03); anterior venter/genital field length 0.97–1.10 (1.05); anterior venter length/genital field width 1.05–1.16 (1.16); anterior venter/medial suture 6.00–10.67 (6.00).</p><p>
                    <bold>Male (Figure <xref ref-type="fig" rid="F89">89</xref>)</bold> (n = 5) (allotypic measurements in parentheses when available) with characters of the genus with following specifications.</p><p>
                    <bold>Dorsum</bold> — (420–495 (450) long; 355–375 (375) wide) circular with a large spot of coloration medially extending in a thin strip anteriorly to the edge of the dorsal plate, coloration variable from navy blue to purple to pink. Anterio-medial platelets (1.80–2.30 (2.18) long; 50–62.5 (55) wide). Anterio-lateral platelets (135–152.5 (152.5) long; 60–65 (60) wide) free from dorsal plate. Dgl-4 much closer to the muscle scar than to dorsum edge (distance between Dgl-4 130–180 (165)). Dorsal plate proportions: dorsum length/width 1.17–1.32 (1.20); dorsal width/distance between Dgl-4 2.06–2.73 (2.27); anterio-medial platelet length/width 1.80–2.30 (2.18); anterio-lateral platelet length/width 2.16–2.54 (2.54); anterio-lateral/anterio-medial length 1.17–1.36 (1.27).</p><p>
                    <bold>Gnathosoma— Subcapitulum</bold> (240–265 (265) long (ventral); 175–196 (196) long (dorsal); 97.5–105 (105) tall) colorless. Rostrum (98.75–107.5 (107.5) long; 35–40 (35) wide) elongate. Chelicerae (225–257 (256) long) with curved fangs (41–51 (50) long). Subcapitular proportions: ventral length/height 2.29–2.56 (2.52); rostrum length/width 2.56–3.07 (3.07). <bold>Pedipalps</bold> elongate with tuberculate ventral extensions on femora and genua. Palpomeres: trochanter (35–47.5 (47.5) long); femur (96.25–103.75 (103.75) long); genu (52.5–57.5 (57.5) long); tibia (77.5–90 (88.75) long; 20–22.5 (20) wide); tarsus (17.5–20 (18.75) long). Palpomere proportions: femur/genu 1.72–1.83 (1.80); tibia/femur 0.81–0.91 (0.86); tibia length/width 3.88–4.44 (4.44).</p><p>
                    <bold>Venter</bold> — (560–590 (581) long; 354–440 (395) wide) colorless. Gnathosomal bay (105–130 (127.5) long; 62.5–77.5 (62.5) wide). Cxgl-4 subapical. <bold>Medial suture</bold> (67.5–80 (70) long). <bold>Genital plates</bold> (122.5–135 (127.5) long; 100–110 (105) wide). Additional measurements: Cx-1 (217–269 (255) long (total); 90–119 (115) long (medial)); Cx-3 (264–312 (295) wide); anterior venter (197.5–222.5 (207.5) long). Ventral proportions: gnathosomal bay length/width 1.40–2.04 (2.04); anterior venter/genital field length 1.49–1.65 (1.63); anterior venter length/genital field width 1.80–2.12 (1.98); anterior venter/medial suture 2.53–2.96 (2.96).</p><p>
                    <bold>Immatures</bold> unknown.</p></tp:treatment-sec><tp:treatment-sec sec-type="etymology" id="SECID0EGPJM"><title>Etymology.</title><p>Specific epithet (<italic><tp:taxon-name><tp:taxon-name-part taxon-name-part-type="species" reg="gnoma">gnoma</tp:taxon-name-part></tp:taxon-name></italic>) refers to the dorsal pattern, which, although variable, resembles the head and cap of a gnome (<italic>gnoma</italic>, L. diminutive fabled being, dwarf).</p></tp:treatment-sec><tp:treatment-sec sec-type="distribution" id="SECID0EYPJM"><title>Distribution.</title><p>Eastern, but apparently absent from Appalachians and Northeast (Figure <xref ref-type="fig" rid="F87">87</xref>).</p><fig id="F87" position="float" orientation="portrait"><label>Figure 87.</label><caption><p>
          <italic><tp:taxon-name><tp:taxon-name-part taxon-name-part-type="genus" reg="Torrenticola">Torrenticola</tp:taxon-name-part> <tp:taxon-name-part taxon-name-part-type="species" reg="gnoma">gnoma</tp:taxon-name-part></tp:taxon-name></italic> sp. n. distribution.</p></caption><graphic xmlns:xlink="http://www.w3.org/1999/xlink" xlink:href="zookeys-701-001-g087.jpg" position="float" orientation="portrait" xlink:type="simple" id="oo_157106.jpg"/></fig><fig id="F88" position="float" orientation="portrait"><label>Figure 88.</label><caption><p>
          <italic><tp:taxon-name><tp:taxon-name-part taxon-name-part-type="genus" reg="Torrenticola">Torrenticola</tp:taxon-name-part> <tp:taxon-name-part taxon-name-part-type="species" reg="gnoma">gnoma</tp:taxon-name-part></tp:taxon-name></italic> sp. n. female: <bold>A</bold> dorsal plates <bold>B</bold> venter (legs removed) <bold>C</bold> subcapitulum <bold>D</bold> pedipalp (setae not accurately depicted). Scale = 100 µm.</p></caption><graphic xmlns:xlink="http://www.w3.org/1999/xlink" xlink:href="zookeys-701-001-g088.jpg" position="float" orientation="portrait" xlink:type="simple" id="oo_157107.jpg"/></fig><fig id="F89" position="float" orientation="portrait"><label>Figure 89.</label><caption><p>
          <italic><tp:taxon-name><tp:taxon-name-part taxon-name-part-type="genus" reg="Torrenticola">Torrenticola</tp:taxon-name-part> <tp:taxon-name-part taxon-name-part-type="species" reg="gnoma">gnoma</tp:taxon-name-part></tp:taxon-name></italic> sp. n. male: <bold>A</bold> dorsal plates <bold>B</bold> venter (legs removed) <bold>C</bold> subcapitulum <bold>D</bold> pedipalp (setae not accurately depicted). Scale = 100 µm.</p></caption><graphic xmlns:xlink="http://www.w3.org/1999/xlink" xlink:href="zookeys-701-001-g089.jpg" position="float" orientation="portrait" xlink:type="simple" id="oo_157108.jpg"/></fig></tp:treatment-sec><tp:treatment-sec sec-type="remarks" id="SECID0E1SJM"><title>Remarks.</title><p>
                    <italic><tp:taxon-name><tp:taxon-name-part taxon-name-part-type="genus" reg="Torrenticola">Torrenticola</tp:taxon-name-part> <tp:taxon-name-part taxon-name-part-type="species" reg="gnoma">gnoma</tp:taxon-name-part></tp:taxon-name></italic> groups with other members of the Raptor Complex with high support and specimens of this species were less than 1% different in <abbrev xmlns:xlink="http://www.w3.org/1999/xlink" xlink:title="cytochrome c oxidase subunit 1" id="ABBRID0ELTJM" xlink:type="simple">COI</abbrev> sequence from each other. In the combined analysis, <italic><tp:taxon-name><tp:taxon-name-part taxon-name-part-type="genus" reg="Torrenticola">T.</tp:taxon-name-part> <tp:taxon-name-part taxon-name-part-type="species" reg="gnoma">gnoma</tp:taxon-name-part></tp:taxon-name></italic> groups with <italic><tp:taxon-name><tp:taxon-name-part taxon-name-part-type="genus" reg="Torrenticola">T.</tp:taxon-name-part> <tp:taxon-name-part taxon-name-part-type="species" reg="irapalpa">irapalpa</tp:taxon-name-part></tp:taxon-name></italic> with high support, but the position of this clade was not recovered. These species are greater than 9% from each other. Based upon overall similarity, distribution, and phylogenetic position, this species is placed within the Raptor Identification Group.</p><p>This species hypothesis is supported by low <abbrev xmlns:xlink="http://www.w3.org/1999/xlink" xlink:title="cytochrome c oxidase subunit 1" id="ABBRID0EHUJM" xlink:type="simple">COI</abbrev> divergence within the species (0–2%) and high divergence between species (3–15%), and by the morphological characters outlined in the diagnosis.</p></tp:treatment-sec></tp:taxon-treatment>
