# Supplementary material for: Revision of torrent mites (Parasitengona, Torrenticolidae, Torrenticola) of the United States and Canada: 90 descriptions, molecular phylogenetics, and a key to species
Source: Zookeys. 2017 Sep 21;(701):1–496. doi: 10.3897/zookeys.701.13261 (PMC5674090; doi:10.3897/zookeys.701.13261)
Supplement: XML Treatment for Torrenticola gorti [file zookeys.701.13261-treatment26.xml]

<!DOCTYPE tp:taxon-treatment
  PUBLIC "-//TaxonX//DTD Taxonomic Treatment Publishing DTD v0 20100105//EN" "tax-treatment-NSO.dtd">
<tp:taxon-treatment xmlns:tp="http://www.plazi.org/taxpub"><tp:treatment-meta><kwd-group><label>Taxon classification</label><kwd><named-content xmlns:xlink="http://www.w3.org/1999/xlink" content-type="kingdom">Animalia</named-content></kwd><kwd><named-content xmlns:xlink="http://www.w3.org/1999/xlink" content-type="order">Trombidiformes</named-content></kwd><kwd><named-content xmlns:xlink="http://www.w3.org/1999/xlink" content-type="family">Torrenticolidae</named-content></kwd></kwd-group><mixed-citation publication-type="journal"><person-group><name><surname>Fisher</surname><given-names>J. Ray</given-names></name><name><surname>Fisher</surname><given-names>Danielle M.</given-names></name><name><surname>Skvarla</surname><given-names>Michael J.</given-names></name><name><surname>Nelson</surname><given-names>Whitney A.</given-names></name><name><surname>Dowling</surname><given-names>Ashley P.G.</given-names></name></person-group><article-title>Revision of torrent mites (<tp:taxon-name><tp:taxon-name-part taxon-name-part-type="clade">Parasitengona</tp:taxon-name-part></tp:taxon-name>, <tp:taxon-name><tp:taxon-name-part taxon-name-part-type="family">Torrenticolidae</tp:taxon-name-part></tp:taxon-name>, <italic><tp:taxon-name><tp:taxon-name-part taxon-name-part-type="genus" reg="Torrenticola">Torrenticola</tp:taxon-name-part></tp:taxon-name></italic>) of the United States and Canada: 90 descriptions, molecular phylogenetics, and a key to species</article-title><source>Zookeys</source><day>21</day><month>9</month><year>2017</year><volume>2017</volume><issue>701</issue><fpage>1</fpage><lpage>496</lpage><pub-id pub-id-type="doi">10.3897/zookeys.701.13261</pub-id></mixed-citation></tp:treatment-meta><tp:nomenclature><tp:taxon-name>
                    <tp:taxon-name-part taxon-name-part-type="genus" reg="Torrenticola">Torrenticola</tp:taxon-name-part>
                    <tp:taxon-name-part taxon-name-part-type="species" reg="gorti">gorti</tp:taxon-name-part>
                    <object-id xmlns:xlink="http://www.w3.org/1999/xlink" content-type="zoobank" xlink:type="simple">http://zoobank.org/68090171-7471-45F7-92EC-98FEFA289568</object-id>
                  </tp:taxon-name><tp:taxon-authority>Fisher &amp; Dowling</tp:taxon-authority><tp:taxon-status xmlns:xlink="http://www.w3.org/1999/xlink" xlink:type="simple">sp. n.</tp:taxon-status></tp:nomenclature><tp:treatment-sec sec-type="material" id="SECID0ETVJM"><title>Material examined.</title><p>HOLOTYPE (♀): from Canada, New Brunswick, York County, Davis Brook, beside Hwy 3, 3.5 km south of Hwy 4 at Thomaston Corner, 11 Jun 2012, by IM Smith, IMS120017, DNA 2970.</p><p>PARATYPES (24 ♀; 22 ♂): <bold>Alabama, USA</bold>: 1 ♀ and 1 ♂ from Cleburne County, beside Route 431, 3.3 kilometers southeast of Calhoun, Jackson Creek (<named-content xmlns:xlink="http://www.w3.org/1999/xlink" content-type="dwc:verbatimCoordinates" xlink:type="simple"><named-content content-type="geo-json" specific-use="{&#34;type&#34;:&#34;Point&#34;,&#34;coordinates&#34;:[-85.700000,33.600000]}" id="NCID0E6VJM" xlink:type="simple">33°36'N, 85°42'W</named-content></named-content>), 2 Jul 1990, by IM Smith, IMS900074 • 2 ♀ and 1 ♂ from DeKalb County, Desoto State Park, beside Trail Y, West Fork of Little River (<named-content xmlns:xlink="http://www.w3.org/1999/xlink" content-type="dwc:verbatimCoordinates" xlink:type="simple"><named-content content-type="geo-json" specific-use="{&#34;type&#34;:&#34;Point&#34;,&#34;coordinates&#34;:[-85.533333,34.483333]}" id="NCID0EHWJM" xlink:type="simple">34°29'N, 85°32'W</named-content></named-content>), 26 Sep 1992, by IM Smith, IMS920053A • <bold>Georgia, USA</bold>: 2 ♀ and 2 ♂ from Chattooga County, Cloudland, beside Route 48, East Fork of Little River (<named-content xmlns:xlink="http://www.w3.org/1999/xlink" content-type="dwc:verbatimCoordinates" xlink:type="simple"><named-content content-type="geo-json" specific-use="{&#34;type&#34;:&#34;Point&#34;,&#34;coordinates&#34;:[-85.506389,34.523611]}" id="NCID0ERWJM" xlink:type="simple">34°31'25"N, 85°30'23"W</named-content></named-content>), 28 Sep 1992, by IM Smith, IMS920056A • 4 ♀ and 1 ♂ from Floyd County, Johns Creek, beside road from Everett Springs to Villanow, south of The Pocket campground, 4 Jul 1990, by IM Smith, IMS900076 &amp; IMS900077 • <bold>Kentucky, USA</bold>: 3 ♀ and 2 ♂ from McCreary County, Rock Creek, White Oak Junction, beside Forest Route 556, south of Route 1363, 8 Jul 1990, by IM Smith, IMS900082A &amp; IMS900082B • <bold>Maine, USA</bold>: 2 ♀ and 3 ♂ from Aroostook County, Ashland, beside Route 11 at bridge, Aroostook River (<named-content xmlns:xlink="http://www.w3.org/1999/xlink" content-type="dwc:verbatimCoordinates" xlink:type="simple"><named-content content-type="geo-json" specific-use="{&#34;type&#34;:&#34;Point&#34;,&#34;coordinates&#34;:[-68.400000,46.633333]}" id="NCID0E4WJM" xlink:type="simple">46°38'N, 68°24'W</named-content></named-content>), 4 Jul 1989, by IM Smith, IMS890067 • <bold>New Brunswick, Canada</bold>: 1 ♂ (ALLOTYPE) from York County, Davis Brook, beside Hwy 3, 3.5 km south of Hwy 4 at Thomaston Corner, 11 Jun 2012, by IM Smith, IMS120017, DNA 2972 • 2 ♀ and 2 ♂ from York County, Davis Brook, beside Hwy 3, 3.5 km south of Hwy 4 at Thomaston Corner, 11 Jun 2012, by IM Smith, IMS120017 • 1 ♀ and 1 ♂ from York County, Magaguadavic River, beside Highway 3 just east of Thomaston Corners, 1 Jul 1989, by IM Smith, IMS890055A • <bold>South Carolina, USA</bold>: 1 ♂ from Greenville County, Matthews Creek, 24 Apr 2014, by D Eargle, JRF 14-0424-001 • <bold>Tennessee, USA</bold>: 4 ♀ and 1 ♂ from Monroe County, Tellico River (<named-content xmlns:xlink="http://www.w3.org/1999/xlink" content-type="dwc:verbatimCoordinates" xlink:type="simple"><named-content content-type="geo-json" specific-use="{&#34;type&#34;:&#34;Point&#34;,&#34;coordinates&#34;:[-84.166667,35.316667]}" id="NCID0ELXJM" xlink:type="simple">35°19'N, 84°10'W</named-content></named-content>), 5 Jun 1990, by IM Smith, IMS900079 • 2 ♂ from Monroe County, Turkey Creek, beside Forest Route 35, northeast of road from Route 165 to Miller Chapel Church, 5 Jul 1990, by IM Smith, IMS900078 • 2 ♀ and 4 ♂ from Monroe County, Tellico River (<named-content xmlns:xlink="http://www.w3.org/1999/xlink" content-type="dwc:verbatimCoordinates" xlink:type="simple"><named-content content-type="geo-json" specific-use="{&#34;type&#34;:&#34;Point&#34;,&#34;coordinates&#34;:[-84.191944,35.340833]}" id="NCID0ETXJM" xlink:type="simple">35°20'27"N, 84°11'31"W</named-content></named-content>), 12 Sep 2009, by IM Smith, IMS090111 • <bold>Virginia, USA</bold>: 1 ♀ from Scott County, beside Route 58/421,) .9 kilometers east of Route 709, North Fork of Hoiston River (<named-content xmlns:xlink="http://www.w3.org/1999/xlink" content-type="dwc:verbatimCoordinates" xlink:type="simple"><named-content content-type="geo-json" specific-use="{&#34;type&#34;:&#34;Point&#34;,&#34;coordinates&#34;:[-82.466667,36.650000]}" id="NCID0E4XJM" xlink:type="simple">36°39'N, 82°28'W</named-content></named-content>), 7 Jul 1990, by IM Smith, IMS900080.</p></tp:treatment-sec><tp:treatment-sec sec-type="Type deposition" id="SECID0ECYJM"><title>Type deposition.</title><p>Holotype (♀), allotype (♂), and most paratypes (19 ♀; 16 ♂) deposited in the <named-content xmlns:xlink="http://www.w3.org/1999/xlink" content-type="dwc:institutional_code" xlink:type="simple">CNC</named-content>; other paratypes (5 ♀; 5 ♂) deposited in the <named-content xmlns:xlink="http://www.w3.org/1999/xlink" content-type="dwc:institutional_code" xlink:type="simple">ACUA</named-content>.</p></tp:treatment-sec><tp:treatment-sec sec-type="diagnosis" id="SECID0ESYJM"><title>Diagnosis.</title><p>
                    <italic><tp:taxon-name><tp:taxon-name-part taxon-name-part-type="genus" reg="Torrenticola">Torrenticola</tp:taxon-name-part> <tp:taxon-name-part taxon-name-part-type="species" reg="gorti">gorti</tp:taxon-name-part></tp:taxon-name></italic> specimens from Tellico River system in Monroe County (Tennessee) can be differentiated from all other <italic><tp:taxon-name><tp:taxon-name-part taxon-name-part-type="genus" reg="Torrenticola">Torrenticola</tp:taxon-name-part></tp:taxon-name></italic> by the distinctively dark coloration with a red spot dorsally. Other color morphs are similar to species with similar dorsal patterning, such as the <tp:taxon-name><tp:taxon-name-part taxon-name-part-type="genus" reg="Rusetria">Rusetria</tp:taxon-name-part></tp:taxon-name> “4-Plate” group (<italic><tp:taxon-name><tp:taxon-name-part taxon-name-part-type="genus" reg="Torrenticola">T.</tp:taxon-name-part> <tp:taxon-name-part taxon-name-part-type="species" reg="dunni">dunni</tp:taxon-name-part></tp:taxon-name></italic>, <italic><tp:taxon-name><tp:taxon-name-part taxon-name-part-type="genus" reg="Torrenticola">T.</tp:taxon-name-part> <tp:taxon-name-part taxon-name-part-type="species" reg="glomerabilis">glomerabilis</tp:taxon-name-part></tp:taxon-name></italic>, <italic><tp:taxon-name><tp:taxon-name-part taxon-name-part-type="genus" reg="Torrenticola">T.</tp:taxon-name-part> <tp:taxon-name-part taxon-name-part-type="species" reg="kittatinniana">kittatinniana</tp:taxon-name-part></tp:taxon-name></italic>, <italic><tp:taxon-name><tp:taxon-name-part taxon-name-part-type="genus" reg="Torrenticola">T.</tp:taxon-name-part> <tp:taxon-name-part taxon-name-part-type="species" reg="pollani">pollani</tp:taxon-name-part></tp:taxon-name></italic>, <italic><tp:taxon-name><tp:taxon-name-part taxon-name-part-type="genus" reg="Torrenticola">T.</tp:taxon-name-part> <tp:taxon-name-part taxon-name-part-type="species" reg="rufoalba">rufoalba</tp:taxon-name-part></tp:taxon-name></italic> and <italic><tp:taxon-name><tp:taxon-name-part taxon-name-part-type="genus" reg="Torrenticola">T.</tp:taxon-name-part> <tp:taxon-name-part taxon-name-part-type="species" reg="shubini">shubini</tp:taxon-name-part></tp:taxon-name></italic>), Neoanomala Group (<italic><tp:taxon-name><tp:taxon-name-part taxon-name-part-type="genus" reg="Torrenticola">T.</tp:taxon-name-part> <tp:taxon-name-part taxon-name-part-type="species" reg="interiorensis">interiorensis</tp:taxon-name-part></tp:taxon-name></italic> and <italic><tp:taxon-name><tp:taxon-name-part taxon-name-part-type="genus" reg="Torrenticola">T.</tp:taxon-name-part> <tp:taxon-name-part taxon-name-part-type="species" reg="neoanomala">neoanomala</tp:taxon-name-part></tp:taxon-name></italic>), and <italic><tp:taxon-name><tp:taxon-name-part taxon-name-part-type="genus" reg="Torrenticola">T.</tp:taxon-name-part> <tp:taxon-name-part taxon-name-part-type="species" reg="bondi">bondi</tp:taxon-name-part></tp:taxon-name></italic>, <italic><tp:taxon-name><tp:taxon-name-part taxon-name-part-type="genus" reg="Torrenticola">T.</tp:taxon-name-part> <tp:taxon-name-part taxon-name-part-type="species" reg="elongata">elongata</tp:taxon-name-part></tp:taxon-name></italic>, <italic><tp:taxon-name><tp:taxon-name-part taxon-name-part-type="genus" reg="Torrenticola">T.</tp:taxon-name-part> <tp:taxon-name-part taxon-name-part-type="species" reg="reduncarostra">reduncarostra</tp:taxon-name-part></tp:taxon-name></italic>, <italic><tp:taxon-name><tp:taxon-name-part taxon-name-part-type="genus" reg="Torrenticola">T.</tp:taxon-name-part> <tp:taxon-name-part taxon-name-part-type="species" reg="erectirostra">erectirostra</tp:taxon-name-part></tp:taxon-name></italic>, <italic><tp:taxon-name><tp:taxon-name-part taxon-name-part-type="genus" reg="Torrenticola">T.</tp:taxon-name-part> <tp:taxon-name-part taxon-name-part-type="species" reg="robisoni">robisoni</tp:taxon-name-part></tp:taxon-name></italic>, <italic><tp:taxon-name><tp:taxon-name-part taxon-name-part-type="genus" reg="Torrenticola">T.</tp:taxon-name-part> <tp:taxon-name-part taxon-name-part-type="species" reg="irapalpa">irapalpa</tp:taxon-name-part></tp:taxon-name></italic>, <italic><tp:taxon-name><tp:taxon-name-part taxon-name-part-type="genus" reg="Torrenticola">T.</tp:taxon-name-part> <tp:taxon-name-part taxon-name-part-type="species" reg="racupalpa">racupalpa</tp:taxon-name-part></tp:taxon-name></italic>, <italic><tp:taxon-name><tp:taxon-name-part taxon-name-part-type="genus" reg="Torrenticola">T.</tp:taxon-name-part> <tp:taxon-name-part taxon-name-part-type="species" reg="skvarlai">skvarlai</tp:taxon-name-part></tp:taxon-name></italic>, and <italic><tp:taxon-name><tp:taxon-name-part taxon-name-part-type="genus" reg="Torrenticola">T.</tp:taxon-name-part> <tp:taxon-name-part taxon-name-part-type="species" reg="arktonyx">arktonyx</tp:taxon-name-part></tp:taxon-name></italic>. They can be differentiated from <tp:taxon-name><tp:taxon-name-part taxon-name-part-type="genus" reg="Rusetria">Rusetria</tp:taxon-name-part></tp:taxon-name> 4-Plates and <italic><tp:taxon-name><tp:taxon-name-part taxon-name-part-type="genus" reg="Torrenticola">T.</tp:taxon-name-part> <tp:taxon-name-part taxon-name-part-type="species" reg="skvarlai">skvarlai</tp:taxon-name-part></tp:taxon-name></italic> by having distinct hind coxal margins. <italic><tp:taxon-name><tp:taxon-name-part taxon-name-part-type="genus" reg="Torrenticola">T.</tp:taxon-name-part> <tp:taxon-name-part taxon-name-part-type="species" reg="gorti">gorti</tp:taxon-name-part></tp:taxon-name></italic> can be differentiated from <italic><tp:taxon-name><tp:taxon-name-part taxon-name-part-type="genus" reg="Torrenticola">T.</tp:taxon-name-part> <tp:taxon-name-part taxon-name-part-type="species" reg="erectirostra">erectirostra</tp:taxon-name-part></tp:taxon-name></italic>, <italic><tp:taxon-name><tp:taxon-name-part taxon-name-part-type="genus" reg="Torrenticola">T.</tp:taxon-name-part> <tp:taxon-name-part taxon-name-part-type="species" reg="robisoni">robisoni</tp:taxon-name-part></tp:taxon-name></italic>, and <italic><tp:taxon-name><tp:taxon-name-part taxon-name-part-type="genus" reg="Torrenticola">T.</tp:taxon-name-part> <tp:taxon-name-part taxon-name-part-type="species" reg="reduncarostra">reduncarostra</tp:taxon-name-part></tp:taxon-name></italic> by having a straight, anteriorly-directed rostrum (upturned in others). <italic><tp:taxon-name><tp:taxon-name-part taxon-name-part-type="genus" reg="Torrenticola">T.</tp:taxon-name-part> <tp:taxon-name-part taxon-name-part-type="species" reg="gorti">gorti</tp:taxon-name-part></tp:taxon-name></italic> can be differentiated from <italic><tp:taxon-name><tp:taxon-name-part taxon-name-part-type="genus" reg="Torrenticola">T.</tp:taxon-name-part> <tp:taxon-name-part taxon-name-part-type="species" reg="arktonyx">arktonyx</tp:taxon-name-part></tp:taxon-name></italic> by having an unmodified dorsal plate (<italic><tp:taxon-name><tp:taxon-name-part taxon-name-part-type="genus" reg="Torrenticola">T.</tp:taxon-name-part> <tp:taxon-name-part taxon-name-part-type="species" reg="arktonyx">arktonyx</tp:taxon-name-part></tp:taxon-name></italic> has distinctive longitudinal dark markings on the anterior portion of the dorsal plate that fade posteriorly). <italic><tp:taxon-name><tp:taxon-name-part taxon-name-part-type="genus" reg="Torrenticola">T.</tp:taxon-name-part> <tp:taxon-name-part taxon-name-part-type="species" reg="gorti">gorti</tp:taxon-name-part></tp:taxon-name></italic> can be differentiated from <italic><tp:taxon-name><tp:taxon-name-part taxon-name-part-type="genus" reg="Torrenticola">T.</tp:taxon-name-part> <tp:taxon-name-part taxon-name-part-type="species" reg="racupalpa">racupalpa</tp:taxon-name-part></tp:taxon-name></italic> and <italic><tp:taxon-name><tp:taxon-name-part taxon-name-part-type="genus" reg="Torrenticola">T.</tp:taxon-name-part> <tp:taxon-name-part taxon-name-part-type="species" reg="irapalpa">irapalpa</tp:taxon-name-part></tp:taxon-name></italic> by being more elongate (dorsum length/width = 1.47–1.6 in <italic><tp:taxon-name><tp:taxon-name-part taxon-name-part-type="genus" reg="Torrenticola">T.</tp:taxon-name-part> <tp:taxon-name-part taxon-name-part-type="species" reg="gorti">gorti</tp:taxon-name-part></tp:taxon-name></italic>, 1.15–1.3 in others) and tibia/femur (0.65–0.73 in <italic><tp:taxon-name><tp:taxon-name-part taxon-name-part-type="genus" reg="Torrenticola">T.</tp:taxon-name-part> <tp:taxon-name-part taxon-name-part-type="species" reg="gorti">gorti</tp:taxon-name-part></tp:taxon-name></italic>, 0.77–0.91 in others). <italic><tp:taxon-name><tp:taxon-name-part taxon-name-part-type="genus" reg="Torrenticola">T.</tp:taxon-name-part> <tp:taxon-name-part taxon-name-part-type="species" reg="gorti">gorti</tp:taxon-name-part></tp:taxon-name></italic> can be differentiated from <italic><tp:taxon-name><tp:taxon-name-part taxon-name-part-type="genus" reg="Torrenticola">T.</tp:taxon-name-part> <tp:taxon-name-part taxon-name-part-type="species" reg="elongata">elongata</tp:taxon-name-part></tp:taxon-name></italic> by having a more ovoid dorsum (length/width = 1.47–1.58 in <italic><tp:taxon-name><tp:taxon-name-part taxon-name-part-type="genus" reg="Torrenticola">T.</tp:taxon-name-part> <tp:taxon-name-part taxon-name-part-type="species" reg="gorti">gorti</tp:taxon-name-part></tp:taxon-name></italic>, 1.7–2.1 in <italic><tp:taxon-name><tp:taxon-name-part taxon-name-part-type="genus" reg="Torrenticola">T.</tp:taxon-name-part> <tp:taxon-name-part taxon-name-part-type="species" reg="elongata">elongata</tp:taxon-name-part></tp:taxon-name></italic>) and larger dorsum (length ♀ = 570–600 in <italic><tp:taxon-name><tp:taxon-name-part taxon-name-part-type="genus" reg="Torrenticola">T.</tp:taxon-name-part> <tp:taxon-name-part taxon-name-part-type="species" reg="gorti">gorti</tp:taxon-name-part></tp:taxon-name></italic>, 540–565 in <italic><tp:taxon-name><tp:taxon-name-part taxon-name-part-type="genus" reg="Torrenticola">T.</tp:taxon-name-part> <tp:taxon-name-part taxon-name-part-type="species" reg="elongata">elongata</tp:taxon-name-part></tp:taxon-name></italic>; ♂ = 500–525 in <italic><tp:taxon-name><tp:taxon-name-part taxon-name-part-type="genus" reg="Torrenticola">T.</tp:taxon-name-part> <tp:taxon-name-part taxon-name-part-type="species" reg="gorti">gorti</tp:taxon-name-part></tp:taxon-name></italic>, 450–460 in <italic><tp:taxon-name><tp:taxon-name-part taxon-name-part-type="genus" reg="Torrenticola">T.</tp:taxon-name-part> <tp:taxon-name-part taxon-name-part-type="species" reg="elongata">elongata</tp:taxon-name-part></tp:taxon-name></italic>). <italic><tp:taxon-name><tp:taxon-name-part taxon-name-part-type="genus" reg="Torrenticola">T.</tp:taxon-name-part> <tp:taxon-name-part taxon-name-part-type="species" reg="gorti">gorti</tp:taxon-name-part></tp:taxon-name></italic> can be differentiated from the Neoanomala Group by having a more elongate dorsum (length/width ♀ = 1.47–1.58 in <italic><tp:taxon-name><tp:taxon-name-part taxon-name-part-type="genus" reg="Torrenticola">T.</tp:taxon-name-part> <tp:taxon-name-part taxon-name-part-type="species" reg="gorti">gorti</tp:taxon-name-part></tp:taxon-name></italic>, 1.29–1.43 in Neoanomala Group; ♂ = 1.54–1.58 in <italic><tp:taxon-name><tp:taxon-name-part taxon-name-part-type="genus" reg="Torrenticola">T.</tp:taxon-name-part> <tp:taxon-name-part taxon-name-part-type="species" reg="gorti">gorti</tp:taxon-name-part></tp:taxon-name></italic>, 1.34–1.50 in Neoanomala Group) and having a more elongate rostrum (length/width = 3.29–3.73 in <italic><tp:taxon-name><tp:taxon-name-part taxon-name-part-type="genus" reg="Torrenticola">T.</tp:taxon-name-part> <tp:taxon-name-part taxon-name-part-type="species" reg="gorti">gorti</tp:taxon-name-part></tp:taxon-name></italic>, 2.59–2.90 in Neoanomala Group). <italic><tp:taxon-name><tp:taxon-name-part taxon-name-part-type="genus" reg="Torrenticola">T.</tp:taxon-name-part> <tp:taxon-name-part taxon-name-part-type="species" reg="gorti">gorti</tp:taxon-name-part></tp:taxon-name></italic> can be differentiated from <italic><tp:taxon-name><tp:taxon-name-part taxon-name-part-type="genus" reg="Torrenticola">T.</tp:taxon-name-part> <tp:taxon-name-part taxon-name-part-type="species" reg="bondi">bondi</tp:taxon-name-part></tp:taxon-name></italic> by having a more elongate dorsum (length/width = 1.47–1.58 in <italic><tp:taxon-name><tp:taxon-name-part taxon-name-part-type="genus" reg="Torrenticola">T.</tp:taxon-name-part> <tp:taxon-name-part taxon-name-part-type="species" reg="gorti">gorti</tp:taxon-name-part></tp:taxon-name></italic>, 1.32–1.45 in <italic><tp:taxon-name><tp:taxon-name-part taxon-name-part-type="genus" reg="Torrenticola">T.</tp:taxon-name-part> <tp:taxon-name-part taxon-name-part-type="species" reg="bondi">bondi</tp:taxon-name-part></tp:taxon-name></italic>) and having a more elongate rostrum (length/width = 3.32–3.73 in <italic><tp:taxon-name><tp:taxon-name-part taxon-name-part-type="genus" reg="Torrenticola">T.</tp:taxon-name-part> <tp:taxon-name-part taxon-name-part-type="species" reg="gorti">gorti</tp:taxon-name-part></tp:taxon-name></italic>, 2.76–3.13 in <italic><tp:taxon-name><tp:taxon-name-part taxon-name-part-type="genus" reg="Torrenticola">T.</tp:taxon-name-part> <tp:taxon-name-part taxon-name-part-type="species" reg="bondi">bondi</tp:taxon-name-part></tp:taxon-name></italic>).</p></tp:treatment-sec><tp:treatment-sec sec-type="description" id="SECID0EGKKM"><title>Description.</title><p>
                    <bold>Female (Figure <xref ref-type="fig" rid="F91">91</xref>)</bold> (n = 5) (holotype measurements in parentheses when available) with characters of the genus with following specifications.</p><p>
                    <bold>Dorsum</bold> — (570–600 (600) long; 380–390 (380) wide) ovoid and elongate with three distinct color morphs: 1) navy blue coloration separated into anterior and posterior portions that meet or nearly meet laterally, and with bold orange coloration in between, from Tellico River, Monroe County, Tennessee; 2) purple coloration separated into anterior and posterior portions; 3) purple coloration separated into anterior and posterior portions with a strip of bold orange medially. Anterio-medial platelets (117.5–137.5 (130) long; 52.5–57.5 (57.5) wide). Anterio-lateral platelets (162.5–172.5 (172.5) long; 55–60 (60) wide) free from dorsal plate. Dgl-4 approaching midway between muscle scars and dorsum edge (distance between Dgl-4 220–260 (260)). Dorsal plate proportions: dorsum length/width 1.47–1.58 (1.58); dorsal width/distance between Dgl-4 1.46–1.73 (1.46); anterio-medial platelet length/width 2.24–2.45 (2.26); anterio-lateral platelet length/width 2.75–3.09 (2.88); anterio-lateral/anterio-medial length 1.20–1.45 (1.33).</p><p>
                    <bold>Gnathosoma — Subcapitulum</bold> (327.5–342.5 (337.5) long (ventral); 247.75–265 (252.5) long (dorsal); 122.5–127.5 (122.5) tall) colorless. Rostrum (137.5–142.5 (142.5) long; 37.5–42.5 (40) wide) elongate. Chelicerae 330–345 (340) long) with curved fangs (56–60 (60) long). Subcapitular proportions: ventral length/height 2.59–2.76 (2.76); rostrum length/width 3.32–3.73 (3.56). <bold>Pedipalps</bold> with tuberculate ventral extensions on femora and genua. Palpomeres: trochanter (37.5–45 (45) long); femur (117.5–123.75 (120) long); genu (62.5–67.5 (67.5) long); tibia (77.5–82.5 (80) long; 20–25 (25) wide); tarsus (17.5–20 (20) long). Palpomere proportions: femur/genu 1.78–1.90 (1.78); tibia/femur 0.65–0.68 (0.67); tibia length/width 3.20–4.13 (3.20).</p><p>
                    <bold>Venter (Figure <xref ref-type="fig" rid="F57">57</xref>)</bold> — (695–750 (750) long; 410–494 (430) wide) with three distinct color morphs: 1) navy-blue coloration; 2) colorless; 3) purple coloration. Gnathosomal bay (142.5–172.5 (172.5) long; 65–77.5 (70) wide). Cxgl-4 subapical. <bold>Medial suture</bold> (25–37.5 (27.5) long). <bold>Genital plates</bold> (160–167.5 (167.5) long; 135–140 (137.5) wide). Additional measurements: Cx-1 (285–300 (300) long (total); 107–140 (130) long (medial)); Cx-3 (290–353 (300) wide); anterior venter (187.5–195 (187.5) long). Ventral proportions: gnathosomal bay length/width 1.90–2.46 (2.46); anterior venter/genital field length 1.12–1.22 (1.12); anterior venter length/genital field width 1.36–1.44 (1.36); anterior venter/medial suture 5.20–7.80 (6.82).</p><p>
                    <bold>Male (Figure <xref ref-type="fig" rid="F92">92</xref>)</bold> (n = 6) (allotypic measurements in parentheses when available) with characters of the genus with following specifications.</p><p>
                    <bold>Dorsum</bold> — (500–525 (520) long; 320–340 (330) wide) ovoid and elongate with three distinct color morphs: 1) navy blue coloration separated into anterior and posterior portions that meet or nearly meet laterally, and with bold orange coloration in between; 2) purple coloration separated into anterior and posterior portions; 3) purple coloration separated into anterior and posterior portions with a strip of bold orange medially. Anterio-medial platelets (108.75–117.5 (115) long; 47.5–57.5 (50) wide). Anterio-lateral platelets (156.25–165 (157.5) long; 52.5–57.5 (53.75) wide) free from dorsal plate. Dgl-4 approaching midway between muscle scars and dorsum edge (distance between Dgl-4 210–230 (230)). Dorsal plate proportions: dorsum length/width 1.54–1.58 (1.58); dorsal width/distance between Dgl-4 1.43–1.58 (1.43); anterio-medial platelet length/width 2.04–2.35 (2.30); anterio-lateral platelet length/width 2.78–2.98 (2.93); anterio-lateral/anterio-medial length 1.36–1.44 (1.37).</p><p>
                    <bold>Gnathosoma — Subcapitulum</bold> (280–292.5 (282.5) long (ventral); 211–231 (215) long (dorsal); 92.5–1.5 (95) tall) colorless. Rostrum (115–127.5 (122.5) long; 33.75–37.5 (35) wide) elongate. Chelicerae (275–302 (280) long) with curved fangs (36–50 (50) long). Subcapitular proportions: ventral length/height 2.76–3.16 (2.97); rostrum length/width 3.29–3.50 (3.50). <bold>Pedipalps</bold> with tuberculate ventral extensions on femora and genua. Palpomeres: trochanter (35–37.5 (35) long); femur (87.5–105 (95) long); genu (52.5–58.75 (56.25) long); tibia (62.5–72.5 (67.5) long; 18.75–22.5 (18.75) wide); tarsus (15–17.5 (15) long). Palpomere proportions: femur/genu 1.67–1.79 (1.69); tibia/femur 0.67–0.73 (0.71); tibia length/width 3.13–3.63 (3.60).</p><p>
                    <bold>Venter</bold> — (630–680 (640) long; 380–438 (380) wide) with three distinct color morphs: 1) navy-blue coloration; 2) colorless; 3) purple coloration. Gnathosomal bay (122.5–142.5 (142.5) long; 60–67.5 (60) wide). Cxgl-4 subapical. <bold>Medial suture</bold> (62.5–87.5 (65) long). <bold>Genital plates</bold> (125–135 (135) long; 102.5–111.25 (102.5) wide). Additional measurements: Cx-1 (255–280 (280) long (total); 100–140 (140) long (medial)); Cx-3 (285–304 (290) wide); anterior venter (215–250 (215) long). Ventral proportions: gnathosomal bay length/width 1.89–2.38 (2.38); anterior venter/genital field length 1.59–1.89 (1.59); anterior venter length/genital field width 1.96–2.27 (2.10); anterior venter/medial suture 2.86–3.48 (3.31).</p><p>
                    <bold>Immatures</bold> unknown.</p></tp:treatment-sec><tp:treatment-sec sec-type="etymology" id="SECID0EJMKM"><title>Etymology.</title><p>Specific epithet (<italic><tp:taxon-name><tp:taxon-name-part taxon-name-part-type="species" reg="gorti">gorti</tp:taxon-name-part></tp:taxon-name></italic>) refers to Gort, the fictional giant robot of <italic>The Day the Earth Stood Still</italic>. In the 2008 film, Gort was depicted with a dark body and a single red eye that shot a destructive beam. This species is named for the resemblance that the distinctive specimens from Tennessee have to Gort’s red eye.</p></tp:treatment-sec><tp:treatment-sec sec-type="distribution" id="SECID0E2MKM"><title>Distribution.</title><p>Appalachians (Figure <xref ref-type="fig" rid="F90">90</xref>).</p><fig id="F90" position="float" orientation="portrait"><label>Figure 90.</label><caption><p>
          <italic><tp:taxon-name><tp:taxon-name-part taxon-name-part-type="genus" reg="Torrenticola">Torrenticola</tp:taxon-name-part> <tp:taxon-name-part taxon-name-part-type="species" reg="gorti">gorti</tp:taxon-name-part></tp:taxon-name></italic> sp. n. distribution.</p></caption><graphic xmlns:xlink="http://www.w3.org/1999/xlink" xlink:href="zookeys-701-001-g090.jpg" position="float" orientation="portrait" xlink:type="simple" id="oo_157109.jpg"/></fig><fig id="F91" position="float" orientation="portrait"><label>Figure 91.</label><caption><p>
          <italic><tp:taxon-name><tp:taxon-name-part taxon-name-part-type="genus" reg="Torrenticola">Torrenticola</tp:taxon-name-part> <tp:taxon-name-part taxon-name-part-type="species" reg="gorti">gorti</tp:taxon-name-part></tp:taxon-name></italic> sp. n. female, Tennessee specimen depicted except for A (top): <bold>A</bold> dorsal plates, note variation in color between Tennessee specimens (bottom) and elsewhere (top) <bold>B</bold> venter (legs removed) <bold>C</bold> subcapitulum <bold>D</bold> pedipalp (setae not accurately depicted). Scale = 100 µm.</p></caption><graphic xmlns:xlink="http://www.w3.org/1999/xlink" xlink:href="zookeys-701-001-g091.jpg" position="float" orientation="portrait" xlink:type="simple" id="oo_157110.jpg"/></fig><fig id="F92" position="float" orientation="portrait"><label>Figure 92.</label><caption><p>
          <italic><tp:taxon-name><tp:taxon-name-part taxon-name-part-type="genus" reg="Torrenticola">Torrenticola</tp:taxon-name-part> <tp:taxon-name-part taxon-name-part-type="species" reg="gorti">gorti</tp:taxon-name-part></tp:taxon-name></italic> sp. n. male, Tennessee specimen depicted: <bold>A</bold> dorsal plates <bold>B</bold> venter (legs removed) <bold>C</bold> subcapitulum <bold>D</bold> pedipalp (setae not accurately depicted). Scale = 100 µm.</p></caption><graphic xmlns:xlink="http://www.w3.org/1999/xlink" xlink:href="zookeys-701-001-g092.jpg" position="float" orientation="portrait" xlink:type="simple" id="oo_157111.jpg"/></fig></tp:treatment-sec><tp:treatment-sec sec-type="remarks" id="SECID0E4PKM"><title>Remarks.</title><p>
                    <italic><tp:taxon-name><tp:taxon-name-part taxon-name-part-type="genus" reg="Torrenticola">Torrenticola</tp:taxon-name-part> <tp:taxon-name-part taxon-name-part-type="species" reg="gorti">gorti</tp:taxon-name-part></tp:taxon-name></italic> groups with other members of the Raptor Complex with high support and specimens of this species were less than 1% different in <abbrev xmlns:xlink="http://www.w3.org/1999/xlink" xlink:title="cytochrome c oxidase subunit 1" id="ABBRID0EOQKM" xlink:type="simple">COI</abbrev> sequence from each other. In all analyses, <italic><tp:taxon-name><tp:taxon-name-part taxon-name-part-type="genus" reg="Torrenticola">T.</tp:taxon-name-part> <tp:taxon-name-part taxon-name-part-type="species" reg="elongata">elongata</tp:taxon-name-part></tp:taxon-name></italic> groups with two other species (<italic><tp:taxon-name><tp:taxon-name-part taxon-name-part-type="genus" reg="Torrenticola">T.</tp:taxon-name-part> <tp:taxon-name-part taxon-name-part-type="species" reg="elongata">elongata</tp:taxon-name-part></tp:taxon-name></italic> and <italic><tp:taxon-name><tp:taxon-name-part taxon-name-part-type="genus" reg="Torrenticola">T.</tp:taxon-name-part> <tp:taxon-name-part taxon-name-part-type="species" reg="bondi">bondi</tp:taxon-name-part></tp:taxon-name></italic>) which are 4% different from each other and have non-overlapping ranges.</p><p>
                    <italic><tp:taxon-name><tp:taxon-name-part taxon-name-part-type="genus" reg="Torrenticola">T.</tp:taxon-name-part> <tp:taxon-name-part taxon-name-part-type="species" reg="elongata">elongata</tp:taxon-name-part></tp:taxon-name></italic> to form the Elongata Group in all analyses with high support.</p><p>Based upon overall similarity, an elongate body, and distribution, we place this species in the Elongata Identification Group.</p><p>This species hypothesis is supported by low <abbrev xmlns:xlink="http://www.w3.org/1999/xlink" xlink:title="cytochrome c oxidase subunit 1" id="ABBRID0EDSKM" xlink:type="simple">COI</abbrev> divergence within the species (0–2%) and high divergence between species (3–15%), and by the morphological characters outlined in the diagnosis.</p><p>Members of this species can be highly variable in color. Some members have reddish-purple or purple dorsal coloration that is separated into anterior and posterior portions. Ventral coloration can be bold, faint, or absent. Members from Tellico River, Monroe County (Tennessee), can be readily differentiated from all other <italic><tp:taxon-name><tp:taxon-name-part taxon-name-part-type="genus" reg="Torrenticola">Torrenticola</tp:taxon-name-part></tp:taxon-name></italic> by being dark navy blue with a red dorsal oval.</p></tp:treatment-sec><tp:treatment-sec><!--Section generated to contain objects referenced in tp:taxon-treatment.--><fig id="F57" position="float" orientation="portrait"><label>Figure 57.</label><caption><p>
          <italic><tp:taxon-name><tp:taxon-name-part taxon-name-part-type="genus" reg="Torrenticola">Torrenticola</tp:taxon-name-part> <tp:taxon-name-part taxon-name-part-type="species" reg="dimorpha">dimorpha</tp:taxon-name-part></tp:taxon-name></italic> sp. n. female: <bold>A</bold> dorsal plates <bold>B</bold> venter (legs removed) <bold>C</bold> subcapitulum <bold>D</bold> pedipalp (setae not accurately depicted). Scale = 100 µm.</p></caption><graphic xmlns:xlink="http://www.w3.org/1999/xlink" xlink:href="zookeys-701-001-g057.jpg" position="float" orientation="portrait" xlink:type="simple" id="oo_157076.jpg"/></fig></tp:treatment-sec></tp:taxon-treatment>
