# Supplementary material for: Revision of torrent mites (Parasitengona, Torrenticolidae, Torrenticola) of the United States and Canada: 90 descriptions, molecular phylogenetics, and a key to species
Source: Zookeys. 2017 Sep 21;(701):1–496. doi: 10.3897/zookeys.701.13261 (PMC5674090; doi:10.3897/zookeys.701.13261)
Supplement: XML Treatment for Torrenticola hoosieri [file zookeys.701.13261-treatment27.xml]

<!DOCTYPE tp:taxon-treatment
  PUBLIC "-//TaxonX//DTD Taxonomic Treatment Publishing DTD v0 20100105//EN" "tax-treatment-NSO.dtd">
<tp:taxon-treatment xmlns:tp="http://www.plazi.org/taxpub"><tp:treatment-meta><kwd-group><label>Taxon classification</label><kwd><named-content xmlns:xlink="http://www.w3.org/1999/xlink" content-type="kingdom">Animalia</named-content></kwd><kwd><named-content xmlns:xlink="http://www.w3.org/1999/xlink" content-type="order">Trombidiformes</named-content></kwd><kwd><named-content xmlns:xlink="http://www.w3.org/1999/xlink" content-type="family">Torrenticolidae</named-content></kwd></kwd-group><mixed-citation publication-type="journal"><person-group><name><surname>Fisher</surname><given-names>J. Ray</given-names></name><name><surname>Fisher</surname><given-names>Danielle M.</given-names></name><name><surname>Skvarla</surname><given-names>Michael J.</given-names></name><name><surname>Nelson</surname><given-names>Whitney A.</given-names></name><name><surname>Dowling</surname><given-names>Ashley P.G.</given-names></name></person-group><article-title>Revision of torrent mites (<tp:taxon-name><tp:taxon-name-part taxon-name-part-type="clade">Parasitengona</tp:taxon-name-part></tp:taxon-name>, <tp:taxon-name><tp:taxon-name-part taxon-name-part-type="family">Torrenticolidae</tp:taxon-name-part></tp:taxon-name>, <italic><tp:taxon-name><tp:taxon-name-part taxon-name-part-type="genus" reg="Torrenticola">Torrenticola</tp:taxon-name-part></tp:taxon-name></italic>) of the United States and Canada: 90 descriptions, molecular phylogenetics, and a key to species</article-title><source>Zookeys</source><day>21</day><month>9</month><year>2017</year><volume>2017</volume><issue>701</issue><fpage>1</fpage><lpage>496</lpage><pub-id pub-id-type="doi">10.3897/zookeys.701.13261</pub-id></mixed-citation></tp:treatment-meta><tp:nomenclature><tp:taxon-name>
                    <tp:taxon-name-part taxon-name-part-type="genus" reg="Torrenticola">Torrenticola</tp:taxon-name-part>
                    <tp:taxon-name-part taxon-name-part-type="species" reg="hoosieri">hoosieri</tp:taxon-name-part>
                    <object-id xmlns:xlink="http://www.w3.org/1999/xlink" content-type="zoobank" xlink:type="simple">http://zoobank.org/F64DDF23-2E2B-45EC-980E-06E07A3EEE0B</object-id>
                  </tp:taxon-name><tp:taxon-authority>Fisher &amp; Dowling</tp:taxon-authority><tp:taxon-status xmlns:xlink="http://www.w3.org/1999/xlink" xlink:type="simple">sp. n.</tp:taxon-status></tp:nomenclature><tp:treatment-sec sec-type="material" id="SECID0EYTKM"><title>Material examined.</title><p>HOLOTYPE (♀): from USA, Indiana, Wayne County, south of I-70 (<named-content xmlns:xlink="http://www.w3.org/1999/xlink" content-type="dwc:verbatimCoordinates" xlink:type="simple"><named-content content-type="geo-json" specific-use="{&#34;type&#34;:&#34;Point&#34;,&#34;coordinates&#34;:[-85.134444,39.853611]}" id="NCID0EBUKM" xlink:type="simple">39°51'13"N, 85°8'4"W</named-content></named-content>), 31 Jul 2014, by MJ Skvarla, MS 14-0731-001.</p><p>PARATYPES (1 ♀; 5 ♂): <bold>Indiana</bold>: 1 ♂ (ALLOTYPE) from Wayne County, south of I-70 (<named-content xmlns:xlink="http://www.w3.org/1999/xlink" content-type="dwc:verbatimCoordinates" xlink:type="simple"><named-content content-type="geo-json" specific-use="{&#34;type&#34;:&#34;Point&#34;,&#34;coordinates&#34;:[-85.134444,39.853611]}" id="NCID0ENUKM" xlink:type="simple">39°51'13"N, 85°8'4"W</named-content></named-content>), 31 Jul 2014, by MJ Skvarla, MS 14-0731-001 • 1 ♀ and 4 ♂ from Wayne County, south of I-70 (<named-content xmlns:xlink="http://www.w3.org/1999/xlink" content-type="dwc:verbatimCoordinates" xlink:type="simple"><named-content content-type="geo-json" specific-use="{&#34;type&#34;:&#34;Point&#34;,&#34;coordinates&#34;:[-85.134444,39.853611]}" id="NCID0EVUKM" xlink:type="simple">39°51'13"N, 85°8'4"W</named-content></named-content>), 31 Jul 2014, by MJ Skvarla, MS 14-0731-001.</p></tp:treatment-sec><tp:treatment-sec sec-type="Type deposition" id="SECID0E1UKM"><title>Type deposition.</title><p>Holotype (♀), allotype (♂), and some paratypes (3 ♂) deposited in the <named-content xmlns:xlink="http://www.w3.org/1999/xlink" content-type="dwc:institutional_code" xlink:type="simple">CNC</named-content>; other paratypes (1 ♀; 2 ♂) deposited in the <named-content xmlns:xlink="http://www.w3.org/1999/xlink" content-type="dwc:institutional_code" xlink:type="simple">ACUA</named-content>.</p></tp:treatment-sec><tp:treatment-sec sec-type="diagnosis" id="SECID0EKVKM"><title>Diagnosis.</title><p>
                    <italic><tp:taxon-name><tp:taxon-name-part taxon-name-part-type="genus" reg="Torrenticola">Torrenticola</tp:taxon-name-part> <tp:taxon-name-part taxon-name-part-type="species" reg="hoosieri">hoosieri</tp:taxon-name-part></tp:taxon-name></italic> are similar to other members of the Tricolor Complex (<italic><tp:taxon-name><tp:taxon-name-part taxon-name-part-type="genus" reg="Torrenticola">T.</tp:taxon-name-part> <tp:taxon-name-part taxon-name-part-type="species" reg="bittikoferae">bittikoferae</tp:taxon-name-part></tp:taxon-name></italic>, <italic><tp:taxon-name><tp:taxon-name-part taxon-name-part-type="genus" reg="Torrenticola">T.</tp:taxon-name-part> <tp:taxon-name-part taxon-name-part-type="species" reg="larvata">larvata</tp:taxon-name-part></tp:taxon-name></italic>, <italic><tp:taxon-name><tp:taxon-name-part taxon-name-part-type="genus" reg="Torrenticola">T.</tp:taxon-name-part> <tp:taxon-name-part taxon-name-part-type="species" reg="pearsoni">pearsoni</tp:taxon-name-part></tp:taxon-name></italic>, <italic><tp:taxon-name><tp:taxon-name-part taxon-name-part-type="genus" reg="Torrenticola">T.</tp:taxon-name-part> <tp:taxon-name-part taxon-name-part-type="species" reg="olliei">olliei</tp:taxon-name-part></tp:taxon-name></italic>, <italic><tp:taxon-name><tp:taxon-name-part taxon-name-part-type="genus" reg="Torrenticola">T.</tp:taxon-name-part> <tp:taxon-name-part taxon-name-part-type="species" reg="sierrensis">sierrensis</tp:taxon-name-part></tp:taxon-name></italic>, <italic><tp:taxon-name><tp:taxon-name-part taxon-name-part-type="genus" reg="Torrenticola">T.</tp:taxon-name-part> <tp:taxon-name-part taxon-name-part-type="species" reg="tricolor">tricolor</tp:taxon-name-part></tp:taxon-name></italic>, <italic><tp:taxon-name><tp:taxon-name-part taxon-name-part-type="genus" reg="Torrenticola">T.</tp:taxon-name-part> <tp:taxon-name-part taxon-name-part-type="species" reg="trimaculata">trimaculata</tp:taxon-name-part></tp:taxon-name></italic>, and <italic><tp:taxon-name><tp:taxon-name-part taxon-name-part-type="genus" reg="Torrenticola">T.</tp:taxon-name-part> <tp:taxon-name-part taxon-name-part-type="species" reg="unimaculata">unimaculata</tp:taxon-name-part></tp:taxon-name></italic>, <italic><tp:taxon-name><tp:taxon-name-part taxon-name-part-type="genus" reg="Torrenticola">T.</tp:taxon-name-part> <tp:taxon-name-part taxon-name-part-type="species" reg="cardia">cardia</tp:taxon-name-part></tp:taxon-name></italic>, <italic><tp:taxon-name><tp:taxon-name-part taxon-name-part-type="genus" reg="Torrenticola">T.</tp:taxon-name-part> <tp:taxon-name-part taxon-name-part-type="species" reg="kringi">kringi</tp:taxon-name-part></tp:taxon-name></italic>, <italic><tp:taxon-name><tp:taxon-name-part taxon-name-part-type="genus" reg="Torrenticola">T.</tp:taxon-name-part> <tp:taxon-name-part taxon-name-part-type="species" reg="dimorpha">dimorpha</tp:taxon-name-part></tp:taxon-name></italic>, and <italic><tp:taxon-name><tp:taxon-name-part taxon-name-part-type="genus" reg="Torrenticola">T.</tp:taxon-name-part> <tp:taxon-name-part taxon-name-part-type="species" reg="mohawk">mohawk</tp:taxon-name-part></tp:taxon-name></italic>) in having a short, conical rostrum. <italic><tp:taxon-name><tp:taxon-name-part taxon-name-part-type="genus" reg="Torrenticola">T.</tp:taxon-name-part> <tp:taxon-name-part taxon-name-part-type="species" reg="hoosieri">hoosieri</tp:taxon-name-part></tp:taxon-name></italic> can be differentiated from all other Tricolor Complex, and nearly all other <italic><tp:taxon-name><tp:taxon-name-part taxon-name-part-type="genus" reg="Torrenticola">Torrenticola</tp:taxon-name-part></tp:taxon-name></italic>, by lacking pedipalp ventral extensions on femora and genua. Additionally, <italic><tp:taxon-name><tp:taxon-name-part taxon-name-part-type="genus" reg="Torrenticola">T.</tp:taxon-name-part> <tp:taxon-name-part taxon-name-part-type="species" reg="hoosieri">hoosieri</tp:taxon-name-part></tp:taxon-name></italic> can be differentiated from all other Tricolor Complex by having more elongate pedipalp tibiae (3.67–4.33 in <italic><tp:taxon-name><tp:taxon-name-part taxon-name-part-type="genus" reg="Torrenticola">T.</tp:taxon-name-part> <tp:taxon-name-part taxon-name-part-type="species" reg="hoosieri">hoosieri</tp:taxon-name-part></tp:taxon-name></italic>, 2.65–3.55 in others) and by being colorless (rarely with diffuse pink dorsal coloration), except <italic><tp:taxon-name><tp:taxon-name-part taxon-name-part-type="genus" reg="Torrenticola">T.</tp:taxon-name-part> <tp:taxon-name-part taxon-name-part-type="species" reg="bittikoferae">bittikoferae</tp:taxon-name-part></tp:taxon-name></italic>, <italic><tp:taxon-name><tp:taxon-name-part taxon-name-part-type="genus" reg="Torrenticola">T.</tp:taxon-name-part> <tp:taxon-name-part taxon-name-part-type="species" reg="pearsoni">pearsoni</tp:taxon-name-part></tp:taxon-name></italic>, and <italic><tp:taxon-name><tp:taxon-name-part taxon-name-part-type="genus" reg="Torrenticola">T.</tp:taxon-name-part> <tp:taxon-name-part taxon-name-part-type="species" reg="dimorpha">dimorpha</tp:taxon-name-part></tp:taxon-name></italic>.</p></tp:treatment-sec><tp:treatment-sec sec-type="description" id="SECID0EI3KM"><title>Description.</title><p>
                    <bold>Female (Figure <xref ref-type="fig" rid="F94">94</xref>)</bold> (n = 2) (holotype measurements in parentheses when available) with characters of the genus with following specifications.</p><p>
                    <bold>Dorsum</bold> — (650–700 (650) long; 450–470 (450) wide) ellipsoid and colorless, occasionally with pink coloration without a distinct pattern. Anterio-medial platelets (115–125 (115) long; 55–60 (55) wide). Anterio-lateral platelets (177.5–180 (177.5) long; 67.5–67.5 (67.5) wide) free from dorsal plate. Dgl-4 much closer to the edge of the dorsum than to the muscle scars (distance between Dgl-4 345–375 (345)). Dorsal plate proportions: dorsum length/width 1.44–1.49 (1.44); dorsal width/distance between Dgl-4 1.25–1.30 (1.30); anterio-medial platelet length/width 2.08–2.09 (2.09); anterio-lateral platelet length/width 2.63–2.67 (2.63); anterio-lateral/anterio-medial length 1.44–1.54 (1.54).</p><p>
                    <bold>Gnathosoma — Subcapitulum</bold> (277.5–300 (277.5) long (ventral); 202.5–221.23 (202.5) long (dorsal); 127.5–138.75 (127.5) tall) colorless. Rostrum (120–132.5 (120) long; 52.5–55 (52.5) wide) short and conical. Chelicerae (260–291 (260) long) with curved fangs (75–77 (75) long). Subcapitular proportions: ventral length/height 2.16–2.18 (2.18); rostrum length/width 2.29–2.41 (2.29). <bold>Pedipalps</bold> without extensions on femora and genua. Palpomeres: trochanter (50–55 (50) long); femur (130–137.5 (130) long); genu (72.5–80 (72.5) long); tibia (102.5–110 (102.5) long; 27.5–30 (27.5) wide); tarsus (25–27.5 (27.5) long). Palpomere proportions: femur/genu 1.72–1.79 (1.79); tibia/femur 0.79–0.80 (0.79); tibia length/width 3.67–3.73 (3.73).</p><p>
                    <bold>Venter</bold> — (790–800 (800) long; 480–551 (480) wide) colorless. Gnathosomal bay (122.5–130 (130) long; 85–105 (85) wide). Cxgl-4 subapical. <bold>Medial suture</bold> (30–30 (30) long). <bold>Genital plates</bold> (182.5–188.75 (188.75) long; 150–152.5 (150) wide). Additional measurements: Cx-1 (257–260 (260) long (total); 120–129 (120) long (medial)); Cx-3 (330–390 (330) wide); anterior venter (162.5–167.5 (162.5) long). Ventral proportions: gnathosomal bay length/width 1.17–1.53 (1.53); anterior venter/genital field length 0.86–0.92 (0.86); anterior venter length/genital field width 1.08–1.10 (1.08); anterior venter/medial suture 5.42–5.58 (5.42).</p><p>
                    <bold>Male (Figure <xref ref-type="fig" rid="F95">95</xref>)</bold> (n = 5) (allotypic measurements in parentheses when available) with characters of the genus with following specifications.</p><p>
                    <bold>Dorsum</bold> — (580–640 (640) long; 390–410 (400) wide) ellipsoid and colorless. Anterio-medial platelets (110–117.5 (115) long; 55–60 (60) wide). Anterio-lateral platelets (167.5–175 (175) long; 65–72.5 (70) wide) free from dorsal plate. Dgl-4 much closer to the edge of the dorsum than to the muscle scars (distance between Dgl-4 320–360 (325)). Dorsal plate proportions: dorsum length/width 1.43–1.60 (1.60); dorsal width/distance between Dgl-4 1.14–1.23 (1.23); anterio-medial platelet length/width 1.91–2.05 (1.92); anterio-lateral platelet length/width 2.31–2.58 (2.50); anterio-lateral/anterio-medial length 1.43–1.59 (1.52).</p><p>
                    <bold>Gnathosoma — Subcapitulum</bold> (245–280 (280) long (ventral); 185–202.5 (200) long (dorsal); 107.5–120 (120) tall) colorless. Rostrum (107.5–110 (110) long; 42.5–45 (45) wide). Chelicerae (245–260 (260) long) with curved fangs (65–70 (67.5) long). Subcapitular proportions: ventral length/height 2.23–2.36 (2.33); rostrum length/width 2.44–2.59 (2.44). <bold>Pedipalps</bold> without extensions on femora and genua. Palpomeres: trochanter (37.5–47.5 (45) long); femur (117.5–125 (125) long); genu (70–75 (75) long); tibia (97.5–100 (100) long; 22.5–25 (25) wide); tarsus (22.5–27.5 (27.5) long). Palpomere proportions: femur/genu 1.67–1.73 (1.67); tibia/femur 0.79–0.83 (0.80); tibia length/width 3.90–4.33 (4.00).</p><p>
                    <bold>Venter</bold> — (670–740 (740) long; 450–495 (460) wide) colorless. Gnathosomal bay (120–130 (125) long; 80–85 (85) wide). Cxgl-4 subapical. <bold>Medial suture</bold> (102.5–122.5 (117.5) long). <bold>Genital plates</bold> (140–150 (147.5) long; 102.5–110 (105) wide). Additional measurements: Cx-1 (240–260 (260) long (total); 120–150 (130) long (medial)); Cx-3 (330–350 (345) wide); anterior venter (237.5–270 (270) long). Ventral proportions: gnathosomal bay length/width 1.47–1.59 (1.47); anterior venter/genital field length 1.70–1.84 (1.83); anterior venter length/genital field width 2.21–2.57 (2.57); anterior venter/medial suture 2.14–2.51 (2.30).</p><p>
                    <bold>Immatures</bold> unknown.</p></tp:treatment-sec><tp:treatment-sec sec-type="etymology" id="SECID0EG5KM"><title>Etymology.</title><p>Specific epithet (<italic><tp:taxon-name><tp:taxon-name-part taxon-name-part-type="species" reg="hoosieri">hoosieri</tp:taxon-name-part></tp:taxon-name></italic>) refers to Hoosier, the English demonym for a person from Indiana, the type locality.</p></tp:treatment-sec><tp:treatment-sec sec-type="distribution" id="SECID0EW5KM"><title>Distribution.</title><p>Known only from Wayne County, Indiana (Figure <xref ref-type="fig" rid="F93">93</xref>).</p><fig id="F93" position="float" orientation="portrait"><label>Figure 93.</label><caption><p>
          <italic><tp:taxon-name><tp:taxon-name-part taxon-name-part-type="genus" reg="Torrenticola">Torrenticola</tp:taxon-name-part> <tp:taxon-name-part taxon-name-part-type="species" reg="hoosieri">hoosieri</tp:taxon-name-part></tp:taxon-name></italic> sp. n. distribution.</p></caption><graphic xmlns:xlink="http://www.w3.org/1999/xlink" xlink:href="zookeys-701-001-g093.jpg" position="float" orientation="portrait" xlink:type="simple" id="oo_157112.jpg"/></fig><fig id="F94" position="float" orientation="portrait"><label>Figure 94.</label><caption><p>
          <italic><tp:taxon-name><tp:taxon-name-part taxon-name-part-type="genus" reg="Torrenticola">Torrenticola</tp:taxon-name-part> <tp:taxon-name-part taxon-name-part-type="species" reg="hoosieri">hoosieri</tp:taxon-name-part></tp:taxon-name></italic> sp. n. female: <bold>A</bold> dorsal plates <bold>B</bold> venter (legs removed) <bold>C</bold> subcapitulum, note damaged rostrum <bold>D</bold> pedipalp (setae not accurately depicted). Scale = 100 µm.</p></caption><graphic xmlns:xlink="http://www.w3.org/1999/xlink" xlink:href="zookeys-701-001-g094.jpg" position="float" orientation="portrait" xlink:type="simple" id="oo_157113.jpg"/></fig><fig id="F95" position="float" orientation="portrait"><label>Figure 95.</label><caption><p>
          <italic><tp:taxon-name><tp:taxon-name-part taxon-name-part-type="genus" reg="Torrenticola">Torrenticola</tp:taxon-name-part> <tp:taxon-name-part taxon-name-part-type="species" reg="hoosieri">hoosieri</tp:taxon-name-part></tp:taxon-name></italic> sp. n. male: <bold>A</bold> dorsal plates <bold>B</bold> venter (legs removed) <bold>C</bold> subcapitulum <bold>D</bold> pedipalp (setae not accurately depicted). Scale = 100 µm.</p></caption><graphic xmlns:xlink="http://www.w3.org/1999/xlink" xlink:href="zookeys-701-001-g095.jpg" position="float" orientation="portrait" xlink:type="simple" id="oo_157114.jpg"/></fig></tp:treatment-sec><tp:treatment-sec sec-type="remarks" id="SECID0EYBLM"><title>Remarks.</title><p>
                    <italic><tp:taxon-name><tp:taxon-name-part taxon-name-part-type="genus" reg="Torrenticola">Torrenticola</tp:taxon-name-part> <tp:taxon-name-part taxon-name-part-type="species" reg="hoosieri">hoosieri</tp:taxon-name-part></tp:taxon-name></italic> group with other members of the Tricolor Complex with high support and all specimens are less than 1% different in <abbrev xmlns:xlink="http://www.w3.org/1999/xlink" xlink:title="cytochrome c oxidase subunit 1" id="ABBRID0EJCLM" xlink:type="simple">COI</abbrev> sequence from each other. In the combined analysis, <italic><tp:taxon-name><tp:taxon-name-part taxon-name-part-type="genus" reg="Torrenticola">T.</tp:taxon-name-part> <tp:taxon-name-part taxon-name-part-type="species" reg="hoosieri">hoosieri</tp:taxon-name-part></tp:taxon-name></italic> groups with other members of the Tricolor Complex from eastern North America that are not colorful, <italic><tp:taxon-name><tp:taxon-name-part taxon-name-part-type="genus" reg="Torrenticola">T.</tp:taxon-name-part> <tp:taxon-name-part taxon-name-part-type="species" reg="projector">projector</tp:taxon-name-part></tp:taxon-name></italic> and <italic><tp:taxon-name><tp:taxon-name-part taxon-name-part-type="genus" reg="Torrenticola">T.</tp:taxon-name-part> <tp:taxon-name-part taxon-name-part-type="species" reg="pearsoni">pearsoni</tp:taxon-name-part></tp:taxon-name></italic>, and are greater than 4% different in <abbrev xmlns:xlink="http://www.w3.org/1999/xlink" xlink:title="cytochrome c oxidase subunit 1" id="ABBRID0EODLM" xlink:type="simple">COI</abbrev> from these species. This species is placed in the Tricolor Identification Group.</p><p>This species hypothesis is supported by low <abbrev xmlns:xlink="http://www.w3.org/1999/xlink" xlink:title="cytochrome c oxidase subunit 1" id="ABBRID0EUDLM" xlink:type="simple">COI</abbrev> divergence within the species (0–2%), high divergence between species (3–15%), and the morphological characters outlined in the diagnosis.</p></tp:treatment-sec></tp:taxon-treatment>
