# Supplementary material for: Revision of torrent mites (Parasitengona, Torrenticolidae, Torrenticola) of the United States and Canada: 90 descriptions, molecular phylogenetics, and a key to species
Source: Zookeys. 2017 Sep 21;(701):1–496. doi: 10.3897/zookeys.701.13261 (PMC5674090; doi:10.3897/zookeys.701.13261)
Supplement: XML Treatment for Torrenticola indistincta [file zookeys.701.13261-treatment28.xml]

<!DOCTYPE tp:taxon-treatment
  PUBLIC "-//TaxonX//DTD Taxonomic Treatment Publishing DTD v0 20100105//EN" "tax-treatment-NSO.dtd">
<tp:taxon-treatment xmlns:tp="http://www.plazi.org/taxpub"><tp:treatment-meta><kwd-group><label>Taxon classification</label><kwd><named-content xmlns:xlink="http://www.w3.org/1999/xlink" content-type="kingdom">Animalia</named-content></kwd><kwd><named-content xmlns:xlink="http://www.w3.org/1999/xlink" content-type="order">Trombidiformes</named-content></kwd><kwd><named-content xmlns:xlink="http://www.w3.org/1999/xlink" content-type="family">Torrenticolidae</named-content></kwd></kwd-group><mixed-citation publication-type="journal"><person-group><name><surname>Fisher</surname><given-names>J. Ray</given-names></name><name><surname>Fisher</surname><given-names>Danielle M.</given-names></name><name><surname>Skvarla</surname><given-names>Michael J.</given-names></name><name><surname>Nelson</surname><given-names>Whitney A.</given-names></name><name><surname>Dowling</surname><given-names>Ashley P.G.</given-names></name></person-group><article-title>Revision of torrent mites (<tp:taxon-name><tp:taxon-name-part taxon-name-part-type="clade">Parasitengona</tp:taxon-name-part></tp:taxon-name>, <tp:taxon-name><tp:taxon-name-part taxon-name-part-type="family">Torrenticolidae</tp:taxon-name-part></tp:taxon-name>, <italic><tp:taxon-name><tp:taxon-name-part taxon-name-part-type="genus" reg="Torrenticola">Torrenticola</tp:taxon-name-part></tp:taxon-name></italic>) of the United States and Canada: 90 descriptions, molecular phylogenetics, and a key to species</article-title><source>Zookeys</source><day>21</day><month>9</month><year>2017</year><volume>2017</volume><issue>701</issue><fpage>1</fpage><lpage>496</lpage><pub-id pub-id-type="doi">10.3897/zookeys.701.13261</pub-id></mixed-citation></tp:treatment-meta><tp:nomenclature><tp:taxon-name>
                    <tp:taxon-name-part taxon-name-part-type="genus" reg="Torrenticola">Torrenticola</tp:taxon-name-part>
                    <tp:taxon-name-part taxon-name-part-type="species" reg="indistincta">indistincta</tp:taxon-name-part>
                  </tp:taxon-name><tp:taxon-authority>(Marshall, 1929)</tp:taxon-authority><tp:nomenclature-citation-list><tp:nomenclature-citation><tp:taxon-name>
                        <tp:taxon-name-part taxon-name-part-type="genus" reg="Atractides">Atractides</tp:taxon-name-part> <tp:taxon-name-part taxon-name-part-type="species" reg="indistinctus">indistinctus</tp:taxon-name-part></tp:taxon-name><comment>Marshall, 1929: 317.</comment></tp:nomenclature-citation><tp:nomenclature-citation><tp:taxon-name>
                        <tp:taxon-name-part taxon-name-part-type="genus" reg="Torrenticola">T.</tp:taxon-name-part> <tp:taxon-name-part taxon-name-part-type="species" reg="indistincta">indistincta</tp:taxon-name-part></tp:taxon-name><comment>: <xref ref-type="bibr" rid="B32">Mitchell 1954</xref>: 40 • <xref ref-type="bibr" rid="B57">Viets 1956</xref>: 253 • <xref ref-type="bibr" rid="B7">Crowell 1960</xref>: 35, 37 • <xref ref-type="bibr" rid="B8">Crowell 1961</xref>: 330 • <xref ref-type="bibr" rid="B16">Habeeb 1967</xref>: 3 • <xref ref-type="bibr" rid="B61">Weaver 1967</xref>: 223 • <xref ref-type="bibr" rid="B3">Conroy 1968</xref>: 28 • <xref ref-type="bibr" rid="B63">Young 1969</xref>: 373-386 • <xref ref-type="bibr" rid="B33">Modlin and Gannon 1973</xref>: 219, 221 • <xref ref-type="bibr" rid="B4">Conroy and Scudder 1975</xref>: 307.</comment></tp:nomenclature-citation></tp:nomenclature-citation-list></tp:nomenclature><tp:treatment-sec sec-type="material" id="SECID0E6GLM"><title>Material examined.</title><p>LECTOTYPE (1 ♀): from USA, Wisconsin, Green Lake County, Green Lake, Aug 1921, by C Juday, RM210013.</p><p>PARALECTOTYPE (1 ♂):from USA, Wisconsin, Green Lake County, Green Lake, Aug 1921, by C Juday, RM210013.</p><p>OTHER MATERIAL (5 ♀; 4 ♂): <bold>Manitoba, Canada</bold>: 1 ♂ from Fidler Lake; Station 7., (<named-content xmlns:xlink="http://www.w3.org/1999/xlink" content-type="dwc:verbatimCoordinates" xlink:type="simple"><named-content content-type="geo-json" specific-use="{&#34;type&#34;:&#34;Point&#34;,&#34;coordinates&#34;:[-96.948889,57.186389]}" id="NCID0EMHLM" xlink:type="simple">57°11'11"N, 96°56'56"W</named-content></named-content>), 20 June 1977, by Freshwater Institute, IMS770231 • 1 ♀ from Northern Indian Lake; Station 9., (<named-content xmlns:xlink="http://www.w3.org/1999/xlink" content-type="dwc:verbatimCoordinates" xlink:type="simple"><named-content content-type="geo-json" specific-use="{&#34;type&#34;:&#34;Point&#34;,&#34;coordinates&#34;:[-98.948889,56.796389]}" id="NCID0EUHLM" xlink:type="simple">56°47'47"N, 98°56'56"W</named-content></named-content>), 20 June 1977, by Freshwater Institute, IMS770224 • 1 ♂ from Northern Indian Lake; Station 1., (<named-content xmlns:xlink="http://www.w3.org/1999/xlink" content-type="dwc:verbatimCoordinates" xlink:type="simple"><named-content content-type="geo-json" specific-use="{&#34;type&#34;:&#34;Point&#34;,&#34;coordinates&#34;:[-98.948889,56.796389]}" id="NCID0E3HLM" xlink:type="simple">56°47'47"N, 98°56'56"W</named-content></named-content>), 20 June 1977, by Freshwater Institute, IMS770232 • 1 ♀ from North Pine River near Pine River, 29 May 1981, by P Schefter, E Fuller, ROM810578 • 1 ♀ and 1 ♂ from Southern Indian Lake, (<named-content xmlns:xlink="http://www.w3.org/1999/xlink" content-type="dwc:verbatimCoordinates" xlink:type="simple"><named-content content-type="geo-json" specific-use="{&#34;type&#34;:&#34;Point&#34;,&#34;coordinates&#34;:[-98.491389,57.169444]}" id="NCID0EEILM" xlink:type="simple">57°10'10"N, 98°29'29"W</named-content></named-content>), 1 July 1977, by Freshwater Institute, IMS770234 • 1 ♀ and 1 ♂ from Southern Indian Lake, (<named-content xmlns:xlink="http://www.w3.org/1999/xlink" content-type="dwc:verbatimCoordinates" xlink:type="simple"><named-content content-type="geo-json" specific-use="{&#34;type&#34;:&#34;Point&#34;,&#34;coordinates&#34;:[-98.948889,56.796389]}" id="NCID0EMILM" xlink:type="simple">56°47'47"N, 98°56'56"W</named-content></named-content>), 27 July 1977, by Freshwater Institute., IMS770215 • 1 ♀ from Southern Indian Lake, (<named-content xmlns:xlink="http://www.w3.org/1999/xlink" content-type="dwc:verbatimCoordinates" xlink:type="simple"><named-content content-type="geo-json" specific-use="{&#34;type&#34;:&#34;Point&#34;,&#34;coordinates&#34;:[-98.491389,57.169444]}" id="NCID0EUILM" xlink:type="simple">57°10'10"N, 98°29'29"W</named-content></named-content>), 5 September 1978, by Freshwater Institute., IMS780049</p></tp:treatment-sec><tp:treatment-sec sec-type="Type deposition" id="SECID0EZILM"><title>Type deposition.</title><p>Types (1 ♀, 1 ♂); and most other material (3 ♀; 2 ♂) deposited in the <named-content xmlns:xlink="http://www.w3.org/1999/xlink" content-type="dwc:institutional_code" xlink:type="simple">CNC</named-content>; other paratypes (2 ♀; 2 ♂) deposited in the <named-content xmlns:xlink="http://www.w3.org/1999/xlink" content-type="dwc:institutional_code" xlink:type="simple">ACUA</named-content>.</p></tp:treatment-sec><tp:treatment-sec sec-type="diagnosis" id="SECID0EJJLM"><title>Diagnosis.</title><p>
                    <italic><tp:taxon-name><tp:taxon-name-part taxon-name-part-type="genus" reg="Torrenticola">Torrenticola</tp:taxon-name-part> <tp:taxon-name-part taxon-name-part-type="species" reg="indistincta">indistincta</tp:taxon-name-part></tp:taxon-name></italic> are similar to other members of the <tp:taxon-name><tp:taxon-name-part taxon-name-part-type="genus" reg="Rusetria">Rusetria</tp:taxon-name-part></tp:taxon-name> “Eastern 2-Plates” group (<italic><tp:taxon-name><tp:taxon-name-part taxon-name-part-type="genus" reg="Torrenticola">T.</tp:taxon-name-part> <tp:taxon-name-part taxon-name-part-type="species" reg="biscutella">biscutella</tp:taxon-name-part></tp:taxon-name></italic>, <italic><tp:taxon-name><tp:taxon-name-part taxon-name-part-type="genus" reg="Torrenticola">T.</tp:taxon-name-part> <tp:taxon-name-part taxon-name-part-type="species" reg="caerulea">caerulea</tp:taxon-name-part></tp:taxon-name></italic>, <italic><tp:taxon-name><tp:taxon-name-part taxon-name-part-type="genus" reg="Torrenticola">T.</tp:taxon-name-part> <tp:taxon-name-part taxon-name-part-type="species" reg="delicatexa">delicatexa</tp:taxon-name-part></tp:taxon-name></italic>, <italic><tp:taxon-name><tp:taxon-name-part taxon-name-part-type="genus" reg="Torrenticola">T.</tp:taxon-name-part> <tp:taxon-name-part taxon-name-part-type="species" reg="malarkeyorum">malarkeyorum</tp:taxon-name-part></tp:taxon-name></italic>, <italic><tp:taxon-name><tp:taxon-name-part taxon-name-part-type="genus" reg="Torrenticola">T.</tp:taxon-name-part> <tp:taxon-name-part taxon-name-part-type="species" reg="pendula">pendula</tp:taxon-name-part></tp:taxon-name></italic>, <italic><tp:taxon-name><tp:taxon-name-part taxon-name-part-type="genus" reg="Torrenticola">T.</tp:taxon-name-part> <tp:taxon-name-part taxon-name-part-type="species" reg="sellersorum">sellersorum</tp:taxon-name-part></tp:taxon-name></italic>, <italic><tp:taxon-name><tp:taxon-name-part taxon-name-part-type="genus" reg="Torrenticola">T.</tp:taxon-name-part> <tp:taxon-name-part taxon-name-part-type="species" reg="tysoni">tysoni</tp:taxon-name-part></tp:taxon-name></italic>, <italic><tp:taxon-name><tp:taxon-name-part taxon-name-part-type="genus" reg="Torrenticola">T.</tp:taxon-name-part> <tp:taxon-name-part taxon-name-part-type="species" reg="ululata">ululata</tp:taxon-name-part></tp:taxon-name></italic>, <italic><tp:taxon-name><tp:taxon-name-part taxon-name-part-type="genus" reg="Torrenticola">T.</tp:taxon-name-part> <tp:taxon-name-part taxon-name-part-type="species" reg="whitneyae">whitneyae</tp:taxon-name-part></tp:taxon-name></italic>, <italic><tp:taxon-name><tp:taxon-name-part taxon-name-part-type="genus" reg="Torrenticola">T.</tp:taxon-name-part> <tp:taxon-name-part taxon-name-part-type="species" reg="microbiscutella">microbiscutella</tp:taxon-name-part></tp:taxon-name></italic>, and <italic><tp:taxon-name><tp:taxon-name-part taxon-name-part-type="genus" reg="Torrenticola">T.</tp:taxon-name-part> <tp:taxon-name-part taxon-name-part-type="species" reg="feminellai">feminellai</tp:taxon-name-part></tp:taxon-name></italic>) in having anterio-lateral platelets fused to the dorsal plate, and being distributed in the east. <italic><tp:taxon-name><tp:taxon-name-part taxon-name-part-type="genus" reg="Torrenticola">T.</tp:taxon-name-part> <tp:taxon-name-part taxon-name-part-type="species" reg="indistincta">indistincta</tp:taxon-name-part></tp:taxon-name></italic> can be differentiated from other Eastern 2-Plates by having faint coloration separated into anterior and posterior portions connected medially. Female <italic><tp:taxon-name><tp:taxon-name-part taxon-name-part-type="genus" reg="Torrenticola">T.</tp:taxon-name-part> <tp:taxon-name-part taxon-name-part-type="species" reg="indistincta">indistincta</tp:taxon-name-part></tp:taxon-name></italic> can be differentiated from female <italic><tp:taxon-name><tp:taxon-name-part taxon-name-part-type="genus" reg="Torrenticola">T.</tp:taxon-name-part> <tp:taxon-name-part taxon-name-part-type="species" reg="caerulea">caerulea</tp:taxon-name-part></tp:taxon-name></italic> by having a larger genital field (length = 185–225 in <italic><tp:taxon-name><tp:taxon-name-part taxon-name-part-type="genus" reg="Torrenticola">T.</tp:taxon-name-part> <tp:taxon-name-part taxon-name-part-type="species" reg="indistincta">indistincta</tp:taxon-name-part></tp:taxon-name></italic>, 155–165 in <italic><tp:taxon-name><tp:taxon-name-part taxon-name-part-type="genus" reg="Torrenticola">T.</tp:taxon-name-part> <tp:taxon-name-part taxon-name-part-type="species" reg="caerulea">caerulea</tp:taxon-name-part></tp:taxon-name></italic>; width = 185–205 in <italic><tp:taxon-name><tp:taxon-name-part taxon-name-part-type="genus" reg="Torrenticola">T.</tp:taxon-name-part> <tp:taxon-name-part taxon-name-part-type="species" reg="indistincta">indistincta</tp:taxon-name-part></tp:taxon-name></italic>, 120–145 in <italic><tp:taxon-name><tp:taxon-name-part taxon-name-part-type="genus" reg="Torrenticola">T.</tp:taxon-name-part> <tp:taxon-name-part taxon-name-part-type="species" reg="caerulea">caerulea</tp:taxon-name-part></tp:taxon-name></italic>). Male <italic><tp:taxon-name><tp:taxon-name-part taxon-name-part-type="genus" reg="Torrenticola">T.</tp:taxon-name-part> <tp:taxon-name-part taxon-name-part-type="species" reg="indistincta">indistincta</tp:taxon-name-part></tp:taxon-name></italic> can be differentiated from male <italic><tp:taxon-name><tp:taxon-name-part taxon-name-part-type="genus" reg="Torrenticola">T.</tp:taxon-name-part> <tp:taxon-name-part taxon-name-part-type="species" reg="caerulea">caerulea</tp:taxon-name-part></tp:taxon-name></italic> by having a larger dorsum (length = 480–645 in <italic><tp:taxon-name><tp:taxon-name-part taxon-name-part-type="genus" reg="Torrenticola">T.</tp:taxon-name-part> <tp:taxon-name-part taxon-name-part-type="species" reg="indistincta">indistincta</tp:taxon-name-part></tp:taxon-name></italic>, 405–460 in <italic><tp:taxon-name><tp:taxon-name-part taxon-name-part-type="genus" reg="Torrenticola">T.</tp:taxon-name-part> <tp:taxon-name-part taxon-name-part-type="species" reg="caerulea">caerulea</tp:taxon-name-part></tp:taxon-name></italic>; width = 315–470 in <italic><tp:taxon-name><tp:taxon-name-part taxon-name-part-type="genus" reg="Torrenticola">T.</tp:taxon-name-part> <tp:taxon-name-part taxon-name-part-type="species" reg="indistincta">indistincta</tp:taxon-name-part></tp:taxon-name></italic>, 260–305 in <italic><tp:taxon-name><tp:taxon-name-part taxon-name-part-type="genus" reg="Torrenticola">T.</tp:taxon-name-part> <tp:taxon-name-part taxon-name-part-type="species" reg="caerulea">caerulea</tp:taxon-name-part></tp:taxon-name></italic>). <italic><tp:taxon-name><tp:taxon-name-part taxon-name-part-type="genus" reg="Torrenticola">T.</tp:taxon-name-part> <tp:taxon-name-part taxon-name-part-type="species" reg="indistincta">indistincta</tp:taxon-name-part></tp:taxon-name></italic> can be differentiated from <italic><tp:taxon-name><tp:taxon-name-part taxon-name-part-type="genus" reg="Torrenticola">T.</tp:taxon-name-part> <tp:taxon-name-part taxon-name-part-type="species" reg="microbiscutella">microbiscutella</tp:taxon-name-part></tp:taxon-name></italic> by having a less elongate dorsum (length/width = 1.21–1.52 in <italic><tp:taxon-name><tp:taxon-name-part taxon-name-part-type="genus" reg="Torrenticola">T.</tp:taxon-name-part> <tp:taxon-name-part taxon-name-part-type="species" reg="indistincta">indistincta</tp:taxon-name-part></tp:taxon-name></italic>; 1.63–1.75 in <italic><tp:taxon-name><tp:taxon-name-part taxon-name-part-type="genus" reg="Torrenticola">T.</tp:taxon-name-part> <tp:taxon-name-part taxon-name-part-type="species" reg="microbiscutella">microbiscutella</tp:taxon-name-part></tp:taxon-name></italic>).</p></tp:treatment-sec><tp:treatment-sec sec-type="description" id="SECID0EUTLM"><title>Re-description.</title><p>
                    <bold>Female (Figure <xref ref-type="fig" rid="F97">97</xref>)</bold> (n = 5) (lectotypic measurements in parentheses when available) with characters of the genus with following specifications.</p><p>
                    <bold>Dorsum</bold> — (590–880 (640) long; 460–720 (485) wide) ovoid with faint coloration separated into anterior and posterior portions and connected medially. Anterio-medial platelets (125–195 (125) long; 45–77.5 (47.5) wide). Anterio-lateral platelets (172.5–235 (172.5) long; 75–115 (80) wide) fused to dorsal plate. Dgl-4 much closer to the edge of the dorsum than to the muscle scars (distance between Dgl-4 340–485 (340)). Dorsal plate proportions: dorsum length/width 1.21–1.32 (1.32); dorsal width/distance between Dgl-4 1.32–1.48 (1.43); anterio-medial platelet length/width 2.35–2.94 (2.63); anterio-lateral platelet length/width 2.02–2.33 (2.16); anterio-lateral/anterio-medial length 1.19–1.38 (1.38).</p><p>
                    <bold>Gnathosoma — Subcapitulum</bold> (300–395 (322.5) long (ventral); 225–295 (237.5) long (dorsal); 145–195 (150) tall) tall and colorless. Rostrum (120–160 (125) long; 45–62.5 (47.5) wide). Chelicerae (300–405 (335) long) with curved fangs (60–80 (62.5) long). Subcapitular proportions: ventral length/height 1.97–2.15 (2.15); rostrum length/width 2.50–2.78 (2.63). <bold>Pedipalps</bold> with tuberculate ventral extensions on femora and genua. Palpomeres: trochanter (45–65 (47.5) long); femur (112.5–160 (117.5) long); genu (62.5–90 (62.5) long); tibia (87.5–122.5 (87.5) long; 25–31.25 (25) wide); tarsus (17.5–30 (17.5) long). Palpomere proportions: femur/genu 1.67–1.88 (1.88); tibia/femur 0.74–0.80 (0.74); tibia length/width 3.50–3.92 (3.50).</p><p>
                    <bold>Venter</bold> — (650–995 (800) long; 535–880 (565) wide) colorless. Gnathosomal bay (175–237.5 (175) long; 90–130 (97.5) wide). Cxgl-4 subapical. <bold>Medial suture</bold> absent. <bold>Genital plates</bold> (185–225 (205) long; 185–205 (190) wide). Additional measurements: Cx-1 (295–385 (305) long (total); 120–155 (135) long (medial)); Cx-3 (345–505 (345) wide); anterior venter (125–167.5 (135) long). Ventral proportions: gnathosomal bay length/width 1.79–2.02 (1.79); anterior venter/genital field length 0.66–0.83 (0.66); anterior venter length/genital field width 0.66–0.83 (0.71).</p><p>
                    <bold>Male (Figure <xref ref-type="fig" rid="F98">98</xref>)</bold> (n = 5) (lectotypic measurements in parentheses when available) with characters of the genus with following specifications.</p><p>
                    <bold>Dorsum</bold> — (480–645 (480) long; 315–470 (315) wide) ovoid with faint coloration separated into anterior and posterior portions and connected medially. Anterio-medial platelets (102.5–147.5 (102.5) long; 35–55 (35) wide). Anterio-lateral platelets (137.5–180 (150) long; 55–82.5 (55) wide) fused to dorsal plate. Dgl-4 much closer to the edge of the dorsum than to the muscle scars (distance between Dgl-4 235–350 (235)). Dorsal plate proportions: dorsum length/width 1.37–1.52 (1.52); dorsal width/distance between Dgl-4 1.31–1.34 (1.34); anterio-medial platelet length/width 2.33–3.05 (2.93); anterio-lateral platelet length/width 2.12–2.73 (2.73); anterio-lateral/anterio-medial length 1.19–1.46 (1.46).</p><p>
                    <bold>Gnathosoma — Subcapitulum</bold> (238.75–317.5 (238.75) long (ventral); 167.5–232.5 (167.5) long (dorsal); 102.5–137.5 (102.5) tall) tall and colorless. Rostrum (85–125 (85) long; 32.5–50 (32.5) wide). Chelicerae (232.5–320 (232.5) long) with curved fangs (47.5–65 (47.5) long). Subcapitular proportions: ventral length/height 2.22–2.33 (2.33); rostrum length/width 2.50–2.86 (2.62). <bold>Pedipalps</bold> with tuberculate ventral extensions on femora and genua. Palpomeres: trochanter (37.5–52.5 (37.5) long); femur (86.25–117.5 (86.25) long); genu (50–77.5 (50) long); tibia (70–100 (70) long; 22.5–28.75 (22.5) wide); tarsus (17.5–22.5 (17.5) long). Palpomere proportions: femur/genu 1.52–1.73 (1.73); tibia/femur 0.80–0.85 (0.81); tibia length/width 3.11–3.48 (3.11).</p><p>
                    <bold>Venter</bold> — (570–780 (570) long; 370–510 (370) wide) colorless. Gnathosomal bay (127.5–180 (127.5) long; 65–100 (65) wide). Cxgl-4 subapical. <bold>Medial suture</bold> (65–75 (75) long). <bold>Genital plates</bold> (117.5–165 (117.5) long; 112.5–150 (112.5) wide). Additional measurements: Cx-1 (235–315 (235) long (total); 107.5–150 (107.5) long (medial)); Cx-3 (250–395 (277.5) wide); anterior venter (190–235 (190) long). Ventral proportions: gnathosomal bay length/width 1.80–1.96 (1.96); anterior venter/genital field length 1.38–1.68 (1.62); anterior venter length/genital field width 1.53–1.69 (1.69); anterior venter/medial suture 2.53–3.54 (2.53).</p><p>
                    <bold>Immatures</bold> unknown.</p></tp:treatment-sec><tp:treatment-sec sec-type="etymology" id="SECID0ESVLM"><title>Etymology.</title><p>
                    <xref ref-type="bibr" rid="B27">Marshall (1929)</xref> named the specific epithet (<italic><tp:taxon-name><tp:taxon-name-part taxon-name-part-type="species" reg="indistincta">indistincta</tp:taxon-name-part></tp:taxon-name></italic>) in reference to the <tp:taxon-name><tp:taxon-name-part taxon-name-part-type="genus" reg="Rusetria">Rusetria</tp:taxon-name-part></tp:taxon-name> Complex character of fused (“indistinct”) lateral platelets.</p></tp:treatment-sec><tp:treatment-sec sec-type="distribution" id="SECID0EMWLM"><title>Distribution.</title><p>Midwest and into Manitoba (Figure <xref ref-type="fig" rid="F96">96</xref>). <xref ref-type="bibr" rid="B63">Young (1969)</xref> reported this species from Colorado, but this likely represents <italic><tp:taxon-name><tp:taxon-name-part taxon-name-part-type="genus" reg="Torrenticola">T.</tp:taxon-name-part> <tp:taxon-name-part taxon-name-part-type="species" reg="mulleni">mulleni</tp:taxon-name-part></tp:taxon-name></italic> rather than <italic><tp:taxon-name><tp:taxon-name-part taxon-name-part-type="genus" reg="Torrenticola">T.</tp:taxon-name-part> <tp:taxon-name-part taxon-name-part-type="species" reg="indistincta">indistincta</tp:taxon-name-part></tp:taxon-name></italic>.</p><fig id="F96" position="float" orientation="portrait"><label>Figure 96.</label><caption><p>
          <italic><tp:taxon-name><tp:taxon-name-part taxon-name-part-type="genus" reg="Torrenticola">Torrenticola</tp:taxon-name-part> <tp:taxon-name-part taxon-name-part-type="species" reg="indistincta">indistincta</tp:taxon-name-part></tp:taxon-name></italic> distribution. Red dots indicate material examined. Blue diamonds indicate previously published reports. Green “X” indicates previously published report (<xref ref-type="bibr" rid="B63">Young 1969</xref>) that requires verification of identification.</p></caption><graphic xmlns:xlink="http://www.w3.org/1999/xlink" xlink:href="zookeys-701-001-g096.jpg" position="float" orientation="portrait" xlink:type="simple" id="oo_157115.jpg"/></fig><fig id="F97" position="float" orientation="portrait"><label>Figure 97.</label><caption><p>
          <italic><tp:taxon-name><tp:taxon-name-part taxon-name-part-type="genus" reg="Torrenticola">Torrenticola</tp:taxon-name-part> <tp:taxon-name-part taxon-name-part-type="species" reg="indistincta">indistincta</tp:taxon-name-part></tp:taxon-name></italic> female: <bold>A</bold> dorsal plates <bold>B</bold> venter (legs removed) <bold>C</bold> subcapitulum <bold>D</bold> pedipalp (setae not accurately depicted). Scale = 100 µm.</p></caption><graphic xmlns:xlink="http://www.w3.org/1999/xlink" xlink:href="zookeys-701-001-g097.jpg" position="float" orientation="portrait" xlink:type="simple" id="oo_157116.jpg"/></fig><fig id="F98" position="float" orientation="portrait"><label>Figure 98.</label><caption><p>
          <italic><tp:taxon-name><tp:taxon-name-part taxon-name-part-type="genus" reg="Torrenticola">Torrenticola</tp:taxon-name-part> <tp:taxon-name-part taxon-name-part-type="species" reg="indistincta">indistincta</tp:taxon-name-part></tp:taxon-name></italic> male: <bold>A</bold> dorsal plates <bold>B</bold> venter (legs removed) <bold>C</bold> subcapitulum <bold>D</bold> pedipalp (setae not accurately depicted). Scale = 100 µm.</p></caption><graphic xmlns:xlink="http://www.w3.org/1999/xlink" xlink:href="zookeys-701-001-g098.jpg" position="float" orientation="portrait" xlink:type="simple" id="oo_157117.jpg"/></fig></tp:treatment-sec><tp:treatment-sec sec-type="remarks" id="SECID0EM1LM"><title>Remarks.</title><p>Unfortunately, we were unable to acquire fresh material of <italic><tp:taxon-name><tp:taxon-name-part taxon-name-part-type="genus" reg="Torrenticola">Torrenticola</tp:taxon-name-part> <tp:taxon-name-part taxon-name-part-type="species" reg="indistincta">indistincta</tp:taxon-name-part></tp:taxon-name></italic> and therefore this species was not included in our phylogenetic analyses. However, we were able to examine type material and additional material preserved in <abbrev xmlns:xlink="http://www.w3.org/1999/xlink" xlink:title="50% glycerol, 10% glacial acetic acid, 40% water" id="ABBRID0E41LM" xlink:type="simple">GAW</abbrev>. The fusion of the lateral platelets to the dorsal plate clearly places this species among the <tp:taxon-name><tp:taxon-name-part taxon-name-part-type="genus" reg="Rusetria">Rusetria</tp:taxon-name-part></tp:taxon-name> Complex and its distribution is consistent with placement within the Eastern 2-Plate Identification Group.</p><p>Although <xref ref-type="bibr" rid="B63">Young (1969)</xref> reported this species in Colorado, we suspect that record represents the superficially similar <italic><tp:taxon-name><tp:taxon-name-part taxon-name-part-type="genus" reg="Torrenticola">T.</tp:taxon-name-part> <tp:taxon-name-part taxon-name-part-type="species" reg="mulleni">mulleni</tp:taxon-name-part></tp:taxon-name></italic> based upon distribution.</p></tp:treatment-sec><ref-list><ref id="B32"><mixed-citation xmlns:xlink="http://www.w3.org/1999/xlink" xlink:type="simple">
          <person-group><name name-style="western"><surname>Mitchell</surname><given-names>RD</given-names></name></person-group> (<year>1954</year>) Check list of North American water-mites. Fieldiana, Zoology 35: 27–70.</mixed-citation></ref><ref id="B57"><mixed-citation xmlns:xlink="http://www.w3.org/1999/xlink" xlink:type="simple">
          <person-group><name name-style="western"><surname>Viets</surname><given-names>KO</given-names></name></person-group> (<year>1956</year>) Die Milben des Süßwassers und des Meeres. <tp:taxon-name><tp:taxon-name-part taxon-name-part-type="above-genus">Hydrachnellae</tp:taxon-name-part></tp:taxon-name> et <tp:taxon-name><tp:taxon-name-part taxon-name-part-type="family">Halacaridae</tp:taxon-name-part></tp:taxon-name> (<tp:taxon-name><tp:taxon-name-part taxon-name-part-type="subclass">Acari</tp:taxon-name-part></tp:taxon-name>). Teil II und III: Katalog und Nomenklator, 870 pp.</mixed-citation></ref><ref id="B7"><mixed-citation xmlns:xlink="http://www.w3.org/1999/xlink" xlink:type="simple">
          <person-group><name name-style="western"><surname>Crowell</surname><given-names>RM</given-names></name></person-group> (<year>1960</year>) The taxonomy, distribution and developmental stages of Ohio water mites. Bulletin of the Ohio biological survey 1: 1–77. <ext-link xlink:type="simple" ext-link-type="uri" xlink:href="https://etd.ohiolink.edu/!etd.send_file?accession=osu1486464627808641%26disposition=inline">https://etd.ohiolink.edu/!etd.send_file?accession=osu1486464627808641&amp;disposition=inline</ext-link></mixed-citation></ref><ref id="B8"><mixed-citation xmlns:xlink="http://www.w3.org/1999/xlink" xlink:type="simple">
          <person-group><name name-style="western"><surname>Crowell</surname><given-names>RM</given-names></name></person-group> (<year>1961</year>) Catalogue of the distribution and ecological relationship of North American <tp:taxon-name><tp:taxon-name-part taxon-name-part-type="above-genus">Hydracarina</tp:taxon-name-part></tp:taxon-name>. Canadian Entomologist 93: 321–359. <ext-link xlink:type="simple" ext-link-type="doi" xlink:href="10.4039/Ent93321-5">https://doi.org/10.4039/Ent93321-5</ext-link></mixed-citation></ref><ref id="B16"><mixed-citation xmlns:xlink="http://www.w3.org/1999/xlink" xlink:type="simple">
          <person-group><name name-style="western"><surname>Habeeb</surname><given-names>H</given-names></name></person-group> (<year>1967</year>) A check list of North American water-mites. Leaflets of Acadian Biology 43: 1–8.</mixed-citation></ref><ref id="B61"><mixed-citation xmlns:xlink="http://www.w3.org/1999/xlink" xlink:type="simple">
          <person-group><name name-style="western"><surname>Weaver</surname><given-names>AA</given-names></name></person-group> (<year>1967</year>) New records of water mites from Ohio. Ohio Journal of Science 67: 222–223. <ext-link xlink:type="simple" ext-link-type="uri" xlink:href="http://hdl.handle.net/1811/5311">http://hdl.handle.net/1811/5311</ext-link></mixed-citation></ref><ref id="B3"><mixed-citation xmlns:xlink="http://www.w3.org/1999/xlink" xlink:type="simple">
          <person-group><name name-style="western"><surname>Conroy</surname><given-names>JC</given-names></name></person-group> (<year>1968</year>) The water-mites of Western Canada. National Museums of Canada Bulletin 223: 23–43.</mixed-citation></ref><ref id="B63"><mixed-citation xmlns:xlink="http://www.w3.org/1999/xlink" xlink:type="simple">
          <person-group><name name-style="western"><surname>Young</surname><given-names>WC</given-names></name></person-group> (<year>1969</year>) Ecological distribution of <tp:taxon-name><tp:taxon-name-part taxon-name-part-type="above-genus">Hydracarina</tp:taxon-name-part></tp:taxon-name> in north central Colorado. American Midland Naturalist 82: 367–401. <ext-link xlink:type="simple" ext-link-type="doi" xlink:href="10.2307/2423785">https://doi.org/10.2307/2423785</ext-link></mixed-citation></ref><ref id="B33"><mixed-citation xmlns:xlink="http://www.w3.org/1999/xlink" xlink:type="simple">
          <person-group><name name-style="western"><surname>Modlin</surname><given-names>RF</given-names></name><name name-style="western"><surname>Gannon</surname><given-names>JE</given-names></name></person-group> (<year>1973</year>) A contribution to the ecology and distribution of aquatic <tp:taxon-name><tp:taxon-name-part taxon-name-part-type="subclass">Acari</tp:taxon-name-part></tp:taxon-name> in the St. Lawrence Great Lakes. Transactions of the American Microscopical Society 92: 217–224. <ext-link xlink:type="simple" ext-link-type="uri" xlink:href="http://www.jstor.org/stable/3224918">http://www.jstor.org/stable/3224918</ext-link></mixed-citation></ref><ref id="B4"><mixed-citation xmlns:xlink="http://www.w3.org/1999/xlink" xlink:type="simple">
          <person-group><name name-style="western"><surname>Conroy</surname><given-names>JC</given-names></name><name name-style="western"><surname>Scudder</surname><given-names>GGE</given-names></name></person-group> (<year>1975</year>) An annotated checklist of the water mites (<tp:taxon-name><tp:taxon-name-part taxon-name-part-type="subclass">Acari</tp:taxon-name-part></tp:taxon-name>) of British Columbia. Syesis 8: 305–310.</mixed-citation></ref><ref id="B27"><mixed-citation xmlns:xlink="http://www.w3.org/1999/xlink" xlink:type="simple">
          <person-group><name name-style="western"><surname>Marshall</surname><given-names>R</given-names></name></person-group> (<year>1929</year>) The water mites of Lake Wawasee. Proceedings of the Indiana Academy of Science 38: 315–320. <ext-link xlink:type="simple" ext-link-type="uri" xlink:href="https://journals.iupui.edu/index.php/ias/article/view/5023/4967">https://journals.iupui.edu/index.php/ias/article/view/5023/4967</ext-link></mixed-citation></ref></ref-list></tp:taxon-treatment>
