# Supplementary material for: Revision of torrent mites (Parasitengona, Torrenticolidae, Torrenticola) of the United States and Canada: 90 descriptions, molecular phylogenetics, and a key to species
Source: Zookeys. 2017 Sep 21;(701):1–496. doi: 10.3897/zookeys.701.13261 (PMC5674090; doi:10.3897/zookeys.701.13261)
Supplement: XML Treatment for Torrenticola irapalpa [file zookeys.701.13261-treatment30.xml]

<!DOCTYPE tp:taxon-treatment
  PUBLIC "-//TaxonX//DTD Taxonomic Treatment Publishing DTD v0 20100105//EN" "tax-treatment-NSO.dtd">
<tp:taxon-treatment xmlns:tp="http://www.plazi.org/taxpub"><tp:treatment-meta><kwd-group><label>Taxon classification</label><kwd><named-content xmlns:xlink="http://www.w3.org/1999/xlink" content-type="kingdom">Animalia</named-content></kwd><kwd><named-content xmlns:xlink="http://www.w3.org/1999/xlink" content-type="order">Trombidiformes</named-content></kwd><kwd><named-content xmlns:xlink="http://www.w3.org/1999/xlink" content-type="family">Torrenticolidae</named-content></kwd></kwd-group><mixed-citation publication-type="journal"><person-group><name><surname>Fisher</surname><given-names>J. Ray</given-names></name><name><surname>Fisher</surname><given-names>Danielle M.</given-names></name><name><surname>Skvarla</surname><given-names>Michael J.</given-names></name><name><surname>Nelson</surname><given-names>Whitney A.</given-names></name><name><surname>Dowling</surname><given-names>Ashley P.G.</given-names></name></person-group><article-title>Revision of torrent mites (<tp:taxon-name><tp:taxon-name-part taxon-name-part-type="clade">Parasitengona</tp:taxon-name-part></tp:taxon-name>, <tp:taxon-name><tp:taxon-name-part taxon-name-part-type="family">Torrenticolidae</tp:taxon-name-part></tp:taxon-name>, <italic><tp:taxon-name><tp:taxon-name-part taxon-name-part-type="genus" reg="Torrenticola">Torrenticola</tp:taxon-name-part></tp:taxon-name></italic>) of the United States and Canada: 90 descriptions, molecular phylogenetics, and a key to species</article-title><source>Zookeys</source><day>21</day><month>9</month><year>2017</year><volume>2017</volume><issue>701</issue><fpage>1</fpage><lpage>496</lpage><pub-id pub-id-type="doi">10.3897/zookeys.701.13261</pub-id></mixed-citation></tp:treatment-meta><tp:nomenclature><tp:taxon-name>
                    <tp:taxon-name-part taxon-name-part-type="genus" reg="Torrenticola">Torrenticola</tp:taxon-name-part>
                    <tp:taxon-name-part taxon-name-part-type="species" reg="irapalpa">irapalpa</tp:taxon-name-part>
                    <object-id xmlns:xlink="http://www.w3.org/1999/xlink" content-type="zoobank" xlink:type="simple">http://zoobank.org/FEAF955F-6EC2-4A5C-B97F-6168103C5003</object-id>
                  </tp:taxon-name><tp:taxon-authority>Fisher &amp; Dowling</tp:taxon-authority><tp:taxon-status xmlns:xlink="http://www.w3.org/1999/xlink" xlink:type="simple">sp. n.</tp:taxon-status></tp:nomenclature><tp:treatment-sec sec-type="material" id="SECID0EU6MM"><title>Material examined.</title><p>HOLOTYPE (♀): from New Brunswick, Canada, York County, Stanley, Nashwaak River, Stanley Municipal Park, 19 Jun 2012, by IM Smith, IMS120031, DNA 2956.</p><p>PARATYPES (39 ♀; 26 ♂): <bold>Arkansas, USA</bold>: 1 ♀ from Newton County, Buffalo National River, Cecil Creek (<named-content xmlns:xlink="http://www.w3.org/1999/xlink" content-type="dwc:verbatimCoordinates" xlink:type="simple"><named-content content-type="geo-json" specific-use="{&#34;type&#34;:&#34;Point&#34;,&#34;coordinates&#34;:[-93.223133,36.087700]}" id="NCID0EAANM" xlink:type="simple">36°5'15.72"N, 93°13'23.28"W</named-content></named-content>), 13 Jun 2012, by TD Edwards, TDE 12-0613-010 • 1 ♂ from Newton County, Ozark-St. Francis National Forest, Little Buffalo River, 11 Jun 2012, by TD Edwards, TDE 12-0711-004 • 2 ♀ from Polk County, beside Forest Route 38, north of Shady Lake Recreation Area, East Saline Creek (<named-content xmlns:xlink="http://www.w3.org/1999/xlink" content-type="dwc:verbatimCoordinates" xlink:type="simple"><named-content content-type="geo-json" specific-use="{&#34;type&#34;:&#34;Point&#34;,&#34;coordinates&#34;:[-94.030894,34.373164]}" id="NCID0EIANM" xlink:type="simple">34°22'23.39"N, 94°1'51.22"W</named-content></named-content>), 30 Jul 2011, by IM Smith, IMS110041 • <bold>Kentucky, USA</bold>: 2 ♀ and 1 ♂ from McCreary County, White Oak Junction, Rock Creek, beside Forest Route 556, 2.3 kilometers south of Route 1363, 8 Jul 1990, by IM Smith, IMS900082A &amp; IMS900082B • <bold>Illinois, USA</bold>: 3 ♀ and 1 ♂ from Kankakee County, Kankakee River State Park, beside Route 102, Rock Creek (<named-content xmlns:xlink="http://www.w3.org/1999/xlink" content-type="dwc:verbatimCoordinates" xlink:type="simple"><named-content content-type="geo-json" specific-use="{&#34;type&#34;:&#34;Point&#34;,&#34;coordinates&#34;:[-88.000000,41.200000]}" id="NCID0EUANM" xlink:type="simple">41°12'N, 88°0'W</named-content></named-content>), 9 Sep 1991, by IM Smith, IMS910027A • <bold>Indiana, USA</bold>: 1 ♀ from Wayne County, south of intersection of Interstate 70 and Route 1 (<named-content xmlns:xlink="http://www.w3.org/1999/xlink" content-type="dwc:verbatimCoordinates" xlink:type="simple"><named-content content-type="geo-json" specific-use="{&#34;type&#34;:&#34;Point&#34;,&#34;coordinates&#34;:[-85.134444,39.853611]}" id="NCID0E5ANM" xlink:type="simple">39°51'13"N, 85°8'4"W</named-content></named-content>), 31 Jul 2014, by MJ Skvarla, MS 14-0731-001 • <bold>Missouri, USA</bold>: 3 ♀ Wayne County, beside Road 143 near Sam A Baker State Park, 8 Jul 1960, by DR Cook, DRC600010 • <bold>New Brunswick, Canada</bold>: 2 ♀ and 1 ♂ from Charlotte County, Rollingdam, Digdeguash River, beside Highway 770 at covered bridge, 30 Jun 1989, by IM Smith, IMS890053 • 1 ♀ and 1 ♂ from Charlotte County, Digdeguash River, beside Sorrel Ridge Road, west of Whittier Road, 10 Jun 2012, by IM Smith, IMS120015 • 2 ♀ and 1 ♂ from Charlotte County, Rollingham, Digdegaush River, beside Highway 770, 3 Oct 2011, by IM Smith, IMS110118 • 1 ♂ (ALLOTYPE) from York County, Stanley, Nashwaak River, Stanley Municipal Park, 19 Jun 2012, by IM Smith, IMS120031, DNA 2957 • <bold>Ohio, USA</bold>: 1 ♂ from Montgomery County, Engelwood Metro Park (<named-content xmlns:xlink="http://www.w3.org/1999/xlink" content-type="dwc:verbatimCoordinates" xlink:type="simple"><named-content content-type="geo-json" specific-use="{&#34;type&#34;:&#34;Point&#34;,&#34;coordinates&#34;:[-84.292500,39.882778]}" id="NCID0EMBNM" xlink:type="simple">39°52'58"N, 84°17'33"W</named-content></named-content>), 31 Jul 2014, by MJ Skvarla, MS 14-0731-002 • 1 ♀ and 2 ♂ from Pickaway County, beside Scioto-Darby Road, just north of Darby, Big Darby Creek (<named-content xmlns:xlink="http://www.w3.org/1999/xlink" content-type="dwc:verbatimCoordinates" xlink:type="simple"><named-content content-type="geo-json" specific-use="{&#34;type&#34;:&#34;Point&#34;,&#34;coordinates&#34;:[-83.250000,40.033333]}" id="NCID0EUBNM" xlink:type="simple">40°2'N, 83°15'W</named-content></named-content>), 30 Jun 1997, by IM Smith &amp; M MacKenzie, IMS970016 • <bold>Ontario, Canada</bold>: 1 ♀ and 1 ♂ from Grey County, Durham, Saugeen River, beside County Road 27 near Durham Conservation Area, 9 Jun 1989, by IM Smith, IMS890028A • <bold>Pennsylvania, USA</bold>: 1 ♀ from Bedford County, Chaneysville, Sweet Root Picnic Area beside Route 326, 18 Jul 1990, by IM Smith, IMS900105 • 1 ♀ from Huntingdon County, Alan Seeger Natural Area, Stone Creek, beside road from McAlevys Fort to Route 322, 19 Jul 1990, by IM Smith, IMS900107 • 1 ♂ from Tioga County, Straight Run, beside Straight Run Road, 2.1 kilometers north of Route 6 between Ansonia &amp; Wellsboro, 20 Jul1990, by IM Smith, IMS900111 • <bold>Saskatchewan, Canada</bold>: 2 ♀ and 2 ♂ from Torch River beside Highway 106 at access road, 30 kilometers north of Highway 55 at Smeaton, 30 Jul 1988, by IM Smith, IMS880054A • 2 ♀ and 2 ♂ from Torch River at end of forest access road, 10 kilometers north of Highway 55 at Love, 30 Jul 1988, by IM Smith, IMS880056 • <bold>Texas, USA</bold>: 2 ♀ from Bandera County, Vanderpool, beside Route 187, Sabinal River (<named-content xmlns:xlink="http://www.w3.org/1999/xlink" content-type="dwc:verbatimCoordinates" xlink:type="simple"><named-content content-type="geo-json" specific-use="{&#34;type&#34;:&#34;Point&#34;,&#34;coordinates&#34;:[-99.575000,29.802778]}" id="NCID0EECNM" xlink:type="simple">29°48'10"N, 99°34'30"W</named-content></named-content>), 2 May 2009, by IM Smith, IMS090007 • 1 ♀ and 1 ♂ from Kinney County, Brackettville, beside Route 90, 12.1 kilometers west of Route 131, Pinto Creek (<named-content xmlns:xlink="http://www.w3.org/1999/xlink" content-type="dwc:verbatimCoordinates" xlink:type="simple"><named-content content-type="geo-json" specific-use="{&#34;type&#34;:&#34;Point&#34;,&#34;coordinates&#34;:[-100.534722,29.335000]}" id="NCID0EMCNM" xlink:type="simple">29°20'6"N, 100°32'5"W</named-content></named-content>), 28 Sep 1994, by IM Smith, IMS940025 • 1 ♀ from Uvalde County, Garner State Park, Frio River (<named-content xmlns:xlink="http://www.w3.org/1999/xlink" content-type="dwc:verbatimCoordinates" xlink:type="simple"><named-content content-type="geo-json" specific-use="{&#34;type&#34;:&#34;Point&#34;,&#34;coordinates&#34;:[-99.736667,29.589444]}" id="NCID0EUCNM" xlink:type="simple">29°35'22"N, 99°44'12"W</named-content></named-content>), 28 May 1998, by IM Smith, IMS980027A • 1 ♀ and 1 ♂ from Val Verde County, Bakers Crossing Campground off Route 163, Devils River (<named-content xmlns:xlink="http://www.w3.org/1999/xlink" content-type="dwc:verbatimCoordinates" xlink:type="simple"><named-content content-type="geo-json" specific-use="{&#34;type&#34;:&#34;Point&#34;,&#34;coordinates&#34;:[-101.150000,29.966667]}" id="NCID0E3CNM" xlink:type="simple">29°58'N, 101°9'W</named-content></named-content>), 5 Oct 1999, by IM Smith, IMS990061A • 2 ♀ from Val Verde County, Dolan Falls Preserve, Devils River (<named-content xmlns:xlink="http://www.w3.org/1999/xlink" content-type="dwc:verbatimCoordinates" xlink:type="simple"><named-content content-type="geo-json" specific-use="{&#34;type&#34;:&#34;Point&#34;,&#34;coordinates&#34;:[-100.993611,29.886667]}" id="NCID0EEDNM" xlink:type="simple">29°53'12"N, 100°59'37"W</named-content></named-content>), 24 May 2011, by IM Smith, IMS110013 • 4 ♀ and 4 ♂ from Val Verde County, Dolan Falls Preserve, Snake Spring (<named-content xmlns:xlink="http://www.w3.org/1999/xlink" content-type="dwc:verbatimCoordinates" xlink:type="simple"><named-content content-type="geo-json" specific-use="{&#34;type&#34;:&#34;Point&#34;,&#34;coordinates&#34;:[-100.982778,29.895278]}" id="NCID0EMDNM" xlink:type="simple">29°53'43"N, 100°58'58"W</named-content></named-content>), 25 May 2011, by IM Smith, IMS110015 • <bold>Virginia, USA</bold>: 1 ♀ and 1 ♂ from Bath County, Jackson River, beside Forest Route 1843 (continuation of Route 623), 3.5 kilometers south of Route 220, 16 Jul 1990, by IM Smith, IMS900100 • 2 ♀ and 2 ♂ from Scott County, North Fork Holston River, beside Route 58/421, 0.9 kilometers east of Route 709 at Hiltons, 7 Jul 1990, by IM Smith, IMS900080 • <bold>West Virginia, USA</bold>: 1 ♀ and 1 ♂ from Pendleton County, South Branch of the Potomac River, beside Route 28/55, 20.8 kilometers southwest of Route 42, 17 Jul 1990, by IM Smith, IMS900104.</p></tp:treatment-sec><tp:treatment-sec sec-type="Type deposition" id="SECID0EVDNM"><title>Type deposition.</title><p>Holotype (♀), allotype (♂), and most paratypes (34 ♀; 20 ♂) deposited in the <named-content xmlns:xlink="http://www.w3.org/1999/xlink" content-type="dwc:institutional_code" xlink:type="simple">CNC</named-content>; other paratypes (5 ♀; 5 ♂) deposited in <named-content xmlns:xlink="http://www.w3.org/1999/xlink" content-type="dwc:institutional_code" xlink:type="simple">ACUA</named-content>.</p></tp:treatment-sec><tp:treatment-sec sec-type="diagnosis" id="SECID0EFENM"><title>Diagnosis.</title><p>
                    <italic><tp:taxon-name><tp:taxon-name-part taxon-name-part-type="genus" reg="Torrenticola">Torrenticola</tp:taxon-name-part> <tp:taxon-name-part taxon-name-part-type="species" reg="irapalpa">irapalpa</tp:taxon-name-part></tp:taxon-name></italic> are similar to other members of the Raptor Group (<italic><tp:taxon-name><tp:taxon-name-part taxon-name-part-type="genus" reg="Torrenticola">T.</tp:taxon-name-part> <tp:taxon-name-part taxon-name-part-type="species" reg="gnoma">gnoma</tp:taxon-name-part></tp:taxon-name></italic>, <italic><tp:taxon-name><tp:taxon-name-part taxon-name-part-type="genus" reg="Torrenticola">T.</tp:taxon-name-part> <tp:taxon-name-part taxon-name-part-type="species" reg="longitibia">longitibia</tp:taxon-name-part></tp:taxon-name></italic>, <italic><tp:taxon-name><tp:taxon-name-part taxon-name-part-type="genus" reg="Torrenticola">T.</tp:taxon-name-part> <tp:taxon-name-part taxon-name-part-type="species" reg="mjolniri">mjolniri</tp:taxon-name-part></tp:taxon-name></italic>, <italic><tp:taxon-name><tp:taxon-name-part taxon-name-part-type="genus" reg="Torrenticola">T.</tp:taxon-name-part> <tp:taxon-name-part taxon-name-part-type="species" reg="elusiva">elusiva</tp:taxon-name-part></tp:taxon-name></italic>, <italic><tp:taxon-name><tp:taxon-name-part taxon-name-part-type="genus" reg="Torrenticola">T.</tp:taxon-name-part> <tp:taxon-name-part taxon-name-part-type="species" reg="racupalpa">racupalpa</tp:taxon-name-part></tp:taxon-name></italic>, <italic><tp:taxon-name><tp:taxon-name-part taxon-name-part-type="genus" reg="Torrenticola">T.</tp:taxon-name-part> <tp:taxon-name-part taxon-name-part-type="species" reg="raptor">raptor</tp:taxon-name-part></tp:taxon-name></italic>, <italic><tp:taxon-name><tp:taxon-name-part taxon-name-part-type="genus" reg="Torrenticola">T.</tp:taxon-name-part> <tp:taxon-name-part taxon-name-part-type="species" reg="danielleae">danielleae</tp:taxon-name-part></tp:taxon-name></italic>, <italic><tp:taxon-name><tp:taxon-name-part taxon-name-part-type="genus" reg="Torrenticola">T.</tp:taxon-name-part> <tp:taxon-name-part taxon-name-part-type="species" reg="daemon">daemon</tp:taxon-name-part></tp:taxon-name></italic>, and <italic><tp:taxon-name><tp:taxon-name-part taxon-name-part-type="genus" reg="Torrenticola">T.</tp:taxon-name-part> <tp:taxon-name-part taxon-name-part-type="species" reg="ivyae">ivyae</tp:taxon-name-part></tp:taxon-name></italic>) in having round bodies; Dgl-4 close to muscles scars; long, thin subcapitular rostra; and long, thin pedipalp tibiae. <italic><tp:taxon-name><tp:taxon-name-part taxon-name-part-type="genus" reg="Torrenticola">T.</tp:taxon-name-part> <tp:taxon-name-part taxon-name-part-type="species" reg="irapalpa">irapalpa</tp:taxon-name-part></tp:taxon-name></italic> can be differentiated from <italic><tp:taxon-name><tp:taxon-name-part taxon-name-part-type="genus" reg="Torrenticola">T.</tp:taxon-name-part> <tp:taxon-name-part taxon-name-part-type="species" reg="longitibia">longitibia</tp:taxon-name-part></tp:taxon-name></italic>, <italic><tp:taxon-name><tp:taxon-name-part taxon-name-part-type="genus" reg="Torrenticola">T.</tp:taxon-name-part> <tp:taxon-name-part taxon-name-part-type="species" reg="mjolniri">mjolniri</tp:taxon-name-part></tp:taxon-name></italic>, <italic><tp:taxon-name><tp:taxon-name-part taxon-name-part-type="genus" reg="Torrenticola">T.</tp:taxon-name-part> <tp:taxon-name-part taxon-name-part-type="species" reg="elusiva">elusiva</tp:taxon-name-part></tp:taxon-name></italic>, <italic><tp:taxon-name><tp:taxon-name-part taxon-name-part-type="genus" reg="Torrenticola">T.</tp:taxon-name-part> <tp:taxon-name-part taxon-name-part-type="species" reg="racupalpa">racupalpa</tp:taxon-name-part></tp:taxon-name></italic>, and <italic><tp:taxon-name><tp:taxon-name-part taxon-name-part-type="genus" reg="Torrenticola">T.</tp:taxon-name-part> <tp:taxon-name-part taxon-name-part-type="species" reg="ivyae">ivyae</tp:taxon-name-part></tp:taxon-name></italic> by having Dgl-4 closer to the dorsal edge (dorsal width/distance between Dgl-4 = 1.81–2.09 in <italic><tp:taxon-name><tp:taxon-name-part taxon-name-part-type="genus" reg="Torrenticola">T.</tp:taxon-name-part> <tp:taxon-name-part taxon-name-part-type="species" reg="irapalpa">irapalpa</tp:taxon-name-part></tp:taxon-name></italic>, 2.19–2.77 in others) and a less elongate rostrum (length/width = 2.66–3.39 in <italic><tp:taxon-name><tp:taxon-name-part taxon-name-part-type="genus" reg="Torrenticola">T.</tp:taxon-name-part> <tp:taxon-name-part taxon-name-part-type="species" reg="irapalpa">irapalpa</tp:taxon-name-part></tp:taxon-name></italic>; 3.56–4.32 in others). <italic><tp:taxon-name><tp:taxon-name-part taxon-name-part-type="genus" reg="Torrenticola">T.</tp:taxon-name-part> <tp:taxon-name-part taxon-name-part-type="species" reg="irapalpa">irapalpa</tp:taxon-name-part></tp:taxon-name></italic> can be differentiated from <italic><tp:taxon-name><tp:taxon-name-part taxon-name-part-type="genus" reg="Torrenticola">T.</tp:taxon-name-part> <tp:taxon-name-part taxon-name-part-type="species" reg="gnoma">gnoma</tp:taxon-name-part></tp:taxon-name></italic> by having Dgl-4 closer to the dorsal edge (dorsal width/distance between Dgl-4 ♀ = 1.81–2.09 in <italic><tp:taxon-name><tp:taxon-name-part taxon-name-part-type="genus" reg="Torrenticola">T.</tp:taxon-name-part> <tp:taxon-name-part taxon-name-part-type="species" reg="irapalpa">irapalpa</tp:taxon-name-part></tp:taxon-name></italic>, 2.65–3.29 in <italic><tp:taxon-name><tp:taxon-name-part taxon-name-part-type="genus" reg="Torrenticola">T.</tp:taxon-name-part> <tp:taxon-name-part taxon-name-part-type="species" reg="gnoma">gnoma</tp:taxon-name-part></tp:taxon-name></italic>; ♂ = 1.58–1.86 in <italic><tp:taxon-name><tp:taxon-name-part taxon-name-part-type="genus" reg="Torrenticola">T.</tp:taxon-name-part> <tp:taxon-name-part taxon-name-part-type="species" reg="irapalpa">irapalpa</tp:taxon-name-part></tp:taxon-name></italic>, 2.06–2.73 in <italic><tp:taxon-name><tp:taxon-name-part taxon-name-part-type="genus" reg="Torrenticola">T.</tp:taxon-name-part> <tp:taxon-name-part taxon-name-part-type="species" reg="gnoma">gnoma</tp:taxon-name-part></tp:taxon-name></italic>) and by dorsal coloration and pattern. <italic><tp:taxon-name><tp:taxon-name-part taxon-name-part-type="genus" reg="Torrenticola">T.</tp:taxon-name-part> <tp:taxon-name-part taxon-name-part-type="species" reg="irapalpa">irapalpa</tp:taxon-name-part></tp:taxon-name></italic> can be differentiated from <italic><tp:taxon-name><tp:taxon-name-part taxon-name-part-type="genus" reg="Torrenticola">T.</tp:taxon-name-part> <tp:taxon-name-part taxon-name-part-type="species" reg="raptor">raptor</tp:taxon-name-part></tp:taxon-name></italic> by having less elongate tibiae (length/width ♀ = 4.09–5.67 in <italic><tp:taxon-name><tp:taxon-name-part taxon-name-part-type="genus" reg="Torrenticola">T.</tp:taxon-name-part> <tp:taxon-name-part taxon-name-part-type="species" reg="irapalpa">irapalpa</tp:taxon-name-part></tp:taxon-name></italic>, 6.00–7.54 in <italic><tp:taxon-name><tp:taxon-name-part taxon-name-part-type="genus" reg="Torrenticola">T.</tp:taxon-name-part> <tp:taxon-name-part taxon-name-part-type="species" reg="raptor">raptor</tp:taxon-name-part></tp:taxon-name></italic>; ♂ = 4.25–4.75 in <italic><tp:taxon-name><tp:taxon-name-part taxon-name-part-type="genus" reg="Torrenticola">T.</tp:taxon-name-part> <tp:taxon-name-part taxon-name-part-type="species" reg="irapalpa">irapalpa</tp:taxon-name-part></tp:taxon-name></italic>, 5.29–5.63 in <italic><tp:taxon-name><tp:taxon-name-part taxon-name-part-type="genus" reg="Torrenticola">T.</tp:taxon-name-part> <tp:taxon-name-part taxon-name-part-type="species" reg="raptor">raptor</tp:taxon-name-part></tp:taxon-name></italic>); less elongate subcapitulum (ventral length/height = 2.52–2.90 in <italic><tp:taxon-name><tp:taxon-name-part taxon-name-part-type="genus" reg="Torrenticola">T.</tp:taxon-name-part> <tp:taxon-name-part taxon-name-part-type="species" reg="irapalpa">irapalpa</tp:taxon-name-part></tp:taxon-name></italic>, 2.98–3.27 in <italic><tp:taxon-name><tp:taxon-name-part taxon-name-part-type="genus" reg="Torrenticola">T.</tp:taxon-name-part> <tp:taxon-name-part taxon-name-part-type="species" reg="raptor">raptor</tp:taxon-name-part></tp:taxon-name></italic>); and by dorsal pattern. <italic><tp:taxon-name><tp:taxon-name-part taxon-name-part-type="genus" reg="Torrenticola">T.</tp:taxon-name-part> <tp:taxon-name-part taxon-name-part-type="species" reg="irapalpa">irapalpa</tp:taxon-name-part></tp:taxon-name></italic> can be differentiated from <italic><tp:taxon-name><tp:taxon-name-part taxon-name-part-type="genus" reg="Torrenticola">T.</tp:taxon-name-part> <tp:taxon-name-part taxon-name-part-type="species" reg="danielleae">danielleae</tp:taxon-name-part></tp:taxon-name></italic> by having Dgl-4 further from the dorsal edge (dorsal width/distance between Dgl-4 = ♀ = 1.81–2.09 in <italic><tp:taxon-name><tp:taxon-name-part taxon-name-part-type="genus" reg="Torrenticola">T.</tp:taxon-name-part> <tp:taxon-name-part taxon-name-part-type="species" reg="irapalpa">irapalpa</tp:taxon-name-part></tp:taxon-name></italic>, 1.57–1.70 in <italic><tp:taxon-name><tp:taxon-name-part taxon-name-part-type="genus" reg="Torrenticola">T.</tp:taxon-name-part> <tp:taxon-name-part taxon-name-part-type="species" reg="danielleae">danielleae</tp:taxon-name-part></tp:taxon-name></italic>; ♂ = 1.58–1.86 in <italic><tp:taxon-name><tp:taxon-name-part taxon-name-part-type="genus" reg="Torrenticola">T.</tp:taxon-name-part> <tp:taxon-name-part taxon-name-part-type="species" reg="irapalpa">irapalpa</tp:taxon-name-part></tp:taxon-name></italic>, 1.42–1.52 in <italic><tp:taxon-name><tp:taxon-name-part taxon-name-part-type="genus" reg="Torrenticola">T.</tp:taxon-name-part> <tp:taxon-name-part taxon-name-part-type="species" reg="danielleae">danielleae</tp:taxon-name-part></tp:taxon-name></italic>); a less elongate rostrum (length/width = 2.66–3.39 in <italic><tp:taxon-name><tp:taxon-name-part taxon-name-part-type="genus" reg="Torrenticola">T.</tp:taxon-name-part> <tp:taxon-name-part taxon-name-part-type="species" reg="irapalpa">irapalpa</tp:taxon-name-part></tp:taxon-name></italic>, 3.43–3.75 in <italic><tp:taxon-name><tp:taxon-name-part taxon-name-part-type="genus" reg="Torrenticola">T.</tp:taxon-name-part> <tp:taxon-name-part taxon-name-part-type="species" reg="danielleae">danielleae</tp:taxon-name-part></tp:taxon-name></italic>); and by dorsal coloration and pattern. Female <italic><tp:taxon-name><tp:taxon-name-part taxon-name-part-type="genus" reg="Torrenticola">T.</tp:taxon-name-part> <tp:taxon-name-part taxon-name-part-type="species" reg="irapalpa">irapalpa</tp:taxon-name-part></tp:taxon-name></italic> can be differentiated from female <italic><tp:taxon-name><tp:taxon-name-part taxon-name-part-type="genus" reg="Torrenticola">T.</tp:taxon-name-part> <tp:taxon-name-part taxon-name-part-type="species" reg="daemon">daemon</tp:taxon-name-part></tp:taxon-name></italic> by having Dgl-4 further from the dorsal edge (dorsal width/distance between Dgl-4 ♀ = 1.81–2.09 in <italic><tp:taxon-name><tp:taxon-name-part taxon-name-part-type="genus" reg="Torrenticola">T.</tp:taxon-name-part> <tp:taxon-name-part taxon-name-part-type="species" reg="irapalpa">irapalpa</tp:taxon-name-part></tp:taxon-name></italic>, 1.59–1.67 in <italic><tp:taxon-name><tp:taxon-name-part taxon-name-part-type="genus" reg="Torrenticola">T.</tp:taxon-name-part> <tp:taxon-name-part taxon-name-part-type="species" reg="daemon">daemon</tp:taxon-name-part></tp:taxon-name>)</italic> and a less elongate gnathosomal bay (length/width ♀ = 1.35–1.86 in <italic><tp:taxon-name><tp:taxon-name-part taxon-name-part-type="genus" reg="Torrenticola">T.</tp:taxon-name-part> <tp:taxon-name-part taxon-name-part-type="species" reg="irapalpa">irapalpa</tp:taxon-name-part></tp:taxon-name></italic>, 1.95–2.42 in <italic><tp:taxon-name><tp:taxon-name-part taxon-name-part-type="genus" reg="Torrenticola">T.</tp:taxon-name-part> <tp:taxon-name-part taxon-name-part-type="species" reg="daemon">daemon</tp:taxon-name-part></tp:taxon-name></italic>). Male <italic><tp:taxon-name><tp:taxon-name-part taxon-name-part-type="genus" reg="Torrenticola">T.</tp:taxon-name-part> <tp:taxon-name-part taxon-name-part-type="species" reg="irapalpa">irapalpa</tp:taxon-name-part></tp:taxon-name></italic> can be differentiated from male <italic><tp:taxon-name><tp:taxon-name-part taxon-name-part-type="genus" reg="Torrenticola">T.</tp:taxon-name-part> <tp:taxon-name-part taxon-name-part-type="species" reg="daemon">daemon</tp:taxon-name-part></tp:taxon-name></italic> by dorsal coloration and pattern.</p></tp:treatment-sec><tp:treatment-sec sec-type="description" id="SECID0E3UNM"><title>Description.</title><p>
                    <bold>Female (Figure <xref ref-type="fig" rid="F103">103</xref>)</bold> (n = 9) (holotype measurements in parentheses when available) with characters of the genus with following specifications.</p><p>
                    <bold>Dorsum</bold> — (575–710 (610) long; 465–580 (475) wide) circular with navy blue to bluish-purple coloration separated into anterior and posterior portions with bold orange medially. Anterio-medial platelets (132.5–160 (137.5) long; 52.5–67.5 (62.5) wide). Anterio-lateral platelets (155–197.5 (177.5) long; 67.5–87.5 (77.5) wide) free from dorsal plate. Dgl-4 midway between muscle scars and dorsum edge (distance between Dgl-4 465–580 (475)). Dorsal plate proportions: dorsum length/width 1.20–1.28 (1.28); dorsal width/distance between Dgl-4 1.81–2.09 (1.90); anterio-medial platelet length/width 2.12–2.52 (2.20); anterio-lateral platelet length/width 2.17–2.39 (2.29); anterio-lateral/anterio-medial length 1.17–1.42 (1.29).</p><p>
                    <bold>Gnathosoma — Subcapitulum</bold> (300–360 (340) long (ventral); 219–270 (270) long (dorsal); 125–157.5 (145) tall) with faint navy blue to bluish-purple coloration, sometimes colorless. Rostrum (126.25–152.5 (142.5) long; 55–76 (65) wide) elongate. Chelicerae (245–360 (360) long) with curved fangs (55–75 (65) long). Subcapitular proportions: ventral length/height 2.29–2.57 (2.34); rostrum length/width 2.66–3.39 (3.17). <bold>Pedipalps</bold> elongate (especially tibiae) with long tuberculate ventral extensions on femora and genua. Palpomeres: trochanter (45–52.5 (45) long); femur (115–132.5 (132.5) long); genu (65–80 (72.5) long); tibia (100–117.5 (102.5) long; 17.5–20 (20) wide); tarsus (17.5–20 (20) long). Palpomere proportions: femur/genu 1.66–1.89 (1.83); tibia/femur 0.77–0.89 (0.77); tibia length/width 4.09–5.67 (4.82).</p><p>
                    <bold>Venter</bold> — (690–870 (770) long; 508–743 (550) wide) with navy blue to bluish purple coloration. Gnathosomal bay (132.5–165 (165) long; 87.5–120 (90) wide). Cxgl-4 far from apex. <bold>Medial suture</bold> (10–22.5 (15) long). <bold>Genital plates</bold> (155–175 (175) long; 140–162.5 (150) wide). Additional measurements: Cx-1 (266–334 (310) long (total); 103–156 (140) long (medial)); Cx-3 (332–487 (375) wide); anterior venter (156–197.5 (182.5) long). Ventral proportions: gnathosomal bay length/width 1.35–1.86 (1.83); anterior venter/genital field length 0.99–1.18 (1.04); anterior venter length/genital field width 1.06–1.27 (1.22); anterior venter/medial suture 8.56–15.63 (12.17).</p><p>
                    <bold>Male (Figure <xref ref-type="fig" rid="F104">104</xref>)</bold> (n = 8) (allotypic measurements in parentheses when available) with characters of the genus with following specifications.</p><p>
                    <bold>Dorsum</bold> — (520–620 (560) long; 400–490 (435) wide) circular with navy blue to bluish-purple coloration separated into anterior and posterior portions with bold orange medially. Anterio-medial platelets (115–150 (140) long; 55–67.5 (62.5) wide). Anterio-lateral platelets (160–188.75 (187.5) long; 62.5–77.5 (75) wide) free from dorsal plate. Dgl-4 midway between muscle scars and dorsum edge (distance between Dgl-4 220–310 (250)). Dorsal plate proportions: dorsum length/width 1.26–1.30 (1.29); dorsal width/distance between Dgl-41.58–1.86 (1.74); anterio-medial platelet length/width 2.00–2.48 (2.24); anterio-lateral platelet length/width 2.34–2.60 (2.50); anterio-lateral/anterio-medial length 1.22–1.41 (1.34).</p><p>
                    <bold>Gnathosoma — Subcapitulum</bold> (275–340 (310) long (ventral); 207–240 (240) long (dorsal); 105–132.5 (107.5) tall) with faint navy blue to bluish-purple coloration, sometimes colorless. Rostrum (112.5–137.5 (135) long; 40–47.5 (40) wide) elongate. Chelicerae (252–305 (305) long) with curved fangs (51–60 (55) long). Subcapitular proportions: ventral length/height 2.52–2.90 (2.88); rostrum length/width 2.81–3.38 (3.38). <bold>Pedipalps</bold> elongate (especially tibiae) with long tuberculate ventral extensions on femora and genua. Palpomeres: trochanter (35–50 (42.5) long); femur (107.5–123.75 (115) long); genu (60–70 (67.5) long); tibia (87.5–108.75 (95) long; 20–25 (20) wide); tarsus (18.75–20 (20) long). Palpomere proportions: femur/genu 1.70–1.83 (1.70); tibia/femur 0.81–0.91 (0.83); tibia length/width 4.25–4.75 (4.75).</p><p>
                    <bold>Venter</bold> — (630–705 (690) long; 490–540 (500) wide) with navy blue to bluish purple coloration. Gnathosomal bay (135–177.5 (146.25) long; 75–95 (75) wide). Cxgl-4 far from apex. <bold>Medial suture</bold> (50–75 (75) long). <bold>Genital plates</bold> (127.5–158.75 (143.75) long; 100–137.5 (122.5) wide). Additional measurements: Cx-1 (260–290 (290) long (total); 137–155 (155) long (medial)); Cx-3 (323–360 (345) wide); anterior venter (215–255 (245) long). Ventral proportions: gnathosomal bay length/width 1.42–2.06 (1.95); anterior venter/genital field length 1.51–1.75 (1.70); anterior venter length/genital field width 1.78–2.20 (2.00); anterior venter/medial suture 3.27–4.40 (3.27).</p><p>
                    <bold>Immatures</bold> unknown.</p></tp:treatment-sec><tp:treatment-sec sec-type="etymology" id="SECID0E1WNM"><title>Etymology.</title><p>Specific epithet (<italic><tp:taxon-name><tp:taxon-name-part taxon-name-part-type="species" reg="irapalpa">irapalpa</tp:taxon-name-part></tp:taxon-name></italic>) refers to the pedipalps of this species, which resemble ferocious weapons of wrath (<italic>ira</italic>, L. fury, rage, wrath; <italic>palpus</italic>, L. hand, feeler).</p></tp:treatment-sec><tp:treatment-sec sec-type="distribution" id="SECID0EOXNM"><title>Distribution.</title><p>Primarily eastern (Figure <xref ref-type="fig" rid="F102">102</xref>), but note that <italic><tp:taxon-name><tp:taxon-name-part taxon-name-part-type="genus" reg="Torrenticola">T.</tp:taxon-name-part> <tp:taxon-name-part taxon-name-part-type="species" reg="irapalpa">irapalpa</tp:taxon-name-part></tp:taxon-name></italic> is one of few <italic><tp:taxon-name><tp:taxon-name-part taxon-name-part-type="genus" reg="Torrenticola">Torrenticola</tp:taxon-name-part></tp:taxon-name></italic> found in the Great Plains, at least in the south (Texas) and north (Saskatchewan).</p><fig id="F102" position="float" orientation="portrait"><label>Figure 102.</label><caption><p>
          <italic><tp:taxon-name><tp:taxon-name-part taxon-name-part-type="genus" reg="Torrenticola">Torrenticola</tp:taxon-name-part> <tp:taxon-name-part taxon-name-part-type="species" reg="irapalpa">irapalpa</tp:taxon-name-part></tp:taxon-name></italic> sp. n. distribution.</p></caption><graphic xmlns:xlink="http://www.w3.org/1999/xlink" xlink:href="zookeys-701-001-g102.jpg" position="float" orientation="portrait" xlink:type="simple" id="oo_157121.jpg"/></fig><fig id="F103" position="float" orientation="portrait"><label>Figure 103.</label><caption><p>
          <italic><tp:taxon-name><tp:taxon-name-part taxon-name-part-type="genus" reg="Torrenticola">Torrenticola</tp:taxon-name-part> <tp:taxon-name-part taxon-name-part-type="species" reg="irapalpa">irapalpa</tp:taxon-name-part></tp:taxon-name></italic> sp. n. female: <bold>A</bold> dorsal plates <bold>B</bold> venter (legs removed) <bold>C</bold> subcapitulum <bold>D</bold> pedipalp (setae not accurately depicted). Scale = 100 µm.</p></caption><graphic xmlns:xlink="http://www.w3.org/1999/xlink" xlink:href="zookeys-701-001-g103.jpg" position="float" orientation="portrait" xlink:type="simple" id="oo_157122.jpg"/></fig><fig id="F104" position="float" orientation="portrait"><label>Figure 104.</label><caption><p>
          <italic><tp:taxon-name><tp:taxon-name-part taxon-name-part-type="genus" reg="Torrenticola">Torrenticola</tp:taxon-name-part> <tp:taxon-name-part taxon-name-part-type="species" reg="irapalpa">irapalpa</tp:taxon-name-part></tp:taxon-name></italic> sp. n. male: <bold>A</bold> dorsal plates <bold>B</bold> venter (legs removed) <bold>C</bold> subcapitulum <bold>D</bold> pedipalp (setae not accurately depicted). Scale = 100 µm.</p></caption><graphic xmlns:xlink="http://www.w3.org/1999/xlink" xlink:href="zookeys-701-001-g104.jpg" position="float" orientation="portrait" xlink:type="simple" id="oo_157123.jpg"/></fig></tp:treatment-sec><tp:treatment-sec sec-type="remarks" id="SECID0EC2NM"><title>Remarks.</title><p>
                    <italic><tp:taxon-name><tp:taxon-name-part taxon-name-part-type="genus" reg="Torrenticola">Torrenticola</tp:taxon-name-part> <tp:taxon-name-part taxon-name-part-type="species" reg="irapalpa">irapalpa</tp:taxon-name-part></tp:taxon-name></italic> groups with other members of the Raptor Complex with high support and specimens of this species are less than 2% different in <abbrev xmlns:xlink="http://www.w3.org/1999/xlink" xlink:title="cytochrome c oxidase subunit 1" id="ABBRID0ET2NM" xlink:type="simple">COI</abbrev> sequence from each other. In the combined analysis, <italic><tp:taxon-name><tp:taxon-name-part taxon-name-part-type="genus" reg="Torrenticola">T.</tp:taxon-name-part> <tp:taxon-name-part taxon-name-part-type="species" reg="irapalpa">irapalpa</tp:taxon-name-part></tp:taxon-name></italic> groups with <italic><tp:taxon-name><tp:taxon-name-part taxon-name-part-type="genus" reg="Torrenticola">T.</tp:taxon-name-part> <tp:taxon-name-part taxon-name-part-type="species" reg="gnoma">gnoma</tp:taxon-name-part></tp:taxon-name></italic> with high support, but the position of this clade was not recovered. These species are greater than 9% from each other. Based upon overall similarity, distribution, and phylogenetic position, this species is placed within the Raptor Identification Group.</p><p>This species hypothesis is supported by low <abbrev xmlns:xlink="http://www.w3.org/1999/xlink" xlink:title="cytochrome c oxidase subunit 1" id="ABBRID0EP3NM" xlink:type="simple">COI</abbrev> divergence within the species (0–2%) and high divergence between species (3–15%), and by the morphological characters outlined in the diagnosis.</p></tp:treatment-sec></tp:taxon-treatment>
