# Supplementary material for: Revision of torrent mites (Parasitengona, Torrenticolidae, Torrenticola) of the United States and Canada: 90 descriptions, molecular phylogenetics, and a key to species
Source: Zookeys. 2017 Sep 21;(701):1–496. doi: 10.3897/zookeys.701.13261 (PMC5674090; doi:10.3897/zookeys.701.13261)
Supplement: XML Treatment for Torrenticola ivyae [file zookeys.701.13261-treatment31.xml]

<!DOCTYPE tp:taxon-treatment
  PUBLIC "-//TaxonX//DTD Taxonomic Treatment Publishing DTD v0 20100105//EN" "tax-treatment-NSO.dtd">
<tp:taxon-treatment xmlns:tp="http://www.plazi.org/taxpub"><tp:treatment-meta><kwd-group><label>Taxon classification</label><kwd><named-content xmlns:xlink="http://www.w3.org/1999/xlink" content-type="kingdom">Animalia</named-content></kwd><kwd><named-content xmlns:xlink="http://www.w3.org/1999/xlink" content-type="order">Trombidiformes</named-content></kwd><kwd><named-content xmlns:xlink="http://www.w3.org/1999/xlink" content-type="family">Torrenticolidae</named-content></kwd></kwd-group><mixed-citation publication-type="journal"><person-group><name><surname>Fisher</surname><given-names>J. Ray</given-names></name><name><surname>Fisher</surname><given-names>Danielle M.</given-names></name><name><surname>Skvarla</surname><given-names>Michael J.</given-names></name><name><surname>Nelson</surname><given-names>Whitney A.</given-names></name><name><surname>Dowling</surname><given-names>Ashley P.G.</given-names></name></person-group><article-title>Revision of torrent mites (<tp:taxon-name><tp:taxon-name-part taxon-name-part-type="clade">Parasitengona</tp:taxon-name-part></tp:taxon-name>, <tp:taxon-name><tp:taxon-name-part taxon-name-part-type="family">Torrenticolidae</tp:taxon-name-part></tp:taxon-name>, <italic><tp:taxon-name><tp:taxon-name-part taxon-name-part-type="genus" reg="Torrenticola">Torrenticola</tp:taxon-name-part></tp:taxon-name></italic>) of the United States and Canada: 90 descriptions, molecular phylogenetics, and a key to species</article-title><source>Zookeys</source><day>21</day><month>9</month><year>2017</year><volume>2017</volume><issue>701</issue><fpage>1</fpage><lpage>496</lpage><pub-id pub-id-type="doi">10.3897/zookeys.701.13261</pub-id></mixed-citation></tp:treatment-meta><tp:nomenclature><tp:taxon-name>
                    <tp:taxon-name-part taxon-name-part-type="genus" reg="Torrenticola">Torrenticola</tp:taxon-name-part>
                    <tp:taxon-name-part taxon-name-part-type="species" reg="ivyae">ivyae</tp:taxon-name-part>
                    <object-id xmlns:xlink="http://www.w3.org/1999/xlink" content-type="zoobank" xlink:type="simple">http://zoobank.org/74233707-73F0-4ECE-98F3-03FD7E55575A</object-id>
                  </tp:taxon-name><tp:taxon-authority>Fisher &amp; Dowling</tp:taxon-authority><tp:taxon-status xmlns:xlink="http://www.w3.org/1999/xlink" xlink:type="simple">sp. n.</tp:taxon-status></tp:nomenclature><tp:treatment-sec sec-type="material" id="SECID0E24NM"><title>Material examined.</title><p>HOLOTYPE (♀): from USA, Florida, Polk County, beside Rt. 471 at junction of Pasco, Polk and Sumter County lines, (<named-content xmlns:xlink="http://www.w3.org/1999/xlink" content-type="dwc:verbatimCoordinates" xlink:type="simple"><named-content content-type="geo-json" specific-use="{&#34;type&#34;:&#34;Point&#34;,&#34;coordinates&#34;:[-82.067778,28.321944]}" id="NCID0EE5NM" xlink:type="simple">28°19'19"N, 82°4'4"W</named-content></named-content>), 24 April 1992, by IM Smith, IMS920003</p><p>PARATYPES (5 ♀; 5 ♂): <bold>Florida, USA</bold>: 2 ♀ from Hillsborough County, beside Rt. 41/301 near Hillsborough River State Park, south of Zephyrhills, (<named-content xmlns:xlink="http://www.w3.org/1999/xlink" content-type="dwc:verbatimCoordinates" xlink:type="simple"><named-content content-type="geo-json" specific-use="{&#34;type&#34;:&#34;Point&#34;,&#34;coordinates&#34;:[-82.203333,28.169444]}" id="NCID0EQ5NM" xlink:type="simple">28°10'10"N, 82°12'12"W</named-content></named-content>), 24 April 1992, by IM Smith, IMS920001 • 2 ♀ and 3 ♂ from Pasco County, beside Rt. 39 just north of Crystal Springs, (<named-content xmlns:xlink="http://www.w3.org/1999/xlink" content-type="dwc:verbatimCoordinates" xlink:type="simple"><named-content content-type="geo-json" specific-use="{&#34;type&#34;:&#34;Point&#34;,&#34;coordinates&#34;:[-82.169444,28.186389]}" id="NCID0EY5NM" xlink:type="simple">28°11'11"N, 82°10'10"W</named-content></named-content>), 27 April 1992, by IM Smith, IMS920011 • 1 ♂ (ALLOTYPE) from Polk County, beside Rt. 471 at junction of Pasco, Polk and Sumter County lines, (<named-content xmlns:xlink="http://www.w3.org/1999/xlink" content-type="dwc:verbatimCoordinates" xlink:type="simple"><named-content content-type="geo-json" specific-use="{&#34;type&#34;:&#34;Point&#34;,&#34;coordinates&#34;:[-82.067778,28.321944]}" id="NCID0EA6NM" xlink:type="simple">28°19'19"N, 82°4'4"W</named-content></named-content>), 24 April 1992, by IM Smith, IMS920003 • 1 ♀ and 1 ♂ from Polk County, beside Rucks Dairy Road 1.3 km south of Lake Arbuckle Road, (<named-content xmlns:xlink="http://www.w3.org/1999/xlink" content-type="dwc:verbatimCoordinates" xlink:type="simple"><named-content content-type="geo-json" specific-use="{&#34;type&#34;:&#34;Point&#34;,&#34;coordinates&#34;:[-81.440556,27.711667]}" id="NCID0EI6NM" xlink:type="simple">27°42'42"N, 81°26'26"W</named-content></named-content>), 25 April 1992, by IM Smith, IMS920004</p></tp:treatment-sec><tp:treatment-sec sec-type="Type deposition" id="SECID0EN6NM"><title>Type deposition.</title><p>Holotype (♀), allotype (♂), and some paratypes (3 ♀; 2 ♂) deposited in the <named-content xmlns:xlink="http://www.w3.org/1999/xlink" content-type="dwc:institutional_code" xlink:type="simple">CNC</named-content>; other paratypes (2 ♀; 2 ♂) deposited in the <named-content xmlns:xlink="http://www.w3.org/1999/xlink" content-type="dwc:institutional_code" xlink:type="simple">ACUA</named-content>.</p></tp:treatment-sec><tp:treatment-sec sec-type="diagnosis" id="SECID0E46NM"><title>Diagnosis.</title><p>
                    <italic><tp:taxon-name><tp:taxon-name-part taxon-name-part-type="genus" reg="Torrenticola">Torrenticola</tp:taxon-name-part> <tp:taxon-name-part taxon-name-part-type="species" reg="ivyae">ivyae</tp:taxon-name-part></tp:taxon-name></italic> are similar to other members of the Raptor Group (<italic><tp:taxon-name><tp:taxon-name-part taxon-name-part-type="genus" reg="Torrenticola">T.</tp:taxon-name-part> <tp:taxon-name-part taxon-name-part-type="species" reg="gnoma">gnoma</tp:taxon-name-part></tp:taxon-name></italic>, <italic><tp:taxon-name><tp:taxon-name-part taxon-name-part-type="genus" reg="Torrenticola">T.</tp:taxon-name-part> <tp:taxon-name-part taxon-name-part-type="species" reg="irapalpa">irapalpa</tp:taxon-name-part></tp:taxon-name></italic>, <italic><tp:taxon-name><tp:taxon-name-part taxon-name-part-type="genus" reg="Torrenticola">T.</tp:taxon-name-part> <tp:taxon-name-part taxon-name-part-type="species" reg="longitibia">longitibia</tp:taxon-name-part></tp:taxon-name></italic>, <italic><tp:taxon-name><tp:taxon-name-part taxon-name-part-type="genus" reg="Torrenticola">T.</tp:taxon-name-part> <tp:taxon-name-part taxon-name-part-type="species" reg="mjolniri">mjolniri</tp:taxon-name-part></tp:taxon-name></italic>, <italic><tp:taxon-name><tp:taxon-name-part taxon-name-part-type="genus" reg="Torrenticola">T.</tp:taxon-name-part> <tp:taxon-name-part taxon-name-part-type="species" reg="elusiva">elusiva</tp:taxon-name-part></tp:taxon-name></italic>, <italic><tp:taxon-name><tp:taxon-name-part taxon-name-part-type="genus" reg="Torrenticola">T.</tp:taxon-name-part> <tp:taxon-name-part taxon-name-part-type="species" reg="racupalpa">racupalpa</tp:taxon-name-part></tp:taxon-name></italic>, <italic><tp:taxon-name><tp:taxon-name-part taxon-name-part-type="genus" reg="Torrenticola">T.</tp:taxon-name-part> <tp:taxon-name-part taxon-name-part-type="species" reg="raptor">raptor</tp:taxon-name-part></tp:taxon-name></italic>, <italic><tp:taxon-name><tp:taxon-name-part taxon-name-part-type="genus" reg="Torrenticola">T.</tp:taxon-name-part> <tp:taxon-name-part taxon-name-part-type="species" reg="danielleae">danielleae</tp:taxon-name-part></tp:taxon-name></italic>, and <italic><tp:taxon-name><tp:taxon-name-part taxon-name-part-type="genus" reg="Torrenticola">T.</tp:taxon-name-part> <tp:taxon-name-part taxon-name-part-type="species" reg="daemon">daemon</tp:taxon-name-part></tp:taxon-name></italic>) in having round bodies; Dgl-4 close to muscles scars; long, thin subcapitular rostra; and long, thin pedipalp tibiae. <italic><tp:taxon-name><tp:taxon-name-part taxon-name-part-type="genus" reg="Torrenticola">T.</tp:taxon-name-part> <tp:taxon-name-part taxon-name-part-type="species" reg="ivyae">ivyae</tp:taxon-name-part></tp:taxon-name></italic> can be differentiated from <italic><tp:taxon-name><tp:taxon-name-part taxon-name-part-type="genus" reg="Torrenticola">T.</tp:taxon-name-part> <tp:taxon-name-part taxon-name-part-type="species" reg="gnoma">gnoma</tp:taxon-name-part></tp:taxon-name></italic>, <italic><tp:taxon-name><tp:taxon-name-part taxon-name-part-type="genus" reg="Torrenticola">T.</tp:taxon-name-part> <tp:taxon-name-part taxon-name-part-type="species" reg="elusiva">elusiva</tp:taxon-name-part></tp:taxon-name></italic>, <italic><tp:taxon-name><tp:taxon-name-part taxon-name-part-type="genus" reg="Torrenticola">T.</tp:taxon-name-part> <tp:taxon-name-part taxon-name-part-type="species" reg="danielleae">danielleae</tp:taxon-name-part></tp:taxon-name></italic>, and <italic><tp:taxon-name><tp:taxon-name-part taxon-name-part-type="genus" reg="Torrenticola">T.</tp:taxon-name-part> <tp:taxon-name-part taxon-name-part-type="species" reg="daemon">daemon</tp:taxon-name-part></tp:taxon-name></italic> by having a more elongate rostrum (length/width ♀ = 4.00–4.15 in <italic><tp:taxon-name><tp:taxon-name-part taxon-name-part-type="genus" reg="Torrenticola">T.</tp:taxon-name-part> <tp:taxon-name-part taxon-name-part-type="species" reg="ivyae">ivyae</tp:taxon-name-part></tp:taxon-name></italic>, 2.74-3.75 in others; ♂ = 3.85–4.08 in <italic><tp:taxon-name><tp:taxon-name-part taxon-name-part-type="genus" reg="Torrenticola">T.</tp:taxon-name-part> <tp:taxon-name-part taxon-name-part-type="species" reg="ivyae">ivyae</tp:taxon-name-part></tp:taxon-name></italic>, 2.56–3.57 in others) and more elongate pedipalpal tibiae (length/width ♀ = 5.07–5.64 in <italic><tp:taxon-name><tp:taxon-name-part taxon-name-part-type="genus" reg="Torrenticola">T.</tp:taxon-name-part> <tp:taxon-name-part taxon-name-part-type="species" reg="ivyae">ivyae</tp:taxon-name-part></tp:taxon-name></italic>, 4.05–5.00 in others, ♂ = 4.75–5.20 in <italic><tp:taxon-name><tp:taxon-name-part taxon-name-part-type="genus" reg="Torrenticola">T.</tp:taxon-name-part> <tp:taxon-name-part taxon-name-part-type="species" reg="ivyae">ivyae</tp:taxon-name-part></tp:taxon-name></italic>, 3.88–4.44 in others). <italic><tp:taxon-name><tp:taxon-name-part taxon-name-part-type="genus" reg="Torrenticola">T.</tp:taxon-name-part> <tp:taxon-name-part taxon-name-part-type="species" reg="ivyae">ivyae</tp:taxon-name-part></tp:taxon-name></italic> can be differentiated from <italic><tp:taxon-name><tp:taxon-name-part taxon-name-part-type="genus" reg="Torrenticola">T.</tp:taxon-name-part> <tp:taxon-name-part taxon-name-part-type="species" reg="irapalpa">irapalpa</tp:taxon-name-part></tp:taxon-name></italic>, <italic><tp:taxon-name><tp:taxon-name-part taxon-name-part-type="genus" reg="Torrenticola">T.</tp:taxon-name-part> <tp:taxon-name-part taxon-name-part-type="species" reg="raptor">raptor</tp:taxon-name-part></tp:taxon-name></italic>, <italic><tp:taxon-name><tp:taxon-name-part taxon-name-part-type="genus" reg="Torrenticola">T.</tp:taxon-name-part> <tp:taxon-name-part taxon-name-part-type="species" reg="danielleae">danielleae</tp:taxon-name-part></tp:taxon-name></italic>, and <italic><tp:taxon-name><tp:taxon-name-part taxon-name-part-type="genus" reg="Torrenticola">T.</tp:taxon-name-part> <tp:taxon-name-part taxon-name-part-type="species" reg="daemon">daemon</tp:taxon-name-part></tp:taxon-name></italic> by having Dgl-4 closer to the muscle scars (dorsum width/distance between Dgl-4 = 2.20–2.75 in <italic><tp:taxon-name><tp:taxon-name-part taxon-name-part-type="genus" reg="Torrenticola">T.</tp:taxon-name-part> <tp:taxon-name-part taxon-name-part-type="species" reg="ivyae">ivyae</tp:taxon-name-part></tp:taxon-name></italic>, 1.42–2.09 in others). <italic><tp:taxon-name><tp:taxon-name-part taxon-name-part-type="genus" reg="Torrenticola">T.</tp:taxon-name-part> <tp:taxon-name-part taxon-name-part-type="species" reg="ivyae">ivyae</tp:taxon-name-part></tp:taxon-name></italic> can be differentiated from <italic><tp:taxon-name><tp:taxon-name-part taxon-name-part-type="genus" reg="Torrenticola">T.</tp:taxon-name-part> <tp:taxon-name-part taxon-name-part-type="species" reg="longitibia">longitibia</tp:taxon-name-part></tp:taxon-name></italic> (known only from males) by femur/genu (1.83–1.88 in <italic><tp:taxon-name><tp:taxon-name-part taxon-name-part-type="genus" reg="Torrenticola">T.</tp:taxon-name-part> <tp:taxon-name-part taxon-name-part-type="species" reg="ivyae">ivyae</tp:taxon-name-part></tp:taxon-name></italic>, 2.1–2.17 in <italic><tp:taxon-name><tp:taxon-name-part taxon-name-part-type="genus" reg="Torrenticola">T.</tp:taxon-name-part> <tp:taxon-name-part taxon-name-part-type="species" reg="longitibia">longitibia</tp:taxon-name-part></tp:taxon-name></italic>) and having less elongate tibiae (length/width = 4.75–5.20 in <italic><tp:taxon-name><tp:taxon-name-part taxon-name-part-type="genus" reg="Torrenticola">T.</tp:taxon-name-part> <tp:taxon-name-part taxon-name-part-type="species" reg="ivyae">ivyae</tp:taxon-name-part></tp:taxon-name></italic>, 5.50–5.50 in <italic><tp:taxon-name><tp:taxon-name-part taxon-name-part-type="genus" reg="Torrenticola">T.</tp:taxon-name-part> <tp:taxon-name-part taxon-name-part-type="species" reg="longitibia">longitibia</tp:taxon-name-part></tp:taxon-name></italic>). Female <italic><tp:taxon-name><tp:taxon-name-part taxon-name-part-type="genus" reg="Torrenticola">T.</tp:taxon-name-part> <tp:taxon-name-part taxon-name-part-type="species" reg="ivyae">ivyae</tp:taxon-name-part></tp:taxon-name></italic> can be differentiated from female <italic><tp:taxon-name><tp:taxon-name-part taxon-name-part-type="genus" reg="Torrenticola">T.</tp:taxon-name-part> <tp:taxon-name-part taxon-name-part-type="species" reg="racupalpa">racupalpa</tp:taxon-name-part></tp:taxon-name></italic> by having a more elongate rostrum (length/width = 4.00–4.15 in <italic><tp:taxon-name><tp:taxon-name-part taxon-name-part-type="genus" reg="Torrenticola">T.</tp:taxon-name-part> <tp:taxon-name-part taxon-name-part-type="species" reg="ivyae">ivyae</tp:taxon-name-part></tp:taxon-name></italic>, 3.56–3.82 in <italic><tp:taxon-name><tp:taxon-name-part taxon-name-part-type="genus" reg="Torrenticola">T.</tp:taxon-name-part> <tp:taxon-name-part taxon-name-part-type="species" reg="racupalpa">racupalpa</tp:taxon-name-part></tp:taxon-name></italic>) and more elongate pedipalpal tibiae (length/width = 5.07–5.64 in <italic><tp:taxon-name><tp:taxon-name-part taxon-name-part-type="genus" reg="Torrenticola">T.</tp:taxon-name-part> <tp:taxon-name-part taxon-name-part-type="species" reg="ivyae">ivyae</tp:taxon-name-part></tp:taxon-name></italic>, 4.44–5.00 in <italic><tp:taxon-name><tp:taxon-name-part taxon-name-part-type="genus" reg="Torrenticola">T.</tp:taxon-name-part> <tp:taxon-name-part taxon-name-part-type="species" reg="racupalpa">racupalpa</tp:taxon-name-part></tp:taxon-name></italic>). Male <italic><tp:taxon-name><tp:taxon-name-part taxon-name-part-type="genus" reg="Torrenticola">T.</tp:taxon-name-part> <tp:taxon-name-part taxon-name-part-type="species" reg="ivyae">ivyae</tp:taxon-name-part></tp:taxon-name></italic> can be differentiated from male <italic><tp:taxon-name><tp:taxon-name-part taxon-name-part-type="genus" reg="Torrenticola">T.</tp:taxon-name-part> <tp:taxon-name-part taxon-name-part-type="species" reg="racupalpa">racupalpa</tp:taxon-name-part></tp:taxon-name></italic> by having a longer anterior venter (♂ 220–230 in <italic><tp:taxon-name><tp:taxon-name-part taxon-name-part-type="genus" reg="Torrenticola">T.</tp:taxon-name-part> <tp:taxon-name-part taxon-name-part-type="species" reg="ivyae">ivyae</tp:taxon-name-part></tp:taxon-name></italic>, 200–205 in <italic><tp:taxon-name><tp:taxon-name-part taxon-name-part-type="genus" reg="Torrenticola">T.</tp:taxon-name-part> <tp:taxon-name-part taxon-name-part-type="species" reg="racupalpa">racupalpa</tp:taxon-name-part></tp:taxon-name></italic>) and a shorter genital field (♂ 142–148 in <italic><tp:taxon-name><tp:taxon-name-part taxon-name-part-type="genus" reg="Torrenticola">T.</tp:taxon-name-part> <tp:taxon-name-part taxon-name-part-type="species" reg="ivyae">ivyae</tp:taxon-name-part></tp:taxon-name></italic>, 160–165 in <italic><tp:taxon-name><tp:taxon-name-part taxon-name-part-type="genus" reg="Torrenticola">T.</tp:taxon-name-part> <tp:taxon-name-part taxon-name-part-type="species" reg="racupalpa">racupalpa</tp:taxon-name-part></tp:taxon-name></italic>). Female <italic><tp:taxon-name><tp:taxon-name-part taxon-name-part-type="genus" reg="Torrenticola">T.</tp:taxon-name-part> <tp:taxon-name-part taxon-name-part-type="species" reg="ivyae">ivyae</tp:taxon-name-part></tp:taxon-name></italic> can be differentiated from female <italic><tp:taxon-name><tp:taxon-name-part taxon-name-part-type="genus" reg="Torrenticola">T.</tp:taxon-name-part> <tp:taxon-name-part taxon-name-part-type="species" reg="mjolniri">mjolniri</tp:taxon-name-part></tp:taxon-name></italic> by having a smaller dorsum (length ♀ = 550–590 in <italic><tp:taxon-name><tp:taxon-name-part taxon-name-part-type="genus" reg="Torrenticola">T.</tp:taxon-name-part> <tp:taxon-name-part taxon-name-part-type="species" reg="ivyae">ivyae</tp:taxon-name-part></tp:taxon-name></italic>, 605–640 in <italic><tp:taxon-name><tp:taxon-name-part taxon-name-part-type="genus" reg="Torrenticola">T.</tp:taxon-name-part> <tp:taxon-name-part taxon-name-part-type="species" reg="mjolniri">mjolniri</tp:taxon-name-part></tp:taxon-name></italic>; width ♀ = 460–500 in <italic><tp:taxon-name><tp:taxon-name-part taxon-name-part-type="genus" reg="Torrenticola">T.</tp:taxon-name-part> <tp:taxon-name-part taxon-name-part-type="species" reg="ivyae">ivyae</tp:taxon-name-part></tp:taxon-name></italic>, 510–545 in <italic><tp:taxon-name><tp:taxon-name-part taxon-name-part-type="genus" reg="Torrenticola">T.</tp:taxon-name-part> <tp:taxon-name-part taxon-name-part-type="species" reg="mjolniri">mjolniri</tp:taxon-name-part></tp:taxon-name></italic>) and a shorter anterior venter (♀ 155–170 in <italic><tp:taxon-name><tp:taxon-name-part taxon-name-part-type="genus" reg="Torrenticola">T.</tp:taxon-name-part> <tp:taxon-name-part taxon-name-part-type="species" reg="ivyae">ivyae</tp:taxon-name-part></tp:taxon-name></italic>, 180–195 in <italic><tp:taxon-name><tp:taxon-name-part taxon-name-part-type="genus" reg="Torrenticola">T.</tp:taxon-name-part> <tp:taxon-name-part taxon-name-part-type="species" reg="mjolniri">mjolniri</tp:taxon-name-part></tp:taxon-name></italic>). Male <italic><tp:taxon-name><tp:taxon-name-part taxon-name-part-type="genus" reg="Torrenticola">T.</tp:taxon-name-part> <tp:taxon-name-part taxon-name-part-type="species" reg="ivyae">ivyae</tp:taxon-name-part></tp:taxon-name></italic> can be differentiated from male <italic><tp:taxon-name><tp:taxon-name-part taxon-name-part-type="genus" reg="Torrenticola">T.</tp:taxon-name-part> <tp:taxon-name-part taxon-name-part-type="species" reg="mjolniri">mjolniri</tp:taxon-name-part></tp:taxon-name></italic> by having a less elongate subcapitulum (ventral length/width = 2.57–2.75 in <italic><tp:taxon-name><tp:taxon-name-part taxon-name-part-type="genus" reg="Torrenticola">T.</tp:taxon-name-part> <tp:taxon-name-part taxon-name-part-type="species" reg="ivyae">ivyae</tp:taxon-name-part></tp:taxon-name></italic>, 2.82–3.00 in <italic><tp:taxon-name><tp:taxon-name-part taxon-name-part-type="genus" reg="Torrenticola">T.</tp:taxon-name-part> <tp:taxon-name-part taxon-name-part-type="species" reg="mjolniri">mjolniri</tp:taxon-name-part></tp:taxon-name></italic>). Additionally, <italic><tp:taxon-name><tp:taxon-name-part taxon-name-part-type="genus" reg="Torrenticola">T.</tp:taxon-name-part> <tp:taxon-name-part taxon-name-part-type="species" reg="ivyae">ivyae</tp:taxon-name-part></tp:taxon-name></italic> can be differentiated from <italic><tp:taxon-name><tp:taxon-name-part taxon-name-part-type="genus" reg="Torrenticola">T.</tp:taxon-name-part> <tp:taxon-name-part taxon-name-part-type="species" reg="mjolniri">mjolniri</tp:taxon-name-part></tp:taxon-name></italic> by being found in Florida (<italic><tp:taxon-name><tp:taxon-name-part taxon-name-part-type="genus" reg="Torrenticola">T.</tp:taxon-name-part> <tp:taxon-name-part taxon-name-part-type="species" reg="ivyae">ivyae</tp:taxon-name-part></tp:taxon-name></italic> is known from the northeast).</p></tp:treatment-sec><tp:treatment-sec sec-type="description" id="SECID0EBUOM"><title>Description.</title><p>
                    <bold>Female (Figure <xref ref-type="fig" rid="F106">106</xref>)</bold> (n = 5) (holotype measurements in parentheses when available) with characters of the genus with following specifications.</p><p>
                    <bold>Dorsum</bold> — (550–590 (580) long; 460–500 (495) wide) circular with reddish-purple coloration anteriorly and posteriorly connected medially. Anterio-medial platelets (120–135 (120) long; 60–62.5 (62.5) wide). Anterio-lateral platelets (165–180 (165) long; 65–75 (75) wide) free from dorsal plate. Dgl-4 much closer to the muscle scars than to the edge of the dorsum (distance between Dgl-4 180–195 (180)). Dorsal plate proportions: dorsum length/width 1.16–1.20 (1.17); dorsal width/distance between Dgl-4 2.42–2.75 (2.75); anterio-medial platelet length/width 1.92–2.25 (1.92); anterio-lateral platelet length/width 2.20–2.62 (2.20); anterio-lateral/anterio-medial length 1.26–1.38 (1.38).</p><p>
                    <bold>Gnathosoma — Subcapitulum</bold> (300–325 (325) long (ventral); 232.5–257.5 (247.5) long (dorsal); 115–127.5 (120) tall) colorless. Rostrum (130–145 (145) long; 32.5–35 (35) wide) elongate. Chelicerae (315–340 (335) long) with curved fangs (55–60 (60) long). Subcapitular proportions: ventral length/height 2.55–2.71 (2.71); rostrum length/width 4.00–4.15 (4.14). <bold>Pedipalps</bold> elongate with tuberculate ventral extensions on femora and genua. Palpomeres: trochanter (42.5–46.25 (45) long); femur (117.5–125 (125) long); genu (65–67.5 (65) long); tibia (91.25–100 (95) long; 17.5–18.75 (18.75) wide); tarsus (15–17.5 (17.5) long). Palpomere proportions: femur/genu 1.81–1.92 (1.92); tibia/femur 0.76–0.83 (0.76); tibia length/width 5.07–5.64 (5.07).</p><p>
                    <bold>Venter</bold> — (630–755 (750) long; 490–540 (540) wide) with reddish-purple coloration. Gnathosomal bay (150–175 (165) long; 67.5–75 (72.5) wide). Cxgl-4 far from apex. <bold>Medial suture</bold> (25–25 (25) long). <bold>Genital plates</bold> (150–165 (157.5) long; 142.5–150 (150) wide). Additional measurements: Cx-1 (280–300 (300) long (total); 120–145 (145) long (medial)); Cx-3 (320–335 (325) wide); anterior venter (155–170 (170) long). Ventral proportions: gnathosomal bay length/width 2.00–2.44 (2.28); anterior venter/genital field length 0.94–1.13 (1.08); anterior venter length/genital field width 1.03–1.19 (1.13); anterior venter/medial suture 6.20–6.80 (6.80).</p><p>
                    <bold>Male (Figure <xref ref-type="fig" rid="F107">107</xref>)</bold> (n = 4) (allotypic measurements in parentheses when available) with characters of the genus with following specifications.</p><p>
                    <bold>Dorsum</bold> — (530–550 (550) long; 390–450 (420) wide) circular with reddish-purple coloration anteriorly and posteriorly connected medially. Anterio-medial platelets (125–135 (130) long; 55–62.5 (57.5) wide). Anterio-lateral platelets (160–190 (160) long; 60–75 (60) wide) free from dorsal plate. Dgl-4 much closer to the muscle scars than to the edge of the dorsum (distance between Dgl-4 165–205 (180)). Dorsal plate proportions: dorsum length/width 1.19–1.36 (1.31); dorsal width/distance between Dgl-4 2.20–2.39 (2.33); anterio-medial platelet length/width 2.00–2.45 (2.26); anterio-lateral platelet length/width 2.27–2.92 (2.67); anterio-lateral/anterio-medial length 1.23–1.46 (1.23).</p><p>
                    <bold>Gnathosoma — Subcapitulum</bold> (295–302.5 (300) long (ventral); 220–230 (220) long (dorsal); 110–115 (110) tall) colorless. Rostrum (125–132.5 (130) long; 32.5–32.5 (32.5) wide) elongate. Chelicerae (295–305 (295) long) with curved fangs (45–50 (50) long). Subcapitular proportions: ventral length/height 2.57–2.75 (2.73); rostrum length/width 3.85–4.08 (4.00). <bold>Pedipalps</bold> elongate with tuberculate ventral extensions on femora and genua. Palpomeres: trochanter (40–42.5 (40) long); femur (110–112.5 (110) long); genu (60–60 (60) long); tibia (90–97.5 (90) long; 17.5–20 (17.5) wide); tarsus (15–16.25 (16.25) long). Palpomere proportions: femur/genu 1.83–1.88 (1.83); tibia/femur 0.82–0.87 (0.82); tibia length/width 4.75–5.20 (5.14).</p><p>
                    <bold>Venter</bold> — (625–700 (700) long; 470–500 (470) wide) with reddish-purple coloration. Gnathosomal bay (140–150 (142.5) long; 62.5–72.5 (65) wide). Cxgl-4 far from apex. <bold>Medial suture</bold> (60–80 (75) long). <bold>Genital plates</bold> (142.5–147.5 (145) long; 112.5–125 (120) wide). Additional measurements: Cx-1 (280–290 (280) long (total); 125–145 (145) long (medial)); Cx-3 (310–330 (310) wide); anterior venter (220–230 (230) long). Ventral proportions: gnathosomal bay length/width 1.93–2.36 (2.19); anterior venter/genital field length 1.52–1.59 (1.59); anterior venter length/genital field width 1.76–2.00 (1.92); anterior venter/medial suture 2.75–3.67 (3.07).</p><p>
                    <bold>Immatures</bold> unknown.</p></tp:treatment-sec><tp:treatment-sec sec-type="etymology" id="SECID0E6VOM"><title>Etymology.</title><p>Specific epithet (<italic><tp:taxon-name><tp:taxon-name-part taxon-name-part-type="species" reg="ivyae">ivyae</tp:taxon-name-part></tp:taxon-name></italic>) named in honor of Ivy Fisher, our (JRF and DMF) beautiful daughter, who was born in Florida, the type locality.</p></tp:treatment-sec><tp:treatment-sec sec-type="distribution" id="SECID0EPWOM"><title>Distribution.</title><p>Florida (Figure <xref ref-type="fig" rid="F105">105</xref>).</p><fig id="F105" position="float" orientation="portrait"><label>Figure 105.</label><caption><p>
          <italic><tp:taxon-name><tp:taxon-name-part taxon-name-part-type="genus" reg="Torrenticola">Torrenticola</tp:taxon-name-part> <tp:taxon-name-part taxon-name-part-type="species" reg="ivyae">ivyae</tp:taxon-name-part></tp:taxon-name></italic> sp. n. distribution.</p></caption><graphic xmlns:xlink="http://www.w3.org/1999/xlink" xlink:href="zookeys-701-001-g105.jpg" position="float" orientation="portrait" xlink:type="simple" id="oo_157124.jpg"/></fig><fig id="F106" position="float" orientation="portrait"><label>Figure 106.</label><caption><p>
          <italic><tp:taxon-name><tp:taxon-name-part taxon-name-part-type="genus" reg="Torrenticola">Torrenticola</tp:taxon-name-part> <tp:taxon-name-part taxon-name-part-type="species" reg="ivyae">ivyae</tp:taxon-name-part></tp:taxon-name></italic> sp. n. female: <bold>A</bold> dorsal plates <bold>B</bold> venter (legs removed) <bold>C</bold> subcapitulum <bold>D</bold> pedipalp (setae not accurately depicted). Scale = 100 µm.</p></caption><graphic xmlns:xlink="http://www.w3.org/1999/xlink" xlink:href="zookeys-701-001-g106.jpg" position="float" orientation="portrait" xlink:type="simple" id="oo_157125.jpg"/></fig><fig id="F107" position="float" orientation="portrait"><label>Figure 107.</label><caption><p>
          <italic><tp:taxon-name><tp:taxon-name-part taxon-name-part-type="genus" reg="Torrenticola">Torrenticola</tp:taxon-name-part> <tp:taxon-name-part taxon-name-part-type="species" reg="ivyae">ivyae</tp:taxon-name-part></tp:taxon-name></italic> sp. n. male: <bold>A</bold> dorsal plates <bold>B</bold> venter (legs removed) <bold>C</bold> subcapitulum <bold>D</bold> pedipalp (setae not accurately depicted). Scale = 100 µm.</p></caption><graphic xmlns:xlink="http://www.w3.org/1999/xlink" xlink:href="zookeys-701-001-g107.jpg" position="float" orientation="portrait" xlink:type="simple" id="oo_157126.jpg"/></fig></tp:treatment-sec><tp:treatment-sec sec-type="remarks" id="SECID0ERZOM"><title>Remarks.</title><p>Unfortunately, we were unable to acquire fresh material of <italic><tp:taxon-name><tp:taxon-name-part taxon-name-part-type="genus" reg="Torrenticola">Torrenticola</tp:taxon-name-part> <tp:taxon-name-part taxon-name-part-type="species" reg="ivyae">ivyae</tp:taxon-name-part></tp:taxon-name></italic> and therefore this species is not included in our phylogenetic analyses. However, we were able to examine morphology with material preserved in <abbrev xmlns:xlink="http://www.w3.org/1999/xlink" xlink:title="50% glycerol, 10% glacial acetic acid, 40% water" id="ABBRID0EC1OM" xlink:type="simple">GAW</abbrev>. The overall similarity, elongate subcapitular rostra, elongate pedipalpal tibiae, and Dgl-4 close to the muscle scars, are consistent with placing this species in the Raptor Complex and Raptor Identification Group.</p></tp:treatment-sec></tp:taxon-treatment>
