# Supplementary material for: Revision of torrent mites (Parasitengona, Torrenticolidae, Torrenticola) of the United States and Canada: 90 descriptions, molecular phylogenetics, and a key to species
Source: Zookeys. 2017 Sep 21;(701):1–496. doi: 10.3897/zookeys.701.13261 (PMC5674090; doi:10.3897/zookeys.701.13261)
Supplement: XML Treatment for Torrenticola karambita [file zookeys.701.13261-treatment32.xml]

<!DOCTYPE tp:taxon-treatment
  PUBLIC "-//TaxonX//DTD Taxonomic Treatment Publishing DTD v0 20100105//EN" "tax-treatment-NSO.dtd">
<tp:taxon-treatment xmlns:tp="http://www.plazi.org/taxpub"><tp:treatment-meta><kwd-group><label>Taxon classification</label><kwd><named-content xmlns:xlink="http://www.w3.org/1999/xlink" content-type="kingdom">Animalia</named-content></kwd><kwd><named-content xmlns:xlink="http://www.w3.org/1999/xlink" content-type="order">Trombidiformes</named-content></kwd><kwd><named-content xmlns:xlink="http://www.w3.org/1999/xlink" content-type="family">Torrenticolidae</named-content></kwd></kwd-group><mixed-citation publication-type="journal"><person-group><name><surname>Fisher</surname><given-names>J. Ray</given-names></name><name><surname>Fisher</surname><given-names>Danielle M.</given-names></name><name><surname>Skvarla</surname><given-names>Michael J.</given-names></name><name><surname>Nelson</surname><given-names>Whitney A.</given-names></name><name><surname>Dowling</surname><given-names>Ashley P.G.</given-names></name></person-group><article-title>Revision of torrent mites (<tp:taxon-name><tp:taxon-name-part taxon-name-part-type="clade">Parasitengona</tp:taxon-name-part></tp:taxon-name>, <tp:taxon-name><tp:taxon-name-part taxon-name-part-type="family">Torrenticolidae</tp:taxon-name-part></tp:taxon-name>, <italic><tp:taxon-name><tp:taxon-name-part taxon-name-part-type="genus" reg="Torrenticola">Torrenticola</tp:taxon-name-part></tp:taxon-name></italic>) of the United States and Canada: 90 descriptions, molecular phylogenetics, and a key to species</article-title><source>Zookeys</source><day>21</day><month>9</month><year>2017</year><volume>2017</volume><issue>701</issue><fpage>1</fpage><lpage>496</lpage><pub-id pub-id-type="doi">10.3897/zookeys.701.13261</pub-id></mixed-citation></tp:treatment-meta><tp:nomenclature><tp:taxon-name>
                    <tp:taxon-name-part taxon-name-part-type="genus" reg="Torrenticola">Torrenticola</tp:taxon-name-part>
                    <tp:taxon-name-part taxon-name-part-type="species" reg="karambita">karambita</tp:taxon-name-part>
                    <object-id xmlns:xlink="http://www.w3.org/1999/xlink" content-type="zoobank" xlink:type="simple">http://zoobank.org/240C5D4A-99BD-4BF1-9930-9D02B73479FC</object-id>
                  </tp:taxon-name><tp:taxon-authority>Fisher &amp; Dowling</tp:taxon-authority><tp:taxon-status xmlns:xlink="http://www.w3.org/1999/xlink" xlink:type="simple">sp. n.</tp:taxon-status></tp:nomenclature><tp:treatment-sec sec-type="material" id="SECID0EO2OM"><title>Material examined.</title><p>HOLOTYPE (♀): from USA, Tennessee, Sevier County, Great Smokey Mountains National Park, Sugarlands Nature Trail (<named-content xmlns:xlink="http://www.w3.org/1999/xlink" content-type="dwc:verbatimCoordinates" xlink:type="simple"><named-content content-type="geo-json" specific-use="{&#34;type&#34;:&#34;Point&#34;,&#34;coordinates&#34;:[-83.530833,35.679722]}" id="NCID0EX2OM" xlink:type="simple">35°40'47"N, 83°31'51"W</named-content></named-content>), 10 Sep 2010, by IM Smith, IMS100125, DNA 1758.</p><p>PARATYPES (1 ♀; 3 ♂): 1 ♂ (ALLOTYPE) from Sevier County, Great Smokey Mountains National Park, Sugarlands Nature Trail (<named-content xmlns:xlink="http://www.w3.org/1999/xlink" content-type="dwc:verbatimCoordinates" xlink:type="simple"><named-content content-type="geo-json" specific-use="{&#34;type&#34;:&#34;Point&#34;,&#34;coordinates&#34;:[-83.530833,35.679722]}" id="NCID0EB3OM" xlink:type="simple">35°40'47"N, 83°31'51"W</named-content></named-content>), 10 Sep 2010, by IM Smith, IMS100125, DNA 1846 • 1 ♀ and 2 ♂ from Sevier County, Great Smokey Mountains National Park, Sugarlands Nature Trail (<named-content xmlns:xlink="http://www.w3.org/1999/xlink" content-type="dwc:verbatimCoordinates" xlink:type="simple"><named-content content-type="geo-json" specific-use="{&#34;type&#34;:&#34;Point&#34;,&#34;coordinates&#34;:[-83.530833,35.679722]}" id="NCID0EJ3OM" xlink:type="simple">35°40'47"N, 83°31'51"W</named-content></named-content>), 10 Sep 2010, by IM Smith, IMS100125</p></tp:treatment-sec><tp:treatment-sec sec-type="Type deposition" id="SECID0EO3OM"><title>Type deposition.</title><p>Holotype (♀), allotype (♂), and some paratypes (1 ♂) deposited in the <named-content xmlns:xlink="http://www.w3.org/1999/xlink" content-type="dwc:institutional_code" xlink:type="simple">CNC</named-content>; other paratypes (1 ♀; 1 ♂) deposited in the <named-content xmlns:xlink="http://www.w3.org/1999/xlink" content-type="dwc:institutional_code" xlink:type="simple">ACUA</named-content>.</p></tp:treatment-sec><tp:treatment-sec sec-type="diagnosis" id="SECID0E53OM"><title>Diagnosis.</title><p>
                    <italic><tp:taxon-name><tp:taxon-name-part taxon-name-part-type="genus" reg="Torrenticola">Torrenticola</tp:taxon-name-part> <tp:taxon-name-part taxon-name-part-type="species" reg="karambita">karambita</tp:taxon-name-part></tp:taxon-name></italic> is similar to other members of the Erectirostra Group (<italic><tp:taxon-name><tp:taxon-name-part taxon-name-part-type="genus" reg="Torrenticola">T.</tp:taxon-name-part> <tp:taxon-name-part taxon-name-part-type="species" reg="erectirostra">erectirostra</tp:taxon-name-part></tp:taxon-name></italic> and <italic><tp:taxon-name><tp:taxon-name-part taxon-name-part-type="genus" reg="Torrenticola">T.</tp:taxon-name-part> <tp:taxon-name-part taxon-name-part-type="species" reg="robisoni">robisoni</tp:taxon-name-part></tp:taxon-name></italic>) in having an upturned rostrum that is wide when viewed ventrally. <italic><tp:taxon-name><tp:taxon-name-part taxon-name-part-type="genus" reg="Torrenticola">T.</tp:taxon-name-part> <tp:taxon-name-part taxon-name-part-type="species" reg="karambita">karambita</tp:taxon-name-part></tp:taxon-name></italic> can be differentiated from <italic><tp:taxon-name><tp:taxon-name-part taxon-name-part-type="genus" reg="Torrenticola">T.</tp:taxon-name-part> <tp:taxon-name-part taxon-name-part-type="species" reg="erectirostra">erectirostra</tp:taxon-name-part></tp:taxon-name></italic> and <italic><tp:taxon-name><tp:taxon-name-part taxon-name-part-type="genus" reg="Torrenticola">T.</tp:taxon-name-part> <tp:taxon-name-part taxon-name-part-type="species" reg="robisoni">robisoni</tp:taxon-name-part></tp:taxon-name></italic> by lacking coloration (<italic><tp:taxon-name><tp:taxon-name-part taxon-name-part-type="genus" reg="Torrenticola">T.</tp:taxon-name-part> <tp:taxon-name-part taxon-name-part-type="species" reg="erectirostra">erectirostra</tp:taxon-name-part></tp:taxon-name></italic> has purplish dorsal coloration) and a slightly stockier rostrum (length/width ♀ = 1.57–1.62 in <italic><tp:taxon-name><tp:taxon-name-part taxon-name-part-type="genus" reg="Torrenticola">T.</tp:taxon-name-part> <tp:taxon-name-part taxon-name-part-type="species" reg="karambita">karambita</tp:taxon-name-part></tp:taxon-name></italic>, 1.72–2.09 in others; ♂ = 1.6–1.95 in <italic><tp:taxon-name><tp:taxon-name-part taxon-name-part-type="genus" reg="Torrenticola">T.</tp:taxon-name-part> <tp:taxon-name-part taxon-name-part-type="species" reg="karambita">karambita</tp:taxon-name-part></tp:taxon-name></italic>, 2.0–2.2 in <italic><tp:taxon-name><tp:taxon-name-part taxon-name-part-type="genus" reg="Torrenticola">T.</tp:taxon-name-part> <tp:taxon-name-part taxon-name-part-type="species" reg="erectirostra">erectirostra</tp:taxon-name-part></tp:taxon-name></italic>).</p></tp:treatment-sec><tp:treatment-sec sec-type="description" id="SECID0ESAPM"><title>Description.</title><p>
                    <bold>Female (Figure <xref ref-type="fig" rid="F109">109</xref>)</bold> (n = 2) (holotype measurements in parentheses when available) with characters of the genus with following specifications.</p><p>
                    <bold>Dorsum</bold> — (690–725 (690) long; 490–500 (490) wide) ovoid and colorless. Anterio-medial platelets (145–162.5 (145) long; 65–75 (65) wide). Anterio-lateral platelets (217.5–220 (217.5) long; 80–82.5 (82.5) wide) free from dorsal plate. Dgl-4 much closer to the edge of the dorsum than to the muscle scars (distance between Dgl-4 340–360 (340)). Dorsal plate proportions: dorsum length/width 1.41–1.45 (1.41); dorsal width/distance between Dgl-4 1.39–1.44 (1.44); anterio-medial platelet length/width 2.17–2.23 (2.23); anterio-lateral platelet length/width 2.64–2.75 (2.64); anterio-lateral/anterio-medial length 1.35–1.50 (1.50).</p><p>
                    <bold>Gnathosoma — Subcapitulum</bold> (325–350 (325) long (ventral); 229–254 (229) long (dorsal); 135–135 (135) tall) colorless. Rostrum (110–117.5 (110) long; 70–72.5 (70) wide) wide and unturned with dentation. Chelicerae (320–329 (321) long) with curved fangs (40–52 (41) long). Subcapitular proportions: ventral length/height 2.41–2.59 (2.41); rostrum length/width 1.57–1.62 (1.57). <bold>Pedipalps</bold> short and stocky (especially tibiae) with short tuberculate ventral extensions on femora and genua. Palpomeres: trochanter (52.5–55 (52.5) long); femur (101.25–105 (101.25) long); genu (65–67.5 (67.5) long); tibia (55–57.5 (55) long; 30–30 (30) wide); tarsus (17.5–17.5 (17.5) long). Palpomere proportions: femur/genu 1.50–1.62 (1.50); tibia/femur 0.54–0.55 (0.54); tibia length/width 1.83–1.92 (1.83).</p><p>
                    <bold>Venter</bold> — (850–850 (850) long; 595–607 (607) wide) colorless. Gnathosomal bay (170–172.5 (172.5) long; 125–130 (130) wide). Cxgl-4 far from apex. <bold>Medial suture</bold> (15–17.5 (15) long). <bold>Genital plates</bold> (195–197.5 (195) long; 165–175 (165) wide). Additional measurements: Cx-1 (336–348 (336) long (total); 159–175 (174) long (medial)); Cx-3 (415–441 (415) wide); anterior venter (202.5–222.5 (202.5) long). Ventral proportions: gnathosomal bay length/width 1.33–1.36 (1.33); anterior venter/genital field length 1.04–1.13 (1.04); anterior venter length/genital field width 1.23–1.27 (1.23); anterior venter/medial suture 12.71–13.50 (13.50).</p><p>
                    <bold>Male (Figure <xref ref-type="fig" rid="F110">110</xref>)</bold> (n = 3) (allotypic measurements in parentheses when available) with characters of the genus with following specifications.</p><p>
                    <bold>Dorsum</bold>— (610–655 (610) long; 410–440 (420) wide) ovoid and colorless. Anterio-medial platelets (133.75–145 (133.75) long; 65–67.5 (65) wide). Anterio-lateral platelets (205–217.5 (207.5) long; 75–77.5 (75) wide) free from dorsal plate. Dgl-4 much closer to the edge of the dorsum than to the muscle scars (distance between Dgl-4 290–330 (290)). Dorsal plate proportions: dorsum length/width 1.44–1.60 (1.45); dorsal width/distance between Dgl-4 1.33–1.45 (1.45); anterio-medial platelet length/width 2.06–2.19 (2.06); anterio-lateral platelet length/width 2.65–2.81 (2.77); anterio-lateral/anterio-medial length 1.44–1.55 (1.55).</p><p>
                    <bold>Gnathosoma — Subcapitulum</bold> (285–290 (290) long (ventral); 202–210 (202) long (dorsal); 108.75–115 (112.5) tall) colorless. Rostrum (97.5–102.5 (97.5) long; 52.5–60 (60) wide) wide and unturned with dentation. Chelicerae (268–269 (269) long) with curved fangs (43–52 (47) long). Subcapitular proportions: ventral length/height 2.48–2.67 (2.58); rostrum length/width 1.63–1.95 (1.63). <bold>Pedipalps</bold> short and stocky (especially tibiae) with short tuberculate ventral extensions on femora and genua. Palpomeres: trochanter (47.5–48.75 (47.5) long); femur (87.5–95 (95) long); genu (57.5–62.5 (62.5) long); tibia (55–57.5 (57.5) long; 27.5–27.5 (27.5) wide); tarsus (15–17.5 (17.5) long). Palpomere proportions: femur/genu 1.44–1.52 (1.52); tibia/femur 0.61–0.63 (0.61); tibia length/width 2.00–2.09 (2.09).</p><p>
                    <bold>Venter</bold> — (760–785 (760) long; 490–521 (512) wide) colorless. Gnathosomal bay (165–175 (165) long; 105–107.5 (107.5) wide). Cxgl-4 far from apex. <bold>Medial suture</bold> (70–77.5 (77.5) long). <bold>Genital plates</bold> (156.25–167.5 (157.5) long; 120–125 (125) wide). Additional measurements: Cx-1 (284–320 (284) long (total); 115–154 (116) long (medial)); Cx-3 (366–373 (372) wide); anterior venter (247.5–248.75 (248.75) long). Ventral proportions: gnathosomal bay length/width 1.53–1.67 (1.53); anterior venter/genital field length 1.48–1.58 (1.58); anterior venter length/genital field width 1.99–2.06 (1.99); anterior venter/medial suture 3.19–3.54 (3.21).</p><p>
                    <bold>Immatures</bold> unknown.</p></tp:treatment-sec><tp:treatment-sec sec-type="etymology" id="SECID0EQCPM"><title>Etymology.</title><p>Specific epithet (<italic><tp:taxon-name><tp:taxon-name-part taxon-name-part-type="species" reg="karambita">karambita</tp:taxon-name-part></tp:taxon-name></italic>) refers to the upturned rostrum that has dentation on both sides in females, which resembles a karambit—small, recurved knives used in the Filipino martial arts practiced by JRF. The karambit is thought to have originated with the Minangkabau people of West Sumatra based upon a similarity to a tiger’s claws.</p></tp:treatment-sec><tp:treatment-sec sec-type="distribution" id="SECID0EADPM"><title>Distribution.</title><p>Known only from Great Smokey Mountains National Park, Sevier County, Tennessee (Figure <xref ref-type="fig" rid="F108">108</xref>).</p><fig id="F108" position="float" orientation="portrait"><label>Figure 108.</label><caption><p>
          <italic><tp:taxon-name><tp:taxon-name-part taxon-name-part-type="genus" reg="Torrenticola">Torrenticola</tp:taxon-name-part> <tp:taxon-name-part taxon-name-part-type="species" reg="karambita">karambita</tp:taxon-name-part></tp:taxon-name></italic> sp. n. distribution.</p></caption><graphic xmlns:xlink="http://www.w3.org/1999/xlink" xlink:href="zookeys-701-001-g108.jpg" position="float" orientation="portrait" xlink:type="simple" id="oo_157127.jpg"/></fig><fig id="F109" position="float" orientation="portrait"><label>Figure 109.</label><caption><p>
          <italic><tp:taxon-name><tp:taxon-name-part taxon-name-part-type="genus" reg="Torrenticola">Torrenticola</tp:taxon-name-part> <tp:taxon-name-part taxon-name-part-type="species" reg="karambita">karambita</tp:taxon-name-part></tp:taxon-name></italic> sp. n. female: <bold>A</bold> dorsal plates <bold>B</bold> venter (legs removed) <bold>C</bold> subcapitulum <bold>D</bold> pedipalp (setae not accurately depicted). Scale = 100 µm.</p></caption><graphic xmlns:xlink="http://www.w3.org/1999/xlink" xlink:href="zookeys-701-001-g109.jpg" position="float" orientation="portrait" xlink:type="simple" id="oo_157128.jpg"/></fig><fig id="F110" position="float" orientation="portrait"><label>Figure 110.</label><caption><p>
          <italic><tp:taxon-name><tp:taxon-name-part taxon-name-part-type="genus" reg="Torrenticola">Torrenticola</tp:taxon-name-part> <tp:taxon-name-part taxon-name-part-type="species" reg="karambita">karambita</tp:taxon-name-part></tp:taxon-name></italic> sp. n. male: <bold>A</bold> dorsal plates <bold>B</bold> venter (legs removed) <bold>C</bold> subcapitulum <bold>D</bold> pedipalp (setae not accurately depicted). Scale = 100 µm.</p></caption><graphic xmlns:xlink="http://www.w3.org/1999/xlink" xlink:href="zookeys-701-001-g110.jpg" position="float" orientation="portrait" xlink:type="simple" id="oo_157129.jpg"/></fig></tp:treatment-sec><tp:treatment-sec sec-type="remarks" id="SECID0ECGPM"><title>Remarks.</title><p>
                    <italic><tp:taxon-name><tp:taxon-name-part taxon-name-part-type="genus" reg="Torrenticola">Torrenticola</tp:taxon-name-part> <tp:taxon-name-part taxon-name-part-type="species" reg="karambita">karambita</tp:taxon-name-part></tp:taxon-name></italic> groups with other members of the Raptor Complex with high support in all analyses and specimens are less than 2% different in <abbrev xmlns:xlink="http://www.w3.org/1999/xlink" xlink:title="cytochrome c oxidase subunit 1" id="ABBRID0ETGPM" xlink:type="simple">COI</abbrev> sequence from each other. In the combined analysis, <italic><tp:taxon-name><tp:taxon-name-part taxon-name-part-type="genus" reg="Torrenticola">T.</tp:taxon-name-part> <tp:taxon-name-part taxon-name-part-type="species" reg="karambita">karambita</tp:taxon-name-part></tp:taxon-name></italic> groups with two other species that share the modified subcapitulum with upturned rostrum: <italic><tp:taxon-name><tp:taxon-name-part taxon-name-part-type="genus" reg="Torrenticola">T.</tp:taxon-name-part> <tp:taxon-name-part taxon-name-part-type="species" reg="erectirostra">erectirostra</tp:taxon-name-part></tp:taxon-name></italic> and <italic><tp:taxon-name><tp:taxon-name-part taxon-name-part-type="genus" reg="Torrenticola">T.</tp:taxon-name-part> <tp:taxon-name-part taxon-name-part-type="species" reg="robisoni">robisoni</tp:taxon-name-part></tp:taxon-name></italic>. These species are greater than 9% different from each other. Based upon overall similarity, distribution, and phylogenetic position, these species are placed within the Erectirostra Identification Group.</p><p>This species hypothesis is supported by low <abbrev xmlns:xlink="http://www.w3.org/1999/xlink" xlink:title="cytochrome c oxidase subunit 1" id="ABBRID0E1HPM" xlink:type="simple">COI</abbrev> divergence within the species (0–2%), high divergence between species (3–15%), and the morphological characters outlined in the diagnosis.</p></tp:treatment-sec></tp:taxon-treatment>
