# Supplementary material for: Revision of torrent mites (Parasitengona, Torrenticolidae, Torrenticola) of the United States and Canada: 90 descriptions, molecular phylogenetics, and a key to species
Source: Zookeys. 2017 Sep 21;(701):1–496. doi: 10.3897/zookeys.701.13261 (PMC5674090; doi:10.3897/zookeys.701.13261)
Supplement: XML Treatment for Torrenticola kittatinniana [file zookeys.701.13261-treatment34.xml]

<!DOCTYPE tp:taxon-treatment
  PUBLIC "-//TaxonX//DTD Taxonomic Treatment Publishing DTD v0 20100105//EN" "tax-treatment-NSO.dtd">
<tp:taxon-treatment xmlns:tp="http://www.plazi.org/taxpub"><tp:treatment-meta><kwd-group><label>Taxon classification</label><kwd><named-content xmlns:xlink="http://www.w3.org/1999/xlink" content-type="kingdom">Animalia</named-content></kwd><kwd><named-content xmlns:xlink="http://www.w3.org/1999/xlink" content-type="order">Trombidiformes</named-content></kwd><kwd><named-content xmlns:xlink="http://www.w3.org/1999/xlink" content-type="family">Torrenticolidae</named-content></kwd></kwd-group><mixed-citation publication-type="journal"><person-group><name><surname>Fisher</surname><given-names>J. Ray</given-names></name><name><surname>Fisher</surname><given-names>Danielle M.</given-names></name><name><surname>Skvarla</surname><given-names>Michael J.</given-names></name><name><surname>Nelson</surname><given-names>Whitney A.</given-names></name><name><surname>Dowling</surname><given-names>Ashley P.G.</given-names></name></person-group><article-title>Revision of torrent mites (<tp:taxon-name><tp:taxon-name-part taxon-name-part-type="clade">Parasitengona</tp:taxon-name-part></tp:taxon-name>, <tp:taxon-name><tp:taxon-name-part taxon-name-part-type="family">Torrenticolidae</tp:taxon-name-part></tp:taxon-name>, <italic><tp:taxon-name><tp:taxon-name-part taxon-name-part-type="genus" reg="Torrenticola">Torrenticola</tp:taxon-name-part></tp:taxon-name></italic>) of the United States and Canada: 90 descriptions, molecular phylogenetics, and a key to species</article-title><source>Zookeys</source><day>21</day><month>9</month><year>2017</year><volume>2017</volume><issue>701</issue><fpage>1</fpage><lpage>496</lpage><pub-id pub-id-type="doi">10.3897/zookeys.701.13261</pub-id></mixed-citation></tp:treatment-meta><tp:nomenclature><tp:taxon-name>
                    <tp:taxon-name-part taxon-name-part-type="genus" reg="Torrenticola">Torrenticola</tp:taxon-name-part>
                    <tp:taxon-name-part taxon-name-part-type="species" reg="kittatinniana">kittatinniana</tp:taxon-name-part>
                  </tp:taxon-name><tp:taxon-authority>Habeeb, 1955</tp:taxon-authority><tp:nomenclature-citation-list><tp:nomenclature-citation><tp:taxon-name>
                        <tp:taxon-name-part taxon-name-part-type="genus" reg="Torrenticola">Torrenticola</tp:taxon-name-part> <tp:taxon-name-part taxon-name-part-type="species" reg="kittatinniana">kittatinniana</tp:taxon-name-part></tp:taxon-name><comment>Habeeb, 1955: 2.</comment></tp:nomenclature-citation></tp:nomenclature-citation-list></tp:nomenclature><tp:treatment-sec sec-type="material" id="SECID0ERYPM"><title>Material examined.</title><p>HOLOTYPE (♂): from USA, New Jersey, Sussex County, Little Flatbrook, north of Bevans, 12 Oct 1953, by H Habeeb, HH530110.</p><p>PARATYPES (1 ♀ and 0 ♂): <bold>New Jersey, USA</bold>: 1 ♀ (ALLOTYPE) from Morris County, Brook, Brookside, 20 May 1953, by H Habeeb, HH530045.</p></tp:treatment-sec><tp:treatment-sec sec-type="Type deposition" id="SECID0E1YPM"><title>Type deposition.</title><p>Holotype (♀) and paratypes (1 ♀) deposited in the <named-content xmlns:xlink="http://www.w3.org/1999/xlink" content-type="dwc:institutional_code" xlink:type="simple">CNC</named-content>.</p></tp:treatment-sec><tp:treatment-sec sec-type="diagnosis" id="SECID0EFZPM"><title>Diagnosis.</title><p>
                    <italic><tp:taxon-name><tp:taxon-name-part taxon-name-part-type="genus" reg="Torrenticola">Torrenticola</tp:taxon-name-part> <tp:taxon-name-part taxon-name-part-type="species" reg="kittatinniana">kittatinniana</tp:taxon-name-part></tp:taxon-name></italic> are similar to other members of the <tp:taxon-name><tp:taxon-name-part taxon-name-part-type="genus" reg="Rusetria">Rusetria</tp:taxon-name-part></tp:taxon-name> “4-Plate” group (<italic><tp:taxon-name><tp:taxon-name-part taxon-name-part-type="genus" reg="Torrenticola">T.</tp:taxon-name-part> <tp:taxon-name-part taxon-name-part-type="species" reg="dunni">dunni</tp:taxon-name-part></tp:taxon-name></italic>, <italic><tp:taxon-name><tp:taxon-name-part taxon-name-part-type="genus" reg="Torrenticola">T.</tp:taxon-name-part> <tp:taxon-name-part taxon-name-part-type="species" reg="glomerabilis">glomerabilis</tp:taxon-name-part></tp:taxon-name></italic>, <italic><tp:taxon-name><tp:taxon-name-part taxon-name-part-type="genus" reg="Torrenticola">T.</tp:taxon-name-part> <tp:taxon-name-part taxon-name-part-type="species" reg="pollani">pollani</tp:taxon-name-part></tp:taxon-name></italic>, <italic><tp:taxon-name><tp:taxon-name-part taxon-name-part-type="genus" reg="Torrenticola">T.</tp:taxon-name-part> <tp:taxon-name-part taxon-name-part-type="species" reg="rufoalba">rufoalba</tp:taxon-name-part></tp:taxon-name></italic> and <italic><tp:taxon-name><tp:taxon-name-part taxon-name-part-type="genus" reg="Torrenticola">T.</tp:taxon-name-part> <tp:taxon-name-part taxon-name-part-type="species" reg="shubini">shubini</tp:taxon-name-part></tp:taxon-name></italic>) and <italic><tp:taxon-name><tp:taxon-name-part taxon-name-part-type="genus" reg="Torrenticola">T.</tp:taxon-name-part> <tp:taxon-name-part taxon-name-part-type="species" reg="skvarlai">skvarlai</tp:taxon-name-part></tp:taxon-name></italic> in having anterio-lateral platelets free from the dorsal plate, dorsal coloration separated into anterior and posterior portions, and indistinct hind coxal margins. Female <italic><tp:taxon-name><tp:taxon-name-part taxon-name-part-type="genus" reg="Torrenticola">T.</tp:taxon-name-part> <tp:taxon-name-part taxon-name-part-type="species" reg="kittatinniana">kittatinniana</tp:taxon-name-part></tp:taxon-name></italic> can be differentiated from female <italic><tp:taxon-name><tp:taxon-name-part taxon-name-part-type="genus" reg="Torrenticola">T.</tp:taxon-name-part> <tp:taxon-name-part taxon-name-part-type="species" reg="dunni">dunni</tp:taxon-name-part></tp:taxon-name></italic> by having shorter pedipalpal genua (64 in <italic><tp:taxon-name><tp:taxon-name-part taxon-name-part-type="genus" reg="Torrenticola">T.</tp:taxon-name-part> <tp:taxon-name-part taxon-name-part-type="species" reg="kittatinniana">kittatinniana</tp:taxon-name-part></tp:taxon-name></italic>, 70–75 in <italic><tp:taxon-name><tp:taxon-name-part taxon-name-part-type="genus" reg="Torrenticola">T.</tp:taxon-name-part> <tp:taxon-name-part taxon-name-part-type="species" reg="dunni">dunni</tp:taxon-name-part></tp:taxon-name></italic>); a shorter subcapitulum (ventral length = 310 in <italic><tp:taxon-name><tp:taxon-name-part taxon-name-part-type="genus" reg="Torrenticola">T.</tp:taxon-name-part> <tp:taxon-name-part taxon-name-part-type="species" reg="kittatinniana">kittatinniana</tp:taxon-name-part></tp:taxon-name></italic>, 330–355 in <italic><tp:taxon-name><tp:taxon-name-part taxon-name-part-type="genus" reg="Torrenticola">T.</tp:taxon-name-part> <tp:taxon-name-part taxon-name-part-type="species" reg="dunni">dunni</tp:taxon-name-part></tp:taxon-name></italic>); and stockier anterio-medial platelets (length/width = 2.83 in <italic><tp:taxon-name><tp:taxon-name-part taxon-name-part-type="genus" reg="Torrenticola">T.</tp:taxon-name-part> <tp:taxon-name-part taxon-name-part-type="species" reg="kittatinniana">kittatinniana</tp:taxon-name-part></tp:taxon-name></italic>, 2.33–2.54 in <italic><tp:taxon-name><tp:taxon-name-part taxon-name-part-type="genus" reg="Torrenticola">T.</tp:taxon-name-part> <tp:taxon-name-part taxon-name-part-type="species" reg="dunni">dunni</tp:taxon-name-part></tp:taxon-name></italic>). Male <italic><tp:taxon-name><tp:taxon-name-part taxon-name-part-type="genus" reg="Torrenticola">T.</tp:taxon-name-part> <tp:taxon-name-part taxon-name-part-type="species" reg="kittatinniana">kittatinniana</tp:taxon-name-part></tp:taxon-name></italic> can be differentiated from male <italic><tp:taxon-name><tp:taxon-name-part taxon-name-part-type="genus" reg="Torrenticola">T.</tp:taxon-name-part> <tp:taxon-name-part taxon-name-part-type="species" reg="dunni">dunni</tp:taxon-name-part></tp:taxon-name></italic> by having a shorter anterior venter (235 in <italic><tp:taxon-name><tp:taxon-name-part taxon-name-part-type="genus" reg="Torrenticola">T.</tp:taxon-name-part> <tp:taxon-name-part taxon-name-part-type="species" reg="kittatinniana">kittatinniana</tp:taxon-name-part></tp:taxon-name></italic>, 277–285 in <italic><tp:taxon-name><tp:taxon-name-part taxon-name-part-type="genus" reg="Torrenticola">T.</tp:taxon-name-part> <tp:taxon-name-part taxon-name-part-type="species" reg="dunni">dunni</tp:taxon-name-part></tp:taxon-name></italic>) and thinner dorsum (340 in <italic><tp:taxon-name><tp:taxon-name-part taxon-name-part-type="genus" reg="Torrenticola">T.</tp:taxon-name-part> <tp:taxon-name-part taxon-name-part-type="species" reg="kittatinniana">kittatinniana</tp:taxon-name-part></tp:taxon-name></italic>, 350–370 in <italic><tp:taxon-name><tp:taxon-name-part taxon-name-part-type="genus" reg="Torrenticola">T.</tp:taxon-name-part> <tp:taxon-name-part taxon-name-part-type="species" reg="dunni">dunni</tp:taxon-name-part></tp:taxon-name></italic>). <italic><tp:taxon-name><tp:taxon-name-part taxon-name-part-type="genus" reg="Torrenticola">T.</tp:taxon-name-part> <tp:taxon-name-part taxon-name-part-type="species" reg="kittatinniana">kittatinniana</tp:taxon-name-part></tp:taxon-name></italic> can be differentiated from <italic><tp:taxon-name><tp:taxon-name-part taxon-name-part-type="genus" reg="Torrenticola">T.</tp:taxon-name-part> <tp:taxon-name-part taxon-name-part-type="species" reg="pollani">pollani</tp:taxon-name-part></tp:taxon-name></italic> by having a stockier rostrum (length/width = 2.71–3.16 in <italic><tp:taxon-name><tp:taxon-name-part taxon-name-part-type="genus" reg="Torrenticola">T.</tp:taxon-name-part> <tp:taxon-name-part taxon-name-part-type="species" reg="kittatinniana">kittatinniana</tp:taxon-name-part></tp:taxon-name></italic>, 3.27–3.82 in <italic><tp:taxon-name><tp:taxon-name-part taxon-name-part-type="genus" reg="Torrenticola">T.</tp:taxon-name-part> <tp:taxon-name-part taxon-name-part-type="species" reg="pollani">pollani</tp:taxon-name-part></tp:taxon-name></italic>) and stockier tibiae (length/width ♀ = 3.3 in <italic><tp:taxon-name><tp:taxon-name-part taxon-name-part-type="genus" reg="Torrenticola">T.</tp:taxon-name-part> <tp:taxon-name-part taxon-name-part-type="species" reg="kittatinniana">kittatinniana</tp:taxon-name-part></tp:taxon-name></italic>, 3.8–4.2 in <italic><tp:taxon-name><tp:taxon-name-part taxon-name-part-type="genus" reg="Torrenticola">T.</tp:taxon-name-part> <tp:taxon-name-part taxon-name-part-type="species" reg="pollani">pollani</tp:taxon-name-part></tp:taxon-name></italic>; ♂ = 2.80 in <italic><tp:taxon-name><tp:taxon-name-part taxon-name-part-type="genus" reg="Torrenticola">T.</tp:taxon-name-part> <tp:taxon-name-part taxon-name-part-type="species" reg="kittatinniana">kittatinniana</tp:taxon-name-part></tp:taxon-name></italic>, 3.4–3.8 in <italic><tp:taxon-name><tp:taxon-name-part taxon-name-part-type="genus" reg="Torrenticola">T.</tp:taxon-name-part> <tp:taxon-name-part taxon-name-part-type="species" reg="pollani">pollani</tp:taxon-name-part></tp:taxon-name></italic>). Female <italic><tp:taxon-name><tp:taxon-name-part taxon-name-part-type="genus" reg="Torrenticola">T.</tp:taxon-name-part> <tp:taxon-name-part taxon-name-part-type="species" reg="kittatinniana">kittatinniana</tp:taxon-name-part></tp:taxon-name></italic> can be differentiated from female <italic><tp:taxon-name><tp:taxon-name-part taxon-name-part-type="genus" reg="Torrenticola">T.</tp:taxon-name-part> <tp:taxon-name-part taxon-name-part-type="species" reg="shubini">shubini</tp:taxon-name-part></tp:taxon-name></italic> by having a more elongate rostrum (length/width = 3.16 in <italic><tp:taxon-name><tp:taxon-name-part taxon-name-part-type="genus" reg="Torrenticola">T.</tp:taxon-name-part> <tp:taxon-name-part taxon-name-part-type="species" reg="kittatinniana">kittatinniana</tp:taxon-name-part></tp:taxon-name></italic>, 2.5–2.7 in <italic><tp:taxon-name><tp:taxon-name-part taxon-name-part-type="genus" reg="Torrenticola">T.</tp:taxon-name-part> <tp:taxon-name-part taxon-name-part-type="species" reg="shubini">shubini</tp:taxon-name-part></tp:taxon-name></italic>) and a shorter subcapitulum (125 in <italic><tp:taxon-name><tp:taxon-name-part taxon-name-part-type="genus" reg="Torrenticola">T.</tp:taxon-name-part> <tp:taxon-name-part taxon-name-part-type="species" reg="kittatinniana">kittatinniana</tp:taxon-name-part></tp:taxon-name></italic>, 140–145 in <italic><tp:taxon-name><tp:taxon-name-part taxon-name-part-type="genus" reg="Torrenticola">T.</tp:taxon-name-part> <tp:taxon-name-part taxon-name-part-type="species" reg="shubini">shubini</tp:taxon-name-part></tp:taxon-name></italic>). Male <italic><tp:taxon-name><tp:taxon-name-part taxon-name-part-type="genus" reg="Torrenticola">T.</tp:taxon-name-part> <tp:taxon-name-part taxon-name-part-type="species" reg="kittatinniana">kittatinniana</tp:taxon-name-part></tp:taxon-name></italic> can be differentiated from male <italic><tp:taxon-name><tp:taxon-name-part taxon-name-part-type="genus" reg="Torrenticola">T.</tp:taxon-name-part> <tp:taxon-name-part taxon-name-part-type="species" reg="shubini">shubini</tp:taxon-name-part></tp:taxon-name></italic> by having a longer dorsum (500 in <italic><tp:taxon-name><tp:taxon-name-part taxon-name-part-type="genus" reg="Torrenticola">T.</tp:taxon-name-part> <tp:taxon-name-part taxon-name-part-type="species" reg="kittatinniana">kittatinniana</tp:taxon-name-part></tp:taxon-name></italic>, 400–465 in <italic><tp:taxon-name><tp:taxon-name-part taxon-name-part-type="genus" reg="Torrenticola">T.</tp:taxon-name-part> <tp:taxon-name-part taxon-name-part-type="species" reg="shubini">shubini</tp:taxon-name-part></tp:taxon-name></italic>) and a longer genital field (115 in <italic><tp:taxon-name><tp:taxon-name-part taxon-name-part-type="genus" reg="Torrenticola">T.</tp:taxon-name-part> <tp:taxon-name-part taxon-name-part-type="species" reg="kittatinniana">kittatinniana</tp:taxon-name-part></tp:taxon-name></italic>, 90–108 in <italic><tp:taxon-name><tp:taxon-name-part taxon-name-part-type="genus" reg="Torrenticola">T.</tp:taxon-name-part> <tp:taxon-name-part taxon-name-part-type="species" reg="shubini">shubini</tp:taxon-name-part></tp:taxon-name></italic>). <italic><tp:taxon-name><tp:taxon-name-part taxon-name-part-type="genus" reg="Torrenticola">T.</tp:taxon-name-part> <tp:taxon-name-part taxon-name-part-type="species" reg="kittatinniana">kittatinniana</tp:taxon-name-part></tp:taxon-name></italic> can be differentiated from <italic><tp:taxon-name><tp:taxon-name-part taxon-name-part-type="genus" reg="Torrenticola">T.</tp:taxon-name-part> <tp:taxon-name-part taxon-name-part-type="species" reg="glomerabilis">glomerabilis</tp:taxon-name-part></tp:taxon-name></italic> by having Dgl-4 closer to the dorsal edge (dorsal width/distance between Dgl-4 = 1.2–1.4 in <italic><tp:taxon-name><tp:taxon-name-part taxon-name-part-type="genus" reg="Torrenticola">T.</tp:taxon-name-part> <tp:taxon-name-part taxon-name-part-type="species" reg="kittatinniana">kittatinniana</tp:taxon-name-part></tp:taxon-name></italic>, 1.5–1.7 in <italic><tp:taxon-name><tp:taxon-name-part taxon-name-part-type="genus" reg="Torrenticola">T.</tp:taxon-name-part> <tp:taxon-name-part taxon-name-part-type="species" reg="glomerabilis">glomerabilis</tp:taxon-name-part></tp:taxon-name></italic>) and stockier tibiae (length/width ♀ = 3.3 in <italic><tp:taxon-name><tp:taxon-name-part taxon-name-part-type="genus" reg="Torrenticola">T.</tp:taxon-name-part> <tp:taxon-name-part taxon-name-part-type="species" reg="kittatinniana">kittatinniana</tp:taxon-name-part></tp:taxon-name></italic>, 4.11–4.5 in <italic><tp:taxon-name><tp:taxon-name-part taxon-name-part-type="genus" reg="Torrenticola">T.</tp:taxon-name-part> <tp:taxon-name-part taxon-name-part-type="species" reg="glomerabilis">glomerabilis</tp:taxon-name-part></tp:taxon-name></italic>; ♂ = 2.8 in <italic><tp:taxon-name><tp:taxon-name-part taxon-name-part-type="genus" reg="Torrenticola">T.</tp:taxon-name-part> <tp:taxon-name-part taxon-name-part-type="species" reg="kittatinniana">kittatinniana</tp:taxon-name-part></tp:taxon-name></italic>, 3.5–4.4 in <italic><tp:taxon-name><tp:taxon-name-part taxon-name-part-type="genus" reg="Torrenticola">T.</tp:taxon-name-part> <tp:taxon-name-part taxon-name-part-type="species" reg="glomerabilis">glomerabilis</tp:taxon-name-part></tp:taxon-name></italic>). <italic><tp:taxon-name><tp:taxon-name-part taxon-name-part-type="genus" reg="Torrenticola">T.</tp:taxon-name-part> <tp:taxon-name-part taxon-name-part-type="species" reg="kittatinniana">kittatinniana</tp:taxon-name-part></tp:taxon-name></italic> can be differentiated from <italic><tp:taxon-name><tp:taxon-name-part taxon-name-part-type="genus" reg="Torrenticola">T.</tp:taxon-name-part> <tp:taxon-name-part taxon-name-part-type="species" reg="rufoalba">rufoalba</tp:taxon-name-part></tp:taxon-name></italic> by having a longer dorsum (♀ = 640 in <italic><tp:taxon-name><tp:taxon-name-part taxon-name-part-type="genus" reg="Torrenticola">T.</tp:taxon-name-part> <tp:taxon-name-part taxon-name-part-type="species" reg="kittatinniana">kittatinniana</tp:taxon-name-part></tp:taxon-name></italic>, 550 in <italic><tp:taxon-name><tp:taxon-name-part taxon-name-part-type="genus" reg="Torrenticola">T.</tp:taxon-name-part> <tp:taxon-name-part taxon-name-part-type="species" reg="rufoalba">rufoalba</tp:taxon-name-part></tp:taxon-name></italic>; ♂ = 500 in <italic><tp:taxon-name><tp:taxon-name-part taxon-name-part-type="genus" reg="Torrenticola">T.</tp:taxon-name-part> <tp:taxon-name-part taxon-name-part-type="species" reg="kittatinniana">kittatinniana</tp:taxon-name-part></tp:taxon-name></italic>, 440 in <italic><tp:taxon-name><tp:taxon-name-part taxon-name-part-type="genus" reg="Torrenticola">T.</tp:taxon-name-part> <tp:taxon-name-part taxon-name-part-type="species" reg="rufoalba">rufoalba</tp:taxon-name-part></tp:taxon-name></italic>) and more elongate anterio-medial platelets (length/width = 2.83–2.88 in <italic><tp:taxon-name><tp:taxon-name-part taxon-name-part-type="genus" reg="Torrenticola">T.</tp:taxon-name-part> <tp:taxon-name-part taxon-name-part-type="species" reg="kittatinniana">kittatinniana</tp:taxon-name-part></tp:taxon-name></italic>, 2.45–2.61 in <italic><tp:taxon-name><tp:taxon-name-part taxon-name-part-type="genus" reg="Torrenticola">T.</tp:taxon-name-part> <tp:taxon-name-part taxon-name-part-type="species" reg="rufoalba">rufoalba</tp:taxon-name-part></tp:taxon-name></italic>). Additionally, male <italic><tp:taxon-name><tp:taxon-name-part taxon-name-part-type="genus" reg="Torrenticola">T.</tp:taxon-name-part> <tp:taxon-name-part taxon-name-part-type="species" reg="kittatinniana">kittatinniana</tp:taxon-name-part></tp:taxon-name></italic> have a longer anterior venter (235 in <italic><tp:taxon-name><tp:taxon-name-part taxon-name-part-type="genus" reg="Torrenticola">T.</tp:taxon-name-part> <tp:taxon-name-part taxon-name-part-type="species" reg="kittatinniana">kittatinniana</tp:taxon-name-part></tp:taxon-name></italic>, 195 in <italic><tp:taxon-name><tp:taxon-name-part taxon-name-part-type="genus" reg="Torrenticola">T.</tp:taxon-name-part> <tp:taxon-name-part taxon-name-part-type="species" reg="rufoalba">rufoalba</tp:taxon-name-part></tp:taxon-name></italic>). <italic><tp:taxon-name><tp:taxon-name-part taxon-name-part-type="genus" reg="Torrenticola">T.</tp:taxon-name-part> <tp:taxon-name-part taxon-name-part-type="species" reg="kittatinniana">kittatinniana</tp:taxon-name-part></tp:taxon-name></italic> can be differentiated from <italic><tp:taxon-name><tp:taxon-name-part taxon-name-part-type="genus" reg="Torrenticola">T.</tp:taxon-name-part> <tp:taxon-name-part taxon-name-part-type="species" reg="skvarlai">skvarlai</tp:taxon-name-part></tp:taxon-name></italic> by having a conical pedipalpal femoral tubercle, whereas <italic><tp:taxon-name><tp:taxon-name-part taxon-name-part-type="genus" reg="Torrenticola">T.</tp:taxon-name-part> <tp:taxon-name-part taxon-name-part-type="species" reg="skvarlai">skvarlai</tp:taxon-name-part></tp:taxon-name></italic> has a broad and flat pedipalpal femoral tubercle, and by having a longer anterior venter (♀ = 165 in <italic><tp:taxon-name><tp:taxon-name-part taxon-name-part-type="genus" reg="Torrenticola">T.</tp:taxon-name-part> <tp:taxon-name-part taxon-name-part-type="species" reg="kittatinniana">kittatinniana</tp:taxon-name-part></tp:taxon-name></italic>, 140–152.5 in <italic><tp:taxon-name><tp:taxon-name-part taxon-name-part-type="genus" reg="Torrenticola">T.</tp:taxon-name-part> <tp:taxon-name-part taxon-name-part-type="species" reg="skvarlai">skvarlai</tp:taxon-name-part></tp:taxon-name></italic>; ♂ = 235 in <italic><tp:taxon-name><tp:taxon-name-part taxon-name-part-type="genus" reg="Torrenticola">T.</tp:taxon-name-part> <tp:taxon-name-part taxon-name-part-type="species" reg="kittatinniana">kittatinniana</tp:taxon-name-part></tp:taxon-name></italic>, 177.5–205 in <italic><tp:taxon-name><tp:taxon-name-part taxon-name-part-type="genus" reg="Torrenticola">T.</tp:taxon-name-part> <tp:taxon-name-part taxon-name-part-type="species" reg="skvarlai">skvarlai</tp:taxon-name-part></tp:taxon-name></italic>).</p></tp:treatment-sec><tp:treatment-sec sec-type="description" id="SECID0ETQAO"><title>Re-description.</title><p>
                    <bold>Female (Figure <xref ref-type="fig" rid="F115">115</xref>)</bold> (n = 1) (allotype only) with characters of the genus with following specifications.</p><p>
                    <bold>Dorsum</bold> — (550 long; 400 wide) ovoid with purple coloration separated into anterior and posterior portions bordered with orange. Anterio-medial platelets (107.5 long; 41.25 wide). Anterio-lateral platelets (168.75 long; 55 wide) free from dorsal plate. Dgl-4 much closer to the edge of the dorsum than to the muscle scars (distance between Dgl-4 255). Dorsal plate proportions: dorsum length/width 1.38; dorsal width/distance between Dgl-4 1.57; anterio-medial platelet length/width 2.61; anterio-lateral platelet length/width 3.07; anterio-lateral/anterio-medial length 1.57.</p><p>
                    <bold>Gnathosoma— Subcapitulum</bold> (310 long (ventral); 235 long (dorsal); 127.5 tall) colorless. Rostrum (130 long; 42.5 wide). Chelicerae (315 long) with curved fangs (62.5 long). Subcapitular proportions: ventral length/height 2.43; rostrum length/width 3.06. <bold>Pedipalps</bold> with tuberculate ventral extensions on femora and genua. Palpomeres: trochanter (42.5 long); femur (115 long); genu (65 long); tibia (87.5 long; 25 wide); tarsus (17.5 long). Palpomere proportions: femur/genu 1.77; tibia/femur 0.76; tibia length/width 3.50.</p><p>
                    <bold>Venter</bold> — (640 long; 450 wide) mostly colorless with faint purple coloration in areas surrounding coxae. Gnathosomal bay (142.5 long; 92.5 wide). Cxgl-4 subapical. <bold>Medial suture</bold> (17.5 long). <bold>Genital plates</bold> (167.5 long; 155 wide). Additional measurements: Cx-1 (125 long (total); 125 long (medial)); Cx-3 (335 wide); anterior venter (155 long). Ventral proportions: gnathosomal bay length/width 1.54; anterior venter/genital field length 0.93; anterior venter length/genital field width 1.00; anterior venter/medial suture 8.86.</p><p>
                    <bold>Male (Figure <xref ref-type="fig" rid="F116">116</xref>)</bold> (n = 1) (holotype only) with characters of the genus with following specifications.</p><p>
                    <bold>Dorsum</bold> — (500 long; 340 wide) ovoid with purple coloration separated into anterior and posterior portions bordered with orange. Anterio-medial platelets (90 long; 31.25 wide). Anterio-lateral platelets (140 long; 47.5 wide) free from dorsal plate. Dgl-4 much closer to the edge of the dorsum than to the muscle scars (distance between Dgl-4 280). Dorsal plate proportions: dorsum length/width 1.47; dorsal width/distance between Dgl-4 1.21; anterio-medial platelet length/width 2.88; anterio-lateral platelet length/width 2.95; anterio-lateral/anterio-medial length 1.56.</p><p>
                    <bold>Gnathosoma — Subcapitulum</bold> (237.5 long (ventral); 180 long (dorsal); 100 tall) colorless. Rostrum (95 long; 35 wide). Chelicerae (222.5 long) with curved fangs (45 long). Subcapitular proportions: ventral length/height 2.38; rostrum length/width 2.71. <bold>Pedipalps</bold> with tuberculate ventral extensions on femora and genua. Palpomeres: trochanter (37.5 long); femur (87.5 long); genu (57.5 long); tibia (70 long; 25 wide); tarsus (17.5 long). Palpomere proportions: femur/genu 1.52; tibia/femur 0.80; tibia length/width 2.80.</p><p>
                    <bold>Venter</bold> — (600 long; 435 wide) mostly colorless with faint purple coloration in areas surrounding coxae. Gnathosomal bay (107.5 long; 72.5) wide). Cxgl-4 subapical. <bold>Medial suture</bold> (102.5 long). <bold>Genital plates</bold> (115 long; 82.5 wide). Additional measurements: Cx-1 (235 long (total); 125 long (medial)); Cx-3 (285 wide); anterior venter (235 long). Ventral proportions: gnathosomal bay length/width 1.48; anterior venter/genital field length 2.04; anterior venter length/genital field width 2.85; anterior venter/medial suture 2.29.</p><p>
                    <bold>Immatures</bold> unknown.</p></tp:treatment-sec><tp:treatment-sec sec-type="etymology" id="SECID0ERSAO"><title>Etymology.</title><p>
                    <xref ref-type="bibr" rid="B13">Habeeb (1955)</xref> did not specify an explanation for the specific epithet (<italic><tp:taxon-name><tp:taxon-name-part taxon-name-part-type="species" reg="kittatinniana">kittatinniana</tp:taxon-name-part></tp:taxon-name></italic>). However, we suspect it refers to the type locality, which is located in the Great Kittatinny Valley, which is named for Kittatinny Mountain in northwestern New Jersey, a northern extension of the Appalachian Ridge and Valley province.</p></tp:treatment-sec><tp:treatment-sec sec-type="distribution" id="SECID0EFTAO"><title>Distribution.</title><p>Northern New Jersey (Figure <xref ref-type="fig" rid="F114">114</xref>).</p><fig id="F114" position="float" orientation="portrait"><label>Figure 114.</label><caption><p>
          <italic><tp:taxon-name><tp:taxon-name-part taxon-name-part-type="genus" reg="Torrenticola">Torrenticola</tp:taxon-name-part> <tp:taxon-name-part taxon-name-part-type="species" reg="kittatinniana">kittatinniana</tp:taxon-name-part></tp:taxon-name></italic> distribution.</p></caption><graphic xmlns:xlink="http://www.w3.org/1999/xlink" xlink:href="zookeys-701-001-g114.jpg" position="float" orientation="portrait" xlink:type="simple" id="oo_157133.jpg"/></fig><fig id="F115" position="float" orientation="portrait"><label>Figure 115.</label><caption><p>
          <italic><tp:taxon-name><tp:taxon-name-part taxon-name-part-type="genus" reg="Torrenticola">Torrenticola</tp:taxon-name-part> <tp:taxon-name-part taxon-name-part-type="species" reg="kittatinniana">kittatinniana</tp:taxon-name-part></tp:taxon-name></italic> female: <bold>A</bold> dorsal plates <bold>B</bold> venter (legs removed) <bold>C</bold> subcapitulum <bold>D</bold> pedipalp (setae not accurately depicted). Scale = 100 µm.</p></caption><graphic xmlns:xlink="http://www.w3.org/1999/xlink" xlink:href="zookeys-701-001-g115.jpg" position="float" orientation="portrait" xlink:type="simple" id="oo_157134.jpg"/></fig><fig id="F116" position="float" orientation="portrait"><label>Figure 116.</label><caption><p>
          <italic><tp:taxon-name><tp:taxon-name-part taxon-name-part-type="genus" reg="Torrenticola">Torrenticola</tp:taxon-name-part> <tp:taxon-name-part taxon-name-part-type="species" reg="kittatinniana">kittatinniana</tp:taxon-name-part></tp:taxon-name></italic> male: <bold>A</bold> dorsal plates <bold>B</bold> venter (legs removed) <bold>C</bold> subcapitulum <bold>D</bold> pedipalp (setae not accurately depicted). Scale = 100 µm.</p></caption><graphic xmlns:xlink="http://www.w3.org/1999/xlink" xlink:href="zookeys-701-001-g116.jpg" position="float" orientation="portrait" xlink:type="simple" id="oo_157135.jpg"/></fig></tp:treatment-sec><tp:treatment-sec sec-type="remarks" id="SECID0EHWAO"><title>Remarks.</title><p>Unfortunately, we were unable to acquire more specimens of <italic><tp:taxon-name><tp:taxon-name-part taxon-name-part-type="genus" reg="Torrenticola">Torrenticola</tp:taxon-name-part> <tp:taxon-name-part taxon-name-part-type="species" reg="kittatinniana">kittatinniana</tp:taxon-name-part></tp:taxon-name></italic> and therefore this species is not included in our phylogenetic analyses. We were able to examine the type specimens. Based upon overall similarity, fusion of the posterio-lateral platelets with the dorsal plate, and distribution, this species clearly groups with other members of the <tp:taxon-name><tp:taxon-name-part taxon-name-part-type="genus" reg="Rusetria">Rusetria</tp:taxon-name-part></tp:taxon-name> Complex and we are able to place it within the Eastern 4-Plate Identification Group.</p></tp:treatment-sec><ref-list><ref id="B13"><mixed-citation xmlns:xlink="http://www.w3.org/1999/xlink" xlink:type="simple">
          <person-group><name name-style="western"><surname>Habeeb</surname><given-names>H</given-names></name></person-group> (<year>1955</year>) North American <tp:taxon-name><tp:taxon-name-part taxon-name-part-type="above-genus">Hydrachnellae</tp:taxon-name-part></tp:taxon-name> XXXV-XXXVI. Leaflets of Acadian Biology 8: 1–4.</mixed-citation></ref></ref-list></tp:taxon-treatment>
