# Supplementary material for: Revision of torrent mites (Parasitengona, Torrenticolidae, Torrenticola) of the United States and Canada: 90 descriptions, molecular phylogenetics, and a key to species
Source: Zookeys. 2017 Sep 21;(701):1–496. doi: 10.3897/zookeys.701.13261 (PMC5674090; doi:10.3897/zookeys.701.13261)
Supplement: XML Treatment for Torrenticola kringi [file zookeys.701.13261-treatment35.xml]

<!DOCTYPE tp:taxon-treatment
  PUBLIC "-//TaxonX//DTD Taxonomic Treatment Publishing DTD v0 20100105//EN" "tax-treatment-NSO.dtd">
<tp:taxon-treatment xmlns:tp="http://www.plazi.org/taxpub"><tp:treatment-meta><kwd-group><label>Taxon classification</label><kwd><named-content xmlns:xlink="http://www.w3.org/1999/xlink" content-type="kingdom">Animalia</named-content></kwd><kwd><named-content xmlns:xlink="http://www.w3.org/1999/xlink" content-type="order">Trombidiformes</named-content></kwd><kwd><named-content xmlns:xlink="http://www.w3.org/1999/xlink" content-type="family">Torrenticolidae</named-content></kwd></kwd-group><mixed-citation publication-type="journal"><person-group><name><surname>Fisher</surname><given-names>J. Ray</given-names></name><name><surname>Fisher</surname><given-names>Danielle M.</given-names></name><name><surname>Skvarla</surname><given-names>Michael J.</given-names></name><name><surname>Nelson</surname><given-names>Whitney A.</given-names></name><name><surname>Dowling</surname><given-names>Ashley P.G.</given-names></name></person-group><article-title>Revision of torrent mites (<tp:taxon-name><tp:taxon-name-part taxon-name-part-type="clade">Parasitengona</tp:taxon-name-part></tp:taxon-name>, <tp:taxon-name><tp:taxon-name-part taxon-name-part-type="family">Torrenticolidae</tp:taxon-name-part></tp:taxon-name>, <italic><tp:taxon-name><tp:taxon-name-part taxon-name-part-type="genus" reg="Torrenticola">Torrenticola</tp:taxon-name-part></tp:taxon-name></italic>) of the United States and Canada: 90 descriptions, molecular phylogenetics, and a key to species</article-title><source>Zookeys</source><day>21</day><month>9</month><year>2017</year><volume>2017</volume><issue>701</issue><fpage>1</fpage><lpage>496</lpage><pub-id pub-id-type="doi">10.3897/zookeys.701.13261</pub-id></mixed-citation></tp:treatment-meta><tp:nomenclature><tp:taxon-name>
                    <tp:taxon-name-part taxon-name-part-type="genus" reg="Torrenticola">Torrenticola</tp:taxon-name-part>
                    <tp:taxon-name-part taxon-name-part-type="species" reg="kringi">kringi</tp:taxon-name-part>
                    <object-id xmlns:xlink="http://www.w3.org/1999/xlink" content-type="zoobank" xlink:type="simple">http://zoobank.org/C5724C7A-F8A6-4E6F-9F34-8B08DB3E99DB</object-id>
                  </tp:taxon-name><tp:taxon-authority>Fisher &amp; Dowling</tp:taxon-authority><tp:taxon-status xmlns:xlink="http://www.w3.org/1999/xlink" xlink:type="simple">sp. n.</tp:taxon-status></tp:nomenclature><tp:treatment-sec sec-type="material" id="SECID0EGYAO"><title>Material examined.</title><p>HOLOTYPE (♀): from USA, Texas, Tyler County, Spurger; beside Farm Road 1013, 8.2 km west of Rt. 92, (<named-content xmlns:xlink="http://www.w3.org/1999/xlink" content-type="dwc:verbatimCoordinates" xlink:type="simple"><named-content content-type="geo-json" specific-use="{&#34;type&#34;:&#34;Point&#34;,&#34;coordinates&#34;:[-94.254167,30.694722]}" id="NCID0EPYAO" xlink:type="simple">30°41'41"N, 94°15'15"W</named-content></named-content>), 30 September 1994, by IM Smith, IMS940027A.</p><p>PARATYPES (4 ♀; 5 ♂): <bold>Texas, USA</bold>: 1 ♂ (ALLOTYPE) from Tyler County, Spurger; beside Farm Road 1013, 8.2 km west of Rt. 92, (<named-content xmlns:xlink="http://www.w3.org/1999/xlink" content-type="dwc:verbatimCoordinates" xlink:type="simple"><named-content content-type="geo-json" specific-use="{&#34;type&#34;:&#34;Point&#34;,&#34;coordinates&#34;:[-94.254167,30.694722]}" id="NCID0E2YAO" xlink:type="simple">30°41'41"N, 94°15'15"W</named-content></named-content>), 30 September 1994, by IM Smith, IMS940027A • 4 ♀ and 4 ♂ from Tyler, Spurger; beside Farm Road 1013, 8.2 km west of Rt. 92, (<named-content xmlns:xlink="http://www.w3.org/1999/xlink" content-type="dwc:verbatimCoordinates" xlink:type="simple"><named-content content-type="geo-json" specific-use="{&#34;type&#34;:&#34;Point&#34;,&#34;coordinates&#34;:[-94.254167,30.694722]}" id="NCID0EDZAO" xlink:type="simple">30°41'41"N, 94°15'15"W</named-content></named-content>), 30 September 1994, by IM Smith, IMS940027A.</p></tp:treatment-sec><tp:treatment-sec sec-type="Type deposition" id="SECID0EIZAO"><title>Type deposition.</title><p>Holotype (♀), allotype (♂), and some paratypes (2 ♀; 2 ♂) deposited in the <named-content xmlns:xlink="http://www.w3.org/1999/xlink" content-type="dwc:institutional_code" xlink:type="simple">CNC</named-content>; other paratypes (2 ♀; 2 ♂) deposited in the <named-content xmlns:xlink="http://www.w3.org/1999/xlink" content-type="dwc:institutional_code" xlink:type="simple">ACUA</named-content>.</p></tp:treatment-sec><tp:treatment-sec sec-type="diagnosis" id="SECID0EYZAO"><title>Diagnosis.</title><p>
                    <italic><tp:taxon-name><tp:taxon-name-part taxon-name-part-type="genus" reg="Torrenticola">Torrenticola</tp:taxon-name-part> <tp:taxon-name-part taxon-name-part-type="species" reg="kringi">kringi</tp:taxon-name-part></tp:taxon-name></italic> are similar to other members of the Tricolor Complex (<italic><tp:taxon-name><tp:taxon-name-part taxon-name-part-type="genus" reg="Torrenticola">T.</tp:taxon-name-part> <tp:taxon-name-part taxon-name-part-type="species" reg="bittikoferae">bittikoferae</tp:taxon-name-part></tp:taxon-name></italic>, <italic><tp:taxon-name><tp:taxon-name-part taxon-name-part-type="genus" reg="Torrenticola">T.</tp:taxon-name-part> <tp:taxon-name-part taxon-name-part-type="species" reg="hoosieri">hoosieri</tp:taxon-name-part></tp:taxon-name></italic>, <italic><tp:taxon-name><tp:taxon-name-part taxon-name-part-type="genus" reg="Torrenticola">T.</tp:taxon-name-part> <tp:taxon-name-part taxon-name-part-type="species" reg="larvata">larvata</tp:taxon-name-part></tp:taxon-name></italic>, <italic><tp:taxon-name><tp:taxon-name-part taxon-name-part-type="genus" reg="Torrenticola">T.</tp:taxon-name-part> <tp:taxon-name-part taxon-name-part-type="species" reg="pearsoni">pearsoni</tp:taxon-name-part></tp:taxon-name></italic>, <italic><tp:taxon-name><tp:taxon-name-part taxon-name-part-type="genus" reg="Torrenticola">T.</tp:taxon-name-part> <tp:taxon-name-part taxon-name-part-type="species" reg="olliei">olliei</tp:taxon-name-part></tp:taxon-name></italic>, <italic><tp:taxon-name><tp:taxon-name-part taxon-name-part-type="genus" reg="Torrenticola">T.</tp:taxon-name-part> <tp:taxon-name-part taxon-name-part-type="species" reg="sierrensis">sierrensis</tp:taxon-name-part></tp:taxon-name></italic>, <italic><tp:taxon-name><tp:taxon-name-part taxon-name-part-type="genus" reg="Torrenticola">T.</tp:taxon-name-part> <tp:taxon-name-part taxon-name-part-type="species" reg="tricolor">tricolor</tp:taxon-name-part></tp:taxon-name></italic>, <italic><tp:taxon-name><tp:taxon-name-part taxon-name-part-type="genus" reg="Torrenticola">T.</tp:taxon-name-part> <tp:taxon-name-part taxon-name-part-type="species" reg="trimaculata">trimaculata</tp:taxon-name-part></tp:taxon-name></italic>, <italic><tp:taxon-name><tp:taxon-name-part taxon-name-part-type="genus" reg="Torrenticola">T.</tp:taxon-name-part> <tp:taxon-name-part taxon-name-part-type="species" reg="unimaculata">unimaculata</tp:taxon-name-part></tp:taxon-name></italic>, <italic><tp:taxon-name><tp:taxon-name-part taxon-name-part-type="genus" reg="Torrenticola">T.</tp:taxon-name-part> <tp:taxon-name-part taxon-name-part-type="species" reg="cardia">cardia</tp:taxon-name-part></tp:taxon-name></italic>, <italic><tp:taxon-name><tp:taxon-name-part taxon-name-part-type="genus" reg="Torrenticola">T.</tp:taxon-name-part> <tp:taxon-name-part taxon-name-part-type="species" reg="dimorpha">dimorpha</tp:taxon-name-part></tp:taxon-name></italic>, and <italic><tp:taxon-name><tp:taxon-name-part taxon-name-part-type="genus" reg="Torrenticola">T.</tp:taxon-name-part> <tp:taxon-name-part taxon-name-part-type="species" reg="mohawk">mohawk</tp:taxon-name-part></tp:taxon-name></italic>) in having a short, conical rostrum. <italic><tp:taxon-name><tp:taxon-name-part taxon-name-part-type="genus" reg="Torrenticola">T.</tp:taxon-name-part> <tp:taxon-name-part taxon-name-part-type="species" reg="kringi">kringi</tp:taxon-name-part></tp:taxon-name></italic> can be differentiated from most <italic><tp:taxon-name><tp:taxon-name-part taxon-name-part-type="genus" reg="Torrenticola">Torrenticola</tp:taxon-name-part></tp:taxon-name></italic>, including other members of the Tricolor Complex, by having a distinct dorsal pattern of a large anterior dorsal spot. The only other species with this pattern is <italic><tp:taxon-name><tp:taxon-name-part taxon-name-part-type="genus" reg="Torrenticola">T.</tp:taxon-name-part> <tp:taxon-name-part taxon-name-part-type="species" reg="ululata">ululata</tp:taxon-name-part></tp:taxon-name></italic>, which, like all <tp:taxon-name><tp:taxon-name-part taxon-name-part-type="genus" reg="Rusetria">Rusetria</tp:taxon-name-part></tp:taxon-name> 2-Plates, have anterio-lateral platelets fused to the dorsal plate and <italic><tp:taxon-name><tp:taxon-name-part taxon-name-part-type="genus" reg="Torrenticola">T.</tp:taxon-name-part> <tp:taxon-name-part taxon-name-part-type="species" reg="unimaculata">unimaculata</tp:taxon-name-part></tp:taxon-name></italic>, which has a stockier rostrum (length/width = 2.6–3.2 in <italic><tp:taxon-name><tp:taxon-name-part taxon-name-part-type="genus" reg="Torrenticola">T.</tp:taxon-name-part> <tp:taxon-name-part taxon-name-part-type="species" reg="kringi">kringi</tp:taxon-name-part></tp:taxon-name></italic>, 1.9–2.2 in <italic><tp:taxon-name><tp:taxon-name-part taxon-name-part-type="genus" reg="Torrenticola">T.</tp:taxon-name-part> <tp:taxon-name-part taxon-name-part-type="species" reg="unimaculata">unimaculata</tp:taxon-name-part></tp:taxon-name></italic>). <italic><tp:taxon-name><tp:taxon-name-part taxon-name-part-type="genus" reg="Torrenticola">T.</tp:taxon-name-part> <tp:taxon-name-part taxon-name-part-type="species" reg="kringi">kringi</tp:taxon-name-part></tp:taxon-name></italic> are most similar to other members of the Tricolor Complex that have bold patterning (<italic><tp:taxon-name><tp:taxon-name-part taxon-name-part-type="genus" reg="Torrenticola">T.</tp:taxon-name-part> <tp:taxon-name-part taxon-name-part-type="species" reg="larvata">larvata</tp:taxon-name-part></tp:taxon-name></italic>, <italic><tp:taxon-name><tp:taxon-name-part taxon-name-part-type="genus" reg="Torrenticola">T.</tp:taxon-name-part> <tp:taxon-name-part taxon-name-part-type="species" reg="tricolor">tricolor</tp:taxon-name-part></tp:taxon-name></italic>, <italic><tp:taxon-name><tp:taxon-name-part taxon-name-part-type="genus" reg="Torrenticola">T.</tp:taxon-name-part> <tp:taxon-name-part taxon-name-part-type="species" reg="trimaculata">trimaculata</tp:taxon-name-part></tp:taxon-name></italic>, <italic><tp:taxon-name><tp:taxon-name-part taxon-name-part-type="genus" reg="Torrenticola">T.</tp:taxon-name-part> <tp:taxon-name-part taxon-name-part-type="species" reg="unimaculata">unimaculata</tp:taxon-name-part></tp:taxon-name></italic>, <italic><tp:taxon-name><tp:taxon-name-part taxon-name-part-type="genus" reg="Torrenticola">T.</tp:taxon-name-part> <tp:taxon-name-part taxon-name-part-type="species" reg="cardia">cardia</tp:taxon-name-part></tp:taxon-name></italic>, and <italic><tp:taxon-name><tp:taxon-name-part taxon-name-part-type="genus" reg="Torrenticola">T.</tp:taxon-name-part> <tp:taxon-name-part taxon-name-part-type="species" reg="mohawk">mohawk</tp:taxon-name-part></tp:taxon-name></italic>). <italic><tp:taxon-name><tp:taxon-name-part taxon-name-part-type="genus" reg="Torrenticola">T.</tp:taxon-name-part> <tp:taxon-name-part taxon-name-part-type="species" reg="kringi">kringi</tp:taxon-name-part></tp:taxon-name></italic> can be further differentiated from all other members of the Tricolor Complex by having a more elongate rostrum (length/width = 2.67–3.13 in <italic><tp:taxon-name><tp:taxon-name-part taxon-name-part-type="genus" reg="Torrenticola">T.</tp:taxon-name-part> <tp:taxon-name-part taxon-name-part-type="species" reg="kringi">kringi</tp:taxon-name-part></tp:taxon-name></italic>, 1.29–2.59).</p></tp:treatment-sec><tp:treatment-sec sec-type="description" id="SECID0EUDBO"><title>Description.</title><p>
                    <bold>Female (Figure <xref ref-type="fig" rid="F118">118</xref>)</bold> (n = 5) (holotype measurements in parentheses when available) with characters of the genus with following specifications.</p><p>
                    <bold>Dorsum</bold> — (550–580 (580) long; 460–500 (490) wide) circular with coloration restricted to a single dark spot anteriorly (occasionally extending medially), with an orange spot posterior to the dark spot. Anterio-medial platelets (125–145 (145) long; 60–70 (70) wide). Anterio-lateral platelets (160–185 (185) long; 65–75 (75) wide) free to dorsal plate. Dgl-4 much closer to the edge of the dorsum than to the muscle scars (distance between Dgl-4 335–365 (350)). Dorsal plate proportions: dorsum length/width 1.15–1.20 (1.18); dorsal width/distance between Dgl-4 1.26–1.46 (1.40); anterio-medial platelet length/width 2.00–2.25 (2.07); anterio-lateral platelet length/width 2.29–2.69 (2.47); anterio-lateral/anterio-medial length 1.19–1.40 (1.28).</p><p>
                    <bold>Gnathosoma — Subcapitulum</bold> (290–302.5 (300) long (ventral); 215–227.5 (227.5) long (dorsal); 117.5–125 (125) tall) colorless. Rostrum (120–130 (125) long; 40–45 (42.5) wide). Chelicerae (275–300 (290) long) with curved fangs (50–55 (50) long). Subcapitular proportions: ventral length/height 2.34–2.47 (2.40); rostrum length/width 2.67–3.13 (2.94). <bold>Pedipalps</bold> with tuberculate ventral extensions on femora and genua. Palpomeres: trochanter (40–42.5 (41.25) long); femur (107.5–112.5 (112.5) long); genu (72.5–77.5 (77.5) long); tibia (91.25–97.5 (96.25) long; 27.5–28.75 (28.75) wide); tarsus (25–26.25 (25) long). Palpomere proportions: femur/genu 1.43–1.48 (1.45); tibia/femur 0.85–0.89 (0.86); tibia length/width 3.32–3.55 (3.35).</p><p>
                    <bold>Venter</bold> — (630–690 (680) long; 500–530 (525) wide) colorless. Gnathosomal bay (132.5–152.5 (145) long; 75–82.5 (82.5) wide). Cxgl-4 subapical. <bold>Medial suture</bold> (22.5–30 (30) long). <bold>Genital plates</bold> (165–180 (180) long; 150–160 (160) wide). Additional measurements: Cx-1 (240–270 (270) long (total); 110–130 (130) long (medial)); Cx-3 (320–345 (345) wide); anterior venter (145–170 (170) long). Ventral proportions: gnathosomal bay length/width 1.67–1.94 (1.76); anterior venter/genital field length 0.85–0.97 (0.94); anterior venter length/genital field width 0.92–1.07 (1.06); anterior venter/medial suture 5.17–6.44 (5.67).</p><p>
                    <bold>Male (Figure <xref ref-type="fig" rid="F119">119</xref>)</bold> (n = 5) (allotypic measurements in parentheses when available) with characters of the genus with following specifications.</p><p>
                    <bold>Dorsum</bold> — (480–560 (510) long; 395–465 (420) wide) circular with coloration restricted to a single dark spot anteriorly (occasionally extending medially), with an orange spot posterior to the dark spot. Anterio-medial platelets (110–130 (117.5) long; 52.5–65 (57.5) wide). Anterio-lateral platelets (140–170 (150) long; 50–75 (60) wide) free from dorsal plate. Dgl-4 much closer to the edge of the dorsum than to the muscle scars (distance between Dgl-4 285–350 (315)). Dorsal plate proportions: dorsum length/width 1.19–1.30 (1.21); dorsal width/distance between Dgl-4 1.29–1.39 (1.33); anterio-medial platelet length/width 1.96–2.27 (2.04); anterio-lateral platelet length/width 2.27–2.80 (2.50); anterio-lateral/anterio-medial length 1.27–1.31 (1.28).</p><p>
                    <bold>Gnathosoma — Subcapitulum</bold> (240–275 (260) long (ventral); 177.5–210 (195) long (dorsal); 90–105 (100) tall) colorless. Rostrum (100–115 (110) long; 35–40 (37.5) wide). Chelicerae (225–270 (260) long) with curved fangs (45–50 (50) long). Subcapitular proportions: ventral length/height 2.55–2.75 (2.60); rostrum length/width 2.81–2.93 (2.93). <bold>Pedipalps</bold> with tuberculate ventral extensions on femora and genua. Palpomeres: trochanter (35–38.75 (37.5) long); femur (85–101.25 (97.5) long); genu (60–71.25 (67.5) long); tibia (70–82.5 (77.5) long; 23.75–27.5 (26.25) wide); tarsus (22.5–25 (23.75) long). Palpomere proportions: femur/genu 1.36–1.44 (1.44); tibia/femur 0.79–0.87 (0.79); tibia length/width 2.95–3.14 (2.95).</p><p>
                    <bold>Venter</bold> — (590–695 (640) long; 440–510 (470) colorless. Gnathosomal bay (100–130 (115) long; 62.5–77.5 (75) wide). Cxgl-4 subapical. <bold>Medial suture</bold> (85–100 (85) long). <bold>Genital plates</bold> (115–130 (125) long; 95–105 (100) wide). Additional measurements: Cx-1 (220–270 (250) long (total); 120–150 (145) long (medial)); Cx-3 (275–325 (305) wide); anterior venter (220–255 (240) long). Ventral proportions: gnathosomal bay length/width 1.53–1.79 (1.53); anterior venter/genital field length 1.87–1.96 (1.92); anterior venter length/genital field width 2.32–2.43 (2.40); anterior venter/medial suture 2.44–2.83 (2.82).</p><p>
                    <bold>Immatures</bold> unknown.</p></tp:treatment-sec><tp:treatment-sec sec-type="etymology" id="SECID0ESFBO"><title>Etymology.</title><p>Specific epithet (<italic><tp:taxon-name><tp:taxon-name-part taxon-name-part-type="species" reg="kringi">kringi</tp:taxon-name-part></tp:taxon-name></italic>) named in honor of Tim Kring, Department Head of Entomology at Virginia Tech, who was a member of JRF’s Ph.D. committee. His friendship, humor, advice, and student-focused approach has been a great influence to JRF.</p></tp:treatment-sec><tp:treatment-sec sec-type="distribution" id="SECID0ECGBO"><title>Distribution.</title><p>Eastern Texas (Figure <xref ref-type="fig" rid="F117">117</xref>).</p><fig id="F117" position="float" orientation="portrait"><label>Figure 117.</label><caption><p>
          <italic><tp:taxon-name><tp:taxon-name-part taxon-name-part-type="genus" reg="Torrenticola">Torrenticola</tp:taxon-name-part> <tp:taxon-name-part taxon-name-part-type="species" reg="kringi">kringi</tp:taxon-name-part></tp:taxon-name></italic> sp. n. distribution.</p></caption><graphic xmlns:xlink="http://www.w3.org/1999/xlink" xlink:href="zookeys-701-001-g117.jpg" position="float" orientation="portrait" xlink:type="simple" id="oo_157136.jpg"/></fig><fig id="F118" position="float" orientation="portrait"><label>Figure 118.</label><caption><p>
          <italic><tp:taxon-name><tp:taxon-name-part taxon-name-part-type="genus" reg="Torrenticola">Torrenticola</tp:taxon-name-part> <tp:taxon-name-part taxon-name-part-type="species" reg="kringi">kringi</tp:taxon-name-part></tp:taxon-name></italic> sp. n. female: <bold>A</bold> dorsal plates <bold>B</bold> venter (legs removed) <bold>C</bold> subcapitulum <bold>D</bold> pedipalp (setae not accurately depicted). Scale = 100 µm.</p></caption><graphic xmlns:xlink="http://www.w3.org/1999/xlink" xlink:href="zookeys-701-001-g118.jpg" position="float" orientation="portrait" xlink:type="simple" id="oo_157137.jpg"/></fig><fig id="F119" position="float" orientation="portrait"><label>Figure 119.</label><caption><p>
          <italic><tp:taxon-name><tp:taxon-name-part taxon-name-part-type="genus" reg="Torrenticola">Torrenticola</tp:taxon-name-part> <tp:taxon-name-part taxon-name-part-type="species" reg="kringi">kringi</tp:taxon-name-part></tp:taxon-name></italic> sp. n. male: <bold>A</bold> dorsal plates <bold>B</bold> venter (legs removed) <bold>C</bold> subcapitulum <bold>D</bold> pedipalp (setae not accurately depicted). Scale = 100 µm.</p></caption><graphic xmlns:xlink="http://www.w3.org/1999/xlink" xlink:href="zookeys-701-001-g119.jpg" position="float" orientation="portrait" xlink:type="simple" id="oo_157138.jpg"/></fig></tp:treatment-sec><tp:treatment-sec sec-type="remarks" id="SECID0EEJBO"><title>Remarks.</title><p>Unfortunately, we were unable to acquire fresh material of <italic><tp:taxon-name><tp:taxon-name-part taxon-name-part-type="genus" reg="Torrenticola">Torrenticola</tp:taxon-name-part> <tp:taxon-name-part taxon-name-part-type="species" reg="kringi">kringi</tp:taxon-name-part></tp:taxon-name></italic> and therefore this species is not included in our phylogenetic analyses. However, we were able to examine morphology with material preserved in <abbrev xmlns:xlink="http://www.w3.org/1999/xlink" xlink:title="50% glycerol, 10% glacial acetic acid, 40% water" id="ABBRID0EVJBO" xlink:type="simple">GAW</abbrev>. The overall similarity, conical rostrum that is downturned in males, and distribution, are consistent with placing this species in the Tricolor Complex and among eastern members of the Tricolor Identification Group.</p></tp:treatment-sec></tp:taxon-treatment>
