# Supplementary material for: Revision of torrent mites (Parasitengona, Torrenticolidae, Torrenticola) of the United States and Canada: 90 descriptions, molecular phylogenetics, and a key to species
Source: Zookeys. 2017 Sep 21;(701):1–496. doi: 10.3897/zookeys.701.13261 (PMC5674090; doi:10.3897/zookeys.701.13261)
Supplement: XML Treatment for Torrenticola larvata [file zookeys.701.13261-treatment38.xml]

<!DOCTYPE tp:taxon-treatment
  PUBLIC "-//TaxonX//DTD Taxonomic Treatment Publishing DTD v0 20100105//EN" "tax-treatment-NSO.dtd">
<tp:taxon-treatment xmlns:tp="http://www.plazi.org/taxpub"><tp:treatment-meta><kwd-group><label>Taxon classification</label><kwd><named-content xmlns:xlink="http://www.w3.org/1999/xlink" content-type="kingdom">Animalia</named-content></kwd><kwd><named-content xmlns:xlink="http://www.w3.org/1999/xlink" content-type="order">Trombidiformes</named-content></kwd><kwd><named-content xmlns:xlink="http://www.w3.org/1999/xlink" content-type="family">Torrenticolidae</named-content></kwd></kwd-group><mixed-citation publication-type="journal"><person-group><name><surname>Fisher</surname><given-names>J. Ray</given-names></name><name><surname>Fisher</surname><given-names>Danielle M.</given-names></name><name><surname>Skvarla</surname><given-names>Michael J.</given-names></name><name><surname>Nelson</surname><given-names>Whitney A.</given-names></name><name><surname>Dowling</surname><given-names>Ashley P.G.</given-names></name></person-group><article-title>Revision of torrent mites (<tp:taxon-name><tp:taxon-name-part taxon-name-part-type="clade">Parasitengona</tp:taxon-name-part></tp:taxon-name>, <tp:taxon-name><tp:taxon-name-part taxon-name-part-type="family">Torrenticolidae</tp:taxon-name-part></tp:taxon-name>, <italic><tp:taxon-name><tp:taxon-name-part taxon-name-part-type="genus" reg="Torrenticola">Torrenticola</tp:taxon-name-part></tp:taxon-name></italic>) of the United States and Canada: 90 descriptions, molecular phylogenetics, and a key to species</article-title><source>Zookeys</source><day>21</day><month>9</month><year>2017</year><volume>2017</volume><issue>701</issue><fpage>1</fpage><lpage>496</lpage><pub-id pub-id-type="doi">10.3897/zookeys.701.13261</pub-id></mixed-citation></tp:treatment-meta><tp:nomenclature><tp:taxon-name>
                    <tp:taxon-name-part taxon-name-part-type="genus" reg="Torrenticola">Torrenticola</tp:taxon-name-part>
                    <tp:taxon-name-part taxon-name-part-type="species" reg="larvata">larvata</tp:taxon-name-part>
                  </tp:taxon-name><tp:taxon-authority>Cheri, Fisher, &amp; Dowling, 2016</tp:taxon-authority><tp:nomenclature-citation-list><tp:nomenclature-citation><tp:taxon-name>
                        <tp:taxon-name-part taxon-name-part-type="genus" reg="Torrenticola">Torrenticola</tp:taxon-name-part> <tp:taxon-name-part taxon-name-part-type="species" reg="larvata">larvata</tp:taxon-name-part></tp:taxon-name><comment><xref ref-type="bibr" rid="B2">Cherri et al. (2016)</xref>: 246.</comment></tp:nomenclature-citation></tp:nomenclature-citation-list></tp:nomenclature><tp:treatment-sec sec-type="material" id="SECID0E6HCO"><title>Material examined.</title><p>HOLOTYPE (♀): USA, Arkansas, Polk Co., Bard Springs, Ouachita National Forest, Blaylock Creek (<named-content xmlns:xlink="http://www.w3.org/1999/xlink" content-type="dwc:verbatimCoordinates" xlink:type="simple"><named-content content-type="geo-json" specific-use="{&#34;type&#34;:&#34;Point&#34;,&#34;coordinates&#34;:[-94.008833,34.391194]}" id="NCID0EIICO" xlink:type="simple">34°23'28.3"N, 94°00'31.8"W</named-content></named-content>), 11 Aug 2009, by AJ Radwell and BG Crump, AJR090307B.</p><p>PARATYPES (5 ♀; 8 ♂): <bold>Arkansas, USA</bold>: 1 ♂ (ALLOTYPE) from Polk County, Bard Springs, Ouachita National Forest, Blaylock Creek (<named-content xmlns:xlink="http://www.w3.org/1999/xlink" content-type="dwc:verbatimCoordinates" xlink:type="simple"><named-content content-type="geo-json" specific-use="{&#34;type&#34;:&#34;Point&#34;,&#34;coordinates&#34;:[-94.008833,34.391194]}" id="NCID0EUICO" xlink:type="simple">34°23'28.3"N, 94°00'31.8"W</named-content></named-content>), 11 Aug 2009, by AJ Radwell and BG Crump, AJR090307B • 3 ♀ from Polk County, beside Forest Road 38, North of Shady Lake Rec Area, East Saline Creek (<named-content xmlns:xlink="http://www.w3.org/1999/xlink" content-type="dwc:verbatimCoordinates" xlink:type="simple"><named-content content-type="geo-json" specific-use="{&#34;type&#34;:&#34;Point&#34;,&#34;coordinates&#34;:[-94.030889,34.381500]}" id="NCID0E3ICO" xlink:type="simple">34°22'53.4"N, 94°01'51.2"W</named-content></named-content>), 30 Jul 2011, by IM Smith, IMS110041 • 1 ♀ and 6 ♂ from Montgomery County, Ouachita National Forest, Ouachita River at Mcguire (<named-content xmlns:xlink="http://www.w3.org/1999/xlink" content-type="dwc:verbatimCoordinates" xlink:type="simple"><named-content content-type="geo-json" specific-use="{&#34;type&#34;:&#34;Point&#34;,&#34;coordinates&#34;:[-94.030889,34.381500]}" id="NCID0EEJCO" xlink:type="simple">34°22'53.4"N, 94°1'51.2"W</named-content></named-content>), 27 Aug 2011, by AJ Radwell, AJR110307 • 1 ♀ and 1 ♂ from Garland County, beside Route 7, 3 miles south of Mountain Valley, South Fork of Saline River (<named-content xmlns:xlink="http://www.w3.org/1999/xlink" content-type="dwc:verbatimCoordinates" xlink:type="simple"><named-content content-type="geo-json" specific-use="{&#34;type&#34;:&#34;Point&#34;,&#34;coordinates&#34;:[-93.012583,34.595361]}" id="NCID0EMJCO" xlink:type="simple">34°35'43.3"N, 93°00'45.3"W</named-content></named-content>), 11 May 1977, by DR Cook, DRC770002 • 1 ♂ from Montgomery County, Ouachita National Forest, Ouachita River at Pine Ridge (<named-content xmlns:xlink="http://www.w3.org/1999/xlink" content-type="dwc:verbatimCoordinates" xlink:type="simple"><named-content content-type="geo-json" specific-use="{&#34;type&#34;:&#34;Point&#34;,&#34;coordinates&#34;:[-93.883583,34.581528]}" id="NCID0EUJCO" xlink:type="simple">34°34'53.5"N, 93°53'00.9"W</named-content></named-content>), 5 Oct 2007, by AJ Radwell and HW Robison, AJR070300A.</p></tp:treatment-sec><tp:treatment-sec sec-type="Type deposition" id="SECID0EZJCO"><title>Type deposition.</title><p>Holotype (♀), allotype (♂), and most paratypes (3 ♀; 5 ♂) deposited in the <named-content xmlns:xlink="http://www.w3.org/1999/xlink" content-type="dwc:institutional_code" xlink:type="simple">CNC</named-content>; other paratypes (2 ♀; 3 ♂) deposited in <named-content xmlns:xlink="http://www.w3.org/1999/xlink" content-type="dwc:institutional_code" xlink:type="simple">ACUA</named-content>.</p></tp:treatment-sec><tp:treatment-sec sec-type="diagnosis" id="SECID0EJKCO"><title>Diagnosis.</title><p>
                    <italic><tp:taxon-name><tp:taxon-name-part taxon-name-part-type="genus" reg="Torrenticola">Torrenticola</tp:taxon-name-part> <tp:taxon-name-part taxon-name-part-type="species" reg="larvata">larvata</tp:taxon-name-part></tp:taxon-name></italic> are similar to other members of the Tricolor Complex (<italic><tp:taxon-name><tp:taxon-name-part taxon-name-part-type="genus" reg="Torrenticola">T.</tp:taxon-name-part> <tp:taxon-name-part taxon-name-part-type="species" reg="bittikoferae">bittikoferae</tp:taxon-name-part></tp:taxon-name></italic>, <italic><tp:taxon-name><tp:taxon-name-part taxon-name-part-type="genus" reg="Torrenticola">T.</tp:taxon-name-part> <tp:taxon-name-part taxon-name-part-type="species" reg="hoosieri">hoosieri</tp:taxon-name-part></tp:taxon-name></italic>, <italic><tp:taxon-name><tp:taxon-name-part taxon-name-part-type="genus" reg="Torrenticola">T.</tp:taxon-name-part> <tp:taxon-name-part taxon-name-part-type="species" reg="pearsoni">pearsoni</tp:taxon-name-part></tp:taxon-name></italic>, <italic><tp:taxon-name><tp:taxon-name-part taxon-name-part-type="genus" reg="Torrenticola">T.</tp:taxon-name-part> <tp:taxon-name-part taxon-name-part-type="species" reg="olliei">olliei</tp:taxon-name-part></tp:taxon-name></italic>, <italic><tp:taxon-name><tp:taxon-name-part taxon-name-part-type="genus" reg="Torrenticola">T.</tp:taxon-name-part> <tp:taxon-name-part taxon-name-part-type="species" reg="sierrensis">sierrensis</tp:taxon-name-part></tp:taxon-name></italic>, <italic><tp:taxon-name><tp:taxon-name-part taxon-name-part-type="genus" reg="Torrenticola">T.</tp:taxon-name-part> <tp:taxon-name-part taxon-name-part-type="species" reg="tricolor">tricolor</tp:taxon-name-part></tp:taxon-name></italic>, <italic><tp:taxon-name><tp:taxon-name-part taxon-name-part-type="genus" reg="Torrenticola">T.</tp:taxon-name-part> <tp:taxon-name-part taxon-name-part-type="species" reg="trimaculata">trimaculata</tp:taxon-name-part></tp:taxon-name></italic>, <italic><tp:taxon-name><tp:taxon-name-part taxon-name-part-type="genus" reg="Torrenticola">T.</tp:taxon-name-part> <tp:taxon-name-part taxon-name-part-type="species" reg="unimaculata">unimaculata</tp:taxon-name-part></tp:taxon-name></italic>, <italic><tp:taxon-name><tp:taxon-name-part taxon-name-part-type="genus" reg="Torrenticola">T.</tp:taxon-name-part> <tp:taxon-name-part taxon-name-part-type="species" reg="cardia">cardia</tp:taxon-name-part></tp:taxon-name></italic>, <italic><tp:taxon-name><tp:taxon-name-part taxon-name-part-type="genus" reg="Torrenticola">T.</tp:taxon-name-part> <tp:taxon-name-part taxon-name-part-type="species" reg="kringi">kringi</tp:taxon-name-part></tp:taxon-name></italic>, <italic><tp:taxon-name><tp:taxon-name-part taxon-name-part-type="genus" reg="Torrenticola">T.</tp:taxon-name-part> <tp:taxon-name-part taxon-name-part-type="species" reg="dimorpha">dimorpha</tp:taxon-name-part></tp:taxon-name></italic>, and <italic><tp:taxon-name><tp:taxon-name-part taxon-name-part-type="genus" reg="Torrenticola">T.</tp:taxon-name-part> <tp:taxon-name-part taxon-name-part-type="species" reg="mohawk">mohawk</tp:taxon-name-part></tp:taxon-name></italic>) in having a short, conical rostrum. <italic><tp:taxon-name><tp:taxon-name-part taxon-name-part-type="genus" reg="Torrenticola">T.</tp:taxon-name-part> <tp:taxon-name-part taxon-name-part-type="species" reg="larvata">larvata</tp:taxon-name-part></tp:taxon-name></italic> can be differentiated from all other <italic><tp:taxon-name><tp:taxon-name-part taxon-name-part-type="genus" reg="Torrenticola">Torrenticola</tp:taxon-name-part></tp:taxon-name></italic>, including other members of the Tricolor Complex, by having a distinct dorsal pattern. <italic><tp:taxon-name><tp:taxon-name-part taxon-name-part-type="genus" reg="Torrenticola">T.</tp:taxon-name-part> <tp:taxon-name-part taxon-name-part-type="species" reg="larvata">larvata</tp:taxon-name-part></tp:taxon-name></italic> can be further differentiated from <italic><tp:taxon-name><tp:taxon-name-part taxon-name-part-type="genus" reg="Torrenticola">T.</tp:taxon-name-part> <tp:taxon-name-part taxon-name-part-type="species" reg="bittikoferae">bittikoferae</tp:taxon-name-part></tp:taxon-name></italic>, <italic><tp:taxon-name><tp:taxon-name-part taxon-name-part-type="genus" reg="Torrenticola">T.</tp:taxon-name-part> <tp:taxon-name-part taxon-name-part-type="species" reg="sierrensis">sierrensis</tp:taxon-name-part></tp:taxon-name></italic>, <italic><tp:taxon-name><tp:taxon-name-part taxon-name-part-type="genus" reg="Torrenticola">T.</tp:taxon-name-part> <tp:taxon-name-part taxon-name-part-type="species" reg="tricolor">tricolor</tp:taxon-name-part></tp:taxon-name></italic>, <italic><tp:taxon-name><tp:taxon-name-part taxon-name-part-type="genus" reg="Torrenticola">T.</tp:taxon-name-part> <tp:taxon-name-part taxon-name-part-type="species" reg="trimaculata">trimaculata</tp:taxon-name-part></tp:taxon-name></italic>, <italic><tp:taxon-name><tp:taxon-name-part taxon-name-part-type="genus" reg="Torrenticola">T.</tp:taxon-name-part> <tp:taxon-name-part taxon-name-part-type="species" reg="kringi">kringi</tp:taxon-name-part></tp:taxon-name></italic>, and <italic><tp:taxon-name><tp:taxon-name-part taxon-name-part-type="genus" reg="Torrenticola">T.</tp:taxon-name-part> <tp:taxon-name-part taxon-name-part-type="species" reg="mohawk">mohawk</tp:taxon-name-part></tp:taxon-name></italic> by being more elongate (length/width = 1.41–1.57 in <italic><tp:taxon-name><tp:taxon-name-part taxon-name-part-type="genus" reg="Torrenticola">T.</tp:taxon-name-part> <tp:taxon-name-part taxon-name-part-type="species" reg="larvata">larvata</tp:taxon-name-part></tp:taxon-name></italic>; 1.17–1.39 in others); and from <italic><tp:taxon-name><tp:taxon-name-part taxon-name-part-type="genus" reg="Torrenticola">T.</tp:taxon-name-part> <tp:taxon-name-part taxon-name-part-type="species" reg="bittikoferae">bittikoferae</tp:taxon-name-part></tp:taxon-name></italic>, <italic><tp:taxon-name><tp:taxon-name-part taxon-name-part-type="genus" reg="Torrenticola">T.</tp:taxon-name-part> <tp:taxon-name-part taxon-name-part-type="species" reg="olliei">olliei</tp:taxon-name-part></tp:taxon-name></italic>, <italic><tp:taxon-name><tp:taxon-name-part taxon-name-part-type="genus" reg="Torrenticola">T.</tp:taxon-name-part> <tp:taxon-name-part taxon-name-part-type="species" reg="sierrensis">sierrensis</tp:taxon-name-part></tp:taxon-name></italic>, <italic><tp:taxon-name><tp:taxon-name-part taxon-name-part-type="genus" reg="Torrenticola">T.</tp:taxon-name-part> <tp:taxon-name-part taxon-name-part-type="species" reg="trimaculata">trimaculata</tp:taxon-name-part></tp:taxon-name></italic>, <italic><tp:taxon-name><tp:taxon-name-part taxon-name-part-type="genus" reg="Torrenticola">T.</tp:taxon-name-part> <tp:taxon-name-part taxon-name-part-type="species" reg="unimaculata">unimaculata</tp:taxon-name-part></tp:taxon-name></italic>, <italic><tp:taxon-name><tp:taxon-name-part taxon-name-part-type="genus" reg="Torrenticola">T.</tp:taxon-name-part> <tp:taxon-name-part taxon-name-part-type="species" reg="dimorpha">dimorpha</tp:taxon-name-part></tp:taxon-name></italic>, and <italic><tp:taxon-name><tp:taxon-name-part taxon-name-part-type="genus" reg="Torrenticola">T.</tp:taxon-name-part> <tp:taxon-name-part taxon-name-part-type="species" reg="mohawk">mohawk</tp:taxon-name-part></tp:taxon-name></italic> by having a more elongate rostrum (length/width = 2.32–2.53 in <italic><tp:taxon-name><tp:taxon-name-part taxon-name-part-type="genus" reg="Torrenticola">T.</tp:taxon-name-part> <tp:taxon-name-part taxon-name-part-type="species" reg="larvata">larvata</tp:taxon-name-part></tp:taxon-name></italic>, 1.56–2.27 in others).</p></tp:treatment-sec><tp:treatment-sec sec-type="description" id="SECID0EAVCO"><title>Re-description</title><p>
                    <bold>(amended from <xref ref-type="bibr" rid="B2">Cherri et al. 2016</xref>). Female (Figure <xref ref-type="fig" rid="F127">127</xref>)</bold> (n = 6) (holotype measurements in parentheses when available) with characters of the genus with following specifications.</p><p>
                    <bold>Dorsum</bold> — (650–725 (650) long; 450–475 (460) wide) ovoid and elongate with bluish-purple coloration restricted to the anterio-medial platelets and anterior-most portion of anterio-lateral platelets (rarely continuing to anterior border of the dorsal plate) and to the posterior dorsal plate within the area of primary sclerotization (posterior coloration is sometimes absent) with wide strip of orange medially. Anterio-medial platelets (127.5–132.5 (127.5) long; 175–190 (175) wide). Anterio-lateral platelets (175–190 (175) long; 70–77.5 (70) wide) free from dorsal plate. Dgl-4 much closer to the edge of the dorsum than to the muscle scars (distance between Dgl-4 340–375 (340)). Dorsal plate proportions: dorsum length/width 1.41–1.54 (1.41); dorsal width/distance between Dgl-4 1.27–1.35 (1.35); anterio-medial platelet length/width 1.83–2.04 (2.04); anterio-lateral platelet length/width 2.29–2.56 (2.50); anterio-lateral/anterio-medial length 1.37–1.43 (1.37).</p><p>
                    <bold>Gnathosoma — Subcapitulum</bold> (275–287.5 (275) long (ventral); 200–211 (200) long (dorsal); 125–140 (125) tall) with bluish-purple coloration. Rostrum (110–117.5 (112.5) long; 47.5–50 (47.5) wide) short and conical. Chelicerae (260–295 (265) long) with curved fangs (53–62 (60) long). Subcapitular proportions: ventral length/height 2.04–2.25 (2.20); rostrum length/width 2.32–2.42 (2.37). <bold>Pedipalps</bold> with tuberculate ventral extensions with dentate tips on femora and genua. Palpomeres: trochanter (40–42.5 (40) long); femur (105–107.5 (107.5) long); genu (67.5–72.5 (67.5) long); tibia (87.5–97.5 (90) long; 25–30 (26.25) wide); tarsus (25–27.5 (25) long). Palpomere proportions: femur/genu 1.48–1.59 (1.59); tibia/femur 0.81–0.91 (0.84); tibia length/width 3.25–3.50 (3.43).</p><p>
                    <bold>Venter</bold> — (720–850 (795) long; 525–604 (525) wide) colorless or with bluish-purple coloration, but always with bold bluish-purple on the dorsal coxal area. Gnathosomal bay (117.5–140 (140) long; 77.5–92.5 (77.5) wide). Cxgl-4 subapical. <bold>Medial suture</bold> (25–35 (35) long). <bold>Genital plates</bold> (182.5–187.5 (185) long; 145–152.5 (150) wide). Additional measurements: Cx-1 (260–358.5 (260) long (total); 125–183 (125) long (medial)); Cx-3 (307–375 (325) wide); anterior venter (180–195 (180) long). Ventral proportions: gnathosomal bay length/width 1.31–1.81 (1.81); anterior venter/genital field length 0.97–1.04 (0.97); anterior venter length/genital field width 1.20–1.31 (1.20); anterior venter/medial suture 5.14–7.80 (5.14).</p><p>
                    <bold>Male (Figure <xref ref-type="fig" rid="F128">128</xref>)</bold> (n = 6) (allotypic measurements in parentheses when available) with characters of the genus with following specifications.</p><p>
                    <bold>Dorsum</bold> — (550–610 (560) long; 350–400 (360) wide) ovoid and elongate with bluish-purple coloration restricted to the anterio-medial platelets and anterior-most portion of anterio-lateral platelets (rarely continuing to anterior border of the dorsal plate) and to the posterior dorsal plate within the area of primary sclerotization (posterior coloration is sometimes absent) with wide strip of orange medially. Anterio-medial platelets (115–120 (120) long; 52.5–65 (55) wide). Anterio-lateral platelets (147.5–162.5 (155) long; 57.5–70 (70) wide) free from dorsal plate. Dgl-4 much closer to the edge of the dorsum than to the muscle scars (distance between Dgl-4 285–340 (295)). Dorsal plate proportions: dorsum length/width 1.53–1.57 (1.56); dorsal width/distance between Dgl-4 1.18–1.26 (1.22); anterio-medial platelet length/width 1.85–2.24 (2.18); anterio-lateral platelet length/width 2.21–2.83 (2.21); anterio-lateral/anterio-medial length 1.26–1.41 (1.29).</p><p>
                    <bold>Gnathosoma — Subcapitulum</bold> (230–247.5 (240) long (ventral); 167–182 (175) long (dorsal); 97.5–102.5 (100) tall) with bluish-purple coloration. Rostrum (91.25–100 (93.75) long; 37.5–40 (40) wide) short and conical. Chelicerae (221–239 (225) long) with curved fangs (45–52 (50) long). Subcapitular proportions: ventral length/height 2.30–2.46 (2.40); rostrum length/width 2.34–2.53 (2.34). <bold>Pedipalps</bold> with tuberculate ventral extensions with dentate tips on femora and genua. Palpomeres: trochanter (32.5–37.5 (35) long); femur (85–95 (90) long); genu (56.25–62.5 (60) long); tibia (75–82.5 (80) long; 23.75–26.25 (25) wide); tarsus (22.5–26.25 (25) long). Palpomere proportions: femur/genu 1.48–1.61 (1.50); tibia/femur 0.82–0.89 (0.89); tibia length/width 3.10–3.20 (3.20).</p><p>
                    <bold>Venter</bold> — (660–710 (680) long; 415–443 (420) wide) colorless or with bluish-purple coloration, but always with bold bluish-purple on the dorsal coxal area. Gnathosomal bay (112.5–130 (125) long; 65–70 (67.5) wide). Cxgl-4 subapical. <bold>Medial suture</bold> (102.5–125 (110) long). <bold>Genital plates</bold> (138.75–147.5 (140) long; 97.5–110 (110) wide). Additional measurements: Cx-1 (244–266 (250) long (total); 135–140 (140) long (medial)); Cx-3 (283–305 (295) wide); anterior venter (245–270 (260) long). Ventral proportions: gnathosomal bay length/width 1.67–1.94 (1.85); anterior venter/genital field length 1.77–1.89 (1.86); anterior venter length/genital field width 2.36–2.77 (2.36); anterior venter/medial suture 2.16–2.41 (2.36).</p><p>
                    <bold>Immatures</bold> unknown.</p></tp:treatment-sec><tp:treatment-sec sec-type="etymology" id="SECID0ECXCO"><title>Etymology.</title><p>
                    <xref ref-type="bibr" rid="B2">Cherri et al. (2016)</xref> named the specific epithet (<italic><tp:taxon-name><tp:taxon-name-part taxon-name-part-type="species" reg="larvata">larvata</tp:taxon-name-part></tp:taxon-name></italic>) for the anterior coloration that gives adults a masked appearance (<italic>larvat</italic>, L. masked).</p></tp:treatment-sec><tp:treatment-sec sec-type="distribution" id="SECID0EYXCO"><title>Distribution.</title><p>Ouachita Mountains of Arkansas (Figure <xref ref-type="fig" rid="F126">126</xref>).</p><fig id="F126" position="float" orientation="portrait"><label>Figure 126.</label><caption><p>
          <italic><tp:taxon-name><tp:taxon-name-part taxon-name-part-type="genus" reg="Torrenticola">Torrenticola</tp:taxon-name-part> <tp:taxon-name-part taxon-name-part-type="species" reg="larvata">larvata</tp:taxon-name-part></tp:taxon-name></italic> distribution.</p></caption><graphic xmlns:xlink="http://www.w3.org/1999/xlink" xlink:href="zookeys-701-001-g126.jpg" position="float" orientation="portrait" xlink:type="simple" id="oo_157145.jpg"/></fig><fig id="F127" position="float" orientation="portrait"><label>Figure 127.</label><caption><p>
          <italic><tp:taxon-name><tp:taxon-name-part taxon-name-part-type="genus" reg="Torrenticola">Torrenticola</tp:taxon-name-part> <tp:taxon-name-part taxon-name-part-type="species" reg="larvata">larvata</tp:taxon-name-part></tp:taxon-name></italic> female: <bold>A</bold> dorsal plates <bold>B</bold> venter (legs removed) <bold>C</bold> subcapitulum <bold>D</bold> pedipalp (setae not accurately depicted). Scale = 100 µm.</p></caption><graphic xmlns:xlink="http://www.w3.org/1999/xlink" xlink:href="zookeys-701-001-g127.jpg" position="float" orientation="portrait" xlink:type="simple" id="oo_157146.jpg"/></fig><fig id="F128" position="float" orientation="portrait"><label>Figure 128.</label><caption><p>
          <italic><tp:taxon-name><tp:taxon-name-part taxon-name-part-type="genus" reg="Torrenticola">Torrenticola</tp:taxon-name-part> <tp:taxon-name-part taxon-name-part-type="species" reg="larvata">larvata</tp:taxon-name-part></tp:taxon-name></italic> male: <bold>A</bold> dorsal plates <bold>B</bold> venter (legs removed) <bold>C</bold> subcapitulum <bold>D</bold> pedipalp (setae not accurately depicted). Scale = 100 µm.</p></caption><graphic xmlns:xlink="http://www.w3.org/1999/xlink" xlink:href="zookeys-701-001-g128.jpg" position="float" orientation="portrait" xlink:type="simple" id="oo_157147.jpg"/></fig></tp:treatment-sec><tp:treatment-sec sec-type="remarks" id="SECID0E11CO"><title>Remarks.</title><p>
                    <italic><tp:taxon-name><tp:taxon-name-part taxon-name-part-type="genus" reg="Torrenticola">Torrenticola</tp:taxon-name-part> <tp:taxon-name-part taxon-name-part-type="species" reg="larvata">larvata</tp:taxon-name-part></tp:taxon-name></italic> groups with other members of the Tricolor Complex with high support in all analyses and specimens are less than 1% different in <abbrev xmlns:xlink="http://www.w3.org/1999/xlink" xlink:title="cytochrome c oxidase subunit 1" id="ABBRID0EL2CO" xlink:type="simple">COI</abbrev> sequence from each other. In the combined analysis, <italic><tp:taxon-name><tp:taxon-name-part taxon-name-part-type="genus" reg="Torrenticola">T.</tp:taxon-name-part> <tp:taxon-name-part taxon-name-part-type="species" reg="larvata">larvata</tp:taxon-name-part></tp:taxon-name></italic> groups with <italic><tp:taxon-name><tp:taxon-name-part taxon-name-part-type="genus" reg="Torrenticola">T.</tp:taxon-name-part> <tp:taxon-name-part taxon-name-part-type="species" reg="dimorpha">dimorpha</tp:taxon-name-part></tp:taxon-name></italic> to form a clade sister to all other eastern members of this complex. These species are greater than 11% from each other. Based upon overall similarity, short conical rostrum, long pedipalp tibiae, phylogenetic position, and distribution, we were able to place this species in the Tricolor Identification Group.</p><p>This species hypothesis is supported by low <abbrev xmlns:xlink="http://www.w3.org/1999/xlink" xlink:title="cytochrome c oxidase subunit 1" id="ABBRID0EH3CO" xlink:type="simple">COI</abbrev> divergence within the species (0–2%), high divergence between species (3–15%), and the morphological characters outlined in the diagnosis.</p></tp:treatment-sec><ref-list><ref id="B2"><mixed-citation xmlns:xlink="http://www.w3.org/1999/xlink" xlink:type="simple">
          <person-group><name name-style="western"><surname>Cherri</surname><given-names>CR</given-names></name><name name-style="western"><surname>Fisher</surname><given-names>JR</given-names></name><name name-style="western"><surname>Dowling</surname><given-names>APG</given-names></name></person-group> (<year>2016</year>) The masked torrent mite, <italic><tp:taxon-name><tp:taxon-name-part taxon-name-part-type="genus">Torrenticola</tp:taxon-name-part> <tp:taxon-name-part taxon-name-part-type="species">larvata</tp:taxon-name-part></tp:taxon-name></italic> sp. n. (<tp:taxon-name><tp:taxon-name-part taxon-name-part-type="subclass">Acari</tp:taxon-name-part></tp:taxon-name>: Hydrachnidiae: <tp:taxon-name><tp:taxon-name-part taxon-name-part-type="family">Torrenticolidae</tp:taxon-name-part></tp:taxon-name>): a water mite endemic to the Ouachita Mountains of North America. Acarologia 56: 245–256. <ext-link xlink:type="simple" ext-link-type="doi" xlink:href="10.1051/acarologia/20162247">https://doi.org/10.1051/acarologia/20162247</ext-link></mixed-citation></ref></ref-list></tp:taxon-treatment>
