# Supplementary material for: Revision of torrent mites (Parasitengona, Torrenticolidae, Torrenticola) of the United States and Canada: 90 descriptions, molecular phylogenetics, and a key to species
Source: Zookeys. 2017 Sep 21;(701):1–496. doi: 10.3897/zookeys.701.13261 (PMC5674090; doi:10.3897/zookeys.701.13261)
Supplement: XML Treatment for Torrenticola leviathan [file zookeys.701.13261-treatment39.xml]

<!DOCTYPE tp:taxon-treatment
  PUBLIC "-//TaxonX//DTD Taxonomic Treatment Publishing DTD v0 20100105//EN" "tax-treatment-NSO.dtd">
<tp:taxon-treatment xmlns:tp="http://www.plazi.org/taxpub"><tp:treatment-meta><kwd-group><label>Taxon classification</label><kwd><named-content xmlns:xlink="http://www.w3.org/1999/xlink" content-type="kingdom">Animalia</named-content></kwd><kwd><named-content xmlns:xlink="http://www.w3.org/1999/xlink" content-type="order">Trombidiformes</named-content></kwd><kwd><named-content xmlns:xlink="http://www.w3.org/1999/xlink" content-type="family">Torrenticolidae</named-content></kwd></kwd-group><mixed-citation publication-type="journal"><person-group><name><surname>Fisher</surname><given-names>J. Ray</given-names></name><name><surname>Fisher</surname><given-names>Danielle M.</given-names></name><name><surname>Skvarla</surname><given-names>Michael J.</given-names></name><name><surname>Nelson</surname><given-names>Whitney A.</given-names></name><name><surname>Dowling</surname><given-names>Ashley P.G.</given-names></name></person-group><article-title>Revision of torrent mites (<tp:taxon-name><tp:taxon-name-part taxon-name-part-type="clade">Parasitengona</tp:taxon-name-part></tp:taxon-name>, <tp:taxon-name><tp:taxon-name-part taxon-name-part-type="family">Torrenticolidae</tp:taxon-name-part></tp:taxon-name>, <italic><tp:taxon-name><tp:taxon-name-part taxon-name-part-type="genus" reg="Torrenticola">Torrenticola</tp:taxon-name-part></tp:taxon-name></italic>) of the United States and Canada: 90 descriptions, molecular phylogenetics, and a key to species</article-title><source>Zookeys</source><day>21</day><month>9</month><year>2017</year><volume>2017</volume><issue>701</issue><fpage>1</fpage><lpage>496</lpage><pub-id pub-id-type="doi">10.3897/zookeys.701.13261</pub-id></mixed-citation></tp:treatment-meta><tp:nomenclature><tp:taxon-name>
                    <tp:taxon-name-part taxon-name-part-type="genus" reg="Torrenticola">Torrenticola</tp:taxon-name-part>
                    <tp:taxon-name-part taxon-name-part-type="species" reg="leviathan">leviathan</tp:taxon-name-part>
                    <object-id xmlns:xlink="http://www.w3.org/1999/xlink" content-type="zoobank" xlink:type="simple">http://zoobank.org/2312DACD-A8B7-4759-BB7B-E5F1018BE665</object-id>
                  </tp:taxon-name><tp:taxon-authority>Fisher &amp; Dowling</tp:taxon-authority><tp:taxon-status xmlns:xlink="http://www.w3.org/1999/xlink" xlink:type="simple">sp. n.</tp:taxon-status></tp:nomenclature><tp:treatment-sec sec-type="material" id="SECID0ET4CO"><title>Material examined.</title><p>HOLOTYPE (♀): from USA, California, Mendocino County, beside Rt. 128 at Paul M. Dimmick Recreation Area, (<named-content xmlns:xlink="http://www.w3.org/1999/xlink" content-type="dwc:verbatimCoordinates" xlink:type="simple"><named-content content-type="geo-json" specific-use="{&#34;type&#34;:&#34;Point&#34;,&#34;coordinates&#34;:[-123.643889,39.169444]}" id="NCID0E34CO" xlink:type="simple">39°10'10"N, 123°38'38"W</named-content></named-content>), 4 August 1987, by IM Smith, IMS870127A</p><p>PARATYPES (3 ♀; 1 ♂): <bold>California, USA</bold>: 1 ♂(ALLOTYPE) from Mendocino, beside Rt. 128 at Paul M. Dimmick Recreation Area, (<named-content xmlns:xlink="http://www.w3.org/1999/xlink" content-type="dwc:verbatimCoordinates" xlink:type="simple"><named-content content-type="geo-json" specific-use="{&#34;type&#34;:&#34;Point&#34;,&#34;coordinates&#34;:[-123.643889,39.169444]}" id="NCID0EI5CO" xlink:type="simple">39°10'10"N, 123°38'38"W</named-content></named-content>), 4 August 1987, by IM Smith, IMS870127A • 3 ♀ from Mendocino County, beside Rt. 128 at Paul M. Dimmick Recreation Area, (<named-content xmlns:xlink="http://www.w3.org/1999/xlink" content-type="dwc:verbatimCoordinates" xlink:type="simple"><named-content content-type="geo-json" specific-use="{&#34;type&#34;:&#34;Point&#34;,&#34;coordinates&#34;:[-123.643889,39.169444]}" id="NCID0EQ5CO" xlink:type="simple">39°10'10"N, 123°38'38"W</named-content></named-content>), 4 August 1987, by IM Smith, IMS870127A</p></tp:treatment-sec><tp:treatment-sec sec-type="Type deposition" id="SECID0EV5CO"><title>Type deposition.</title><p>Holotype (♀), allotype (♂), and some paratypes (1 ♀) deposited in the <named-content xmlns:xlink="http://www.w3.org/1999/xlink" content-type="dwc:institutional_code" xlink:type="simple">CNC</named-content>; other paratypes (1 ♀) deposited in the <named-content xmlns:xlink="http://www.w3.org/1999/xlink" content-type="dwc:institutional_code" xlink:type="simple">ACUA</named-content>.</p></tp:treatment-sec><tp:treatment-sec sec-type="diagnosis" id="SECID0EF6CO"><title>Diagnosis.</title><p>
                    <italic><tp:taxon-name><tp:taxon-name-part taxon-name-part-type="genus" reg="Torrenticola">Torrenticola</tp:taxon-name-part> <tp:taxon-name-part taxon-name-part-type="species" reg="leviathan">leviathan</tp:taxon-name-part></tp:taxon-name></italic> are similar to other members of the Ellipsoidalis Group (<italic><tp:taxon-name><tp:taxon-name-part taxon-name-part-type="genus" reg="Torrenticola">T.</tp:taxon-name-part> <tp:taxon-name-part taxon-name-part-type="species" reg="multiforma">multiforma</tp:taxon-name-part></tp:taxon-name></italic>, <italic><tp:taxon-name><tp:taxon-name-part taxon-name-part-type="genus" reg="Torrenticola">T.</tp:taxon-name-part> <tp:taxon-name-part taxon-name-part-type="species" reg="occidentalis">occidentalis</tp:taxon-name-part></tp:taxon-name></italic>, and <italic><tp:taxon-name><tp:taxon-name-part taxon-name-part-type="genus" reg="Torrenticola">T.</tp:taxon-name-part> <tp:taxon-name-part taxon-name-part-type="species" reg="ellipsoidalis">ellipsoidalis</tp:taxon-name-part></tp:taxon-name></italic>), in being among the largest <italic><tp:taxon-name><tp:taxon-name-part taxon-name-part-type="genus" reg="Torrenticola">Torrenticola</tp:taxon-name-part></tp:taxon-name></italic> in the west (dorsum length ♀ = 700–885; ♂ = 665–850), although <italic><tp:taxon-name><tp:taxon-name-part taxon-name-part-type="genus" reg="Torrenticola">T.</tp:taxon-name-part> <tp:taxon-name-part taxon-name-part-type="species" reg="sierrensis">sierrensis</tp:taxon-name-part></tp:taxon-name></italic> are also large (dorsum length ♀ = 700–880; ♂ = 590–735) but can easily be distinguished from the Ellipsoidalis Group by being circular instead of ellipsoid or rectangular (dorsum length/width = 1.17–1.28 in <italic><tp:taxon-name><tp:taxon-name-part taxon-name-part-type="genus" reg="Torrenticola">T.</tp:taxon-name-part> <tp:taxon-name-part taxon-name-part-type="species" reg="sierrensis">sierrensis</tp:taxon-name-part></tp:taxon-name></italic>, 1.30–1.67 in Ellipsoidalis Group). <italic><tp:taxon-name><tp:taxon-name-part taxon-name-part-type="genus" reg="Torrenticola">T.</tp:taxon-name-part> <tp:taxon-name-part taxon-name-part-type="species" reg="leviathan">leviathan</tp:taxon-name-part></tp:taxon-name></italic> can be differentiated from all other Ellipsoidalis Group by having more elongate pedipalpal tibiae (length/width = 3.43–4.20 in <italic><tp:taxon-name><tp:taxon-name-part taxon-name-part-type="genus" reg="Torrenticola">T.</tp:taxon-name-part> <tp:taxon-name-part taxon-name-part-type="species" reg="leviathan">leviathan</tp:taxon-name-part></tp:taxon-name></italic>, 2.64–3.33 in others).</p></tp:treatment-sec><tp:treatment-sec sec-type="description" id="SECID0EKCDO"><title>Description.</title><p>
                    <bold>Female (Figure <xref ref-type="fig" rid="F130">130</xref>)</bold> (n = 4) (holotype measurements in parentheses when available) with characters of the genus with following specifications.</p><p>
                    <bold>Dorsum</bold> — (845–870 (870) long; 570–610 (580) wide) ellipsoid with faint orange coloration without a distinct pattern or colorless. Anterio-medial platelets (150–155 (155) long; 70–80 (75) wide). Anterio-lateral platelets (240–260 (245) long; 95–105 (95) wide) free from dorsal plate. Dgl-4 closer to the edge of the dorsum than to the muscle scars (distance between Dgl-4 420–460 (425)). Dorsal plate proportions: dorsum length/width 1.40–1.51 (1.50); dorsal width/distance between Dgl-4 1.33–1.36 (1.36); anterio-medial platelet length/width 1.94–2.14 (2.07); anterio-lateral platelet length/width 2.40–2.58 (2.58); anterio-lateral/anterio-medial length 1.55–1.70 (1.58).</p><p>
                    <bold>Gnathosoma — Subcapitulum</bold> (330–350 (330) long (ventral); 230–230 (230) long (dorsal); 165–170 (170) tall) colorless. Rostrum (125–130 (125) long; 55–60 (55) wide) short and conical. Chelicerae (335–340 (340) long) with curved fangs (80–85 (80) long). Subcapitular proportions: ventral length/height 2.00–2.06 (2.00); rostrum length/width 2.17–2.27 (2.27). <bold>Pedipalps</bold> with short, tuberculate ventral extensions on femora and genua. Palpomeres: trochanter (50–52.5 (52.5) long); femur (130–130 (130) long); genu (75–77.5 (77.5) long); tibia (105–107.5 (107.5) long; 25–27.5 (27.5) wide); tarsus (20–22.5 (22.5) long). Palpomere proportions: femur/genu 1.68–1.73 (1.68); tibia/femur 0.81–0.83 (0.83); tibia length/width 3.91–4.20 (3.91).</p><p>
                    <bold>Venter</bold> — (970–1035 (1035) long; 640–680 (640) wide) colorless. Gnathosomal bay (190–215 (190) long; 85–100 (100) wide). Cxgl-4 subapical. <bold>Medial suture</bold> (25–30 (30) long). <bold>Genital plates</bold> (210–215 (210) long; 180–195 (180) wide). Additional measurements: Cx-1 (390–400 (390) long (total); 180–205 (205) long (medial)); Cx-3 (440–460 (440) wide); anterior venter (220–245 (245) long). Ventral proportions: gnathosomal bay length/width 1.90–2.53 (1.90); anterior venter/genital field length 1.05–1.17 (1.17); anterior venter length/genital field width 1.13–1.36 (1.36); anterior venter/medial suture 7.50–8.80 (8.17).</p><p>
                    <bold>Male (Figure <xref ref-type="fig" rid="F131">131</xref>)</bold> (n = 1) (allotype only) with characters of the genus with following specifications.</p><p>
                    <bold>Dorsum</bold> — (770 long; 510 wide) ellipsoid with faint orange coloration without a distinct pattern or colorless. Anterio-medial platelets (140 long; 65 wide). Anterio-lateral platelets (230 long; 85 wide) free from dorsal plate. Dgl-4 closer to the edge of the dorsum than to the muscle scars (distance between Dgl-4 400). Dorsal plate proportions: dorsum length/width 1.51; dorsal width/distance between Dgl-4 1.28; anterio-medial platelet length/width 2.15; anterio-lateral platelet length/width 2.71; anterio-lateral/anterio-medial length 1.64.</p><p>
                    <bold>Gnathosoma — Subcapitulum</bold> (285 long (ventral); 200 long (dorsal); 137.5 tall) colorless. Rostrum (95 long; 52.5 wide) short and conical. Chelicerae (275 long) with curved fangs (75 long). Subcapitular proportions: ventral length/height 2.07; rostrum length/width 1.81. <bold>Pedipalps</bold> with short, tuberculate ventral extensions on femora and genua. Palpomeres: trochanter (47.5 long); femur (112.5 long); genu (70 long); tibia (90 long; 26.25 wide); tarsus (20 long). Palpomere proportions: femur/genu 1.61; tibia/femur 0.80; tibia length/width 3.43.</p><p>
                    <bold>Venter</bold> — (860 long; 570 wide) colorless. Gnathosomal bay (180 long; 90 wide). Cxgl-4 subapical. <bold>Medial suture</bold> (110 long). <bold>Genital plates</bold> (160 long; 120 wide). Additional measurements: Cx-1 (360 long (total); 185 long (medial)); Cx-3 (420 wide); anterior venter (305 long). Ventral proportions: gnathosomal bay length/width 2.00; anterior venter/genital field length 1.91; anterior venter length/genital field width 2.54; anterior venter/medial suture 2.77.</p><p>
                    <bold>Immatures</bold> unknown.</p></tp:treatment-sec><tp:treatment-sec sec-type="etymology" id="SECID0EIEDO"><title>Etymology.</title><p>Specific epithet (<italic><tp:taxon-name><tp:taxon-name-part taxon-name-part-type="species" reg="leviathan">leviathan</tp:taxon-name-part></tp:taxon-name></italic>) refers to the large body size of this species, surpassed by few other <italic><tp:taxon-name><tp:taxon-name-part taxon-name-part-type="genus" reg="Torrenticola">Torrenticola</tp:taxon-name-part></tp:taxon-name></italic> (<italic>liwyātān</italic>, Hebrew, a large aquatic animal; noun in apposition). The Leviathan (modern spelling) is depicted in Jewish mythology (as written in the Tanakh) as one of two huge beasts—the Leviathan in the ocean and the Behemoth on land.</p></tp:treatment-sec><tp:treatment-sec sec-type="distribution" id="SECID0EBFDO"><title>Distribution.</title><p>Northwestern California (Figure <xref ref-type="fig" rid="F129">129</xref>).</p><fig id="F129" position="float" orientation="portrait"><label>Figure 129.</label><caption><p>
          <italic><tp:taxon-name><tp:taxon-name-part taxon-name-part-type="genus" reg="Torrenticola">Torrenticola</tp:taxon-name-part> <tp:taxon-name-part taxon-name-part-type="species" reg="leviathan">leviathan</tp:taxon-name-part></tp:taxon-name></italic> sp. n. distribution.</p></caption><graphic xmlns:xlink="http://www.w3.org/1999/xlink" xlink:href="zookeys-701-001-g129.jpg" position="float" orientation="portrait" xlink:type="simple" id="oo_157148.jpg"/></fig><fig id="F130" position="float" orientation="portrait"><label>Figure 130.</label><caption><p>
          <italic><tp:taxon-name><tp:taxon-name-part taxon-name-part-type="genus" reg="Torrenticola">Torrenticola</tp:taxon-name-part> <tp:taxon-name-part taxon-name-part-type="species" reg="leviathan">leviathan</tp:taxon-name-part></tp:taxon-name></italic> sp. n. female: <bold>A</bold> dorsal plates <bold>B</bold> venter (legs removed) <bold>C</bold> subcapitulum <bold>D</bold> pedipalp (setae not accurately depicted). Scale = 100 µm.</p></caption><graphic xmlns:xlink="http://www.w3.org/1999/xlink" xlink:href="zookeys-701-001-g130.jpg" position="float" orientation="portrait" xlink:type="simple" id="oo_157149.jpg"/></fig><fig id="F131" position="float" orientation="portrait"><label>Figure 131.</label><caption><p>
          <italic><tp:taxon-name><tp:taxon-name-part taxon-name-part-type="genus" reg="Torrenticola">Torrenticola</tp:taxon-name-part> <tp:taxon-name-part taxon-name-part-type="species" reg="leviathan">leviathan</tp:taxon-name-part></tp:taxon-name></italic> sp. n. male (teneral): <bold>A</bold> dorsal plates <bold>B</bold> venter (legs removed) <bold>C</bold> subcapitulum <bold>D</bold> pedipalp (setae not accurately depicted). Scale = 100 µm.</p></caption><graphic xmlns:xlink="http://www.w3.org/1999/xlink" xlink:href="zookeys-701-001-g131.jpg" position="float" orientation="portrait" xlink:type="simple" id="oo_157150.jpg"/></fig></tp:treatment-sec><tp:treatment-sec sec-type="remarks" id="SECID0EDIDO"><title>Remarks.</title><p>Unfortunately, we were unable to acquire fresh material of <italic><tp:taxon-name><tp:taxon-name-part taxon-name-part-type="genus" reg="Torrenticola">Torrenticola</tp:taxon-name-part> <tp:taxon-name-part taxon-name-part-type="species" reg="leviathan">leviathan</tp:taxon-name-part></tp:taxon-name></italic> and therefore this species is not included in our phylogenetic analyses. However, we were able to examine morphology with material preserved in <abbrev xmlns:xlink="http://www.w3.org/1999/xlink" xlink:title="50% glycerol, 10% glacial acetic acid, 40% water" id="ABBRID0EUIDO" xlink:type="simple">GAW</abbrev>. The overall appearance, large size, and western distribution, places this species in the Miniforma Complex and the Ellipsoidalis Identification Group.</p></tp:treatment-sec></tp:taxon-treatment>
