# Supplementary material for: Revision of torrent mites (Parasitengona, Torrenticolidae, Torrenticola) of the United States and Canada: 90 descriptions, molecular phylogenetics, and a key to species
Source: Zookeys. 2017 Sep 21;(701):1–496. doi: 10.3897/zookeys.701.13261 (PMC5674090; doi:10.3897/zookeys.701.13261)
Supplement: XML Treatment for Torrenticola longitibia [file zookeys.701.13261-treatment40.xml]

<!DOCTYPE tp:taxon-treatment
  PUBLIC "-//TaxonX//DTD Taxonomic Treatment Publishing DTD v0 20100105//EN" "tax-treatment-NSO.dtd">
<tp:taxon-treatment xmlns:tp="http://www.plazi.org/taxpub"><tp:treatment-meta><kwd-group><label>Taxon classification</label><kwd><named-content xmlns:xlink="http://www.w3.org/1999/xlink" content-type="kingdom">Animalia</named-content></kwd><kwd><named-content xmlns:xlink="http://www.w3.org/1999/xlink" content-type="order">Trombidiformes</named-content></kwd><kwd><named-content xmlns:xlink="http://www.w3.org/1999/xlink" content-type="family">Torrenticolidae</named-content></kwd></kwd-group><mixed-citation publication-type="journal"><person-group><name><surname>Fisher</surname><given-names>J. Ray</given-names></name><name><surname>Fisher</surname><given-names>Danielle M.</given-names></name><name><surname>Skvarla</surname><given-names>Michael J.</given-names></name><name><surname>Nelson</surname><given-names>Whitney A.</given-names></name><name><surname>Dowling</surname><given-names>Ashley P.G.</given-names></name></person-group><article-title>Revision of torrent mites (<tp:taxon-name><tp:taxon-name-part taxon-name-part-type="clade">Parasitengona</tp:taxon-name-part></tp:taxon-name>, <tp:taxon-name><tp:taxon-name-part taxon-name-part-type="family">Torrenticolidae</tp:taxon-name-part></tp:taxon-name>, <italic><tp:taxon-name><tp:taxon-name-part taxon-name-part-type="genus" reg="Torrenticola">Torrenticola</tp:taxon-name-part></tp:taxon-name></italic>) of the United States and Canada: 90 descriptions, molecular phylogenetics, and a key to species</article-title><source>Zookeys</source><day>21</day><month>9</month><year>2017</year><volume>2017</volume><issue>701</issue><fpage>1</fpage><lpage>496</lpage><pub-id pub-id-type="doi">10.3897/zookeys.701.13261</pub-id></mixed-citation></tp:treatment-meta><tp:nomenclature><tp:taxon-name>
                    <tp:taxon-name-part taxon-name-part-type="genus" reg="Torrenticola">Torrenticola</tp:taxon-name-part>
                    <tp:taxon-name-part taxon-name-part-type="species" reg="longitibia">longitibia</tp:taxon-name-part>
                    <object-id xmlns:xlink="http://www.w3.org/1999/xlink" content-type="zoobank" xlink:type="simple">http://zoobank.org/BFF29739-A62F-498D-9F18-465D46964686</object-id>
                  </tp:taxon-name><tp:taxon-authority>Fisher &amp; Dowling</tp:taxon-authority><tp:taxon-status xmlns:xlink="http://www.w3.org/1999/xlink" xlink:type="simple">sp. n.</tp:taxon-status></tp:nomenclature><tp:treatment-sec sec-type="material" id="SECID0EAKDO"><title>Material examined.</title><p>HOLOTYPE (♂): from USA, Tennessee, Monroe County, beside Forest Route 35 (<named-content xmlns:xlink="http://www.w3.org/1999/xlink" content-type="dwc:verbatimCoordinates" xlink:type="simple"><named-content content-type="geo-json" specific-use="{&#34;type&#34;:&#34;Point&#34;,&#34;coordinates&#34;:[-84.163056,35.363056]}" id="NCID0EJKDO" xlink:type="simple">35°21'47"N, 84°9'47"W</named-content></named-content>), 12 Sep 2009, by IM Smith, IMS090112, DNA 2979.</p><p>PARATYPES (0 ♀; 1 ♂): <bold>Tennessee, USA</bold>: 1 ♂ from USA, Tennessee, Monroe County, beside Forest Route 35 (<named-content xmlns:xlink="http://www.w3.org/1999/xlink" content-type="dwc:verbatimCoordinates" xlink:type="simple"><named-content content-type="geo-json" specific-use="{&#34;type&#34;:&#34;Point&#34;,&#34;coordinates&#34;:[-84.163056,35.363056]}" id="NCID0EVKDO" xlink:type="simple">35°21'47"N, 84°9'47"W</named-content></named-content>), 12 Sep 2009, by IM Smith, IMS090112.</p></tp:treatment-sec><tp:treatment-sec sec-type="Type deposition" id="SECID0E1KDO"><title>Type deposition.</title><p>Holotype (♀) deposited in the <named-content xmlns:xlink="http://www.w3.org/1999/xlink" content-type="dwc:institutional_code" xlink:type="simple">CNC</named-content>; paratypes (1 ♂) deposited in the <named-content xmlns:xlink="http://www.w3.org/1999/xlink" content-type="dwc:institutional_code" xlink:type="simple">ACUA</named-content>.</p></tp:treatment-sec><tp:treatment-sec sec-type="diagnosis" id="SECID0EKLDO"><title>Diagnosis.</title><p>
                    <italic><tp:taxon-name><tp:taxon-name-part taxon-name-part-type="genus" reg="Torrenticola">Torrenticola</tp:taxon-name-part> <tp:taxon-name-part taxon-name-part-type="species" reg="longitibia">longitibia</tp:taxon-name-part></tp:taxon-name></italic> are similar to other members of the Raptor Group (<italic><tp:taxon-name><tp:taxon-name-part taxon-name-part-type="genus" reg="Torrenticola">T.</tp:taxon-name-part> <tp:taxon-name-part taxon-name-part-type="species" reg="gnoma">gnoma</tp:taxon-name-part></tp:taxon-name></italic>, <italic><tp:taxon-name><tp:taxon-name-part taxon-name-part-type="genus" reg="Torrenticola">T.</tp:taxon-name-part> <tp:taxon-name-part taxon-name-part-type="species" reg="irapalpa">irapalpa</tp:taxon-name-part></tp:taxon-name></italic>, <italic><tp:taxon-name><tp:taxon-name-part taxon-name-part-type="genus" reg="Torrenticola">T.</tp:taxon-name-part> <tp:taxon-name-part taxon-name-part-type="species" reg="mjolniri">mjolniri</tp:taxon-name-part></tp:taxon-name></italic>, <italic><tp:taxon-name><tp:taxon-name-part taxon-name-part-type="genus" reg="Torrenticola">T.</tp:taxon-name-part> <tp:taxon-name-part taxon-name-part-type="species" reg="elusiva">elusiva</tp:taxon-name-part></tp:taxon-name></italic>, <italic><tp:taxon-name><tp:taxon-name-part taxon-name-part-type="genus" reg="Torrenticola">T.</tp:taxon-name-part> <tp:taxon-name-part taxon-name-part-type="species" reg="racupalpa">racupalpa</tp:taxon-name-part></tp:taxon-name></italic>, <italic><tp:taxon-name><tp:taxon-name-part taxon-name-part-type="genus" reg="Torrenticola">T.</tp:taxon-name-part> <tp:taxon-name-part taxon-name-part-type="species" reg="raptor">raptor</tp:taxon-name-part></tp:taxon-name></italic>, <italic><tp:taxon-name><tp:taxon-name-part taxon-name-part-type="genus" reg="Torrenticola">T.</tp:taxon-name-part> <tp:taxon-name-part taxon-name-part-type="species" reg="danielleae">danielleae</tp:taxon-name-part></tp:taxon-name></italic>, <italic><tp:taxon-name><tp:taxon-name-part taxon-name-part-type="genus" reg="Torrenticola">T.</tp:taxon-name-part> <tp:taxon-name-part taxon-name-part-type="species" reg="daemon">daemon</tp:taxon-name-part></tp:taxon-name></italic>, and <italic><tp:taxon-name><tp:taxon-name-part taxon-name-part-type="genus" reg="Torrenticola">T.</tp:taxon-name-part> <tp:taxon-name-part taxon-name-part-type="species" reg="ivyae">ivyae</tp:taxon-name-part></tp:taxon-name></italic>) in having round bodies; Dgl-4 close to muscles scars; long, thin subcapitular rostra; and long, thin pedipalp tibiae. <italic><tp:taxon-name><tp:taxon-name-part taxon-name-part-type="genus" reg="Torrenticola">T.</tp:taxon-name-part> <tp:taxon-name-part taxon-name-part-type="species" reg="longitibia">longitibia</tp:taxon-name-part></tp:taxon-name></italic> can be differentiated from all other members of the Raptor Group (both males and females) by having a longer femur with respect to the genu (femur/genu = 2.1–2.17 in <italic><tp:taxon-name><tp:taxon-name-part taxon-name-part-type="genus" reg="Torrenticola">T.</tp:taxon-name-part> <tp:taxon-name-part taxon-name-part-type="species" reg="longitibia">longitibia</tp:taxon-name-part></tp:taxon-name></italic>, 1.66–2.00 in others).</p></tp:treatment-sec><tp:treatment-sec sec-type="description" id="SECID0EUPDO"><title>Description.</title><p>
                    <bold>Female</bold> unknown.</p><p>
                    <bold>Male (Figure <xref ref-type="fig" rid="F133">133</xref>)</bold> (n = 2) (holotype measurements in parentheses when available) with characters of the genus with following specifications.</p><p>
                    <bold>Dorsum</bold>— (530–560 (530) long; 420–430 (420) wide) circular with navy blue coloration posteriorly extending in a thin strip anteriorly to the edge of the dorsal plate. Anterio-medial platelets (122.5–132.5 (122.5) long; 62.5–72.5 (62.5) wide). Anterio-lateral platelets (172.5–180 (172.5) long; 78.75–80 (80) wide) free from dorsal plate. Dgl-4 much closer to the muscle scars than to the dorsum edge (distance between Dgl-4 155–175 (155)). Dorsal plate proportions: dorsum length/width 1.26–1.30 (1.26); dorsal width/distance between Dgl-4 2.46–2.71 (2.71); anterio-medial platelet length/width 1.83–1.96 (1.96); anterio-lateral platelet length/width 2.16–2.29 (2.16); anterio-lateral/anterio-medial length 1.36–1.41 (1.41).</p><p>
                    <bold>Gnathosoma — Subcapitulum</bold> (300–315 (300) long (ventral); 235–245 (235) long (dorsal); 110–117.5 (110) tall) colorless. Rostrum (135–137.5 (135) long; 32.5–32.5 (32.5) wide) elongate. Chelicerae (325–325 (325) long) with curved fangs (50–50 (50) long). Subcapitular proportions: ventral length/height 2.68–2.73 (2.73); rostrum length/width 4.15–4.23 (4.15). <bold>Pedipalps</bold> elongate (especially tibiae) with tuberculate ventral extensions on femora and genua. Palpomeres: trochanter (42.5–45 (42.5) long); femur (125–131.25 (125) long); genu (57.5–62.5 (57.5) long); tibia (110–110 (110) long; 20–20 (20) wide); tarsus (15–15 (15) long). Palpomere proportions: femur/genu 2.10–2.17 (2.17); tibia/femur 0.84–0.88 (0.88); tibia length/width 5.50–5.50 (5.50).</p><p>
                    <bold>Venter</bold> — (660–710 (660) long; 500–550 (500) wide) colorless. Gnathosomal bay (150–155 (150) long; 75–85 (85) wide). Cxgl-4 far from apex. <bold>Medial suture</bold> (60–60 (60) long). <bold>Genital plates</bold> (137.5–150 (137.5) long; 115–122.5 (115) wide). Additional measurements: Cx-1 (270–300 (270) long (total); 130–140 (130) long (medial)); Cx-3 (320–325 (320) wide); anterior venter (205–220 (205) long). Ventral proportions: gnathosomal bay length/width 1.76–2.07 (1.76); anterior venter/genital field length 1.47–1.49 (1.49); anterior venter length/genital field width 1.78–1.80 (1.78); anterior venter/medial suture 3.42–3.67 (3.42).</p><p>
                    <bold>Immatures</bold> unknown.</p></tp:treatment-sec><tp:treatment-sec sec-type="etymology" id="SECID0E2QDO"><title>Etymology.</title><p>Specific epithet (<italic><tp:taxon-name><tp:taxon-name-part taxon-name-part-type="species" reg="longitibia">longitibia</tp:taxon-name-part></tp:taxon-name></italic>) refers to the long, thin pedipalpal tibiae (<italic>longus</italic>, L. long; <italic>tibia</italic>, L. tibia).</p></tp:treatment-sec><tp:treatment-sec sec-type="distribution" id="SECID0EPRDO"><title>Distribution.</title><p>Known only from Monroe County, Tennessee (Figure <xref ref-type="fig" rid="F132">132</xref>).</p><fig id="F132" position="float" orientation="portrait"><label>Figure 132.</label><caption><p>
          <italic><tp:taxon-name><tp:taxon-name-part taxon-name-part-type="genus" reg="Torrenticola">Torrenticola</tp:taxon-name-part> <tp:taxon-name-part taxon-name-part-type="species" reg="longitibia">longitibia</tp:taxon-name-part></tp:taxon-name></italic> sp. n. distribution.</p></caption><graphic xmlns:xlink="http://www.w3.org/1999/xlink" xlink:href="zookeys-701-001-g132.jpg" position="float" orientation="portrait" xlink:type="simple" id="oo_157151.jpg"/></fig><fig id="F133" position="float" orientation="portrait"><label>Figure 133.</label><caption><p>
          <italic><tp:taxon-name><tp:taxon-name-part taxon-name-part-type="genus" reg="Torrenticola">Torrenticola</tp:taxon-name-part> <tp:taxon-name-part taxon-name-part-type="species" reg="longitibia">longitibia</tp:taxon-name-part></tp:taxon-name></italic> sp. n. male: <bold>A</bold> dorsal plates <bold>B</bold> venter (legs removed) <bold>C</bold> subcapitulum <bold>D</bold> pedipalp (setae not accurately depicted). Scale = 100 µm.</p></caption><graphic xmlns:xlink="http://www.w3.org/1999/xlink" xlink:href="zookeys-701-001-g133.jpg" position="float" orientation="portrait" xlink:type="simple" id="oo_157152.jpg"/></fig></tp:treatment-sec><tp:treatment-sec sec-type="remarks" id="SECID0ERTDO"><title>Remarks.</title><p>
                    <italic><tp:taxon-name><tp:taxon-name-part taxon-name-part-type="genus" reg="Torrenticola">Torrenticola</tp:taxon-name-part> <tp:taxon-name-part taxon-name-part-type="species" reg="longitibia">longitibia</tp:taxon-name-part></tp:taxon-name></italic> is known only from two males, only one of which was available for molecular data and that specimen groups with other members of the Raptor Complex with high support. In all analyses, <italic><tp:taxon-name><tp:taxon-name-part taxon-name-part-type="genus" reg="Torrenticola">T.</tp:taxon-name-part> <tp:taxon-name-part taxon-name-part-type="species" reg="longitibia">longitibia</tp:taxon-name-part></tp:taxon-name></italic> groups with <italic><tp:taxon-name><tp:taxon-name-part taxon-name-part-type="genus" reg="Torrenticola">T.</tp:taxon-name-part> <tp:taxon-name-part taxon-name-part-type="species" reg="mjolniri">mjolniri</tp:taxon-name-part></tp:taxon-name></italic>, and these species are more than 4% different in <abbrev xmlns:xlink="http://www.w3.org/1999/xlink" xlink:title="cytochrome c oxidase subunit 1" id="ABBRID0EYUDO" xlink:type="simple">COI</abbrev> sequence from each other. The position of that clade varies with dataset. Based upon overall similarity, phylogenetic position, shape of the pedipalps, and distribution, we were able to place this species within the Raptor Identification Group.</p><p>This species hypothesis is supported by high divergence between species (3–15%), and by the morphological characters outlined in the diagnosis.</p></tp:treatment-sec></tp:taxon-treatment>
