# Supplementary material for: Revision of torrent mites (Parasitengona, Torrenticolidae, Torrenticola) of the United States and Canada: 90 descriptions, molecular phylogenetics, and a key to species
Source: Zookeys. 2017 Sep 21;(701):1–496. doi: 10.3897/zookeys.701.13261 (PMC5674090; doi:10.3897/zookeys.701.13261)
Supplement: XML Treatment for Torrenticola magnexa [file zookeys.701.13261-treatment41.xml]

<!DOCTYPE tp:taxon-treatment
  PUBLIC "-//TaxonX//DTD Taxonomic Treatment Publishing DTD v0 20100105//EN" "tax-treatment-NSO.dtd">
<tp:taxon-treatment xmlns:tp="http://www.plazi.org/taxpub"><tp:treatment-meta><kwd-group><label>Taxon classification</label><kwd><named-content xmlns:xlink="http://www.w3.org/1999/xlink" content-type="kingdom">Animalia</named-content></kwd><kwd><named-content xmlns:xlink="http://www.w3.org/1999/xlink" content-type="order">Trombidiformes</named-content></kwd><kwd><named-content xmlns:xlink="http://www.w3.org/1999/xlink" content-type="family">Torrenticolidae</named-content></kwd></kwd-group><mixed-citation publication-type="journal"><person-group><name><surname>Fisher</surname><given-names>J. Ray</given-names></name><name><surname>Fisher</surname><given-names>Danielle M.</given-names></name><name><surname>Skvarla</surname><given-names>Michael J.</given-names></name><name><surname>Nelson</surname><given-names>Whitney A.</given-names></name><name><surname>Dowling</surname><given-names>Ashley P.G.</given-names></name></person-group><article-title>Revision of torrent mites (<tp:taxon-name><tp:taxon-name-part taxon-name-part-type="clade">Parasitengona</tp:taxon-name-part></tp:taxon-name>, <tp:taxon-name><tp:taxon-name-part taxon-name-part-type="family">Torrenticolidae</tp:taxon-name-part></tp:taxon-name>, <italic><tp:taxon-name><tp:taxon-name-part taxon-name-part-type="genus" reg="Torrenticola">Torrenticola</tp:taxon-name-part></tp:taxon-name></italic>) of the United States and Canada: 90 descriptions, molecular phylogenetics, and a key to species</article-title><source>Zookeys</source><day>21</day><month>9</month><year>2017</year><volume>2017</volume><issue>701</issue><fpage>1</fpage><lpage>496</lpage><pub-id pub-id-type="doi">10.3897/zookeys.701.13261</pub-id></mixed-citation></tp:treatment-meta><tp:nomenclature><tp:taxon-name>
                    <tp:taxon-name-part taxon-name-part-type="genus" reg="Torrenticola">Torrenticola</tp:taxon-name-part>
                    <tp:taxon-name-part taxon-name-part-type="species" reg="magnexa">magnexa</tp:taxon-name-part>
                  </tp:taxon-name><tp:taxon-authority>Habeeb, 1955</tp:taxon-authority><tp:nomenclature-citation-list><tp:nomenclature-citation><tp:taxon-name>
                        <tp:taxon-name-part taxon-name-part-type="genus" reg="Torrenticola">Torrenticola</tp:taxon-name-part> <tp:taxon-name-part taxon-name-part-type="species" reg="amplexa">amplexa</tp:taxon-name-part> <tp:taxon-name-part taxon-name-part-type="subspecies" reg="magnexa">magnexa</tp:taxon-name-part></tp:taxon-name><comment>Habeeb, 1955: 4</comment></tp:nomenclature-citation><tp:nomenclature-citation><tp:taxon-name>
                        <tp:taxon-name-part taxon-name-part-type="genus" reg="Torrenticola">Torrenticola</tp:taxon-name-part> <tp:taxon-name-part taxon-name-part-type="species" reg="amplexa">amplexa</tp:taxon-name-part> <tp:taxon-name-part taxon-name-part-type="subspecies" reg="neoconnexa">neoconnexa</tp:taxon-name-part></tp:taxon-name><comment>Habeeb, 1957: 1 (initially identified as <tp:taxon-name><tp:taxon-name-part taxon-name-part-type="genus" reg="Torrenticola">Torrenticola</tp:taxon-name-part> <tp:taxon-name-part taxon-name-part-type="species" reg="amplexa">amplexa</tp:taxon-name-part> <tp:taxon-name-part taxon-name-part-type="subspecies" reg="connexa">connexa</tp:taxon-name-part></tp:taxon-name> (Koenike, 1908) in <xref ref-type="bibr" rid="B13">Habeeb 1955</xref>: 4)</comment></tp:nomenclature-citation><tp:nomenclature-citation><tp:taxon-name>
                        <tp:taxon-name-part taxon-name-part-type="genus" reg="Torrenticola">Torrenticola</tp:taxon-name-part> <tp:taxon-name-part taxon-name-part-type="species" reg="neoconnexa">neoconnexa</tp:taxon-name-part></tp:taxon-name><comment>Habeeb, 1961: 2.</comment></tp:nomenclature-citation><tp:nomenclature-citation><tp:taxon-name>
                        <tp:taxon-name-part taxon-name-part-type="genus" reg="Torrenticola">Torrenticola</tp:taxon-name-part> <tp:taxon-name-part taxon-name-part-type="species" reg="magnexa">magnexa</tp:taxon-name-part></tp:taxon-name><comment>Habeeb, 1961: 2.</comment></tp:nomenclature-citation></tp:nomenclature-citation-list></tp:nomenclature><tp:treatment-sec sec-type="material" id="SECID0EMYDO"><title>Material examined.</title><p>HOLOTYPE (♀): from Canada, New Brunswick, Victoria County, Salmon River, 21 June 1953, by Habeeb, HH530075.</p><p>PARATYPES (0 ♀; 1 ♂): <bold>New Brunswick, Canada</bold>: 1 ♂ (ALLOTYPE) from Victoria County, Salmon River, 21 June 1953, by Habeeb, HH530075.</p><p>OTHER MATERIAL (29 ♀; 14 ♂): <bold>Maine, USA</bold>: 2 ♀ from Franklin County, Smalls Falls Picnic Area, beside Route 4, Sandy River (<named-content xmlns:xlink="http://www.w3.org/1999/xlink" content-type="dwc:verbatimCoordinates" xlink:type="simple"><named-content content-type="geo-json" specific-use="{&#34;type&#34;:&#34;Point&#34;,&#34;coordinates&#34;:[-70.516667,44.866667]}" id="NCID0E3YDO" xlink:type="simple">44°52'N, 70°31'W</named-content></named-content>), 5 Jul 1989, by IM Smith, IMS890069 • <bold>Missouri, USA</bold>: 1 ♀ from McDonald County, Tiff City, beside Route 43, Buffalo Creek (<named-content xmlns:xlink="http://www.w3.org/1999/xlink" content-type="dwc:verbatimCoordinates" xlink:type="simple"><named-content content-type="geo-json" specific-use="{&#34;type&#34;:&#34;Point&#34;,&#34;coordinates&#34;:[-94.604722,36.671389]}" id="NCID0EGZDO" xlink:type="simple">36°40'17"N, 94°36'17"W</named-content></named-content>), 2 May 1996, by IM Smith, IMS960004 • <bold>Nova Scotia, Canada</bold>: 1 ♀ from Inverness County, Cape Brenton Highland National Park, 10 Sep 2011, by IM Smith, IMS110072 • 2 ♀ from Inverness County, Inervess, Cheticamp River, 10 Sep 2011, by IM Smith, IMS110071 • <bold>New Brunswick, Canada</bold>: 1 ♀ and 1 ♂ from Victoria County, St. Quentin, beside Highway 17, 14 km southwest of Highway 180, 14 Sep 2011, by IM Smith, IMS110059 • 2 ♀ from York County, Napadogan, beside Road J-19, 4 km south of Hwy 107, 6 Oct 2011, by IM Smith, IMS110126 • <bold>Newfoundland, Canada</bold>: 2 ♀ from Crooked Feeder, beside Highway 1, north of Deer Lake (<named-content xmlns:xlink="http://www.w3.org/1999/xlink" content-type="dwc:verbatimCoordinates" xlink:type="simple"><named-content content-type="geo-json" specific-use="{&#34;type&#34;:&#34;Point&#34;,&#34;coordinates&#34;:[-57.433333,49.166667]}" id="NCID0EUZDO" xlink:type="simple">49°10'N, 57°26'W</named-content></named-content>), 25 Jul 1977, by IM Smith, IMS770125B • 1 ♀ and 1 ♂ from Deer Lake, beside Highway 430, 6.2 kilometers north of Highway 1 (<named-content xmlns:xlink="http://www.w3.org/1999/xlink" content-type="dwc:verbatimCoordinates" xlink:type="simple"><named-content content-type="geo-json" specific-use="{&#34;type&#34;:&#34;Point&#34;,&#34;coordinates&#34;:[-57.433333,49.166667]}" id="NCID0E3ZDO" xlink:type="simple">49°10'N, 57°26'W</named-content></named-content>), 23 Jul 1977, by IM Smith, IMS770112 • 2 ♀ and 2 ♂ from Molly Chignic Brook, beside Highway 1 (<named-content xmlns:xlink="http://www.w3.org/1999/xlink" content-type="dwc:verbatimCoordinates" xlink:type="simple"><named-content content-type="geo-json" specific-use="{&#34;type&#34;:&#34;Point&#34;,&#34;coordinates&#34;:[-59.166667,47.850000]}" id="NCID0EE1DO" xlink:type="simple">47°51'N, 59°10'W</named-content></named-content>), 7 Oct 1989, by IM Smith, IMS890133 • <bold>Ohio, USA</bold>: 2 ♂ from Montgomery County, Engelwood Metro Park (<named-content xmlns:xlink="http://www.w3.org/1999/xlink" content-type="dwc:verbatimCoordinates" xlink:type="simple"><named-content content-type="geo-json" specific-use="{&#34;type&#34;:&#34;Point&#34;,&#34;coordinates&#34;:[-84.292500,39.882778]}" id="NCID0EO1DO" xlink:type="simple">39°52'58"N, 84°17'33"W</named-content></named-content>), 31 Jul 2014, by MJ Skvarla, MS 14-0731-002 • <bold>Quebec, Canada</bold>: 1 ♀ from Gatineau County, Gatineau Park, Meech Lake (<named-content xmlns:xlink="http://www.w3.org/1999/xlink" content-type="dwc:verbatimCoordinates" xlink:type="simple"><named-content content-type="geo-json" specific-use="{&#34;type&#34;:&#34;Point&#34;,&#34;coordinates&#34;:[-75.914722,45.540833]}" id="NCID0EY1DO" xlink:type="simple">45°32'27"N, 75°54'53"W</named-content></named-content>), 27 Jul 2010, by IM Smith, IMS100105 • 2 ♀ and 2 ♂ from Gatineau County, Gatineau Park, tributary above Blanchet Beach, 6 Apr 2012, by IM Smith, IMS120001 • 1 ♀ and 1 ♂ from Gatineau County, Gatineau Park, beside Wolf Trail above Blanchet (<named-content xmlns:xlink="http://www.w3.org/1999/xlink" content-type="dwc:verbatimCoordinates" xlink:type="simple"><named-content content-type="geo-json" specific-use="{&#34;type&#34;:&#34;Point&#34;,&#34;coordinates&#34;:[-75.924722,45.541667]}" id="NCID0EA2DO" xlink:type="simple">45°32'30"N, 75°55'29"W</named-content></named-content>), 12 Jun 2008, by IM Smith, IMS080009A • 1 ♂ from Matane County, St.-Bernard-des-Lacs, Riviere Ste. Anne (<named-content xmlns:xlink="http://www.w3.org/1999/xlink" content-type="dwc:verbatimCoordinates" xlink:type="simple"><named-content content-type="geo-json" specific-use="{&#34;type&#34;:&#34;Point&#34;,&#34;coordinates&#34;:[-66.116667,48.929167]}" id="NCID0EI2DO" xlink:type="simple">48°55'45"N, 66°7'0"W</named-content></named-content>), 25 Aug 1975, by BP Smith, DW Barr, &amp; N Avruch, BPS750562 • 2 ♀ and 1 ♂ from Matapedia County, beside secondary road, Riviere Matapedia (<named-content xmlns:xlink="http://www.w3.org/1999/xlink" content-type="dwc:verbatimCoordinates" xlink:type="simple"><named-content content-type="geo-json" specific-use="{&#34;type&#34;:&#34;Point&#34;,&#34;coordinates&#34;:[-67.255556,48.294444]}" id="NCID0EQ2DO" xlink:type="simple">48°17'40"N, 67°15'20"W</named-content></named-content>), 24 Aug 1975, by BP smith, DW Barr, &amp; N Avruch, BPS750557 • 1 ♀ from Stanstead County, Tompkin Stream, Tomifobia River (<named-content xmlns:xlink="http://www.w3.org/1999/xlink" content-type="dwc:verbatimCoordinates" xlink:type="simple"><named-content content-type="geo-json" specific-use="{&#34;type&#34;:&#34;Point&#34;,&#34;coordinates&#34;:[-72.118333,45.008611]}" id="NCID0EY2DO" xlink:type="simple">45°0'31"N, 72°7'6"W</named-content></named-content>), 20 Aug 1996, by IM Smith &amp; M MacKenzie, IMS960056 • <bold>Tennessee, USA</bold>: 1 ♀ from Blount County, Great Smokey Mountains National Park, Abrams River (<named-content xmlns:xlink="http://www.w3.org/1999/xlink" content-type="dwc:verbatimCoordinates" xlink:type="simple"><named-content content-type="geo-json" specific-use="{&#34;type&#34;:&#34;Point&#34;,&#34;coordinates&#34;:[-83.855833,35.591944]}" id="NCID0EC3DO" xlink:type="simple">35°35'31"N, 83°51'21"W</named-content></named-content>), 17 Sep 2010, by IM Smith, IMS100141 • 1 ♀ from Sevier County, Great Smokey Mountains National Park (<named-content xmlns:xlink="http://www.w3.org/1999/xlink" content-type="dwc:verbatimCoordinates" xlink:type="simple"><named-content content-type="geo-json" specific-use="{&#34;type&#34;:&#34;Point&#34;,&#34;coordinates&#34;:[-83.217222,35.781667]}" id="NCID0EK3DO" xlink:type="simple">35°46'54"N, 83°13'2"W</named-content></named-content>), 16 Sep 2010, by IM Smith, IMS100140 • 1 ♀ from Sevier County, Great Smokey Mountains National Park, middle prong Little Pigeon River (<named-content xmlns:xlink="http://www.w3.org/1999/xlink" content-type="dwc:verbatimCoordinates" xlink:type="simple"><named-content content-type="geo-json" specific-use="{&#34;type&#34;:&#34;Point&#34;,&#34;coordinates&#34;:[-83.383056,35.710556]}" id="NCID0ES3DO" xlink:type="simple">35°42'38"N, 83°22'59"W</named-content></named-content>), 10 Sep 2009, by IM Smith, IMS090106 • <bold>Vermont, USA</bold>: 2 ♀ and 1 ♂ from Addison County, beside road from Lincoln to Ripton, Middlebury River (<named-content xmlns:xlink="http://www.w3.org/1999/xlink" content-type="dwc:verbatimCoordinates" xlink:type="simple"><named-content content-type="geo-json" specific-use="{&#34;type&#34;:&#34;Point&#34;,&#34;coordinates&#34;:[-73.016667,44.000000]}" id="NCID0E33DO" xlink:type="simple">44°0'N, 73°1'W</named-content></named-content>), 6 Jul 1989, by IM Smith, IMS890075 • 2 ♀ from Addison County, Lincoln, beside US Forest Service Road #54, New Haven River (<named-content xmlns:xlink="http://www.w3.org/1999/xlink" content-type="dwc:verbatimCoordinates" xlink:type="simple"><named-content content-type="geo-json" specific-use="{&#34;type&#34;:&#34;Point&#34;,&#34;coordinates&#34;:[-72.983333,44.100000]}" id="NCID0EE4DO" xlink:type="simple">44°6'N, 72°59'W</named-content></named-content>), 6 Jul 1989, by IM Smith, IMS890074 • 2 ♀ and 2 ♂ from Lamoille County, Stowe, beside Route 108, West Branch of Waterbury River (<named-content xmlns:xlink="http://www.w3.org/1999/xlink" content-type="dwc:verbatimCoordinates" xlink:type="simple"><named-content content-type="geo-json" specific-use="{&#34;type&#34;:&#34;Point&#34;,&#34;coordinates&#34;:[-72.766667,44.500000]}" id="NCID0EM4DO" xlink:type="simple">44°30'N, 72°46'W</named-content></named-content>), 6 Jul 1989, by IM Smith, IMS890072.</p></tp:treatment-sec><tp:treatment-sec sec-type="Type deposition" id="SECID0ER4DO"><title>Type deposition.</title><p>Holotype (♀) and allotype (♂) deposited in the <named-content xmlns:xlink="http://www.w3.org/1999/xlink" content-type="dwc:institutional_code" xlink:type="simple">CNC</named-content>.</p></tp:treatment-sec><tp:treatment-sec sec-type="diagnosis" id="SECID0E34DO"><title>Diagnosis.</title><p>
                    <italic><tp:taxon-name><tp:taxon-name-part taxon-name-part-type="genus" reg="Torrenticola">Torrenticola</tp:taxon-name-part> <tp:taxon-name-part taxon-name-part-type="species" reg="magnexa">magnexa</tp:taxon-name-part></tp:taxon-name></italic> are similar to other members of the Partial 2-Plate Group (<italic><tp:taxon-name><tp:taxon-name-part taxon-name-part-type="genus" reg="Torrenticola">T.</tp:taxon-name-part> <tp:taxon-name-part taxon-name-part-type="species" reg="folkertsae">folkertsae</tp:taxon-name-part></tp:taxon-name></italic>, <italic><tp:taxon-name><tp:taxon-name-part taxon-name-part-type="genus" reg="Torrenticola">T.</tp:taxon-name-part> <tp:taxon-name-part taxon-name-part-type="species" reg="pulchra">pulchra</tp:taxon-name-part></tp:taxon-name></italic>, and <italic><tp:taxon-name><tp:taxon-name-part taxon-name-part-type="genus" reg="Torrenticola">T.</tp:taxon-name-part> <tp:taxon-name-part taxon-name-part-type="species" reg="priapus">priapus</tp:taxon-name-part></tp:taxon-name></italic>) in having anterio-lateral platelets partially fused to the dorsal plate and being distributed in the east. <italic><tp:taxon-name><tp:taxon-name-part taxon-name-part-type="genus" reg="Torrenticola">T.</tp:taxon-name-part> <tp:taxon-name-part taxon-name-part-type="species" reg="magnexa">magnexa</tp:taxon-name-part></tp:taxon-name></italic> can be differentiated from other Partial 2-Plate Group by dorsal coloration and pattern. <italic><tp:taxon-name><tp:taxon-name-part taxon-name-part-type="genus" reg="Torrenticola">T.</tp:taxon-name-part> <tp:taxon-name-part taxon-name-part-type="species" reg="magnexa">magnexa</tp:taxon-name-part></tp:taxon-name></italic> can be further differentiated from <italic>T. New 23A</italic> by having a less elongate rostrum (length/width = 2.25–3.00 in <italic><tp:taxon-name><tp:taxon-name-part taxon-name-part-type="genus" reg="Torrenticola">T.</tp:taxon-name-part> <tp:taxon-name-part taxon-name-part-type="species" reg="magnexa">magnexa</tp:taxon-name-part></tp:taxon-name></italic>, 3.17–3.39 in <italic><tp:taxon-name><tp:taxon-name-part taxon-name-part-type="genus" reg="Torrenticola">T.</tp:taxon-name-part> <tp:taxon-name-part taxon-name-part-type="species" reg="priapus">priapus</tp:taxon-name-part></tp:taxon-name></italic>). <italic><tp:taxon-name><tp:taxon-name-part taxon-name-part-type="genus" reg="Torrenticola">T.</tp:taxon-name-part> <tp:taxon-name-part taxon-name-part-type="species" reg="magnexa">magnexa</tp:taxon-name-part></tp:taxon-name></italic> can be further differentiated from <italic><tp:taxon-name><tp:taxon-name-part taxon-name-part-type="genus" reg="Torrenticola">T.</tp:taxon-name-part> <tp:taxon-name-part taxon-name-part-type="species" reg="folkertsae">folkertsae</tp:taxon-name-part></tp:taxon-name></italic> by having less elongate pedipalpal tibiae (length/width = 3.21–4.00 in <italic><tp:taxon-name><tp:taxon-name-part taxon-name-part-type="genus" reg="Torrenticola">T.</tp:taxon-name-part> <tp:taxon-name-part taxon-name-part-type="species" reg="magnexa">magnexa</tp:taxon-name-part></tp:taxon-name></italic>, 4.05–4.83 in <italic><tp:taxon-name><tp:taxon-name-part taxon-name-part-type="genus" reg="Torrenticola">T.</tp:taxon-name-part> <tp:taxon-name-part taxon-name-part-type="species" reg="folkertsae">folkertsae</tp:taxon-name-part></tp:taxon-name></italic>). Male <italic><tp:taxon-name><tp:taxon-name-part taxon-name-part-type="genus" reg="Torrenticola">T.</tp:taxon-name-part> <tp:taxon-name-part taxon-name-part-type="species" reg="magnexa">magnexa</tp:taxon-name-part></tp:taxon-name></italic> can be further differentiated from male <italic><tp:taxon-name><tp:taxon-name-part taxon-name-part-type="genus" reg="Torrenticola">T.</tp:taxon-name-part> <tp:taxon-name-part taxon-name-part-type="species" reg="pulchra">pulchra</tp:taxon-name-part></tp:taxon-name></italic> by having a larger genital field (length ♂ = 125–148 in <italic><tp:taxon-name><tp:taxon-name-part taxon-name-part-type="genus" reg="Torrenticola">T.</tp:taxon-name-part> <tp:taxon-name-part taxon-name-part-type="species" reg="magnexa">magnexa</tp:taxon-name-part></tp:taxon-name></italic>, 110–123 in <italic><tp:taxon-name><tp:taxon-name-part taxon-name-part-type="genus" reg="Torrenticola">T.</tp:taxon-name-part> <tp:taxon-name-part taxon-name-part-type="species" reg="pulchra">pulchra</tp:taxon-name-part></tp:taxon-name></italic>; width ♂ = 115–125 in <italic><tp:taxon-name><tp:taxon-name-part taxon-name-part-type="genus" reg="Torrenticola">T.</tp:taxon-name-part> <tp:taxon-name-part taxon-name-part-type="species" reg="magnexa">magnexa</tp:taxon-name-part></tp:taxon-name></italic>, 87–95 in <italic><tp:taxon-name><tp:taxon-name-part taxon-name-part-type="genus" reg="Torrenticola">T.</tp:taxon-name-part> <tp:taxon-name-part taxon-name-part-type="species" reg="pulchra">pulchra</tp:taxon-name-part></tp:taxon-name></italic>) and more elongate pedipalpal tibiae (length/width ♂ = 3.78–4.00 in <italic><tp:taxon-name><tp:taxon-name-part taxon-name-part-type="genus" reg="Torrenticola">T.</tp:taxon-name-part> <tp:taxon-name-part taxon-name-part-type="species" reg="magnexa">magnexa</tp:taxon-name-part></tp:taxon-name></italic>, 3.00–3.35 in <italic><tp:taxon-name><tp:taxon-name-part taxon-name-part-type="genus" reg="Torrenticola">T.</tp:taxon-name-part> <tp:taxon-name-part taxon-name-part-type="species" reg="pulchra">pulchra</tp:taxon-name-part></tp:taxon-name></italic>). Female <italic><tp:taxon-name><tp:taxon-name-part taxon-name-part-type="genus" reg="Torrenticola">T.</tp:taxon-name-part> <tp:taxon-name-part taxon-name-part-type="species" reg="magnexa">magnexa</tp:taxon-name-part></tp:taxon-name></italic> can be differentiated from female <italic><tp:taxon-name><tp:taxon-name-part taxon-name-part-type="genus" reg="Torrenticola">T.</tp:taxon-name-part> <tp:taxon-name-part taxon-name-part-type="species" reg="pulchra">pulchra</tp:taxon-name-part></tp:taxon-name></italic> by having a wider genital field (♀ 170–188 in <italic><tp:taxon-name><tp:taxon-name-part taxon-name-part-type="genus" reg="Torrenticola">T.</tp:taxon-name-part> <tp:taxon-name-part taxon-name-part-type="species" reg="magnexa">magnexa</tp:taxon-name-part></tp:taxon-name></italic>, 147–160 in <italic><tp:taxon-name><tp:taxon-name-part taxon-name-part-type="genus" reg="Torrenticola">T.</tp:taxon-name-part> <tp:taxon-name-part taxon-name-part-type="species" reg="pulchra">pulchra</tp:taxon-name-part></tp:taxon-name></italic>) and longer pedipalpal tibiae (♀ 102–113 in <italic><tp:taxon-name><tp:taxon-name-part taxon-name-part-type="genus" reg="Torrenticola">T.</tp:taxon-name-part> <tp:taxon-name-part taxon-name-part-type="species" reg="magnexa">magnexa</tp:taxon-name-part></tp:taxon-name></italic>, 82–93 in <italic><tp:taxon-name><tp:taxon-name-part taxon-name-part-type="genus" reg="Torrenticola">T.</tp:taxon-name-part> <tp:taxon-name-part taxon-name-part-type="species" reg="pulchra">pulchra</tp:taxon-name-part></tp:taxon-name></italic>).</p></tp:treatment-sec><tp:treatment-sec sec-type="description" id="SECID0ECHEO"><title>Re-description.</title><p>
                    <bold>Female (Figure <xref ref-type="fig" rid="F135">135</xref>)</bold> (n = 6) (holotype measurements in parentheses when available) with characters of the genus with following specifications.</p><p>
                    <bold>Dorsum</bold> — (680–750 (750) long; 500–560 (560) wide) ovoid with bluish-purple or reddish-purple coloration separated into anterior and posterior portions with red medially. Anterio-medial platelets 155–170 (162.5) long; 57.5–65 (60) wide). Anterio-lateral platelets (192.5–210 (210) long; 72.5–85 (85) wide) partially fused to dorsal plate (especially posteriorly). Dgl-4 close to the edge of the dorsum (distance between Dgl-4 390–410 (400)). Dorsal plate proportions: dorsum length/width 1.28–1.42 (1.34); dorsal width/distance between Dgl-4 1.28–1.40 (1.40); anterio-medial platelet length/width 2.42–2.72 (2.71); anterio-lateral platelet length/width 2.47–2.71 (2.47); anterio-lateral/anterio-medial length 1.13–1.33 (1.29).</p><p>
                    <bold>Gnathosoma — Subcapitulum</bold> (330–355 long (ventral); 251–277 long (dorsal); 150–170 tall) mostly colorless. Rostrum (137.5–150 long; 47.5–52.5 wide). Chelicerae (335–363 long) with curved fangs (55–78 long). Subcapitular proportions: ventral length/height 2.00–2.37; rostrum length/width 2.75–3.00. <bold>Pedipalps</bold> with tuberculate ventral extensions on femora and genua. Palpomeres: trochanter (47.5–52.5 (50) long); femur (127.5–135 (135) long); genu (75–82.5 (80) long); tibia 102.5–107.5 (102.5) long; 26.25–30 (28.75) wide); tarsus (17.5–25 (22.5) long). Palpomere proportions: femur/genu 1.58–1.71 (1.69); tibia/femur 0.76–0.83 (0.76); tibia length/width 3.57–4.00 (3.57).</p><p>
                    <bold>Venter</bold> — (770–900 (830) long; 588–672 (660) wide) colorless. Gnathosomal bay (165–190 (165) long; 95–125 (125) wide). Cxgl-4 subapical. <bold>Medial suture</bold> (0–15 (7.5) long) occasionally absent. <bold>Genital plates</bold> (190–207.5 (207.5) long; 170–187.5 (187.5) wide). Additional measurements: Cx-1 (299–359 (320) long (total); 96–155 (155) long (medial)); Cx-3 (369–455 (455) wide); anterior venter (167.5–175 (175) long). Ventral proportions: gnathosomal bay length/width 1.32–1.87 (1.32); anterior venter/genital field length 0.84–0.91 (0.84); anterior venter length/genital field width 0.93–1.03 (0.93); anterior venter/medial suture (proportion cannot be calculated for specimens without a medial suture) 11.33–23.33 (23.33).</p><p>
                    <bold>Male (Figure <xref ref-type="fig" rid="F136">136</xref>)</bold> (n = 6) (allotypic measurements in parentheses when available) with characters of the genus with following specifications.</p><p>
                    <bold>Dorsum</bold> — (540–630 (600) long; 390–450 (430) wide) ovoid with bluish-purple or reddish-purple coloration separated into anterior and posterior portions with red medially. Anterio-medial platelets (125–140 (132.5) long; 47.5–52.5 (50) wide). Anterio-lateral platelets (158.75–192.5 (170) long; 60–70 (60) wide) partially fused to dorsal plate (especially posteriorly). Dgl-4 close to the edge of the dorsum (distance between Dgl-4 310–350 (310)). Dorsal plate proportions: dorsum length/width 1.35–1.43 (1.40); dorsal width/distance between Dgl-4 1.26–1.39 (1.39); anterio-medial platelet length/width 2.48–2.95 (2.65); anterio-lateral platelet length/width 2.44–2.85 (2.83); anterio-lateral/anterio-medial length 1.22–1.43 (1.28).</p><p>
                    <bold>Gnathosoma — Subcapitulum</bold> (272.5–300 (285) long (ventral); 200–229 (215) long (dorsal); 113–127.5 (122.5) tall) mostly colorless. Rostrum (110–122.5 (117.5) long; 40–45 (42.5) wide). Chelicerae (260–292 (290) long) with curved fangs (49–60 (55) long). Subcapitular proportions: ventral length/height 2.22–2.42 (2.33); rostrum length/width 2.59–2.84 (2.76). <bold>Pedipalps</bold> with tuberculate ventral extensions on femora and genua. Palpomeres: trochanter (37.5–45 (40) long); femur (105–112.5 (110) long); genu (65–72.5 (67.5) long); tibia (85–97.5 (90) long; 22.5–25 (22.5) wide); tarsus (17.5–20 (20) long). Palpomere proportions: femur/genu 1.55–1.67 (1.63); tibia/femur 0.80–0.87 (0.82); tibia length/width 3.78–4.00 (4.00).</p><p>
                    <bold>Venter</bold> — (640–770 (710) long; 465–550 (550) wide) colorless. Gnathosomal bay (127.5–160 (127.5) long; 77.5–95 (77.5) wide). Cxgl-4 subapical. <bold>Medial suture</bold> (62.5–85 (75) long). <bold>Genital plates</bold> (125–147.5 (140) long; 115–125 (115) wide). Additional measurements: Cx-1 (251–285 (270) long (total); 102–140 (140) long (medial)); Cx-3 (335–375 (375) wide); anterior venter (207.5–240 (220) long). Ventral proportions: gnathosomal bay length/width 1.37–1.94 (1.65); anterior venter/genital field length 1.57–1.78 (1.57); anterior venter length/genital field width 1.80–1.98 (1.91); anterior venter/medial suture 2.82–3.68 (2.93).</p><p>
                    <bold>Immatures</bold> unknown.</p></tp:treatment-sec><tp:treatment-sec sec-type="etymology" id="SECID0EAJEO"><title>Etymology.</title><p>
                    <xref ref-type="bibr" rid="B14">Habeeb (1957)</xref> did not specify an etymology for the specific epithet (<italic><tp:taxon-name><tp:taxon-name-part taxon-name-part-type="species" reg="magnexa">magnexa</tp:taxon-name-part></tp:taxon-name></italic>). However, surely this name refers to the similarity of this species to the Palaearctic <italic><tp:taxon-name><tp:taxon-name-part taxon-name-part-type="genus" reg="Torrenticola">T.</tp:taxon-name-part> <tp:taxon-name-part taxon-name-part-type="species" reg="connexa">connexa</tp:taxon-name-part></tp:taxon-name></italic> (Koenike, 1908) (<italic>néos</italic>, G. new).</p></tp:treatment-sec><tp:treatment-sec sec-type="distribution" id="SECID0EBKEO"><title>Distribution.</title><p>Eastern (Figure <xref ref-type="fig" rid="F134">134</xref>).</p><fig id="F134" position="float" orientation="portrait"><label>Figure 134.</label><caption><p>
          <italic><tp:taxon-name><tp:taxon-name-part taxon-name-part-type="genus" reg="Torrenticola">Torrenticola</tp:taxon-name-part> <tp:taxon-name-part taxon-name-part-type="species" reg="magnexa">magnexa</tp:taxon-name-part></tp:taxon-name></italic> distribution.</p></caption><graphic xmlns:xlink="http://www.w3.org/1999/xlink" xlink:href="zookeys-701-001-g134.jpg" position="float" orientation="portrait" xlink:type="simple" id="oo_157153.jpg"/></fig><fig id="F135" position="float" orientation="portrait"><label>Figure 135.</label><caption><p>
          <italic><tp:taxon-name><tp:taxon-name-part taxon-name-part-type="genus" reg="Torrenticola">Torrenticola</tp:taxon-name-part> <tp:taxon-name-part taxon-name-part-type="species" reg="magnexa">magnexa</tp:taxon-name-part></tp:taxon-name></italic> female: <bold>A</bold> dorsal plates <bold>B</bold> venter (legs removed) <bold>C</bold> subcapitulum <bold>D</bold> pedipalp (setae not accurately depicted). Scale = 100 µm.</p></caption><graphic xmlns:xlink="http://www.w3.org/1999/xlink" xlink:href="zookeys-701-001-g135.jpg" position="float" orientation="portrait" xlink:type="simple" id="oo_157154.jpg"/></fig><fig id="F136" position="float" orientation="portrait"><label>Figure 136.</label><caption><p>
          <italic><tp:taxon-name><tp:taxon-name-part taxon-name-part-type="genus" reg="Torrenticola">Torrenticola</tp:taxon-name-part> <tp:taxon-name-part taxon-name-part-type="species" reg="magnexa">magnexa</tp:taxon-name-part></tp:taxon-name></italic> male: <bold>A</bold> dorsal plates <bold>B</bold> venter (legs removed) <bold>C</bold> subcapitulum <bold>D</bold> pedipalp (setae not accurately depicted). Scale = 100 µm.</p></caption><graphic xmlns:xlink="http://www.w3.org/1999/xlink" xlink:href="zookeys-701-001-g136.jpg" position="float" orientation="portrait" xlink:type="simple" id="oo_157155.jpg"/></fig></tp:treatment-sec><tp:treatment-sec sec-type="remarks" id="SECID0EDNEO"><title>Remarks.</title><p>Upon examining the types of <italic><tp:taxon-name><tp:taxon-name-part taxon-name-part-type="genus" reg="Torrenticola">T.</tp:taxon-name-part> <tp:taxon-name-part taxon-name-part-type="species" reg="magnexa">magnexa</tp:taxon-name-part></tp:taxon-name></italic> and <italic><tp:taxon-name><tp:taxon-name-part taxon-name-part-type="genus" reg="Torrenticola">T.</tp:taxon-name-part> <tp:taxon-name-part taxon-name-part-type="species" reg="neoconnexa">neoconnexa</tp:taxon-name-part></tp:taxon-name></italic> Habeeb, 1957, all characters for both species overlap with members of only one clade in our analyses. Furthermore, the primary character <xref ref-type="bibr" rid="B13">Habeeb (1955</xref>, <xref ref-type="bibr" rid="B14">1957</xref>, <xref ref-type="bibr" rid="B15">1961</xref>) used to differentiate <italic><tp:taxon-name><tp:taxon-name-part taxon-name-part-type="genus" reg="Torrenticola">T.</tp:taxon-name-part> <tp:taxon-name-part taxon-name-part-type="species" reg="magnexa">magnexa</tp:taxon-name-part></tp:taxon-name></italic> from <italic><tp:taxon-name><tp:taxon-name-part taxon-name-part-type="genus" reg="Torrenticola">T.</tp:taxon-name-part> <tp:taxon-name-part taxon-name-part-type="species" reg="neoconnexa">neoconnexa</tp:taxon-name-part></tp:taxon-name></italic> was body size, which is known to be a highly variable character. Therefore, it is apparent that these represent the same species hypothesis and must be synonymized. We therefore synonymize <italic><tp:taxon-name><tp:taxon-name-part taxon-name-part-type="genus" reg="Torrenticola">T.</tp:taxon-name-part> <tp:taxon-name-part taxon-name-part-type="species" reg="neoconnexa">neoconnexa</tp:taxon-name-part></tp:taxon-name></italic> as the junior synonym of <italic><tp:taxon-name><tp:taxon-name-part taxon-name-part-type="genus" reg="Torrenticola">T.</tp:taxon-name-part> <tp:taxon-name-part taxon-name-part-type="species" reg="magnexa">magnexa</tp:taxon-name-part></tp:taxon-name></italic>.</p><p>In all analyses, <italic><tp:taxon-name><tp:taxon-name-part taxon-name-part-type="genus" reg="Torrenticola">Torrenticola</tp:taxon-name-part> <tp:taxon-name-part taxon-name-part-type="species" reg="magnexa">magnexa</tp:taxon-name-part></tp:taxon-name></italic> groups with other members of the <tp:taxon-name><tp:taxon-name-part taxon-name-part-type="genus" reg="Rusetria">Rusetria</tp:taxon-name-part></tp:taxon-name> Complex with high support, all specimens were less than 1% different in <abbrev xmlns:xlink="http://www.w3.org/1999/xlink" xlink:title="cytochrome c oxidase subunit 1" id="ABBRID0EKQEO" xlink:type="simple">COI</abbrev> sequence from each other, and these specimens were 11–13% different from sister species. In the combined analysis, all eastern members of <tp:taxon-name><tp:taxon-name-part taxon-name-part-type="genus" reg="Rusetria">Rusetria</tp:taxon-name-part></tp:taxon-name> Complex are monophyletic, and <italic><tp:taxon-name><tp:taxon-name-part taxon-name-part-type="genus" reg="Torrenticola">T.</tp:taxon-name-part> <tp:taxon-name-part taxon-name-part-type="species" reg="magnexa">magnexa</tp:taxon-name-part></tp:taxon-name></italic> was recovered at the base of that eastern clade. Interestingly, most of the species within the more basal lineages of this eastern clade have lateral platelets that are free from the dorsal plate; whereas western species and most eastern species have lateral platelets fused to the dorsal plate. This is interesting because <italic><tp:taxon-name><tp:taxon-name-part taxon-name-part-type="genus" reg="Torrenticola">T.</tp:taxon-name-part> <tp:taxon-name-part taxon-name-part-type="species" reg="magnexa">magnexa</tp:taxon-name-part></tp:taxon-name></italic>, which have lateral platelets partially fused to the dorsal plate, is recovered in an intermediate position between western species that have fused platelets and eastern species with unfused platelets.</p><p>Based upon the partially fused posterio-lateral platelets and the distribution, we place this species within the Partial 2-Plate Identification Group.</p><p>This species hypothesis is supported by biogeography, low <abbrev xmlns:xlink="http://www.w3.org/1999/xlink" xlink:title="cytochrome c oxidase subunit 1" id="ABBRID0ENREO" xlink:type="simple">COI</abbrev> divergence within the species (0–2%) and high divergence between species (3–15%), and the morphological characters outlined in the diagnosis.</p></tp:treatment-sec><ref-list><ref id="B13"><mixed-citation xmlns:xlink="http://www.w3.org/1999/xlink" xlink:type="simple">
          <person-group><name name-style="western"><surname>Habeeb</surname><given-names>H</given-names></name></person-group> (<year>1955</year>) North American <tp:taxon-name><tp:taxon-name-part taxon-name-part-type="above-genus">Hydrachnellae</tp:taxon-name-part></tp:taxon-name> XXXV-XXXVI. Leaflets of Acadian Biology 8: 1–4.</mixed-citation></ref><ref id="B14"><mixed-citation xmlns:xlink="http://www.w3.org/1999/xlink" xlink:type="simple">
          <person-group><name name-style="western"><surname>Habeeb</surname><given-names>H</given-names></name></person-group> (<year>1957</year>) A revision of three Torrenticolae. Leaflets of Acadian Biology 14: 1–2.</mixed-citation></ref><ref id="B15"><mixed-citation xmlns:xlink="http://www.w3.org/1999/xlink" xlink:type="simple">
          <person-group><name name-style="western"><surname>Habeeb</surname><given-names>H</given-names></name></person-group> (<year>1961</year>) A new species of <italic><tp:taxon-name><tp:taxon-name-part taxon-name-part-type="genus">Torrenticola</tp:taxon-name-part></tp:taxon-name></italic> and <italic>Icones</italic>. Leaflets of Acadian Biology 24: 1–6.</mixed-citation></ref></ref-list></tp:taxon-treatment>
