# Supplementary material for: Revision of torrent mites (Parasitengona, Torrenticolidae, Torrenticola) of the United States and Canada: 90 descriptions, molecular phylogenetics, and a key to species
Source: Zookeys. 2017 Sep 21;(701):1–496. doi: 10.3897/zookeys.701.13261 (PMC5674090; doi:10.3897/zookeys.701.13261)
Supplement: XML Treatment for Torrenticola manni [file zookeys.701.13261-treatment43.xml]

<!DOCTYPE tp:taxon-treatment
  PUBLIC "-//TaxonX//DTD Taxonomic Treatment Publishing DTD v0 20100105//EN" "tax-treatment-NSO.dtd">
<tp:taxon-treatment xmlns:tp="http://www.plazi.org/taxpub"><tp:treatment-meta><kwd-group><label>Taxon classification</label><kwd><named-content xmlns:xlink="http://www.w3.org/1999/xlink" content-type="kingdom">Animalia</named-content></kwd><kwd><named-content xmlns:xlink="http://www.w3.org/1999/xlink" content-type="order">Trombidiformes</named-content></kwd><kwd><named-content xmlns:xlink="http://www.w3.org/1999/xlink" content-type="family">Torrenticolidae</named-content></kwd></kwd-group><mixed-citation publication-type="journal"><person-group><name><surname>Fisher</surname><given-names>J. Ray</given-names></name><name><surname>Fisher</surname><given-names>Danielle M.</given-names></name><name><surname>Skvarla</surname><given-names>Michael J.</given-names></name><name><surname>Nelson</surname><given-names>Whitney A.</given-names></name><name><surname>Dowling</surname><given-names>Ashley P.G.</given-names></name></person-group><article-title>Revision of torrent mites (<tp:taxon-name><tp:taxon-name-part taxon-name-part-type="clade">Parasitengona</tp:taxon-name-part></tp:taxon-name>, <tp:taxon-name><tp:taxon-name-part taxon-name-part-type="family">Torrenticolidae</tp:taxon-name-part></tp:taxon-name>, <italic><tp:taxon-name><tp:taxon-name-part taxon-name-part-type="genus" reg="Torrenticola">Torrenticola</tp:taxon-name-part></tp:taxon-name></italic>) of the United States and Canada: 90 descriptions, molecular phylogenetics, and a key to species</article-title><source>Zookeys</source><day>21</day><month>9</month><year>2017</year><volume>2017</volume><issue>701</issue><fpage>1</fpage><lpage>496</lpage><pub-id pub-id-type="doi">10.3897/zookeys.701.13261</pub-id></mixed-citation></tp:treatment-meta><tp:nomenclature><tp:taxon-name>
                    <tp:taxon-name-part taxon-name-part-type="genus" reg="Torrenticola">Torrenticola</tp:taxon-name-part>
                    <tp:taxon-name-part taxon-name-part-type="species" reg="manni">manni</tp:taxon-name-part>
                    <object-id xmlns:xlink="http://www.w3.org/1999/xlink" content-type="zoobank" xlink:type="simple">http://zoobank.org/866CFBA4-9FD6-436E-B0C0-217F0C1C94C1</object-id>
                  </tp:taxon-name><tp:taxon-authority>Fisher &amp; Dowling</tp:taxon-authority><tp:taxon-status xmlns:xlink="http://www.w3.org/1999/xlink" xlink:type="simple">sp. n.</tp:taxon-status></tp:nomenclature><tp:treatment-sec sec-type="material" id="SECID0EVYFO"><title>Material examined.</title><p>HOLOTYPE (♀): from USA, New Mexico Catron County, Whitewater Creek, Glenwood Whitewater Picnic Area, 5 May 2012, by IM Smith, IMS120005, DNA 2906.</p><p>PARATYPES (2 ♀; 4 ♂): <bold>New Mexico, USA</bold>: 1 ♂ (ALLOTYPE) from Catron County, Whitewater Creek, Glenwood Whitewater Picnic Area, 5 May 2012, by IM Smith, IMS120005, DNA 2907 • 1 ♀ and 1 ♂ from Catron County, Whitewater Creek, Glenwood Whitewater Picnic Area, 5 May 2012, by IM Smith, IMS120005 • 1 ♀ and 2 ♂ from Catron County, Whitewater Creek, Glenwood Whitewater Picnic Area, 12 Jul 1987, by IM Smith, IMS870084.</p></tp:treatment-sec><tp:treatment-sec sec-type="Type deposition" id="SECID0E5YFO"><title>Type deposition.</title><p>Holotype (♀), allotype (♂), and most paratypes (1 ♀; 2 ♂) deposited in the <named-content xmlns:xlink="http://www.w3.org/1999/xlink" content-type="dwc:institutional_code" xlink:type="simple">CNC</named-content>; other paratypes (1 ♀; 2 ♂) deposited in the <named-content xmlns:xlink="http://www.w3.org/1999/xlink" content-type="dwc:institutional_code" xlink:type="simple">ACUA</named-content>.</p></tp:treatment-sec><tp:treatment-sec sec-type="diagnosis" id="SECID0EOZFO"><title>Diagnosis.</title><p>
                    <italic><tp:taxon-name><tp:taxon-name-part taxon-name-part-type="genus" reg="Torrenticola">Torrenticola</tp:taxon-name-part> <tp:taxon-name-part taxon-name-part-type="species" reg="manni">manni</tp:taxon-name-part></tp:taxon-name></italic> are similar to members of the Miniforma group (<italic><tp:taxon-name><tp:taxon-name-part taxon-name-part-type="genus" reg="Torrenticola">T.</tp:taxon-name-part> <tp:taxon-name-part taxon-name-part-type="species" reg="copipalpa">copipalpa</tp:taxon-name-part></tp:taxon-name></italic>, <italic><tp:taxon-name><tp:taxon-name-part taxon-name-part-type="genus" reg="Torrenticola">T.</tp:taxon-name-part> <tp:taxon-name-part taxon-name-part-type="species" reg="miniforma">miniforma</tp:taxon-name-part></tp:taxon-name></italic>, <italic><tp:taxon-name><tp:taxon-name-part taxon-name-part-type="genus" reg="Torrenticola">T.</tp:taxon-name-part> <tp:taxon-name-part taxon-name-part-type="species" reg="pacificensis">pacificensis</tp:taxon-name-part></tp:taxon-name></italic>, <italic><tp:taxon-name><tp:taxon-name-part taxon-name-part-type="genus" reg="Torrenticola">T.</tp:taxon-name-part> <tp:taxon-name-part taxon-name-part-type="species" reg="rockyensis">rockyensis</tp:taxon-name-part></tp:taxon-name></italic>, <italic><tp:taxon-name><tp:taxon-name-part taxon-name-part-type="genus" reg="Torrenticola">T.</tp:taxon-name-part> <tp:taxon-name-part taxon-name-part-type="species" reg="oliveri">oliveri</tp:taxon-name-part></tp:taxon-name></italic>, and <italic><tp:taxon-name><tp:taxon-name-part taxon-name-part-type="genus" reg="Torrenticola">T.</tp:taxon-name-part> <tp:taxon-name-part taxon-name-part-type="species" reg="pinocchio">pinocchio</tp:taxon-name-part></tp:taxon-name></italic>) in having short, stocky pedipalps (except <italic><tp:taxon-name><tp:taxon-name-part taxon-name-part-type="genus" reg="Torrenticola">T.</tp:taxon-name-part> <tp:taxon-name-part taxon-name-part-type="species" reg="oliveri">oliveri</tp:taxon-name-part></tp:taxon-name></italic> and <italic><tp:taxon-name><tp:taxon-name-part taxon-name-part-type="genus" reg="Torrenticola">T.</tp:taxon-name-part> <tp:taxon-name-part taxon-name-part-type="species" reg="pinocchio">pinocchio</tp:taxon-name-part></tp:taxon-name></italic>); similar pedipalpal extensions (unique to members of this group); and being among the smallest <italic><tp:taxon-name><tp:taxon-name-part taxon-name-part-type="genus" reg="Torrenticola">Torrenticola</tp:taxon-name-part></tp:taxon-name></italic> in the west (dorsum 500–625 long) (except <italic><tp:taxon-name><tp:taxon-name-part taxon-name-part-type="genus" reg="Torrenticola">T.</tp:taxon-name-part> <tp:taxon-name-part taxon-name-part-type="species" reg="oliveri">oliveri</tp:taxon-name-part></tp:taxon-name></italic>). <italic><tp:taxon-name><tp:taxon-name-part taxon-name-part-type="genus" reg="Torrenticola">T.</tp:taxon-name-part> <tp:taxon-name-part taxon-name-part-type="species" reg="manni">manni</tp:taxon-name-part></tp:taxon-name></italic> can be differentiated from all other Miniforma group by being from the southwest (all others are from the northwest or Rocky Mountains). <italic><tp:taxon-name><tp:taxon-name-part taxon-name-part-type="genus" reg="Torrenticola">T.</tp:taxon-name-part> <tp:taxon-name-part taxon-name-part-type="species" reg="manni">manni</tp:taxon-name-part></tp:taxon-name></italic> are best differentiated from <italic><tp:taxon-name><tp:taxon-name-part taxon-name-part-type="genus" reg="Torrenticola">T.</tp:taxon-name-part> <tp:taxon-name-part taxon-name-part-type="species" reg="rockyensis">rockyensis</tp:taxon-name-part></tp:taxon-name></italic> by having more elongate pedipalp tibiae (length/width = 3.13–3.38 in <italic><tp:taxon-name><tp:taxon-name-part taxon-name-part-type="genus" reg="Torrenticola">T.</tp:taxon-name-part> <tp:taxon-name-part taxon-name-part-type="species" reg="manni">manni</tp:taxon-name-part></tp:taxon-name></italic>, 2.47–3.11 in <italic><tp:taxon-name><tp:taxon-name-part taxon-name-part-type="genus" reg="Torrenticola">T.</tp:taxon-name-part> <tp:taxon-name-part taxon-name-part-type="species" reg="rockyensis">rockyensis</tp:taxon-name-part></tp:taxon-name></italic>). <italic><tp:taxon-name><tp:taxon-name-part taxon-name-part-type="genus" reg="Torrenticola">T.</tp:taxon-name-part> <tp:taxon-name-part taxon-name-part-type="species" reg="manni">manni</tp:taxon-name-part></tp:taxon-name></italic> are best differentiated from <italic><tp:taxon-name><tp:taxon-name-part taxon-name-part-type="genus" reg="Torrenticola">T.</tp:taxon-name-part> <tp:taxon-name-part taxon-name-part-type="species" reg="copipalpa">copipalpa</tp:taxon-name-part></tp:taxon-name></italic> by having tuberculate pedipalp femoral extensions (broad and flat in <italic><tp:taxon-name><tp:taxon-name-part taxon-name-part-type="genus" reg="Torrenticola">T.</tp:taxon-name-part> <tp:taxon-name-part taxon-name-part-type="species" reg="copipalpa">copipalpa</tp:taxon-name-part></tp:taxon-name></italic>). <italic><tp:taxon-name><tp:taxon-name-part taxon-name-part-type="genus" reg="Torrenticola">T.</tp:taxon-name-part> <tp:taxon-name-part taxon-name-part-type="species" reg="manni">manni</tp:taxon-name-part></tp:taxon-name></italic> are best differentiated from <italic><tp:taxon-name><tp:taxon-name-part taxon-name-part-type="genus" reg="Torrenticola">T.</tp:taxon-name-part> <tp:taxon-name-part taxon-name-part-type="species" reg="pacificensis">pacificensis</tp:taxon-name-part></tp:taxon-name></italic> by having more elongate tibiae (length/width = 3.24–3.38 in <italic><tp:taxon-name><tp:taxon-name-part taxon-name-part-type="genus" reg="Torrenticola">T.</tp:taxon-name-part> <tp:taxon-name-part taxon-name-part-type="species" reg="manni">manni</tp:taxon-name-part></tp:taxon-name></italic>, 2.67–3.00 in <italic><tp:taxon-name><tp:taxon-name-part taxon-name-part-type="genus" reg="Torrenticola">T.</tp:taxon-name-part> <tp:taxon-name-part taxon-name-part-type="species" reg="pacificensis">pacificensis</tp:taxon-name-part></tp:taxon-name></italic>); having more elongate subcapitular rostra (length/width ♀ = 3.00–3.13 in <italic><tp:taxon-name><tp:taxon-name-part taxon-name-part-type="genus" reg="Torrenticola">T.</tp:taxon-name-part> <tp:taxon-name-part taxon-name-part-type="species" reg="manni">manni</tp:taxon-name-part></tp:taxon-name></italic>, 2.59–2.68 in <italic><tp:taxon-name><tp:taxon-name-part taxon-name-part-type="genus" reg="Torrenticola">T.</tp:taxon-name-part> <tp:taxon-name-part taxon-name-part-type="species" reg="pacificensis">pacificensis</tp:taxon-name-part></tp:taxon-name></italic>; ♂ = 3.13–3.20 in <italic><tp:taxon-name><tp:taxon-name-part taxon-name-part-type="genus" reg="Torrenticola">T.</tp:taxon-name-part> <tp:taxon-name-part taxon-name-part-type="species" reg="manni">manni</tp:taxon-name-part></tp:taxon-name></italic>, 2.76–3.07 in <italic><tp:taxon-name><tp:taxon-name-part taxon-name-part-type="genus" reg="Torrenticola">T.</tp:taxon-name-part> <tp:taxon-name-part taxon-name-part-type="species" reg="pacificensis">pacificensis</tp:taxon-name-part></tp:taxon-name></italic>). <italic><tp:taxon-name><tp:taxon-name-part taxon-name-part-type="genus" reg="Torrenticola">T.</tp:taxon-name-part> <tp:taxon-name-part taxon-name-part-type="species" reg="manni">manni</tp:taxon-name-part></tp:taxon-name></italic> are best differentiated from <italic><tp:taxon-name><tp:taxon-name-part taxon-name-part-type="genus" reg="Torrenticola">T.</tp:taxon-name-part> <tp:taxon-name-part taxon-name-part-type="species" reg="miniforma">miniforma</tp:taxon-name-part></tp:taxon-name></italic> by being larger (dorsum length ♀ = 565–620 in <italic><tp:taxon-name><tp:taxon-name-part taxon-name-part-type="genus" reg="Torrenticola">T.</tp:taxon-name-part> <tp:taxon-name-part taxon-name-part-type="species" reg="manni">manni</tp:taxon-name-part></tp:taxon-name></italic>, 545 in <italic><tp:taxon-name><tp:taxon-name-part taxon-name-part-type="genus" reg="Torrenticola">T.</tp:taxon-name-part> <tp:taxon-name-part taxon-name-part-type="species" reg="miniforma">miniforma</tp:taxon-name-part></tp:taxon-name></italic>; ♂ = 535–550 in <italic><tp:taxon-name><tp:taxon-name-part taxon-name-part-type="genus" reg="Torrenticola">T.</tp:taxon-name-part> <tp:taxon-name-part taxon-name-part-type="species" reg="manni">manni</tp:taxon-name-part></tp:taxon-name></italic>, 485 in <italic><tp:taxon-name><tp:taxon-name-part taxon-name-part-type="genus" reg="Torrenticola">T.</tp:taxon-name-part> <tp:taxon-name-part taxon-name-part-type="species" reg="miniforma">miniforma</tp:taxon-name-part></tp:taxon-name></italic>) and having more elongate pedipalp tibiae (length/width = 3.13–3.38 in <italic><tp:taxon-name><tp:taxon-name-part taxon-name-part-type="genus" reg="Torrenticola">T.</tp:taxon-name-part> <tp:taxon-name-part taxon-name-part-type="species" reg="manni">manni</tp:taxon-name-part></tp:taxon-name></italic>, 2.38–2.88 in <italic><tp:taxon-name><tp:taxon-name-part taxon-name-part-type="genus" reg="Torrenticola">T.</tp:taxon-name-part> <tp:taxon-name-part taxon-name-part-type="species" reg="miniforma">miniforma</tp:taxon-name-part></tp:taxon-name></italic>). <italic><tp:taxon-name><tp:taxon-name-part taxon-name-part-type="genus" reg="Torrenticola">T.</tp:taxon-name-part> <tp:taxon-name-part taxon-name-part-type="species" reg="manni">manni</tp:taxon-name-part></tp:taxon-name></italic> can be differentiated from <italic><tp:taxon-name><tp:taxon-name-part taxon-name-part-type="genus" reg="Torrenticola">T.</tp:taxon-name-part> <tp:taxon-name-part taxon-name-part-type="species" reg="oliveri">oliveri</tp:taxon-name-part></tp:taxon-name></italic> by having a shorter anterior venter (192–230 in <italic><tp:taxon-name><tp:taxon-name-part taxon-name-part-type="genus" reg="Torrenticola">T.</tp:taxon-name-part> <tp:taxon-name-part taxon-name-part-type="species" reg="manni">manni</tp:taxon-name-part></tp:taxon-name></italic>, 250–310 in <italic><tp:taxon-name><tp:taxon-name-part taxon-name-part-type="genus" reg="Torrenticola">T.</tp:taxon-name-part> <tp:taxon-name-part taxon-name-part-type="species" reg="oliveri">oliveri</tp:taxon-name-part></tp:taxon-name></italic>) and less elongate pedipalpal tibiae (length/width = 3.13–3.38 in <italic><tp:taxon-name><tp:taxon-name-part taxon-name-part-type="genus" reg="Torrenticola">T.</tp:taxon-name-part> <tp:taxon-name-part taxon-name-part-type="species" reg="manni">manni</tp:taxon-name-part></tp:taxon-name></italic>, 3.68–4.13 in <italic><tp:taxon-name><tp:taxon-name-part taxon-name-part-type="genus" reg="Torrenticola">T.</tp:taxon-name-part> <tp:taxon-name-part taxon-name-part-type="species" reg="oliveri">oliveri</tp:taxon-name-part></tp:taxon-name></italic>). <italic><tp:taxon-name><tp:taxon-name-part taxon-name-part-type="genus" reg="Torrenticola">T.</tp:taxon-name-part> <tp:taxon-name-part taxon-name-part-type="species" reg="manni">manni</tp:taxon-name-part></tp:taxon-name></italic> can be differentiated from <italic><tp:taxon-name><tp:taxon-name-part taxon-name-part-type="genus" reg="Torrenticola">T.</tp:taxon-name-part> <tp:taxon-name-part taxon-name-part-type="species" reg="pinocchio">pinocchio</tp:taxon-name-part></tp:taxon-name></italic> by having a less elongate rostrum (length/width = 3.0–3.2 in <italic><tp:taxon-name><tp:taxon-name-part taxon-name-part-type="genus" reg="Torrenticola">T.</tp:taxon-name-part> <tp:taxon-name-part taxon-name-part-type="species" reg="manni">manni</tp:taxon-name-part></tp:taxon-name></italic>, 4.5–4.9 in <italic><tp:taxon-name><tp:taxon-name-part taxon-name-part-type="genus" reg="Torrenticola">T.</tp:taxon-name-part> <tp:taxon-name-part taxon-name-part-type="species" reg="pinocchio">pinocchio</tp:taxon-name-part></tp:taxon-name></italic>) and a more ovoid dorsum (length/width = 1.25–1.36 in <italic><tp:taxon-name><tp:taxon-name-part taxon-name-part-type="genus" reg="Torrenticola">T.</tp:taxon-name-part> <tp:taxon-name-part taxon-name-part-type="species" reg="manni">manni</tp:taxon-name-part></tp:taxon-name></italic>, 1.53–1.64 in <italic><tp:taxon-name><tp:taxon-name-part taxon-name-part-type="genus" reg="Torrenticola">T.</tp:taxon-name-part> <tp:taxon-name-part taxon-name-part-type="species" reg="pinocchio">pinocchio</tp:taxon-name-part></tp:taxon-name></italic>).</p></tp:treatment-sec><tp:treatment-sec sec-type="description" id="SECID0EVJGO"><title>Description.</title><p>
                    <bold>Female (Figure <xref ref-type="fig" rid="F141">141</xref>)</bold> (n = 3) (holotype measurements in parentheses when available) with characters of the genus with following specifications.</p><p>
                    <bold>Dorsum</bold> — (565–620 (620) long; 390–450 (450) wide) ovoid with faint purple coloration restricted posteriorly. Anterio-medial platelets (110–125 (125) long; 52.5–56.25 (56.25) wide). Anterio-lateral platelets (170–182.5 (182.5) long; 62.5–70 (70) wide) free from dorsal plate. Dgl-4 much closer to the edge of dorsum than to the muscle scars (distance between Dgl-4 295–335 (335)). Dorsal plate proportions: dorsum length/width 1.38–1.45 (1.38); dorsal width/distance between Dgl-4 1.32–1.36 (1.34); anterio-medial platelet length/width 2.10–2.22 (2.22); anterio-lateral platelet length/width 2.61–2.81 (2.61); anterio-lateral/anterio-medial length 1.46–1.55 (1.46).</p><p>
                    <bold>Gnathosoma — Subcapitulum</bold> (305–337.5 (337.5) long (ventral); 225–255 (255) long (dorsal); 110–121.25 (121.25) tall) colorless. Rostrum (125–140 (140) long; 40–45 (45) wide). Chelicerae (305–332 (332) long) with curved fangs (50–64 (57) long). Subcapitular proportions: ventral length/height 2.77–2.82 (2.78); rostrum length/width 3.00–3.11 (3.11). <bold>Pedipalps</bold> short and stocky (especially tibiae) with broadly tuberculate ventral extensions with dentate tip on femora and dentate, flanged ventral extensions on genua. Palpomeres: trochanter (30–35 (35) long); femur (95–102.5 (102.5) long); genu (65–72.5 (72.5) long); tibia (62.5–70 (68.75) long; 20–21.25 (21.25) wide); tarsus (15–16.25 (16.25) long). Palpomere proportions: femur/genu 1.41–1.46 (1.41); tibia/femur 0.66–0.68 (0.67); tibia length/width 3.13–3.29 (3.24).</p><p>
                    <bold>Venter</bold> — (700–780 (780) long; 458–477 (477) wide) colorless. Gnathosomal bay (142.5–150 (150) long; 60–70 (70) wide). Cxgl-4 subapical. <bold>Medial suture</bold> (45–50 (45) long). <bold>Genital plates</bold> (180–192.5 (192.5) long; 160–180 (180) wide). Additional measurements: Cx-1 (255–281 (275) long (total); 120–134 (131) long (medial)); Cx-3 (290–307 (307) wide); anterior venter (192.5–202.5 (202.5) long). Ventral proportions: gnathosomal bay length/width 2.11–2.38 (2.14); anterior venter/genital field length 1.05–1.07 (1.05); anterior venter length/genital field width 1.13–1.23 (1.13); anterior venter/medial suture 3.85–4.50 (4.50).</p><p>
                    <bold>Male (Figure <xref ref-type="fig" rid="F142">142</xref>)</bold> (n = 4) (allotypic measurements in parentheses when available)) with characters of the genus with following specifications.</p><p>
                    <bold>Dorsum</bold> — (535–550 (545) long; 375–400 (390) wide) ovoid with faint purple coloration restricted posteriorly. Anterio-medial platelets (105–112.5 (112.5) long; 50–52.5 (52.5) wide). Anterio-lateral platelets (157.5–175 (167.5) long; 62.5–65 (65) wide) free from dorsal plate. Dgl-4 much closer to the edge of dorsum than to the muscle scars (distance between Dgl-4 300–305 (305)). Dorsal plate proportions: dorsum length/width 1.34–1.47 (1.40); dorsal width/distance between Dgl-4 1.25–1.33 (1.28); anterio-medial platelet length/width 2.00–2.15 (2.14); anterio-lateral platelet length/width 2.52–2.80 (2.58); anterio-lateral/anterio-medial length 1.49–1.58 (1.49).</p><p>
                    <bold>Gnathosoma — Subcapitulum</bold> (290–305 (297.5) long (ventral); 220–230 (227.5) long (dorsal); 100–110 (107.5) tall) colorless. Rostrum (120–127.5 (127.5) long; 37.5–40 (40) wide). Chelicerae (285–305 (300) long) with curved fangs (45–50 (46) long). Subcapitular proportions: ventral length/height 2.73–2.90 (2.77); rostrum length/width 3.13–3.20 (3.19). <bold>Pedipalps</bold> short and stocky (especially tibiae) with broadly tuberculate ventral extensions with dentate tip on femora and dentate, flanged ventral extensions on genua. Palpomeres: trochanter (27.5–32.5 (32.5) long); femur (87.5–97.5 (92.5) long); genu (60–65 (65) long); tibia (62.5–67.5 (67.5) long; 18.75–20 (20) wide); tarsus (13.75–15 (15) long). Palpomere proportions: femur/genu 1.40–1.50 (1.42); tibia/femur 0.65–0.73 (0.73); tibia length/width 3.19–3.38 (3.38).</p><p>
                    <bold>Venter</bold> — (665–695 (695) long; 424.75–490 (424.75) wide) colorless. Gnathosomal bay (115–147.5 (140) long; 55–62.5 (62.5) wide). Cxgl-4 subapical. <bold>Medial suture</bold> (87.5–90 (87.5) long). <bold>Genital plates</bold> (140–150 (150) long; 112.5–116.25 (116.25) wide). Additional measurements: Cx-1 (240–272 (272) long (total); 115–125 (122) long (medial)); Cx-3 (275–315 (278) wide); anterior venter (220–230 (230) long). Ventral proportions: gnathosomal bay length/width 1.92–2.68 (2.24); anterior venter/genital field length 1.52–1.58 (1.53); anterior venter length/genital field width 1.91–1.98 (1.98); anterior venter/medial suture 2.44–2.63 (2.63).</p><p>
                    <bold>Immatures</bold> unknown.</p></tp:treatment-sec><tp:treatment-sec sec-type="etymology" id="SECID0ETLGO"><title>Etymology.</title><p>Specific epithet (<italic><tp:taxon-name><tp:taxon-name-part taxon-name-part-type="species" reg="manni">manni</tp:taxon-name-part></tp:taxon-name></italic>) named in honor of author Charles Mann, whose books about the peopling of North America (e.g., <italic>1491</italic>, <italic>1493</italic>) breach history and venture into human ecology. They are an inspiration to confronting misconceptions and a reminder that even seemingly well-known history, whether archeological or evolutionary, is in fact usually not well-known. His books are a battle cry to never cease learning and to always question.</p></tp:treatment-sec><tp:treatment-sec sec-type="distribution" id="SECID0EHMGO"><title>Distribution.</title><p>Known only from Catron County, New Mexico (Figure <xref ref-type="fig" rid="F140">140</xref>).</p><fig id="F140" position="float" orientation="portrait"><label>Figure 140.</label><caption><p>
          <italic><tp:taxon-name><tp:taxon-name-part taxon-name-part-type="genus" reg="Torrenticola">Torrenticola</tp:taxon-name-part> <tp:taxon-name-part taxon-name-part-type="species" reg="manni">manni</tp:taxon-name-part></tp:taxon-name></italic> sp. n. distribution.</p></caption><graphic xmlns:xlink="http://www.w3.org/1999/xlink" xlink:href="zookeys-701-001-g140.jpg" position="float" orientation="portrait" xlink:type="simple" id="oo_157159.jpg"/></fig><fig id="F141" position="float" orientation="portrait"><label>Figure 141.</label><caption><p>
          <italic><tp:taxon-name><tp:taxon-name-part taxon-name-part-type="genus" reg="Torrenticola">Torrenticola</tp:taxon-name-part> <tp:taxon-name-part taxon-name-part-type="species" reg="manni">manni</tp:taxon-name-part></tp:taxon-name></italic> sp. n. female: <bold>A</bold> dorsal plates <bold>B</bold> venter (legs removed) <bold>C</bold> subcapitulum <bold>D</bold> pedipalp (setae not accurately depicted). Scale = 100 µm.</p></caption><graphic xmlns:xlink="http://www.w3.org/1999/xlink" xlink:href="zookeys-701-001-g141.jpg" position="float" orientation="portrait" xlink:type="simple" id="oo_157160.jpg"/></fig><fig id="F142" position="float" orientation="portrait"><label>Figure 142.</label><caption><p>
          <italic><tp:taxon-name><tp:taxon-name-part taxon-name-part-type="genus" reg="Torrenticola">Torrenticola</tp:taxon-name-part> <tp:taxon-name-part taxon-name-part-type="species" reg="manni">manni</tp:taxon-name-part></tp:taxon-name></italic> sp. n. male: <bold>A</bold> dorsal plates <bold>B</bold> venter (legs removed) <bold>C</bold> subcapitulum <bold>D</bold> pedipalp (setae not accurately depicted). Scale = 100 µm.</p></caption><graphic xmlns:xlink="http://www.w3.org/1999/xlink" xlink:href="zookeys-701-001-g142.jpg" position="float" orientation="portrait" xlink:type="simple" id="oo_157161.jpg"/></fig></tp:treatment-sec><tp:treatment-sec sec-type="remarks" id="SECID0EJPGO"><title>Remarks.</title><p>
                    <italic><tp:taxon-name><tp:taxon-name-part taxon-name-part-type="genus" reg="Torrenticola">Torrenticola</tp:taxon-name-part> <tp:taxon-name-part taxon-name-part-type="species" reg="manni">manni</tp:taxon-name-part></tp:taxon-name></italic> groups with other members of the Miniforma Complex with high support and specimens of this species are less than 1% different in <abbrev xmlns:xlink="http://www.w3.org/1999/xlink" xlink:title="cytochrome c oxidase subunit 1" id="ABBRID0E1PGO" xlink:type="simple">COI</abbrev> sequence from each other. In all analyses, <italic><tp:taxon-name><tp:taxon-name-part taxon-name-part-type="genus" reg="Torrenticola">T.</tp:taxon-name-part> <tp:taxon-name-part taxon-name-part-type="species" reg="manni">manni</tp:taxon-name-part></tp:taxon-name></italic> groups with three other morphologically-similar species with high support: <italic><tp:taxon-name><tp:taxon-name-part taxon-name-part-type="genus" reg="Torrenticola">T.</tp:taxon-name-part> <tp:taxon-name-part taxon-name-part-type="species" reg="pacificensis">pacificensis</tp:taxon-name-part></tp:taxon-name></italic>, <italic><tp:taxon-name><tp:taxon-name-part taxon-name-part-type="genus" reg="Torrenticola">T.</tp:taxon-name-part> <tp:taxon-name-part taxon-name-part-type="species" reg="copipalpa">copipalpa</tp:taxon-name-part></tp:taxon-name></italic>, and <italic><tp:taxon-name><tp:taxon-name-part taxon-name-part-type="genus" reg="Torrenticola">T.</tp:taxon-name-part> <tp:taxon-name-part taxon-name-part-type="species" reg="rockyensis">rockyensis</tp:taxon-name-part></tp:taxon-name></italic>. These species are greater than 4% different from each other in <abbrev xmlns:xlink="http://www.w3.org/1999/xlink" xlink:title="cytochrome c oxidase subunit 1" id="ABBRID0EKRGO" xlink:type="simple">COI</abbrev> sequence. These four species show a higher degree of biogeographic partitioning than most <italic><tp:taxon-name><tp:taxon-name-part taxon-name-part-type="genus" reg="Torrenticola">Torrenticola</tp:taxon-name-part></tp:taxon-name></italic>.</p><p>Based upon overall similarity, the pedipalp genu extensions, and western distribution, we were able to place this species in the Miniforma Identification Group.</p><p>This species hypothesis is supported by non-overlapping distribution, low <abbrev xmlns:xlink="http://www.w3.org/1999/xlink" xlink:title="cytochrome c oxidase subunit 1" id="ABBRID0EYRGO" xlink:type="simple">COI</abbrev> divergence within the species (0–2%) and high divergence between species (3–15%), and by the morphological characters outlined in the diagnosis.</p></tp:treatment-sec></tp:taxon-treatment>
