# Supplementary material for: Revision of torrent mites (Parasitengona, Torrenticolidae, Torrenticola) of the United States and Canada: 90 descriptions, molecular phylogenetics, and a key to species
Source: Zookeys. 2017 Sep 21;(701):1–496. doi: 10.3897/zookeys.701.13261 (PMC5674090; doi:10.3897/zookeys.701.13261)
Supplement: XML Treatment for Torrenticola microbiscutella [file zookeys.701.13261-treatment44.xml]

<!DOCTYPE tp:taxon-treatment
  PUBLIC "-//TaxonX//DTD Taxonomic Treatment Publishing DTD v0 20100105//EN" "tax-treatment-NSO.dtd">
<tp:taxon-treatment xmlns:tp="http://www.plazi.org/taxpub"><tp:treatment-meta><kwd-group><label>Taxon classification</label><kwd><named-content xmlns:xlink="http://www.w3.org/1999/xlink" content-type="kingdom">Animalia</named-content></kwd><kwd><named-content xmlns:xlink="http://www.w3.org/1999/xlink" content-type="order">Trombidiformes</named-content></kwd><kwd><named-content xmlns:xlink="http://www.w3.org/1999/xlink" content-type="family">Torrenticolidae</named-content></kwd></kwd-group><mixed-citation publication-type="journal"><person-group><name><surname>Fisher</surname><given-names>J. Ray</given-names></name><name><surname>Fisher</surname><given-names>Danielle M.</given-names></name><name><surname>Skvarla</surname><given-names>Michael J.</given-names></name><name><surname>Nelson</surname><given-names>Whitney A.</given-names></name><name><surname>Dowling</surname><given-names>Ashley P.G.</given-names></name></person-group><article-title>Revision of torrent mites (<tp:taxon-name><tp:taxon-name-part taxon-name-part-type="clade">Parasitengona</tp:taxon-name-part></tp:taxon-name>, <tp:taxon-name><tp:taxon-name-part taxon-name-part-type="family">Torrenticolidae</tp:taxon-name-part></tp:taxon-name>, <italic><tp:taxon-name><tp:taxon-name-part taxon-name-part-type="genus" reg="Torrenticola">Torrenticola</tp:taxon-name-part></tp:taxon-name></italic>) of the United States and Canada: 90 descriptions, molecular phylogenetics, and a key to species</article-title><source>Zookeys</source><day>21</day><month>9</month><year>2017</year><volume>2017</volume><issue>701</issue><fpage>1</fpage><lpage>496</lpage><pub-id pub-id-type="doi">10.3897/zookeys.701.13261</pub-id></mixed-citation></tp:treatment-meta><tp:nomenclature><tp:taxon-name>
                    <tp:taxon-name-part taxon-name-part-type="genus" reg="Torrenticola">Torrenticola</tp:taxon-name-part>
                    <tp:taxon-name-part taxon-name-part-type="species" reg="microbiscutella">microbiscutella</tp:taxon-name-part>
                    <object-id xmlns:xlink="http://www.w3.org/1999/xlink" content-type="zoobank" xlink:type="simple">http://zoobank.org/BA913F73-B71D-4219-9072-71A89B599018</object-id>
                  </tp:taxon-name><tp:taxon-authority>Fisher &amp; Dowling</tp:taxon-authority><tp:taxon-status xmlns:xlink="http://www.w3.org/1999/xlink" xlink:type="simple">sp. n.</tp:taxon-status></tp:nomenclature><tp:treatment-sec sec-type="material" id="SECID0EETGO"><title>Material examined.</title><p>HOLOTYPE (♀): from USA, Georgia, White County, Helen; beside Road to Anna Ruby Falls just north of Unicoi State Park, (<named-content xmlns:xlink="http://www.w3.org/1999/xlink" content-type="dwc:verbatimCoordinates" xlink:type="simple"><named-content content-type="geo-json" specific-use="{&#34;type&#34;:&#34;Point&#34;,&#34;coordinates&#34;:[-83.728611,34.745556]}" id="NCID0ENTGO" xlink:type="simple">34°44'44"N, 83°43'43"W</named-content></named-content>), 24 September 1992, by IM Smith, IMS920051.</p><p>PARATYPES (5 ♀; 6 ♂): <bold>Georgia, USA</bold>: 1 ♂ (ALLOTYPE) from White County, Helen; beside Road to Anna Ruby Falls just north of Unicoi State Park, (<named-content xmlns:xlink="http://www.w3.org/1999/xlink" content-type="dwc:verbatimCoordinates" xlink:type="simple"><named-content content-type="geo-json" specific-use="{&#34;type&#34;:&#34;Point&#34;,&#34;coordinates&#34;:[-83.728611,34.745556]}" id="NCID0EZTGO" xlink:type="simple">34°44'44"N, 83°43'43"W</named-content></named-content>), 24 September 1992, by IM Smith, IMS920051 • 3 ♀ and 4 ♂ from White County, Helen; beside Road to Anna Ruby Falls just north of Unicoi State Park, (<named-content xmlns:xlink="http://www.w3.org/1999/xlink" content-type="dwc:verbatimCoordinates" xlink:type="simple"><named-content content-type="geo-json" specific-use="{&#34;type&#34;:&#34;Point&#34;,&#34;coordinates&#34;:[-83.728611,34.745556]}" id="NCID0EBUGO" xlink:type="simple">34°44'44"N, 83°43'43"W</named-content></named-content>), 24 September 1992, by IM Smith, IMS920051 • <bold>North Carolina, USA</bold>: • 2 ♀ and 2 ♂ from Macon County, Rainbow Springs; beside Forest Route 67, 2.0 km south of road to Standing Indian Campground, (<named-content xmlns:xlink="http://www.w3.org/1999/xlink" content-type="dwc:verbatimCoordinates" xlink:type="simple"><named-content content-type="geo-json" specific-use="{&#34;type&#34;:&#34;Point&#34;,&#34;coordinates&#34;:[-83.525278,35.050833]}" id="NCID0ELUGO" xlink:type="simple">35°3'3"N, 83°31'31"W</named-content></named-content>), 1 July 1990, by IM Smith, IMS900072.</p></tp:treatment-sec><tp:treatment-sec sec-type="Type deposition" id="SECID0EQUGO"><title>Type deposition.</title><p>Holotype (♀), allotype (♂), and some paratypes (3 ♀; 3 ♂) deposited in the <named-content xmlns:xlink="http://www.w3.org/1999/xlink" content-type="dwc:institutional_code" xlink:type="simple">CNC</named-content>; other paratypes (2 ♀; 2 ♂) deposited in the <named-content xmlns:xlink="http://www.w3.org/1999/xlink" content-type="dwc:institutional_code" xlink:type="simple">ACUA</named-content>.</p></tp:treatment-sec><tp:treatment-sec sec-type="diagnosis" id="SECID0EAVGO"><title>Diagnosis.</title><p>
                    <italic><tp:taxon-name><tp:taxon-name-part taxon-name-part-type="genus" reg="Torrenticola">Torrenticola</tp:taxon-name-part> <tp:taxon-name-part taxon-name-part-type="species" reg="microbiscutella">microbiscutella</tp:taxon-name-part></tp:taxon-name></italic> are similar to other members of the <tp:taxon-name><tp:taxon-name-part taxon-name-part-type="genus" reg="Rusetria">Rusetria</tp:taxon-name-part></tp:taxon-name> “Eastern 2-Plates” group (<italic><tp:taxon-name><tp:taxon-name-part taxon-name-part-type="genus" reg="Torrenticola">T.</tp:taxon-name-part> <tp:taxon-name-part taxon-name-part-type="species" reg="biscutella">biscutella</tp:taxon-name-part></tp:taxon-name></italic>, <italic><tp:taxon-name><tp:taxon-name-part taxon-name-part-type="genus" reg="Torrenticola">T.</tp:taxon-name-part> <tp:taxon-name-part taxon-name-part-type="species" reg="caerulea">caerulea</tp:taxon-name-part></tp:taxon-name></italic>, <italic><tp:taxon-name><tp:taxon-name-part taxon-name-part-type="genus" reg="Torrenticola">T.</tp:taxon-name-part> <tp:taxon-name-part taxon-name-part-type="species" reg="delicatexa">delicatexa</tp:taxon-name-part></tp:taxon-name></italic>, <italic><tp:taxon-name><tp:taxon-name-part taxon-name-part-type="genus" reg="Torrenticola">T.</tp:taxon-name-part> <tp:taxon-name-part taxon-name-part-type="species" reg="indistincta">indistincta</tp:taxon-name-part></tp:taxon-name></italic>, <italic><tp:taxon-name><tp:taxon-name-part taxon-name-part-type="genus" reg="Torrenticola">T.</tp:taxon-name-part> <tp:taxon-name-part taxon-name-part-type="species" reg="malarkeyorum">malarkeyorum</tp:taxon-name-part></tp:taxon-name></italic>, <italic><tp:taxon-name><tp:taxon-name-part taxon-name-part-type="genus" reg="Torrenticola">T.</tp:taxon-name-part> <tp:taxon-name-part taxon-name-part-type="species" reg="pendula">pendula</tp:taxon-name-part></tp:taxon-name></italic>, <italic><tp:taxon-name><tp:taxon-name-part taxon-name-part-type="genus" reg="Torrenticola">T.</tp:taxon-name-part> <tp:taxon-name-part taxon-name-part-type="species" reg="sellersorum">sellersorum</tp:taxon-name-part></tp:taxon-name></italic>, <italic><tp:taxon-name><tp:taxon-name-part taxon-name-part-type="genus" reg="Torrenticola">T.</tp:taxon-name-part> <tp:taxon-name-part taxon-name-part-type="species" reg="tysoni">tysoni</tp:taxon-name-part></tp:taxon-name></italic>, <italic><tp:taxon-name><tp:taxon-name-part taxon-name-part-type="genus" reg="Torrenticola">T.</tp:taxon-name-part> <tp:taxon-name-part taxon-name-part-type="species" reg="ululata">ululata</tp:taxon-name-part></tp:taxon-name></italic>, <italic><tp:taxon-name><tp:taxon-name-part taxon-name-part-type="genus" reg="Torrenticola">T.</tp:taxon-name-part> <tp:taxon-name-part taxon-name-part-type="species" reg="whitneyae">whitneyae</tp:taxon-name-part></tp:taxon-name></italic>, and <italic><tp:taxon-name><tp:taxon-name-part taxon-name-part-type="genus" reg="Torrenticola">T.</tp:taxon-name-part> <tp:taxon-name-part taxon-name-part-type="species" reg="feminellai">feminellai</tp:taxon-name-part></tp:taxon-name></italic>) in having anterio-lateral platelets fused to the dorsal plate, having dorsal coloration separated into anterior and posterior portions (except <italic><tp:taxon-name><tp:taxon-name-part taxon-name-part-type="genus" reg="Torrenticola">T.</tp:taxon-name-part> <tp:taxon-name-part taxon-name-part-type="species" reg="ululata">ululata</tp:taxon-name-part></tp:taxon-name></italic> and <italic><tp:taxon-name><tp:taxon-name-part taxon-name-part-type="genus" reg="Torrenticola">T.</tp:taxon-name-part> <tp:taxon-name-part taxon-name-part-type="species" reg="indistincta">indistincta</tp:taxon-name-part></tp:taxon-name></italic>), and being distributed in the east. <italic><tp:taxon-name><tp:taxon-name-part taxon-name-part-type="genus" reg="Torrenticola">T.</tp:taxon-name-part> <tp:taxon-name-part taxon-name-part-type="species" reg="microbiscutella">microbiscutella</tp:taxon-name-part></tp:taxon-name></italic> can be differentiated from all other Eastern 2-Plates by having an elongate dorsum (length/width = 1.63–1.75 in <italic><tp:taxon-name><tp:taxon-name-part taxon-name-part-type="genus" reg="Torrenticola">T.</tp:taxon-name-part> <tp:taxon-name-part taxon-name-part-type="species" reg="microbiscutella">microbiscutella</tp:taxon-name-part></tp:taxon-name></italic>, 1.21–1.56 in others). <italic><tp:taxon-name><tp:taxon-name-part taxon-name-part-type="genus" reg="Torrenticola">T.</tp:taxon-name-part> <tp:taxon-name-part taxon-name-part-type="species" reg="microbiscutella">microbiscutella</tp:taxon-name-part></tp:taxon-name></italic> can be differentiated from most other Eastern 2-Plates by having faint dorsal coloration (most other Eastern 2-Plates have bold coloration).</p></tp:treatment-sec><tp:treatment-sec sec-type="description" id="SECID0EH2GO"><title>Description.</title><p>
                    <bold>Female (Figure <xref ref-type="fig" rid="F144">144</xref>)</bold> (n = 5) (holotype measurements in parentheses when available) with characters of the genus with following specifications.</p><p>
                    <bold>Dorsum</bold> — (490–540 (510) long; 290–325 (300) wide) ovoid and elongate with faint reddish-purple coloration separated into anterior and posterior portions. Anterio-medial platelets (105–112.5 (110) long; 32.5–36.25 (33.75) wide). Anterio-lateral platelets (130–147.5 (135) long; 35–45 (45) wide) fused to dorsal plate. Dgl-4 much closer to the edge of the dorsum than to the muscle scars (distance between Dgl-4 235–250 (235)). Dorsal plate proportions: dorsum length/width 1.65–1.75 (1.70); dorsal width/distance between Dgl-4 1.23–1.30 (1.28); anterio-medial platelet length/width 3.00–3.46 (3.26); anterio-lateral platelet length/width 3.00–3.79 (3.00); anterio-lateral/anterio-medial length 1.20–1.34 (1.23).</p><p>
                    <bold>Gnathosoma — Subcapitulum</bold> (260–270 (270) long (ventral); 195–210 (210) long (dorsal); 105–110 (107.5) tall) colorless. Rostrum (102.5–107.5 (107.5) long; 40–42.5 (42.5) wide) conical. Chelicerae (255–265 (262.5) long) with curved fangs (55–55 (55) long). Subcapitular proportions: ventral length/height 2.45–2.57 (2.51); rostrum length/width 2.53–2.63 (2.53). <bold>Pedipalps</bold> with tuberculate ventral extensions on femora and genua. Palpomeres: trochanter (35–37.5 (37.5) long); femur (92.5–97.5 (97.5) long); genu (55–60 (57.5) long); tibia (72.5–80 (75) long; 20–22.5 (21.25) wide); tarsus (15–17.5 (17.5) long). Palpomere proportions: femur/genu 1.57–1.70 (1.70); tibia/femur 0.77–0.84 (0.77); tibia length/width 3.53–3.65 (3.53).</p><p>
                    <bold>Venter</bold> — (610–660 (620) long; 335–370 (370) wide) colorless. Gnathosomal bay (120–142.5 (120) long; 65–75 (75) wide). Cxgl-4 subapical. <bold>Medial suture</bold> (42.5–50 (45) long). <bold>Genital plates</bold> (135–150 (145) long; 117.5–125 (120) wide). Additional measurements: Cx-1 (220–240 (230) long (total); 95–105 (105) long (medial)); Cx-3 (235–270 (270) wide); anterior venter (150–160 (157.5) long). Ventral proportions: gnathosomal bay length/width 1.60–2.04 (1.60); anterior venter/genital field length 1.07–1.15 (1.09); anterior venter length/genital field width 1.25–1.33 (1.31); anterior venter/medial suture 3.10–3.76 (3.50).</p><p>
                    <bold>Male (Figure <xref ref-type="fig" rid="F145">145</xref>)</bold> (n = 5) (allotypic measurements in parentheses when available) with characters of the genus with following specifications.</p><p>
                    <bold>Dorsum</bold> — (430–455 (440) long; 260–280 (260) wide) ovoid and elongate with faint reddish-purple coloration separated into anterior and posterior portions. Anterio-medial platelets (82.5–101.25 (95) long; 31.25–35 (35) wide). Anterio-lateral platelets (115–127.5 (115) long; 35–40 (37.5) wide) fused to dorsal plate. Dgl-4 much closer to the edge of the dorsum than to the muscle scars (distance between Dgl-4 205–215 (205)). Dorsal plate proportions: dorsum length/width 1.63–1.69 (1.69); dorsal width/distance between Dgl-4 1.21–1.30 (1.27); anterio-medial platelet length/width 2.64–3.12 (2.71); anterio-lateral platelet length/width 3.07–3.64 (3.07); anterio-lateral/anterio-medial length 1.21–1.45 (1.21).</p><p>
                    <bold>Gnathosoma — Subcapitulum</bold> (215–235 (232.5) long (ventral); 162.5–177.5 (176.25) long (dorsal); 77.5–90 (87.5) tall) colorless. Rostrum (82.5–95 (92.5) long; 30–36.25 (35) wide) conical. Chelicerae (197.5–232.5 (212.5) long) with curved fangs (45–47.5 (47.5) long). Subcapitular proportions: ventral length/height 2.58–2.77 (2.66); rostrum length/width 2.62–2.85 (2.64). <bold>Pedipalps</bold> with tuberculate ventral extensions on femora and genua. Palpomeres: trochanter (30–32.5 (32.5) long); femur (75–81.25 (76.25) long); genu (50–53.75 (50) long); tibia (66.25–70 (67.5) long; 18.75–20 (20) wide); tarsus (15–17.5 (15) long). Palpomere proportions: femur/genu 1.50–1.60 (1.53); tibia/femur 0.84–0.90 (0.89); tibia length/width 3.31–3.60 (3.38).</p><p>
                    <bold>Venter</bold> — (530–575 (540) long; 270–310 (305) colorless. Gnathosomal bay (110–125 (110) long; 55–60 (60) wide). Cxgl-4 subapical. <bold>Medial suture</bold> (75–90 (90) long). <bold>Genital plates</bold> (85–95 (90) long; 85–100 (85) wide). Additional measurements: Cx-1 (200–220 (205) long (total); 95–100 (100) long (medial)); Cx-3 (220–240 (240) wide); anterior venter (185–195 (195) long). Ventral proportions: gnathosomal bay length/width 1.83–2.18 (1.83); anterior venter/genital field length 2.00–2.29 (2.17); anterior venter length/genital field width 1.95–2.29 (2.29); anterior venter/medial suture 2.17–2.47 (2.17).</p><p>
                    <bold>Immatures</bold> unknown.</p></tp:treatment-sec><tp:treatment-sec sec-type="etymology" id="SECID0EF4GO"><title>Etymology.</title><p>Specific epithet (<italic><tp:taxon-name><tp:taxon-name-part taxon-name-part-type="species" reg="microbiscutella">microbiscutella</tp:taxon-name-part></tp:taxon-name></italic>) is named because this species is the smallest (at least in females) and most elongate of all members of the <tp:taxon-name><tp:taxon-name-part taxon-name-part-type="genus" reg="Rusetria">Rusetria</tp:taxon-name-part></tp:taxon-name> Complex (<italic>mikrós</italic>, G. small; <italic>bi</italic>, L. two; <italic>scutella</italic>, L. little plate).</p></tp:treatment-sec><tp:treatment-sec sec-type="distribution" id="SECID0EB5GO"><title>Distribution.</title><p>Southern Appalachians (Figure <xref ref-type="fig" rid="F143">143</xref>).</p><fig id="F143" position="float" orientation="portrait"><label>Figure 143.</label><caption><p>
          <italic><tp:taxon-name><tp:taxon-name-part taxon-name-part-type="genus" reg="Torrenticola">Torrenticola</tp:taxon-name-part> <tp:taxon-name-part taxon-name-part-type="species" reg="microbiscutella">microbiscutella</tp:taxon-name-part></tp:taxon-name></italic> sp. n. distribution.</p></caption><graphic xmlns:xlink="http://www.w3.org/1999/xlink" xlink:href="zookeys-701-001-g143.jpg" position="float" orientation="portrait" xlink:type="simple" id="oo_157162.jpg"/></fig><fig id="F144" position="float" orientation="portrait"><label>Figure 144.</label><caption><p>
          <italic><tp:taxon-name><tp:taxon-name-part taxon-name-part-type="genus" reg="Torrenticola">Torrenticola</tp:taxon-name-part> <tp:taxon-name-part taxon-name-part-type="species" reg="microbiscutella">microbiscutella</tp:taxon-name-part></tp:taxon-name></italic> sp. n. female: <bold>A</bold> dorsal plates <bold>B</bold> venter (legs removed) <bold>C</bold> subcapitulum <bold>D</bold> pedipalp (setae not accurately depicted). Scale = 100 µm.</p></caption><graphic xmlns:xlink="http://www.w3.org/1999/xlink" xlink:href="zookeys-701-001-g144.jpg" position="float" orientation="portrait" xlink:type="simple" id="oo_157163.jpg"/></fig><fig id="F145" position="float" orientation="portrait"><label>Figure 145.</label><caption><p>
          <italic><tp:taxon-name><tp:taxon-name-part taxon-name-part-type="genus" reg="Torrenticola">Torrenticola</tp:taxon-name-part> <tp:taxon-name-part taxon-name-part-type="species" reg="microbiscutella">microbiscutella</tp:taxon-name-part></tp:taxon-name></italic> sp. n. male: <bold>A</bold> dorsal plates <bold>B</bold> venter (legs removed) <bold>C</bold> subcapitulum <bold>D</bold> pedipalp (setae not accurately depicted). Scale = 100 µm.</p></caption><graphic xmlns:xlink="http://www.w3.org/1999/xlink" xlink:href="zookeys-701-001-g145.jpg" position="float" orientation="portrait" xlink:type="simple" id="oo_157164.jpg"/></fig></tp:treatment-sec><tp:treatment-sec sec-type="remarks" id="SECID0EDBHO"><title>Remarks.</title><p>Unfortunately, we were unable to acquire fresh material of <italic><tp:taxon-name><tp:taxon-name-part taxon-name-part-type="genus" reg="Torrenticola">Torrenticola</tp:taxon-name-part> <tp:taxon-name-part taxon-name-part-type="species" reg="microbiscutella">microbiscutella</tp:taxon-name-part></tp:taxon-name></italic> and therefore this species is not included in our phylogenetic analyses. However, we were able to examine morphology with material preserved in <abbrev xmlns:xlink="http://www.w3.org/1999/xlink" xlink:title="50% glycerol, 10% glacial acetic acid, 40% water" id="ABBRID0EUBHO" xlink:type="simple">GAW</abbrev>. The overall similarity, distribution in the east, and fusion of the dorso-lateral platelets to the dorsal plate, are consistent with placing this species in the <tp:taxon-name><tp:taxon-name-part taxon-name-part-type="genus" reg="Rusetria">Rusetria</tp:taxon-name-part></tp:taxon-name> Complex and Eastern 2-Plate Identification Group.</p></tp:treatment-sec></tp:taxon-treatment>
