# Supplementary material for: Revision of torrent mites (Parasitengona, Torrenticolidae, Torrenticola) of the United States and Canada: 90 descriptions, molecular phylogenetics, and a key to species
Source: Zookeys. 2017 Sep 21;(701):1–496. doi: 10.3897/zookeys.701.13261 (PMC5674090; doi:10.3897/zookeys.701.13261)
Supplement: XML Treatment for Torrenticola mohawk [file zookeys.701.13261-treatment47.xml]

<!DOCTYPE tp:taxon-treatment
  PUBLIC "-//TaxonX//DTD Taxonomic Treatment Publishing DTD v0 20100105//EN" "tax-treatment-NSO.dtd">
<tp:taxon-treatment xmlns:tp="http://www.plazi.org/taxpub"><tp:treatment-meta><kwd-group><label>Taxon classification</label><kwd><named-content xmlns:xlink="http://www.w3.org/1999/xlink" content-type="kingdom">Animalia</named-content></kwd><kwd><named-content xmlns:xlink="http://www.w3.org/1999/xlink" content-type="order">Trombidiformes</named-content></kwd><kwd><named-content xmlns:xlink="http://www.w3.org/1999/xlink" content-type="family">Torrenticolidae</named-content></kwd></kwd-group><mixed-citation publication-type="journal"><person-group><name><surname>Fisher</surname><given-names>J. Ray</given-names></name><name><surname>Fisher</surname><given-names>Danielle M.</given-names></name><name><surname>Skvarla</surname><given-names>Michael J.</given-names></name><name><surname>Nelson</surname><given-names>Whitney A.</given-names></name><name><surname>Dowling</surname><given-names>Ashley P.G.</given-names></name></person-group><article-title>Revision of torrent mites (<tp:taxon-name><tp:taxon-name-part taxon-name-part-type="clade">Parasitengona</tp:taxon-name-part></tp:taxon-name>, <tp:taxon-name><tp:taxon-name-part taxon-name-part-type="family">Torrenticolidae</tp:taxon-name-part></tp:taxon-name>, <italic><tp:taxon-name><tp:taxon-name-part taxon-name-part-type="genus" reg="Torrenticola">Torrenticola</tp:taxon-name-part></tp:taxon-name></italic>) of the United States and Canada: 90 descriptions, molecular phylogenetics, and a key to species</article-title><source>Zookeys</source><day>21</day><month>9</month><year>2017</year><volume>2017</volume><issue>701</issue><fpage>1</fpage><lpage>496</lpage><pub-id pub-id-type="doi">10.3897/zookeys.701.13261</pub-id></mixed-citation></tp:treatment-meta><tp:nomenclature><tp:taxon-name>
                    <tp:taxon-name-part taxon-name-part-type="genus" reg="Torrenticola">Torrenticola</tp:taxon-name-part>
                    <tp:taxon-name-part taxon-name-part-type="species" reg="mohawk">mohawk</tp:taxon-name-part>
                    <object-id xmlns:xlink="http://www.w3.org/1999/xlink" content-type="zoobank" xlink:type="simple">http://zoobank.org/387445A2-1757-4867-9771-DA7D6ADF62B6</object-id>
                  </tp:taxon-name><tp:taxon-authority>Fisher &amp; Dowling</tp:taxon-authority><tp:taxon-status xmlns:xlink="http://www.w3.org/1999/xlink" xlink:type="simple">sp. n.</tp:taxon-status></tp:nomenclature><tp:treatment-sec sec-type="material" id="SECID0EA4IO"><title>Material examined.</title><p>HOLOTYPE (♀): from USA, Maine, Aroostook County, Ashland; beside Rt. 11 at bridge over Aroostook River, (<named-content xmlns:xlink="http://www.w3.org/1999/xlink" content-type="dwc:verbatimCoordinates" xlink:type="simple"><named-content content-type="geo-json" specific-use="{&#34;type&#34;:&#34;Point&#34;,&#34;coordinates&#34;:[-68.406667,46.643889]}" id="NCID0EJ4IO" xlink:type="simple">46°38'38"N, 68°24'24"W</named-content></named-content>), 4 July 1989, by IM Smith, IMS890067.</p><p>PARATYPES (4 ♀; 5 ♂): 1 ♂ (ALLOTYPE) from Aroostook County, Ashland; beside Rt. 11 at bridge over Aroostook River, (<named-content xmlns:xlink="http://www.w3.org/1999/xlink" content-type="dwc:verbatimCoordinates" xlink:type="simple"><named-content content-type="geo-json" specific-use="{&#34;type&#34;:&#34;Point&#34;,&#34;coordinates&#34;:[-68.406667,46.643889]}" id="NCID0ET4IO" xlink:type="simple">46°38'38"N, 68°24'24"W</named-content></named-content>), 4 July 1989, by IM Smith, IMS890067 • 4 ♀ and 4 ♂ from Aroostook County, Ashland; beside Rt. 11 at bridge over Aroostook River, (<named-content xmlns:xlink="http://www.w3.org/1999/xlink" content-type="dwc:verbatimCoordinates" xlink:type="simple"><named-content content-type="geo-json" specific-use="{&#34;type&#34;:&#34;Point&#34;,&#34;coordinates&#34;:[-68.406667,46.643889]}" id="NCID0E24IO" xlink:type="simple">46°38'38"N, 68°24'24"W</named-content></named-content>), 4 July 1989, by IM Smith, IMS890067.</p></tp:treatment-sec><tp:treatment-sec sec-type="Type deposition" id="SECID0EA5IO"><title>Type deposition.</title><p>Holotype (♀), allotype (♂), and some paratypes (2 ♀; 2 ♂) deposited in the <named-content xmlns:xlink="http://www.w3.org/1999/xlink" content-type="dwc:institutional_code" xlink:type="simple">CNC</named-content>; other paratypes (2 ♀; 2 ♂) deposited in the <named-content xmlns:xlink="http://www.w3.org/1999/xlink" content-type="dwc:institutional_code" xlink:type="simple">ACUA</named-content>.</p></tp:treatment-sec><tp:treatment-sec sec-type="diagnosis" id="SECID0EQ5IO"><title>Diagnosis.</title><p>
                    <italic><tp:taxon-name><tp:taxon-name-part taxon-name-part-type="genus" reg="Torrenticola">Torrenticola</tp:taxon-name-part> <tp:taxon-name-part taxon-name-part-type="species" reg="mohawk">mohawk</tp:taxon-name-part></tp:taxon-name></italic> are similar to other members of the Tricolor Complex (<italic><tp:taxon-name><tp:taxon-name-part taxon-name-part-type="genus" reg="Torrenticola">T.</tp:taxon-name-part> <tp:taxon-name-part taxon-name-part-type="species" reg="bittikoferae">bittikoferae</tp:taxon-name-part></tp:taxon-name></italic>, <italic><tp:taxon-name><tp:taxon-name-part taxon-name-part-type="genus" reg="Torrenticola">T.</tp:taxon-name-part> <tp:taxon-name-part taxon-name-part-type="species" reg="hoosieri">hoosieri</tp:taxon-name-part></tp:taxon-name></italic>, <italic><tp:taxon-name><tp:taxon-name-part taxon-name-part-type="genus" reg="Torrenticola">T.</tp:taxon-name-part> <tp:taxon-name-part taxon-name-part-type="species" reg="larvata">larvata</tp:taxon-name-part></tp:taxon-name></italic>, <italic><tp:taxon-name><tp:taxon-name-part taxon-name-part-type="genus" reg="Torrenticola">T.</tp:taxon-name-part> <tp:taxon-name-part taxon-name-part-type="species" reg="pearsoni">pearsoni</tp:taxon-name-part></tp:taxon-name></italic>, <italic><tp:taxon-name><tp:taxon-name-part taxon-name-part-type="genus" reg="Torrenticola">T.</tp:taxon-name-part> <tp:taxon-name-part taxon-name-part-type="species" reg="olliei">olliei</tp:taxon-name-part></tp:taxon-name></italic>, <italic><tp:taxon-name><tp:taxon-name-part taxon-name-part-type="genus" reg="Torrenticola">T.</tp:taxon-name-part> <tp:taxon-name-part taxon-name-part-type="species" reg="sierrensis">sierrensis</tp:taxon-name-part></tp:taxon-name></italic>, <italic><tp:taxon-name><tp:taxon-name-part taxon-name-part-type="genus" reg="Torrenticola">T.</tp:taxon-name-part> <tp:taxon-name-part taxon-name-part-type="species" reg="tricolor">tricolor</tp:taxon-name-part></tp:taxon-name></italic>, <italic><tp:taxon-name><tp:taxon-name-part taxon-name-part-type="genus" reg="Torrenticola">T.</tp:taxon-name-part> <tp:taxon-name-part taxon-name-part-type="species" reg="trimaculata">trimaculata</tp:taxon-name-part></tp:taxon-name></italic>, <italic><tp:taxon-name><tp:taxon-name-part taxon-name-part-type="genus" reg="Torrenticola">T.</tp:taxon-name-part> <tp:taxon-name-part taxon-name-part-type="species" reg="unimaculata">unimaculata</tp:taxon-name-part></tp:taxon-name></italic>, <italic><tp:taxon-name><tp:taxon-name-part taxon-name-part-type="genus" reg="Torrenticola">T.</tp:taxon-name-part> <tp:taxon-name-part taxon-name-part-type="species" reg="cardia">cardia</tp:taxon-name-part></tp:taxon-name></italic>, <italic><tp:taxon-name><tp:taxon-name-part taxon-name-part-type="genus" reg="Torrenticola">T.</tp:taxon-name-part> <tp:taxon-name-part taxon-name-part-type="species" reg="kringi">kringi</tp:taxon-name-part></tp:taxon-name></italic>, and <italic><tp:taxon-name><tp:taxon-name-part taxon-name-part-type="genus" reg="Torrenticola">T.</tp:taxon-name-part> <tp:taxon-name-part taxon-name-part-type="species" reg="dimorpha">dimorpha</tp:taxon-name-part></tp:taxon-name></italic>) in having a short, conical rostrum. <italic><tp:taxon-name><tp:taxon-name-part taxon-name-part-type="genus" reg="Torrenticola">T.</tp:taxon-name-part> <tp:taxon-name-part taxon-name-part-type="species" reg="mohawk">mohawk</tp:taxon-name-part></tp:taxon-name></italic> are most similar to other members of the Tricolor Complex that have bold patterning (<italic><tp:taxon-name><tp:taxon-name-part taxon-name-part-type="genus" reg="Torrenticola">T.</tp:taxon-name-part> <tp:taxon-name-part taxon-name-part-type="species" reg="larvata">larvata</tp:taxon-name-part></tp:taxon-name></italic>, <italic><tp:taxon-name><tp:taxon-name-part taxon-name-part-type="genus" reg="Torrenticola">T.</tp:taxon-name-part> <tp:taxon-name-part taxon-name-part-type="species" reg="tricolor">tricolor</tp:taxon-name-part></tp:taxon-name></italic>, <italic><tp:taxon-name><tp:taxon-name-part taxon-name-part-type="genus" reg="Torrenticola">T.</tp:taxon-name-part> <tp:taxon-name-part taxon-name-part-type="species" reg="trimaculata">trimaculata</tp:taxon-name-part></tp:taxon-name></italic>, <italic><tp:taxon-name><tp:taxon-name-part taxon-name-part-type="genus" reg="Torrenticola">T.</tp:taxon-name-part> <tp:taxon-name-part taxon-name-part-type="species" reg="unimaculata">unimaculata</tp:taxon-name-part></tp:taxon-name></italic>, <italic><tp:taxon-name><tp:taxon-name-part taxon-name-part-type="genus" reg="Torrenticola">T.</tp:taxon-name-part> <tp:taxon-name-part taxon-name-part-type="species" reg="cardia">cardia</tp:taxon-name-part></tp:taxon-name></italic>, and <italic><tp:taxon-name><tp:taxon-name-part taxon-name-part-type="genus" reg="Torrenticola">T.</tp:taxon-name-part> <tp:taxon-name-part taxon-name-part-type="species" reg="kringi">kringi</tp:taxon-name-part></tp:taxon-name></italic>). <italic><tp:taxon-name><tp:taxon-name-part taxon-name-part-type="genus" reg="Torrenticola">T.</tp:taxon-name-part> <tp:taxon-name-part taxon-name-part-type="species" reg="mohawk">mohawk</tp:taxon-name-part></tp:taxon-name></italic> can be differentiated from <italic><tp:taxon-name><tp:taxon-name-part taxon-name-part-type="genus" reg="Torrenticola">T.</tp:taxon-name-part> <tp:taxon-name-part taxon-name-part-type="species" reg="larvata">larvata</tp:taxon-name-part></tp:taxon-name></italic>, <italic><tp:taxon-name><tp:taxon-name-part taxon-name-part-type="genus" reg="Torrenticola">T.</tp:taxon-name-part> <tp:taxon-name-part taxon-name-part-type="species" reg="tricolor">tricolor</tp:taxon-name-part></tp:taxon-name></italic>, <italic><tp:taxon-name><tp:taxon-name-part taxon-name-part-type="genus" reg="Torrenticola">T.</tp:taxon-name-part> <tp:taxon-name-part taxon-name-part-type="species" reg="cardia">cardia</tp:taxon-name-part></tp:taxon-name></italic>, and <italic><tp:taxon-name><tp:taxon-name-part taxon-name-part-type="genus" reg="Torrenticola">T.</tp:taxon-name-part> <tp:taxon-name-part taxon-name-part-type="species" reg="kringi">kringi</tp:taxon-name-part></tp:taxon-name></italic> by having a stockier rostrum (length/width ♀ = 1.80–2.00 in <italic><tp:taxon-name><tp:taxon-name-part taxon-name-part-type="genus" reg="Torrenticola">T.</tp:taxon-name-part> <tp:taxon-name-part taxon-name-part-type="species" reg="mohawk">mohawk</tp:taxon-name-part></tp:taxon-name></italic>, 2.14–3.13 in others; ♂ = 2.00–2.13 in <italic><tp:taxon-name><tp:taxon-name-part taxon-name-part-type="genus" reg="Torrenticola">T.</tp:taxon-name-part> <tp:taxon-name-part taxon-name-part-type="species" reg="mohawk">mohawk</tp:taxon-name-part></tp:taxon-name></italic>, 2.27–2.93 in others). <italic><tp:taxon-name><tp:taxon-name-part taxon-name-part-type="genus" reg="Torrenticola">T.</tp:taxon-name-part> <tp:taxon-name-part taxon-name-part-type="species" reg="mohawk">mohawk</tp:taxon-name-part></tp:taxon-name></italic> can be differentiated from <italic><tp:taxon-name><tp:taxon-name-part taxon-name-part-type="genus" reg="Torrenticola">T.</tp:taxon-name-part> <tp:taxon-name-part taxon-name-part-type="species" reg="unimaculata">unimaculata</tp:taxon-name-part></tp:taxon-name></italic> and <italic><tp:taxon-name><tp:taxon-name-part taxon-name-part-type="genus" reg="Torrenticola">T.</tp:taxon-name-part> <tp:taxon-name-part taxon-name-part-type="species" reg="trimaculata">trimaculata</tp:taxon-name-part></tp:taxon-name></italic> by dorsal pattern.</p></tp:treatment-sec><tp:treatment-sec sec-type="description" id="SECID0EAJJO"><title>Description.</title><p>
                    <bold>Female (Figure <xref ref-type="fig" rid="F153">153</xref>)</bold> (n = 5) (holotype measurements in parentheses when available) with characters of the genus with following specifications.</p><p>
                    <bold>Dorsum</bold> — (680–725 (680) long; 540–560 (560) wide) ellipsoid with faint reddish-purple coloration medially. Anterio-medial platelets (130–140 (132.5) long; 60–77.5 (60) wide). Anterio-lateral platelets (185–197.5 (190) long; 75–82.5 (75) wide) free from dorsal plate. Dgl-4 closer to the edge of the dorsum than to the muscle scars (distance between Dgl-4 365–385 (365)). Dorsal plate proportions: dorsum length/width 1.21–1.32 (1.21); dorsal width/distance between Dgl-4 1.40–1.53 (1.53); anterio-medial platelet length/width 1.81–2.21 (2.21); anterio-lateral platelet length/width 2.31–2.53 (2.53); anterio-lateral/anterio-medial length 1.40–1.43 (1.43).</p><p>
                    <bold>Gnathosoma — Subcapitulum</bold> (240–267.5 (260) long (ventral); 170–190 (185) long (dorsal); 115–125 (120) tall) colorless. Rostrum (82.5–95 (90) long; 42.5–52.5 (45) wide) short and conical. Chelicerae (225–255 (240) long) with curved fangs (50–60 (60) long). Subcapitular proportions: ventral length/height 2.08–2.33 (2.17); rostrum length/width 1.80–2.00 (2.00). <bold>Pedipalps</bold> with short, tuberculate ventral extensions on femora and genua. Palpomeres: trochanter (37.5–42.5 (41.25) long); femur (87.5–100 (95) long); genu (60–67.5 (65) long); tibia (77.5–87.5 (82.5) long; 25–27.5 (27.5) wide); tarsus (22.5–23.75 (23.75) long). Palpomere proportions: femur/genu 1.38–1.48 (1.46); tibia/femur 0.87–0.92 (0.87); tibia length/width 3.00–3.18 (3.00).</p><p>
                    <bold>Venter</bold> — (800–850 (825) long; 600–630 (605) wide) colorless. Gnathosomal bay (125–145 (125) long; 70–75 (70) wide). Cxgl-4 subapical. <bold>Medial suture</bold> (30–45 (35) long). <bold>Genital plates</bold> (190–205 (195) long; 157.5–170 (160) wide). Additional measurements: Cx-1 (260–285 (260) long (total); 130–140 (130) long (medial)); Cx-3 (355–370 (360) wide); anterior venter (187.5–200 (190) long). Ventral proportions: gnathosomal bay length/width 1.70–2.07 (1.79); anterior venter/genital field length 0.93–0.99 (0.97); anterior venter length/genital field width 1.12–1.21 (1.19); anterior venter/medial suture 4.44–6.33 (5.43).</p><p>
                    <bold>Male (Figure <xref ref-type="fig" rid="F154">154</xref>)</bold> (n = 5) (allotypic measurements in parentheses when available) with characters of the genus with following specifications.</p><p>
                    <bold>Dorsum</bold> — (615–660 (655) long; 460–485 (470) wide) ellipsoid with faint reddish-purple coloration medially. Anterio-medial platelets (120–130 (122.5) long; 65–76.25 (67.5) wide). Anterio-lateral platelets (180–192.5 (187.5) long; 75–80 (75) wide) free from dorsal plate Dgl-4 closer to the edge of the dorsum than to the muscle scars (distance between Dgl-4 355–375 (360)). Dorsal plate proportions: dorsum length/width 1.33–1.39 (1.39); dorsal width/distance between Dgl-4 1.27–1.31 (1.31); anterio-medial platelet length/width 1.70–1.85 (1.81); anterio-lateral platelet length/width 2.25–2.50 (2.50); anterio-lateral/anterio-medial length 1.44–1.54 (1.53).</p><p>
                    <bold>Gnathosoma — Subcapitulum</bold> (227.5–250 (250) long (ventral); 170–172.5 (172.5) long (dorsal); 105–107.5 (107.5) tall) colorless. Rostrum (80–90 (90) long; 40–45 (45) wide) short and conical. Chelicerae (210–225 (225) long) with curved fangs (50–55 (55) long). Subcapitular proportions: ventral length/height 2.17–2.33 (2.33); rostrum length/width 2.00–2.13 (2.00). <bold>Pedipalps</bold> with short, tuberculate ventral extensions on femora and genua. Palpomeres: trochanter (36.25–37.5 (37.5) long); femur (87.5–92.5 (90) long); genu (60–67.5 (65) long); tibia (75–80 (77.5) long; 26.25–28.75 (27.5) wide); tarsus (20–22.5 (22.5) long). Palpomere proportions: femur/genu 1.37–1.50 (1.38); tibia/femur 0.83–0.89 (0.86); tibia length/width 2.73–2.95 (2.82).</p><p>
                    <bold>Venter</bold> — (735–780 (780) long; 510–530 (520) wide) colorless. Gnathosomal bay (107.5–127.5 (120) long; 65–70 (70) wide). Cxgl-4 subapical. <bold>Medial suture</bold> (120–130 (130) long). <bold>Genital plates</bold> (145–155 (152.5) long; 105–107.5 (105) wide). Additional measurements: Cx-1 (250–280 (280) long (total); 145–155 (155) long (medial)); Cx-3 (350–360 (360) wide); anterior venter (290–307.5 (307.5) long). Ventral proportions: gnathosomal bay length/width 1.54–1.82 (1.71); anterior venter/genital field length 1.93–2.03 (2.02); anterior venter length/genital field width 2.74–2.93 (2.93); anterior venter/medial suture 2.27–2.42 (2.37).</p><p>
                    <bold>Immatures</bold> unknown.</p></tp:treatment-sec><tp:treatment-sec sec-type="etymology" id="SECID0E5KJO"><title>Etymology.</title><p>Specific epithet (<italic><tp:taxon-name><tp:taxon-name-part taxon-name-part-type="species" reg="mohawk">mohawk</tp:taxon-name-part></tp:taxon-name></italic>) named in honor of the Mohawk people (Kanien’kehá:ka), in reference to the dorsal coloration of this species, which resembles the hair-style by the same name (as a noun in apposition). The modern hairstyle does not exactly match traditional Mohawk styles, which resembled that of other tribes of the Iroquois Confederacy. Nevertheless, mohawks the hairstyle, which were originally associated with the Mohawk people in the historically problematic film <italic>Drums Along the Mohawk</italic> (1939), remains a symbol of the Mohawk people.</p></tp:treatment-sec><tp:treatment-sec sec-type="distribution" id="SECID0EQLJO"><title>Distribution.</title><p>Maine (Figure <xref ref-type="fig" rid="F152">152</xref>).</p><fig id="F152" position="float" orientation="portrait"><label>Figure 152.</label><caption><p>
          <italic><tp:taxon-name><tp:taxon-name-part taxon-name-part-type="genus" reg="Torrenticola">Torrenticola</tp:taxon-name-part> <tp:taxon-name-part taxon-name-part-type="species" reg="mohawk">mohawk</tp:taxon-name-part></tp:taxon-name></italic> sp. n. distribution.</p></caption><graphic xmlns:xlink="http://www.w3.org/1999/xlink" xlink:href="zookeys-701-001-g152.jpg" position="float" orientation="portrait" xlink:type="simple" id="oo_157171.jpg"/></fig><fig id="F153" position="float" orientation="portrait"><label>Figure 153.</label><caption><p>
          <italic><tp:taxon-name><tp:taxon-name-part taxon-name-part-type="genus" reg="Torrenticola">Torrenticola</tp:taxon-name-part> <tp:taxon-name-part taxon-name-part-type="species" reg="mohawk">mohawk</tp:taxon-name-part></tp:taxon-name></italic> sp. n. female: <bold>A</bold> dorsal plates <bold>B</bold> venter (legs removed) <bold>C</bold> subcapitulum <bold>D</bold> pedipalp (setae not accurately depicted). Scale = 100 µm.</p></caption><graphic xmlns:xlink="http://www.w3.org/1999/xlink" xlink:href="zookeys-701-001-g153.jpg" position="float" orientation="portrait" xlink:type="simple" id="oo_157172.jpg"/></fig><fig id="F154" position="float" orientation="portrait"><label>Figure 154.</label><caption><p>
          <italic><tp:taxon-name><tp:taxon-name-part taxon-name-part-type="genus" reg="Torrenticola">Torrenticola</tp:taxon-name-part> <tp:taxon-name-part taxon-name-part-type="species" reg="mohawk">mohawk</tp:taxon-name-part></tp:taxon-name></italic> sp. n. male: <bold>A</bold> dorsal plates <bold>B</bold> venter (legs removed) <bold>C</bold> subcapitulum <bold>D</bold> pedipalp (setae not accurately depicted). Scale = 100 µm.</p></caption><graphic xmlns:xlink="http://www.w3.org/1999/xlink" xlink:href="zookeys-701-001-g154.jpg" position="float" orientation="portrait" xlink:type="simple" id="oo_157173.jpg"/></fig></tp:treatment-sec><tp:treatment-sec sec-type="remarks" id="SECID0ESOJO"><title>Remarks.</title><p>Unfortunately, we were unable to acquire fresh material of <italic><tp:taxon-name><tp:taxon-name-part taxon-name-part-type="genus" reg="Torrenticola">Torrenticola</tp:taxon-name-part> <tp:taxon-name-part taxon-name-part-type="species" reg="mohawk">mohawk</tp:taxon-name-part></tp:taxon-name></italic> and therefore this species is not included in our phylogenetic analyses. However, we were able to examine morphology with material preserved in <abbrev xmlns:xlink="http://www.w3.org/1999/xlink" xlink:title="50% glycerol, 10% glacial acetic acid, 40% water" id="ABBRID0EDPJO" xlink:type="simple">GAW</abbrev>. The overall similarity, distribution in the east, and short conical rostrum that is downturned in males, are consistent with placing this species in the Tricolor Complex and within the eastern clade of the Tricolor Identification Group.</p></tp:treatment-sec></tp:taxon-treatment>
