# Supplementary material for: Revision of torrent mites (Parasitengona, Torrenticolidae, Torrenticola) of the United States and Canada: 90 descriptions, molecular phylogenetics, and a key to species
Source: Zookeys. 2017 Sep 21;(701):1–496. doi: 10.3897/zookeys.701.13261 (PMC5674090; doi:10.3897/zookeys.701.13261)
Supplement: XML Treatment for Torrenticola mulleni [file zookeys.701.13261-treatment48.xml]

<!DOCTYPE tp:taxon-treatment
  PUBLIC "-//TaxonX//DTD Taxonomic Treatment Publishing DTD v0 20100105//EN" "tax-treatment-NSO.dtd">
<tp:taxon-treatment xmlns:tp="http://www.plazi.org/taxpub"><tp:treatment-meta><kwd-group><label>Taxon classification</label><kwd><named-content xmlns:xlink="http://www.w3.org/1999/xlink" content-type="kingdom">Animalia</named-content></kwd><kwd><named-content xmlns:xlink="http://www.w3.org/1999/xlink" content-type="order">Trombidiformes</named-content></kwd><kwd><named-content xmlns:xlink="http://www.w3.org/1999/xlink" content-type="family">Torrenticolidae</named-content></kwd></kwd-group><mixed-citation publication-type="journal"><person-group><name><surname>Fisher</surname><given-names>J. Ray</given-names></name><name><surname>Fisher</surname><given-names>Danielle M.</given-names></name><name><surname>Skvarla</surname><given-names>Michael J.</given-names></name><name><surname>Nelson</surname><given-names>Whitney A.</given-names></name><name><surname>Dowling</surname><given-names>Ashley P.G.</given-names></name></person-group><article-title>Revision of torrent mites (<tp:taxon-name><tp:taxon-name-part taxon-name-part-type="clade">Parasitengona</tp:taxon-name-part></tp:taxon-name>, <tp:taxon-name><tp:taxon-name-part taxon-name-part-type="family">Torrenticolidae</tp:taxon-name-part></tp:taxon-name>, <italic><tp:taxon-name><tp:taxon-name-part taxon-name-part-type="genus" reg="Torrenticola">Torrenticola</tp:taxon-name-part></tp:taxon-name></italic>) of the United States and Canada: 90 descriptions, molecular phylogenetics, and a key to species</article-title><source>Zookeys</source><day>21</day><month>9</month><year>2017</year><volume>2017</volume><issue>701</issue><fpage>1</fpage><lpage>496</lpage><pub-id pub-id-type="doi">10.3897/zookeys.701.13261</pub-id></mixed-citation></tp:treatment-meta><tp:nomenclature><tp:taxon-name>
                    <tp:taxon-name-part taxon-name-part-type="genus" reg="Torrenticola">Torrenticola</tp:taxon-name-part>
                    <tp:taxon-name-part taxon-name-part-type="species" reg="mulleni">mulleni</tp:taxon-name-part>
                    <object-id xmlns:xlink="http://www.w3.org/1999/xlink" content-type="zoobank" xlink:type="simple">http://zoobank.org/56A3D559-6999-4116-9C5C-6DCC7473A979</object-id>
                    
                  </tp:taxon-name><tp:taxon-authority>Fisher &amp; Dowling</tp:taxon-authority><tp:taxon-status xmlns:xlink="http://www.w3.org/1999/xlink" xlink:type="simple">sp. n.</tp:taxon-status></tp:nomenclature><tp:treatment-sec sec-type="material" id="SECID0ESQJO"><title>Material examined.</title><p>HOLOTYPE (♀): from USA, Wyoming, Fremont County, Wind River Mountains, Sinks Canyon, Popo Agie River, south of Lander, 1 Aug 2012, by IM Smith, IMS120049, DNA 2928.</p><p>PARATYPES (6 ♀; 5 ♂): <bold>Idaho, USA</bold>: 1 ♀ from Blaine County, Little Wood River (<named-content xmlns:xlink="http://www.w3.org/1999/xlink" content-type="dwc:verbatimCoordinates" xlink:type="simple"><named-content content-type="geo-json" specific-use="{&#34;type&#34;:&#34;Point&#34;,&#34;coordinates&#34;:[-114.057778,43.497500]}" id="NCID0E5QJO" xlink:type="simple">43°29'51"N, 114°3'28"W</named-content></named-content>), 27 Jul 2012, by JR Fisher, WA Nelson, &amp; JC O’Neill, ROW 12-0727-001 • 1 ♂ from Custer County, Morgan Creek (<named-content xmlns:xlink="http://www.w3.org/1999/xlink" content-type="dwc:verbatimCoordinates" xlink:type="simple"><named-content content-type="geo-json" specific-use="{&#34;type&#34;:&#34;Point&#34;,&#34;coordinates&#34;:[-114.215556,44.655556]}" id="NCID0EGRJO" xlink:type="simple">44°39'20"N, 114°12'56"W</named-content></named-content>), 31 Jul 2012, by JR Fisher, WA Nelson, &amp; JC O’Neill, ROW 12-0731-004 • <bold>Montana, USA</bold>: 1 ♀ and 1 ♂ from Ravalli County, Bitterroot National Forest, East Fork Bitterroot River (<named-content xmlns:xlink="http://www.w3.org/1999/xlink" content-type="dwc:verbatimCoordinates" xlink:type="simple"><named-content content-type="geo-json" specific-use="{&#34;type&#34;:&#34;Point&#34;,&#34;coordinates&#34;:[-114.029444,45.861111]}" id="NCID0EQRJO" xlink:type="simple">45°51'40"N, 114°1'46"W</named-content></named-content>), 3 Aug 2012, by JR Fisher, WA Nelson, &amp; JC O’Neill, ROW 12-0803-005 • 1 ♀ and 1 ♂ from Missoula County, Lolo National Forest, off 12, Lolo Creek (<named-content xmlns:xlink="http://www.w3.org/1999/xlink" content-type="dwc:verbatimCoordinates" xlink:type="simple"><named-content content-type="geo-json" specific-use="{&#34;type&#34;:&#34;Point&#34;,&#34;coordinates&#34;:[-114.464722,46.768611]}" id="NCID0EYRJO" xlink:type="simple">46°46'7"N, 114°27'53"W</named-content></named-content>), 7 Aug 2012, by JR Fisher, WA Nelson, &amp; JC O’Neill, ROW 12-0807-003 • <bold>Utah, USA</bold>: 1 ♀ from Summit County, Wasatch-Cache National Forest, Slate Creek (<named-content xmlns:xlink="http://www.w3.org/1999/xlink" content-type="dwc:verbatimCoordinates" xlink:type="simple"><named-content content-type="geo-json" specific-use="{&#34;type&#34;:&#34;Point&#34;,&#34;coordinates&#34;:[-111.196111,40.629167]}" id="NCID0ECSJO" xlink:type="simple">40°37'45"N, 111°11'46"W</named-content></named-content>), 23 Jul 2012, by JR Fisher, WA Nelson, &amp; JC O’Neill, ROW 12-0723-006 • 1 ♂ from Wasatch County, Wasatch-Cache National Forest, Provo River (<named-content xmlns:xlink="http://www.w3.org/1999/xlink" content-type="dwc:verbatimCoordinates" xlink:type="simple"><named-content content-type="geo-json" specific-use="{&#34;type&#34;:&#34;Point&#34;,&#34;coordinates&#34;:[-111.095278,40.593611]}" id="NCID0EKSJO" xlink:type="simple">40°35'37"N, 111°5'43"W</named-content></named-content>), 23 Jul 2012, by JR Fisher, WA Nelson, &amp; JC O’Neill, ROW 12-0723-001 • <bold>Wyoming, USA</bold>: 1 ♂ (ALLOTYPE) from Fremont County, Wind River Mountains, Sinks Canyon, Popo Agie River, south of Lander, 1 Aug 2012, by IM Smith, IMS120049, DNA 2929 • 1 ♀ from Fremont County, Wind River Mountains, Sinks Canyon, Popo Agie River, south of Lander, 1 Aug 2012, by IM Smith, IMS120049 • 1 ♀ from Johnson County, Bighorn Mountains, Clear Creek, west of Buffalo Mosier Gulch Picnic Area, 28 Jul 2012, by IM Smith, IMS120041.</p></tp:treatment-sec><tp:treatment-sec sec-type="Type deposition" id="SECID0ERSJO"><title>Type deposition.</title><p>Holotype (♀), allotype (♂), and some paratypes (4 ♀; 3 ♂) deposited in the <named-content xmlns:xlink="http://www.w3.org/1999/xlink" content-type="dwc:institutional_code" xlink:type="simple">CNC</named-content>; other paratypes (2 ♀; 2 ♂) deposited in <named-content xmlns:xlink="http://www.w3.org/1999/xlink" content-type="dwc:institutional_code" xlink:type="simple">ACUA</named-content>.</p></tp:treatment-sec><tp:treatment-sec sec-type="diagnosis" id="SECID0EBTJO"><title>Diagnosis.</title><p>
                    <italic><tp:taxon-name><tp:taxon-name-part taxon-name-part-type="genus" reg="Torrenticola">Torrenticola</tp:taxon-name-part> <tp:taxon-name-part taxon-name-part-type="species" reg="mulleni">mulleni</tp:taxon-name-part></tp:taxon-name></italic> are similar to other members of the <tp:taxon-name><tp:taxon-name-part taxon-name-part-type="genus" reg="Rusetria">Rusetria</tp:taxon-name-part></tp:taxon-name> “Western 2-Plates” group (<italic><tp:taxon-name><tp:taxon-name-part taxon-name-part-type="genus" reg="Torrenticola">T.</tp:taxon-name-part> <tp:taxon-name-part taxon-name-part-type="species" reg="nortoni">nortoni</tp:taxon-name-part></tp:taxon-name></italic>, <italic><tp:taxon-name><tp:taxon-name-part taxon-name-part-type="genus" reg="Torrenticola">T.</tp:taxon-name-part> <tp:taxon-name-part taxon-name-part-type="species" reg="walteri">walteri</tp:taxon-name-part></tp:taxon-name></italic>, and <italic><tp:taxon-name><tp:taxon-name-part taxon-name-part-type="genus" reg="Torrenticola">T.</tp:taxon-name-part> <tp:taxon-name-part taxon-name-part-type="species" reg="welbourni">welbourni</tp:taxon-name-part></tp:taxon-name></italic>) in having anterio-lateral platelets fused to the dorsal plate, having faint dorsal coloration, and being distributed in the west. Female <italic><tp:taxon-name><tp:taxon-name-part taxon-name-part-type="genus" reg="Torrenticola">T.</tp:taxon-name-part> <tp:taxon-name-part taxon-name-part-type="species" reg="mulleni">mulleni</tp:taxon-name-part></tp:taxon-name></italic> can be differentiated from other female Western 2-Plates by having a longer medial suture (20–22.5 in <italic><tp:taxon-name><tp:taxon-name-part taxon-name-part-type="genus" reg="Torrenticola">T.</tp:taxon-name-part> <tp:taxon-name-part taxon-name-part-type="species" reg="mulleni">mulleni</tp:taxon-name-part></tp:taxon-name></italic>, 10–12.5 in others). Male <italic><tp:taxon-name><tp:taxon-name-part taxon-name-part-type="genus" reg="Torrenticola">T.</tp:taxon-name-part> <tp:taxon-name-part taxon-name-part-type="species" reg="mulleni">mulleni</tp:taxon-name-part></tp:taxon-name></italic> can be differentiated from other male Western 2-Plates by having a longer genital field (130–140 in <italic><tp:taxon-name><tp:taxon-name-part taxon-name-part-type="genus" reg="Torrenticola">T.</tp:taxon-name-part> <tp:taxon-name-part taxon-name-part-type="species" reg="mulleni">mulleni</tp:taxon-name-part></tp:taxon-name></italic>, 112–125 in others). Additionally, <italic><tp:taxon-name><tp:taxon-name-part taxon-name-part-type="genus" reg="Torrenticola">T.</tp:taxon-name-part> <tp:taxon-name-part taxon-name-part-type="species" reg="mulleni">mulleni</tp:taxon-name-part></tp:taxon-name></italic> can be differentiated from other Western 2-Plates by being distributed in the Rocky Mountains (Idaho, Montana, Utah and Wyoming) instead of California, Oregon and British Columbia.</p></tp:treatment-sec><tp:treatment-sec sec-type="description" id="SECID0EQWJO"><title>Description.</title><p>
                    <bold>Female (Figure <xref ref-type="fig" rid="F156">156</xref>)</bold> (n = 5) (holotype measurements in parentheses when available) with characters of the genus with following specifications.</p><p>
                    <bold>Dorsum</bold> — (595–645 (640) long; 415–470 (440) wide) ovoid with faint purple coloration separated into anterior and posterior portions. Anterio-medial platelets (127.5–145 (145) long; 40–47.5 (45) wide). Anterio-lateral platelets (151.25–165 (160) long; 50–57.5 (57.5) wide) fused to dorsal plate. Dgl-4 much closer to the edge of the dorsum than to the muscle scars (distance between Dgl-4 300–330 (320)). Dorsal plate proportions: dorsum length/width 1.37–1.45 (1.45); dorsal width/distance between Dgl-4 1.34–1.47 (1.38); anterio-medial platelet length/width 2.95–3.24 (3.22); anterio-lateral platelet length/width 2.75–3.15 (2.78); anterio-lateral/anterio-medial length 1.10–1.29 (1.10).</p><p>
                    <bold>Gnathosoma — Subcapitulum</bold> (300–327.5 (322.5) long (ventral); 225–245 (245) long (dorsal); 125–150 (145) tall) colorless. Rostrum (120–135 (125) long; 40–45 (45) wide). Chelicerae (300–335 (320) long) with curved fangs (40–65 (65) long). Subcapitular proportions: ventral length/height 2.14–2.40 (2.22); rostrum length/width 2.78–3.18 (2.78). <bold>Pedipalps</bold> with tuberculate ventral extensions on femora and genua. Palpomeres: trochanter (42.5–52.5 (42.5) long); femur (112.5–125 (117.5) long); genu (65–72.5 (67.5) long); tibia (82.5–90 (82.5) long; 26.25–28.75 (26.25) wide); tarsus (17.5–20 (17.5) long). Palpomere proportions: femur/genu 1.70–1.75 (1.74); tibia/femur 0.70–0.78 (0.70); tibia length/width 3.0–3.33 (3.14).</p><p>
                    <bold>Venter</bold> — (720–790 (770) long; 460–500 (490) wide) colorless. Gnathosomal bay (160–175 (175) long; 75–90 (85) wide). Cxgl-4 subapical. <bold>Medial suture</bold> (20–22.5 (20) long). <bold>Genital plates</bold> (195–205 (205) long; 170–180 (175) wide). Additional measurements: Cx-1 (285–300 (300) long (total); 115–135 (130) long (medial)); Cx-3 (302.5–335 (320) wide); anterior venter (145–162.5 (155) long). Ventral proportions: gnathosomal bay length/width 1.89–2.16 (2.06); anterior venter/genital field length 0.74–0.80 (0.76); anterior venter length/genital field width 0.85–0.91 (0.89); anterior venter/medial suture 6.89–8.0 (7.75).</p><p>
                    <bold>Male (Figure <xref ref-type="fig" rid="F157">157</xref>)</bold> (n = 4) (allotypic measurements in parentheses when available) with characters of the genus with following specifications.</p><p>
                    <bold>Dorsum</bold> — (505–535 (530) long; 350–370 (360) wide) ovoid with faint purple coloration separated into anterior and posterior portions. Anterio-medial platelets (107.5–115 (110) long; 40–41.25 (40) wide). Anterio-lateral platelets (142.5–147.5 (142.5) long; 50–52.5 (52.5) wide) fused to dorsal plate. Dgl-4 much closer to the edge of the dorsum than to the muscle scars (distance between Dgl-4 270–280 (280)). Dorsal plate proportions: dorsum length/width 1.44–1.47 (1.47); dorsal width/distance between Dgl-4 1.29–1.37 (1.29); anterio-medial platelet length/width 2.61–2.88 (2.75); anterio-lateral platelet length/width 2.71–2.95 (2.71); anterio-lateral/anterio-medial length 1.28–1.33 (1.30).</p><p>
                    <bold>Gnathosoma — Subcapitulum</bold> (262.5–277.5 (265) long (ventral); 195–210 (202.5) long (dorsal); 105–110 (105) tall) colorless. Rostrum (100–110 (110) long; 37.5–40 (40) wide). Chelicerae (265–270 (270) long) with curved fangs (50–55 (55) long). Subcapitular proportions: ventral length/height 2.39–2.58 (2.52); rostrum length/width 2.63–2.75 (2.75). <bold>Pedipalps</bold> with tuberculate ventral extensions on femora and genua. Palpomeres: trochanter (40–40 (40) long); femur (97.5–102.5 (102.5) long); genu (60–65 (62.5) long); tibia (75–82.5 (82.5) long; 26.25–27.5 (27.5) wide); tarsus (17.5–17.5 (17.5) long). Palpomere proportions: femur/genu 1.58–1.64 (1.64); tibia/femur 0.75–0.80 (0.80); tibia length/width 2.73–3.00 (3.00).</p><p>
                    <bold>Venter</bold> — (620–650 (650) long; 390–425 (410) wide) colorless. Gnathosomal bay (130–135 (132.5) long; 70–75 (75) wide). Cxgl-4 subapical. <bold>Medial suture</bold> (100–105 (102.5) long). <bold>Genital plates</bold> (130–140 (140) long; 100–110 (110) wide). Additional measurements: Cx-1 (265–285 (285) long (total); 140–145 (140) long (medial)); Cx-3 (290–310 (310) wide); anterior venter (250–260 (250) long). Ventral proportions: gnathosomal bay length/width 1.77–1.93 (1.77); anterior venter/genital field length 1.79–2.00 (1.79); anterior venter length/genital field width 2.27–2.60 (2.27); anterior venter/medial suture 2.38–2.60 (2.44).</p><p>
                    <bold>Immatures</bold> unknown.</p></tp:treatment-sec><tp:treatment-sec sec-type="etymology" id="SECID0EOYJO"><title>Etymology.</title><p>Specific epithet (<italic><tp:taxon-name><tp:taxon-name-part taxon-name-part-type="species" reg="mulleni">mulleni</tp:taxon-name-part></tp:taxon-name></italic>) named in honor of Gary Mullen of Auburn University, who boldly devoted the entire second half of his Arachnology course to mites, and thus, in 2001, first introduced JRF to these creatures, sparking a life-long fascination.</p></tp:treatment-sec><tp:treatment-sec sec-type="distribution" id="SECID0E5YJO"><title>Distribution.</title><p>Rocky Mountain region (Figure <xref ref-type="fig" rid="F155">155</xref>).</p><fig id="F155" position="float" orientation="portrait"><label>Figure 155.</label><caption><p>
          <italic><tp:taxon-name><tp:taxon-name-part taxon-name-part-type="genus" reg="Torrenticola">Torrenticola</tp:taxon-name-part> <tp:taxon-name-part taxon-name-part-type="species" reg="mulleni">mulleni</tp:taxon-name-part></tp:taxon-name></italic> sp. n. distribution. Red dots represent material examined. Blue dot represents previously-published record (<xref ref-type="bibr" rid="B63">Young 1969</xref>), reported as <italic><tp:taxon-name><tp:taxon-name-part taxon-name-part-type="genus" reg="Torrenticola">T.</tp:taxon-name-part> <tp:taxon-name-part taxon-name-part-type="species" reg="indistincta">indistincta</tp:taxon-name-part></tp:taxon-name></italic>, but likely representing <italic><tp:taxon-name><tp:taxon-name-part taxon-name-part-type="genus" reg="Torrenticola">T.</tp:taxon-name-part> <tp:taxon-name-part taxon-name-part-type="species" reg="mulleni">mulleni</tp:taxon-name-part></tp:taxon-name></italic>.</p></caption><graphic xmlns:xlink="http://www.w3.org/1999/xlink" xlink:href="zookeys-701-001-g155.jpg" position="float" orientation="portrait" xlink:type="simple" id="oo_157174.jpg"/></fig><fig id="F156" position="float" orientation="portrait"><label>Figure 156.</label><caption><p>
          <italic><tp:taxon-name><tp:taxon-name-part taxon-name-part-type="genus" reg="Torrenticola">Torrenticola</tp:taxon-name-part> <tp:taxon-name-part taxon-name-part-type="species" reg="mulleni">mulleni</tp:taxon-name-part></tp:taxon-name></italic> sp. n. male: <bold>A</bold> dorsal plates <bold>B</bold> venter (legs removed) <bold>C</bold> subcapitulum <bold>D</bold> pedipalp (setae not accurately depicted). Scale = 100 µm.</p></caption><graphic xmlns:xlink="http://www.w3.org/1999/xlink" xlink:href="zookeys-701-001-g156.jpg" position="float" orientation="portrait" xlink:type="simple" id="oo_157175.jpg"/></fig><fig id="F157" position="float" orientation="portrait"><label>Figure 157.</label><caption><p>
          <italic><tp:taxon-name><tp:taxon-name-part taxon-name-part-type="genus" reg="Torrenticola">Torrenticola</tp:taxon-name-part> <tp:taxon-name-part taxon-name-part-type="species" reg="mulleni">mulleni</tp:taxon-name-part></tp:taxon-name></italic> sp. n. female: <bold>A</bold> dorsal plates <bold>B</bold> venter (legs removed) <bold>C</bold> subcapitulum <bold>D</bold> pedipalp (setae not accurately depicted). Scale = 100 µm.</p></caption><graphic xmlns:xlink="http://www.w3.org/1999/xlink" xlink:href="zookeys-701-001-g157.jpg" position="float" orientation="portrait" xlink:type="simple" id="oo_157176.jpg"/></fig></tp:treatment-sec><tp:treatment-sec sec-type="remarks" id="SECID0E13JO"><title>Remarks.</title><p>
                    <italic><tp:taxon-name><tp:taxon-name-part taxon-name-part-type="genus" reg="Torrenticola">Torrenticola</tp:taxon-name-part> <tp:taxon-name-part taxon-name-part-type="species" reg="mulleni">mulleni</tp:taxon-name-part></tp:taxon-name></italic> groups with other members of the <tp:taxon-name><tp:taxon-name-part taxon-name-part-type="genus" reg="Rusetria">Rusetria</tp:taxon-name-part></tp:taxon-name> Complex with high support and specimens are less than 2% different in <abbrev xmlns:xlink="http://www.w3.org/1999/xlink" xlink:title="cytochrome c oxidase subunit 1" id="ABBRID0ER4JO" xlink:type="simple">COI</abbrev> sequence from each other. In the all analyses, <italic><tp:taxon-name><tp:taxon-name-part taxon-name-part-type="genus" reg="Torrenticola">T.</tp:taxon-name-part> <tp:taxon-name-part taxon-name-part-type="species" reg="mulleni">mulleni</tp:taxon-name-part></tp:taxon-name></italic> groups with the three other members of the <tp:taxon-name><tp:taxon-name-part taxon-name-part-type="genus" reg="Rusetria">Rusetria</tp:taxon-name-part></tp:taxon-name> Complex that are found in western North America: <italic><tp:taxon-name><tp:taxon-name-part taxon-name-part-type="genus" reg="Torrenticola">T.</tp:taxon-name-part> <tp:taxon-name-part taxon-name-part-type="species" reg="nortoni">nortoni</tp:taxon-name-part></tp:taxon-name></italic>, <italic><tp:taxon-name><tp:taxon-name-part taxon-name-part-type="genus" reg="Torrenticola">T.</tp:taxon-name-part> <tp:taxon-name-part taxon-name-part-type="species" reg="walteri">walteri</tp:taxon-name-part></tp:taxon-name></italic>, and <italic><tp:taxon-name><tp:taxon-name-part taxon-name-part-type="genus" reg="Torrenticola">T.</tp:taxon-name-part> <tp:taxon-name-part taxon-name-part-type="species" reg="welbourni">welbourni</tp:taxon-name-part></tp:taxon-name></italic>. These species are 5–7% different in <abbrev xmlns:xlink="http://www.w3.org/1999/xlink" xlink:title="cytochrome c oxidase subunit 1" id="ABBRID0EH6JO" xlink:type="simple">COI</abbrev> sequence from each other. <italic><tp:taxon-name><tp:taxon-name-part taxon-name-part-type="genus" reg="Torrenticola">T.</tp:taxon-name-part> <tp:taxon-name-part taxon-name-part-type="species" reg="mulleni">mulleni</tp:taxon-name-part></tp:taxon-name></italic> is the only member of the <tp:taxon-name><tp:taxon-name-part taxon-name-part-type="genus" reg="Rusetria">Rusetria</tp:taxon-name-part></tp:taxon-name> Complex that occurs throughout Rocky Mountains. Only <italic><tp:taxon-name><tp:taxon-name-part taxon-name-part-type="genus" reg="Torrenticola">T.</tp:taxon-name-part> <tp:taxon-name-part taxon-name-part-type="species" reg="walteri">walteri</tp:taxon-name-part></tp:taxon-name></italic> may overlap with this species in the northern Rockies of British Columbia; however, this overlap is speculative as <italic><tp:taxon-name><tp:taxon-name-part taxon-name-part-type="genus" reg="Torrenticola">T.</tp:taxon-name-part> <tp:taxon-name-part taxon-name-part-type="species" reg="mulleni">mulleni</tp:taxon-name-part></tp:taxon-name></italic> was not found in any of our British Columbia samples. <xref ref-type="bibr" rid="B63">Young (1969)</xref> reported <italic><tp:taxon-name><tp:taxon-name-part taxon-name-part-type="genus" reg="Torrenticola">T.</tp:taxon-name-part> <tp:taxon-name-part taxon-name-part-type="species" reg="indistincta">indistincta</tp:taxon-name-part></tp:taxon-name></italic> from Colorado, but we suspect this record represents <italic><tp:taxon-name><tp:taxon-name-part taxon-name-part-type="genus" reg="Torrenticola">T.</tp:taxon-name-part> <tp:taxon-name-part taxon-name-part-type="species" reg="mulleni">mulleni</tp:taxon-name-part></tp:taxon-name></italic>.</p><p>Based upon overall similarity, the fusion of the posterio-lateral platelets to the dorsal shield, phylogenetic position, and distribution, we place this species within the Western 2-Plate Identification Group.</p><p>This species hypothesis is supported by non-overlapping distribution, low <abbrev xmlns:xlink="http://www.w3.org/1999/xlink" xlink:title="cytochrome c oxidase subunit 1" id="ABBRID0EPBKO" xlink:type="simple">COI</abbrev> divergence within the species (0–2%) and high divergence between species (3–15%), and the morphological characters outlined in the diagnosis.</p></tp:treatment-sec><ref-list><ref id="B63"><mixed-citation xmlns:xlink="http://www.w3.org/1999/xlink" xlink:type="simple">
          <person-group><name name-style="western"><surname>Young</surname><given-names>WC</given-names></name></person-group> (<year>1969</year>) Ecological distribution of <tp:taxon-name><tp:taxon-name-part taxon-name-part-type="above-genus">Hydracarina</tp:taxon-name-part></tp:taxon-name> in north central Colorado. American Midland Naturalist 82: 367–401. <ext-link xlink:type="simple" ext-link-type="doi" xlink:href="10.2307/2423785">https://doi.org/10.2307/2423785</ext-link></mixed-citation></ref></ref-list></tp:taxon-treatment>
