# Supplementary material for: Revision of torrent mites (Parasitengona, Torrenticolidae, Torrenticola) of the United States and Canada: 90 descriptions, molecular phylogenetics, and a key to species
Source: Zookeys. 2017 Sep 21;(701):1–496. doi: 10.3897/zookeys.701.13261 (PMC5674090; doi:10.3897/zookeys.701.13261)
Supplement: XML Treatment for Torrenticola neoanomala [file zookeys.701.13261-treatment50.xml]

<!DOCTYPE tp:taxon-treatment
  PUBLIC "-//TaxonX//DTD Taxonomic Treatment Publishing DTD v0 20100105//EN" "tax-treatment-NSO.dtd">
<tp:taxon-treatment xmlns:tp="http://www.plazi.org/taxpub"><tp:treatment-meta><kwd-group><label>Taxon classification</label><kwd><named-content xmlns:xlink="http://www.w3.org/1999/xlink" content-type="kingdom">Animalia</named-content></kwd><kwd><named-content xmlns:xlink="http://www.w3.org/1999/xlink" content-type="order">Trombidiformes</named-content></kwd><kwd><named-content xmlns:xlink="http://www.w3.org/1999/xlink" content-type="family">Torrenticolidae</named-content></kwd></kwd-group><mixed-citation publication-type="journal"><person-group><name><surname>Fisher</surname><given-names>J. Ray</given-names></name><name><surname>Fisher</surname><given-names>Danielle M.</given-names></name><name><surname>Skvarla</surname><given-names>Michael J.</given-names></name><name><surname>Nelson</surname><given-names>Whitney A.</given-names></name><name><surname>Dowling</surname><given-names>Ashley P.G.</given-names></name></person-group><article-title>Revision of torrent mites (<tp:taxon-name><tp:taxon-name-part taxon-name-part-type="clade">Parasitengona</tp:taxon-name-part></tp:taxon-name>, <tp:taxon-name><tp:taxon-name-part taxon-name-part-type="family">Torrenticolidae</tp:taxon-name-part></tp:taxon-name>, <italic><tp:taxon-name><tp:taxon-name-part taxon-name-part-type="genus" reg="Torrenticola">Torrenticola</tp:taxon-name-part></tp:taxon-name></italic>) of the United States and Canada: 90 descriptions, molecular phylogenetics, and a key to species</article-title><source>Zookeys</source><day>21</day><month>9</month><year>2017</year><volume>2017</volume><issue>701</issue><fpage>1</fpage><lpage>496</lpage><pub-id pub-id-type="doi">10.3897/zookeys.701.13261</pub-id></mixed-citation></tp:treatment-meta><tp:nomenclature><tp:taxon-name>
                    <tp:taxon-name-part taxon-name-part-type="genus" reg="Torrenticola">Torrenticola</tp:taxon-name-part>
                    <tp:taxon-name-part taxon-name-part-type="species" reg="neoanomala">neoanomala</tp:taxon-name-part>
                  </tp:taxon-name><tp:taxon-authority>Habeeb, 1957</tp:taxon-authority><tp:nomenclature-citation-list><tp:nomenclature-citation><tp:taxon-name>
                        <tp:taxon-name-part taxon-name-part-type="genus" reg="Torrenticola">Torrenticola</tp:taxon-name-part> <tp:taxon-name-part taxon-name-part-type="species" reg="neoanomala">neoanomala</tp:taxon-name-part></tp:taxon-name><comment>Habeeb, 1957: 2.</comment></tp:nomenclature-citation></tp:nomenclature-citation-list></tp:nomenclature><tp:treatment-sec sec-type="material" id="SECID0EJVKO"><title>Material examined.</title><p>HOLOTYPE (♂): from Canada, New Brunswick, Victoria County, Salmon River, 21 Jun 1953, by H Habeeb, HH530075.</p><p>PARATYPES (1 ♀; 0 ♂): <bold>New Brunswick, Canada</bold>: 1 ♀ from Victoria County, Salmon River, 21 Jun 1953, by H Habeeb, HH530075.</p><p>OTHER MATERIAL (27 ♀; 26 ♂; 1 nymph): <bold>Arkansas, USA</bold>: 1 nymph from Montgomery County, Caddo Gap, access track off Manfred Road, 0.3 km west of Route 8, 29 Jul 2011, by IM Smith, IMS110037 • 1 ♀ from Newton County, Buffalo National River, Mill Creek (<named-content xmlns:xlink="http://www.w3.org/1999/xlink" content-type="dwc:verbatimCoordinates" xlink:type="simple"><named-content content-type="geo-json" specific-use="{&#34;type&#34;:&#34;Point&#34;,&#34;coordinates&#34;:[-93.135450,36.061700]}" id="NCID0EZVKO" xlink:type="simple">36°3'42.12"N, 93°8'7.62"W</named-content></named-content>), 30 May 2012, by TD Edwards, TDE 12-0530-004 • <bold>Kentucky, USA</bold>: 1 ♂ from McCreary County, White Oak Junction, Rock Creek, beside Forest Route 556, 2.3 kilometers south of Route 1363, 8 Jul 1990, by IM Smith, IMS900082A • <bold>Maine, USA</bold>: 1 ♀ and 1 ♂ from Aroostook County, Ashland, beside Route 11 at bridge, Aroostook River (<named-content xmlns:xlink="http://www.w3.org/1999/xlink" content-type="dwc:verbatimCoordinates" xlink:type="simple"><named-content content-type="geo-json" specific-use="{&#34;type&#34;:&#34;Point&#34;,&#34;coordinates&#34;:[-68.400000,46.633333]}" id="NCID0EFWKO" xlink:type="simple">46°38'N, 68°24'W</named-content></named-content>), 4 Jul 1989, by IM Smith, IMS890067 • 2 ♀ and 1 ♂ from Piscataquis County, Baxter State Park, Trout Brook, beside road, 25 Jul 1980, by IM Smith, IMS800125A • 1 ♂ from Washington County, Old Stream, off Route 9, 5.5 km west of Route 192 at Wesley, 6 Jun 2012, by IM Smith, IMS120012 • <bold>Missouri, USA</bold>: 1 ♀ from Crawford County, Huzzah Creek, Red Bluff campground, east of Davisville, 23 Jul 2011, by IM Smith, IMS110029 • 1 ♂ from McDonald County, Tiff City, beside Route 43, Buffalo Creek (<named-content xmlns:xlink="http://www.w3.org/1999/xlink" content-type="dwc:verbatimCoordinates" xlink:type="simple"><named-content content-type="geo-json" specific-use="{&#34;type&#34;:&#34;Point&#34;,&#34;coordinates&#34;:[-94.604722,36.671389]}" id="NCID0EPWKO" xlink:type="simple">36°40'17"N, 94°36'17"W</named-content></named-content>), 2 May 1996, by IM Smith, IMS960004 • <bold>New Brunswick, Canada</bold>: 2 ♀ and 6 ♂ from Charlotte County, Rollingham, Digdeguash River, beside Highway 770 at covered bridge, 30 Jun 1989, by IM Smith, IMS890053 • 3 ♀ from Charlotte County, Rollingham, Digdegaush River, beside Highway 770, 3 Oct 2011, by IM Smith, IMS110118 • 1 ♀ and 2 ♂ from York County, Magaguadavic River, beside Highway 3 just east of Thomaston Corners, 1 Jul 1989, by IM Smith, IMS890055A • 1 ♀ and 1 ♂ from York County, Nashwaak River, beside Highway 8, 1.7 kilometers north of Durham Bridge Road, 2 Jul 1989, by IM Smith, IMS890058 • <bold>New York, USA</bold>: 1 ♀ and 2 ♂ from Essex County, Minerva Boreas River, beside Route 28N, 13.8 kilometers northwest of Morse Memorial Parkway, 21 Jun 1990, by IM Smith, IMS900050A • 3 ♀ and 2 ♂ from Schuyler County, beside Town Line Road off Route 228, 0.6 kilometers south of Perry City, 21 July 1990, by IM Smith, IMS900112A • <bold>Nova Scotia, Canada</bold>: 1 ♀ and 1 ♂ from Antigonish County, Antigonish, West River, 1 Jul 1981, IMS810050 • 1 ♂ from Guysborough County, Sherbrooke, St. Mary’s River, 17 Sep 2011, by IM Smith, IMS110087 • 1 ♀ and 1 ♂ from Victoria County, Cape Brenton Island, Baddeck River, beside road to Baddeck Forks, 18 Jul 1981, by IM Smith, IMS810082 • <bold>Ontario, Canada</bold>: 3 ♀ and 3 ♂ from Grey County, Durham, Saugeen River, beside County Road 27 near Durham Conservation Area, 9 Jun 1989, by IM Smith, IMS890028A • <bold>Pennsylvania, USA</bold>: 1 ♀ from Fayette County, Ohiopyle State Park, Laurel Run (<named-content xmlns:xlink="http://www.w3.org/1999/xlink" content-type="dwc:verbatimCoordinates" xlink:type="simple"><named-content content-type="geo-json" specific-use="{&#34;type&#34;:&#34;Point&#34;,&#34;coordinates&#34;:[-79.514167,39.849444]}" id="NCID0EBXKO" xlink:type="simple">39°50'58"N, 79°30'51"W</named-content></named-content>), 10 Aug 2014, by MJ Skvarla, MS 14-0810-005 • <bold>Tennessee, USA</bold>: 1 ♀ from Sevier County, Great Smokey Mountians National Park, Little River (<named-content xmlns:xlink="http://www.w3.org/1999/xlink" content-type="dwc:verbatimCoordinates" xlink:type="simple"><named-content content-type="geo-json" specific-use="{&#34;type&#34;:&#34;Point&#34;,&#34;coordinates&#34;:[-83.650556,35.682222]}" id="NCID0ELXKO" xlink:type="simple">35°40'56"N, 83°39'2"W</named-content></named-content>), 8 Sep 2009, by IM Smith, IMS090103 • 2 ♀ from Monroe County, Tellico River, beside Forest Route 210, 1.8 kilometers east of bridge at Bald River Falls, 5 Jul 1990, by IM Smith, IMS900079 • <bold>Texas, USA</bold>: 1 ♂ from Shackelford County, Albany, beside Route 180, 4.6 kilometers east of Route 283 (<named-content xmlns:xlink="http://www.w3.org/1999/xlink" content-type="dwc:verbatimCoordinates" xlink:type="simple"><named-content content-type="geo-json" specific-use="{&#34;type&#34;:&#34;Point&#34;,&#34;coordinates&#34;:[-99.238056,32.741389]}" id="NCID0EVXKO" xlink:type="simple">32°44'29"N, 99°14'17"W</named-content></named-content>), 3 May 1996, by IM Smith, IMS960007 • <bold>Virginia, USA</bold>: 1 ♀ from Alleghany County, Longdale Furnace, Simpson Creek, beside Forest Road 108, 1.7 kilometers west of Route 850, 14 Jul 1990, by IM Smith, IMS900094 • <bold>West Virginia, USA</bold>: 1 ♀ and 1 ♂ from Pendleton County, North Fork South Branch Potomac River, beside Route 28/55, 20.8 kilometers southwest of Route 42, 17 Jul 1990, by IM Smith, IMS900104.</p></tp:treatment-sec><tp:treatment-sec sec-type="Type deposition" id="SECID0E5XKO"><title>Type deposition.</title><p>Holotype (♀) and allotype (♂) deposited in the <named-content xmlns:xlink="http://www.w3.org/1999/xlink" content-type="dwc:institutional_code" xlink:type="simple">CNC</named-content>.</p></tp:treatment-sec><tp:treatment-sec sec-type="diagnosis" id="SECID0EJYKO"><title>Diagnosis.</title><p>
                    <italic><tp:taxon-name><tp:taxon-name-part taxon-name-part-type="genus" reg="Torrenticola">Torrenticola</tp:taxon-name-part> <tp:taxon-name-part taxon-name-part-type="species" reg="neoanomala">neoanomala</tp:taxon-name-part></tp:taxon-name></italic> are similar to species with similar dorsal patterning, such as the <tp:taxon-name><tp:taxon-name-part taxon-name-part-type="genus" reg="Rusetria">Rusetria</tp:taxon-name-part></tp:taxon-name> “4-Plate” group (<italic><tp:taxon-name><tp:taxon-name-part taxon-name-part-type="genus" reg="Torrenticola">T.</tp:taxon-name-part> <tp:taxon-name-part taxon-name-part-type="species" reg="dunni">dunni</tp:taxon-name-part></tp:taxon-name></italic>, <italic><tp:taxon-name><tp:taxon-name-part taxon-name-part-type="genus" reg="Torrenticola">T.</tp:taxon-name-part> <tp:taxon-name-part taxon-name-part-type="species" reg="glomerabilis">glomerabilis</tp:taxon-name-part></tp:taxon-name></italic>, <italic><tp:taxon-name><tp:taxon-name-part taxon-name-part-type="genus" reg="Torrenticola">T.</tp:taxon-name-part> <tp:taxon-name-part taxon-name-part-type="species" reg="kittatinniana">kittatinniana</tp:taxon-name-part></tp:taxon-name></italic>, <italic><tp:taxon-name><tp:taxon-name-part taxon-name-part-type="genus" reg="Torrenticola">T.</tp:taxon-name-part> <tp:taxon-name-part taxon-name-part-type="species" reg="pollani">pollani</tp:taxon-name-part></tp:taxon-name></italic>, <italic><tp:taxon-name><tp:taxon-name-part taxon-name-part-type="genus" reg="Torrenticola">T.</tp:taxon-name-part> <tp:taxon-name-part taxon-name-part-type="species" reg="rufoalba">rufoalba</tp:taxon-name-part></tp:taxon-name></italic>, and <italic><tp:taxon-name><tp:taxon-name-part taxon-name-part-type="genus" reg="Torrenticola">T.</tp:taxon-name-part> <tp:taxon-name-part taxon-name-part-type="species" reg="shubini">shubini</tp:taxon-name-part></tp:taxon-name></italic>), Elongata Group (<italic><tp:taxon-name><tp:taxon-name-part taxon-name-part-type="genus" reg="Torrenticola">T.</tp:taxon-name-part> <tp:taxon-name-part taxon-name-part-type="species" reg="elongata">elongata</tp:taxon-name-part></tp:taxon-name></italic>, <italic><tp:taxon-name><tp:taxon-name-part taxon-name-part-type="genus" reg="Torrenticola">T.</tp:taxon-name-part> <tp:taxon-name-part taxon-name-part-type="species" reg="gorti">gorti</tp:taxon-name-part></tp:taxon-name></italic>, and <italic><tp:taxon-name><tp:taxon-name-part taxon-name-part-type="genus" reg="Torrenticola">T.</tp:taxon-name-part> <tp:taxon-name-part taxon-name-part-type="species" reg="reduncarostra">reduncarostra</tp:taxon-name-part></tp:taxon-name></italic>) and <italic><tp:taxon-name><tp:taxon-name-part taxon-name-part-type="genus" reg="Torrenticola">T.</tp:taxon-name-part> <tp:taxon-name-part taxon-name-part-type="species" reg="interiorensis">interiorensis</tp:taxon-name-part></tp:taxon-name></italic>, <italic><tp:taxon-name><tp:taxon-name-part taxon-name-part-type="genus" reg="Torrenticola">T.</tp:taxon-name-part> <tp:taxon-name-part taxon-name-part-type="species" reg="bondi">bondi</tp:taxon-name-part></tp:taxon-name></italic>, <italic><tp:taxon-name><tp:taxon-name-part taxon-name-part-type="genus" reg="Torrenticola">T.</tp:taxon-name-part> <tp:taxon-name-part taxon-name-part-type="species" reg="erectirostra">erectirostra</tp:taxon-name-part></tp:taxon-name></italic>, <italic><tp:taxon-name><tp:taxon-name-part taxon-name-part-type="genus" reg="Torrenticola">T.</tp:taxon-name-part> <tp:taxon-name-part taxon-name-part-type="species" reg="robisoni">robisoni</tp:taxon-name-part></tp:taxon-name></italic>, <italic><tp:taxon-name><tp:taxon-name-part taxon-name-part-type="genus" reg="Torrenticola">T.</tp:taxon-name-part> <tp:taxon-name-part taxon-name-part-type="species" reg="irapalpa">irapalpa</tp:taxon-name-part></tp:taxon-name></italic>, <italic><tp:taxon-name><tp:taxon-name-part taxon-name-part-type="genus" reg="Torrenticola">T.</tp:taxon-name-part> <tp:taxon-name-part taxon-name-part-type="species" reg="racupalpa">racupalpa</tp:taxon-name-part></tp:taxon-name></italic>, <italic><tp:taxon-name><tp:taxon-name-part taxon-name-part-type="genus" reg="Torrenticola">T.</tp:taxon-name-part> <tp:taxon-name-part taxon-name-part-type="species" reg="skvarlai">skvarlai</tp:taxon-name-part></tp:taxon-name></italic>, and <italic><tp:taxon-name><tp:taxon-name-part taxon-name-part-type="genus" reg="Torrenticola">T.</tp:taxon-name-part> <tp:taxon-name-part taxon-name-part-type="species" reg="arktonyx">arktonyx</tp:taxon-name-part></tp:taxon-name></italic>. They can be differentiated from <tp:taxon-name><tp:taxon-name-part taxon-name-part-type="genus" reg="Rusetria">Rusetria</tp:taxon-name-part></tp:taxon-name> 4-Plates and <italic><tp:taxon-name><tp:taxon-name-part taxon-name-part-type="genus" reg="Torrenticola">T.</tp:taxon-name-part> <tp:taxon-name-part taxon-name-part-type="species" reg="skvarlai">skvarlai</tp:taxon-name-part></tp:taxon-name></italic> by having distinct hind coxal margins. <italic><tp:taxon-name><tp:taxon-name-part taxon-name-part-type="genus" reg="Torrenticola">T.</tp:taxon-name-part> <tp:taxon-name-part taxon-name-part-type="species" reg="neoanomala">neoanomala</tp:taxon-name-part></tp:taxon-name></italic> can be differentiated from <italic><tp:taxon-name><tp:taxon-name-part taxon-name-part-type="genus" reg="Torrenticola">T.</tp:taxon-name-part> <tp:taxon-name-part taxon-name-part-type="species" reg="erectirostra">erectirostra</tp:taxon-name-part></tp:taxon-name></italic> and <italic><tp:taxon-name><tp:taxon-name-part taxon-name-part-type="genus" reg="Torrenticola">T.</tp:taxon-name-part> <tp:taxon-name-part taxon-name-part-type="species" reg="robisoni">robisoni</tp:taxon-name-part></tp:taxon-name></italic> by having a straight, anteriorly-directed rostrum (upturned in <italic><tp:taxon-name><tp:taxon-name-part taxon-name-part-type="genus" reg="Torrenticola">T.</tp:taxon-name-part> <tp:taxon-name-part taxon-name-part-type="species" reg="erectirostra">erectirostra</tp:taxon-name-part></tp:taxon-name></italic> and <italic><tp:taxon-name><tp:taxon-name-part taxon-name-part-type="genus" reg="Torrenticola">T.</tp:taxon-name-part> <tp:taxon-name-part taxon-name-part-type="species" reg="robisoni">robisoni</tp:taxon-name-part></tp:taxon-name></italic>). <italic><tp:taxon-name><tp:taxon-name-part taxon-name-part-type="genus" reg="Torrenticola">T.</tp:taxon-name-part> <tp:taxon-name-part taxon-name-part-type="species" reg="neoanomala">neoanomala</tp:taxon-name-part></tp:taxon-name></italic> can be differentiated from <italic><tp:taxon-name><tp:taxon-name-part taxon-name-part-type="genus" reg="Torrenticola">T.</tp:taxon-name-part> <tp:taxon-name-part taxon-name-part-type="species" reg="arktonyx">arktonyx</tp:taxon-name-part></tp:taxon-name></italic> by having an unmodified dorsal plate (<italic><tp:taxon-name><tp:taxon-name-part taxon-name-part-type="genus" reg="Torrenticola">T.</tp:taxon-name-part> <tp:taxon-name-part taxon-name-part-type="species" reg="arktonyx">arktonyx</tp:taxon-name-part></tp:taxon-name></italic> has distinctive longitudinal dark markings on the anterior portion of the dorsal plate that fade posteriorly). <italic><tp:taxon-name><tp:taxon-name-part taxon-name-part-type="genus" reg="Torrenticola">T.</tp:taxon-name-part> <tp:taxon-name-part taxon-name-part-type="species" reg="neoanomala">neoanomala</tp:taxon-name-part></tp:taxon-name></italic> can be differentiated from <italic><tp:taxon-name><tp:taxon-name-part taxon-name-part-type="genus" reg="Torrenticola">T.</tp:taxon-name-part> <tp:taxon-name-part taxon-name-part-type="species" reg="racupalpa">racupalpa</tp:taxon-name-part></tp:taxon-name></italic> and <italic><tp:taxon-name><tp:taxon-name-part taxon-name-part-type="genus" reg="Torrenticola">T.</tp:taxon-name-part> <tp:taxon-name-part taxon-name-part-type="species" reg="irapalpa">irapalpa</tp:taxon-name-part></tp:taxon-name></italic> by having more elongate anterio-lateral platelets (length/width = 2.79–3.23 in <italic><tp:taxon-name><tp:taxon-name-part taxon-name-part-type="genus" reg="Torrenticola">T.</tp:taxon-name-part> <tp:taxon-name-part taxon-name-part-type="species" reg="neoanomala">neoanomala</tp:taxon-name-part></tp:taxon-name></italic>, 2.17–2.67 in others) and Dgl-4 closer to the dorsal edge (dorsal width/distance between Dgl-4 = 1.37–1.5 in <italic><tp:taxon-name><tp:taxon-name-part taxon-name-part-type="genus" reg="Torrenticola">T.</tp:taxon-name-part> <tp:taxon-name-part taxon-name-part-type="species" reg="neoanomala">neoanomala</tp:taxon-name-part></tp:taxon-name></italic>, 1.58–2.77 in others). <italic><tp:taxon-name><tp:taxon-name-part taxon-name-part-type="genus" reg="Torrenticola">T.</tp:taxon-name-part> <tp:taxon-name-part taxon-name-part-type="species" reg="neoanomala">neoanomala</tp:taxon-name-part></tp:taxon-name></italic> can be differentiated from Elongata Group by being slightly more ovoid (dorsum length/width ♀ = 1.35–1.43 in <italic><tp:taxon-name><tp:taxon-name-part taxon-name-part-type="genus" reg="Torrenticola">T.</tp:taxon-name-part> <tp:taxon-name-part taxon-name-part-type="species" reg="neoanomala">neoanomala</tp:taxon-name-part></tp:taxon-name></italic>, 1.45–2.08 in Elongata Group; ♂ = 1.43–1.50 in <italic><tp:taxon-name><tp:taxon-name-part taxon-name-part-type="genus" reg="Torrenticola">T.</tp:taxon-name-part> <tp:taxon-name-part taxon-name-part-type="species" reg="neoanomala">neoanomala</tp:taxon-name-part></tp:taxon-name></italic>, 1.51–1.7 in Elongata Group) and having a stockier rostrum (length/width = 2.59–2.90 in <italic><tp:taxon-name><tp:taxon-name-part taxon-name-part-type="genus" reg="Torrenticola">T.</tp:taxon-name-part> <tp:taxon-name-part taxon-name-part-type="species" reg="neoanomala">neoanomala</tp:taxon-name-part></tp:taxon-name></italic>, 3.24–4.00 in Elongata Group). <italic><tp:taxon-name><tp:taxon-name-part taxon-name-part-type="genus" reg="Torrenticola">T.</tp:taxon-name-part> <tp:taxon-name-part taxon-name-part-type="species" reg="neoanomala">neoanomala</tp:taxon-name-part></tp:taxon-name></italic> can be differentiated from <italic><tp:taxon-name><tp:taxon-name-part taxon-name-part-type="genus" reg="Torrenticola">T.</tp:taxon-name-part> <tp:taxon-name-part taxon-name-part-type="species" reg="bondi">bondi</tp:taxon-name-part></tp:taxon-name></italic> by having a longer medial suture (♀ = 22–40 in <italic><tp:taxon-name><tp:taxon-name-part taxon-name-part-type="genus" reg="Torrenticola">T.</tp:taxon-name-part> <tp:taxon-name-part taxon-name-part-type="species" reg="neoanomala">neoanomala</tp:taxon-name-part></tp:taxon-name></italic>, 10–15 in <italic><tp:taxon-name><tp:taxon-name-part taxon-name-part-type="genus" reg="Torrenticola">T.</tp:taxon-name-part> <tp:taxon-name-part taxon-name-part-type="species" reg="bondi">bondi</tp:taxon-name-part></tp:taxon-name></italic>; ♂ = 95–108 in <italic><tp:taxon-name><tp:taxon-name-part taxon-name-part-type="genus" reg="Torrenticola">T.</tp:taxon-name-part> <tp:taxon-name-part taxon-name-part-type="species" reg="neoanomala">neoanomala</tp:taxon-name-part></tp:taxon-name></italic>, 55–70 in <italic><tp:taxon-name><tp:taxon-name-part taxon-name-part-type="genus" reg="Torrenticola">T.</tp:taxon-name-part> <tp:taxon-name-part taxon-name-part-type="species" reg="bondi">bondi</tp:taxon-name-part></tp:taxon-name></italic>) and by anterior venter/genital field width (♀ = 1.39–1.45 in <italic><tp:taxon-name><tp:taxon-name-part taxon-name-part-type="genus" reg="Torrenticola">T.</tp:taxon-name-part> <tp:taxon-name-part taxon-name-part-type="species" reg="neoanomala">neoanomala</tp:taxon-name-part></tp:taxon-name></italic>, 1.15–1.25 in <italic><tp:taxon-name><tp:taxon-name-part taxon-name-part-type="genus" reg="Torrenticola">T.</tp:taxon-name-part> <tp:taxon-name-part taxon-name-part-type="species" reg="bondi">bondi</tp:taxon-name-part></tp:taxon-name></italic>; ♂ = 2.42–2.66 in <italic><tp:taxon-name><tp:taxon-name-part taxon-name-part-type="genus" reg="Torrenticola">T.</tp:taxon-name-part> <tp:taxon-name-part taxon-name-part-type="species" reg="neoanomala">neoanomala</tp:taxon-name-part></tp:taxon-name></italic>, 1.95–2.05 in <italic><tp:taxon-name><tp:taxon-name-part taxon-name-part-type="genus" reg="Torrenticola">T.</tp:taxon-name-part> <tp:taxon-name-part taxon-name-part-type="species" reg="bondi">bondi</tp:taxon-name-part></tp:taxon-name></italic>). Female <italic><tp:taxon-name><tp:taxon-name-part taxon-name-part-type="genus" reg="Torrenticola">T.</tp:taxon-name-part> <tp:taxon-name-part taxon-name-part-type="species" reg="neoanomala">neoanomala</tp:taxon-name-part></tp:taxon-name></italic> can be differentiated from female <italic><tp:taxon-name><tp:taxon-name-part taxon-name-part-type="genus" reg="Torrenticola">T.</tp:taxon-name-part> <tp:taxon-name-part taxon-name-part-type="species" reg="interiorensis">interiorensis</tp:taxon-name-part></tp:taxon-name></italic> by having more elongate anterio-lateral platelets (length/width = 2.86–3.09 in <italic><tp:taxon-name><tp:taxon-name-part taxon-name-part-type="genus" reg="Torrenticola">T.</tp:taxon-name-part> <tp:taxon-name-part taxon-name-part-type="species" reg="neoanomala">neoanomala</tp:taxon-name-part></tp:taxon-name></italic>, 2.62–2.67 in <italic><tp:taxon-name><tp:taxon-name-part taxon-name-part-type="genus" reg="Torrenticola">T.</tp:taxon-name-part> <tp:taxon-name-part taxon-name-part-type="species" reg="interiorensis">interiorensis</tp:taxon-name-part></tp:taxon-name></italic>). Male <italic><tp:taxon-name><tp:taxon-name-part taxon-name-part-type="genus" reg="Torrenticola">T.</tp:taxon-name-part> <tp:taxon-name-part taxon-name-part-type="species" reg="neoanomala">neoanomala</tp:taxon-name-part></tp:taxon-name></italic> can be differentiated from male <italic><tp:taxon-name><tp:taxon-name-part taxon-name-part-type="genus" reg="Torrenticola">T.</tp:taxon-name-part> <tp:taxon-name-part taxon-name-part-type="species" reg="interiorensis">interiorensis</tp:taxon-name-part></tp:taxon-name></italic> by having a longer anterior venter (267.5–290 in <italic><tp:taxon-name><tp:taxon-name-part taxon-name-part-type="genus" reg="Torrenticola">T.</tp:taxon-name-part> <tp:taxon-name-part taxon-name-part-type="species" reg="neoanomala">neoanomala</tp:taxon-name-part></tp:taxon-name></italic>, 220–240 in <italic><tp:taxon-name><tp:taxon-name-part taxon-name-part-type="genus" reg="Torrenticola">T.</tp:taxon-name-part> <tp:taxon-name-part taxon-name-part-type="species" reg="interiorensis">interiorensis</tp:taxon-name-part></tp:taxon-name></italic>) and a longer genital field (145–160 in <italic><tp:taxon-name><tp:taxon-name-part taxon-name-part-type="genus" reg="Torrenticola">T.</tp:taxon-name-part> <tp:taxon-name-part taxon-name-part-type="species" reg="neoanomala">neoanomala</tp:taxon-name-part></tp:taxon-name></italic>, 132–138 in <italic><tp:taxon-name><tp:taxon-name-part taxon-name-part-type="genus" reg="Torrenticola">T.</tp:taxon-name-part> <tp:taxon-name-part taxon-name-part-type="species" reg="interiorensis">interiorensis</tp:taxon-name-part></tp:taxon-name></italic>).</p></tp:treatment-sec><tp:treatment-sec sec-type="description" id="SECID0EDMLO"><title>Re-description.</title><p>
                    <bold>Female (Figure <xref ref-type="fig" rid="F162">162</xref>)</bold> (n = 6) (allotypic measurements in parentheses when available) with characters of the genus with following specifications.</p><p>
                    <bold>Dorsum</bold> — (590–680 (650) long; 420–480 (480) wide) ovoid with bluish-purple to purple coloration separated into anterior and posterior portions with faint orange medially. Anterio-medial platelets (135–155 (140) long; 52.5–65 (60) wide). Anterio-lateral platelets (177.5–205 (205) long; 57.5–70 (67.5) wide) free from dorsal plate. Dgl-4 closer to the edge of the dorsum than to the muscle scars (distance between Dgl-4 280–345 (345)). Dorsal plate proportions: dorsum length/width 1.35–1.43 (1.35); dorsal width/distance between Dgl-4 1.39–1.50 (1.39); anterio-medial platelet length/width 2.23–2.58 (2.33); anterio-lateral platelet length/width 2.86–3.09 (3.04); anterio-lateral/anterio-medial length 1.29–1.46 (1.46).</p><p>
                    <bold>Gnathosoma — Subcapitulum</bold> (320–350 long (ventral); 235–259 long (dorsal); 130–152.5 tall) colorless. Rostrum (120–142.5 long; 45–55 wide). Chelicerae (315–358 long) with curved fangs (56–61 long). Subcapitular proportions: ventral length/height 2.30–2.46; rostrum length/width 2.59–2.89. <bold>Pedipalps</bold> with tuberculate ventral extensions on femora and genua. Palpomeres: trochanter (40–47.5 (47.5) long); femur (110–128.75 (123.75) long); genu (67.5–75 (70) long); tibia (77.5–90 (90) long; 21.25–25 (25) wide); tarsus (16.25–20 (20) long). Palpomere proportions: femur/genu 1.63–1.81 (1.77); tibia/femur 0.67–0.74 (0.73); tibia length/width 3.58–3.68 (3.60).</p><p>
                    <bold>Venter</bold> — (680–820 (770) long; 480–570 (570) wide) mostly colorless with faint bluish-purple or purple in areas surrounding coxae. Gnathosomal bay (147.5–177.5 (160) long; 87.5–107.5 (107.5) wide). Cxgl-4 subapical. <bold>Medial suture</bold> (22.5–40 (40) long). <bold>Genital plates</bold> (157.5–187.5 (187.5) long; 140–155 (145) wide). Additional measurements: Cx-1 (300–334 (325) long (total); 144–169 (162.5) long (medial)); Cx-3 (336–412.5 (412.5) wide); anterior venter (195–225 (207.5) long). Ventral proportions: gnathosomal bay length/width 1.49–1.78 (1.49); anterior venter/genital field length 1.11–1.27 (1.11); anterior venter length/genital field width 1.39–1.45 (1.43); anterior venter/medial suture 5.19–9.44 (5.19).</p><p>
                    <bold>Male (Figure <xref ref-type="fig" rid="F163">163</xref>)</bold> (n = 5) (holotype measurements in parentheses when available) with characters of the genus with following specifications.</p><p>
                    <bold>Dorsum</bold> — (545–635 (555) long; 370–430 (370) wide) ovoid with bluish-purple to purple coloration separated into anterior and posterior portions with faint orange medially. Anterio-medial platelets (120–130 (120) long; 48.75–62.5 (48.75) wide). Anterio-lateral platelets (167.5–197.5 (167.5) long; 55–62.5 (60) wide) free from dorsal plate. Dgl-4 closer to the edge of the dorsum than to the muscle scars (distance between Dgl-4 255–315 (265)). Dorsal plate proportions: dorsum length/width 1.43–1.50 (1.50); dorsal width/distance between Dgl-4 1.37–1.49 (1.40); anterio-medial platelet length/width 2.08–2.46 (2.46); anterio-lateral platelet length/width 2.79–3.23 (2.79); anterio-lateral/anterio-medial length 1.40–1.52 (1.40).</p><p>
                    <bold>Gnathosoma — Subcapitulum</bold> (272.5–315 (272.5) long (ventral); 207.5–235 (207.5) long (dorsal); 97.5–122.5 (97.5) tall) colorless. Rostrum (112.5–127.5 (112.5) long; 38.75–45 (38.75) wide). Chelicerae (262–307 (267.5) long) with curved fangs (48–58 (55) long). Subcapitular proportions: ventral length/height 2.57–2.79 (2.79); rostrum length/width 2.67–2.90 (2.90). <bold>Pedipalps</bold> with tuberculate ventral extensions on femora and genua. Palpomeres: trochanter (40–42.5 (40) long); femur (100–115 (100) long); genu (60–70 (60) long); tibia (78.75–87.5 (78.75) long; 20–26.25 (20) wide); tarsus (15–20 (15) long). Palpomere proportions: femur/genu 1.60–1.69 (1.67); tibia/femur 0.74–0.80 (0.79); tibia length/width 3.33–3.94 (3.94).</p><p>
                    <bold>Venter</bold> — (675–770 (675) long; 420–515 (470) wide) mostly colorless with faint bluish-purple or purple in areas surrounding coxae. Gnathosomal bay (127.5–152.5 (127.5) long; 68.75–90 (73.75) wide). Cxgl-4 subapical. <bold>Medial suture</bold> (95–107.5 (102.5) long). <bold>Genital plates</bold> (145–160 (150) long; 102.5–120 (102.5) wide). Additional measurements: Cx-1 (270–323 (270) long (total); 142–169 (152.5) long (medial)); Cx-3 (322–384 (340) wide); anterior venter (267.5–290 (272.5) long). Ventral proportions: gnathosomal bay length/width 1.69–2.15 (1.73); anterior venter/genital field length 1.79–1.90 (1.82); anterior venter length/genital field width 2.42–2.66 (2.66); anterior venter/medial suture 2.60–2.83 (2.66).</p><p>
                    <bold>Immatures</bold> unknown.</p></tp:treatment-sec><tp:treatment-sec sec-type="etymology" id="SECID0EBOLO"><title>Etymology.</title><p>
                    <xref ref-type="bibr" rid="B14">Habeeb (1957)</xref> did not specify an etymology for the specific epithet (<italic><tp:taxon-name><tp:taxon-name-part taxon-name-part-type="species" reg="neoanomala">neoanomala</tp:taxon-name-part></tp:taxon-name></italic>). In fact, <xref ref-type="bibr" rid="B13">Habeeb (1955)</xref> initially identified the specimens as the Palaearctic <italic><tp:taxon-name><tp:taxon-name-part taxon-name-part-type="genus" reg="Torrenticola">T.</tp:taxon-name-part> <tp:taxon-name-part taxon-name-part-type="species" reg="anomala">anomala</tp:taxon-name-part></tp:taxon-name></italic>, but later (1957) writes, “The mite I reported as <italic><tp:taxon-name><tp:taxon-name-part taxon-name-part-type="genus" reg="Torrenticola">Torrenticola</tp:taxon-name-part> <tp:taxon-name-part taxon-name-part-type="species" reg="anomala">anomala</tp:taxon-name-part></tp:taxon-name></italic> (Koch) is now seen to be distinct from this European form.” So, this name surely refers to the similarity of this species to the <italic><tp:taxon-name><tp:taxon-name-part taxon-name-part-type="genus" reg="Torrenticola">T.</tp:taxon-name-part> <tp:taxon-name-part taxon-name-part-type="species" reg="anomala">anomala</tp:taxon-name-part></tp:taxon-name></italic> (Koch, 1837) (<italic>néos</italic>, G. new).</p></tp:treatment-sec><tp:treatment-sec sec-type="distribution" id="SECID0E3PLO"><title>Distribution.</title><p>
                    <italic><tp:taxon-name><tp:taxon-name-part taxon-name-part-type="genus" reg="Torrenticola">T.</tp:taxon-name-part> <tp:taxon-name-part taxon-name-part-type="species" reg="neoanomala">neoanomala</tp:taxon-name-part></tp:taxon-name></italic> was previously known only from Albert County, New Brunswick, but we extend its range throughout eastern North America (Figure <xref ref-type="fig" rid="F161">161</xref>). Records from Shackelford County, Texas, make <italic><tp:taxon-name><tp:taxon-name-part taxon-name-part-type="genus" reg="Torrenticola">T.</tp:taxon-name-part> <tp:taxon-name-part taxon-name-part-type="species" reg="neoanomala">neoanomala</tp:taxon-name-part></tp:taxon-name></italic> one of the few eastern <italic><tp:taxon-name><tp:taxon-name-part taxon-name-part-type="genus" reg="Torrenticola">Torrenticola</tp:taxon-name-part></tp:taxon-name></italic> that are found in the Great Plains.</p><fig id="F161" position="float" orientation="portrait"><label>Figure 161.</label><caption><p>
          <italic><tp:taxon-name><tp:taxon-name-part taxon-name-part-type="genus" reg="Torrenticola">Torrenticola</tp:taxon-name-part> <tp:taxon-name-part taxon-name-part-type="species" reg="neoanomala">neoanomala</tp:taxon-name-part></tp:taxon-name></italic> distribution.</p></caption><graphic xmlns:xlink="http://www.w3.org/1999/xlink" xlink:href="zookeys-701-001-g161.jpg" position="float" orientation="portrait" xlink:type="simple" id="oo_157180.jpg"/></fig><fig id="F162" position="float" orientation="portrait"><label>Figure 162.</label><caption><p>
          <italic><tp:taxon-name><tp:taxon-name-part taxon-name-part-type="genus" reg="Torrenticola">Torrenticola</tp:taxon-name-part> <tp:taxon-name-part taxon-name-part-type="species" reg="neoanomala">neoanomala</tp:taxon-name-part></tp:taxon-name></italic> female: <bold>A</bold> dorsal plates <bold>B</bold> venter (legs removed) <bold>C</bold> subcapitulum <bold>D</bold> pedipalp (setae not accurately depicted). Scale = 100 µm.</p></caption><graphic xmlns:xlink="http://www.w3.org/1999/xlink" xlink:href="zookeys-701-001-g162.jpg" position="float" orientation="portrait" xlink:type="simple" id="oo_157181.jpg"/></fig><fig id="F163" position="float" orientation="portrait"><label>Figure 163.</label><caption><p>
          <italic><tp:taxon-name><tp:taxon-name-part taxon-name-part-type="genus" reg="Torrenticola">Torrenticola</tp:taxon-name-part> <tp:taxon-name-part taxon-name-part-type="species" reg="neoanomala">neoanomala</tp:taxon-name-part></tp:taxon-name></italic> male: <bold>A</bold> dorsal plates <bold>B</bold> venter (legs removed) <bold>C</bold> subcapitulum <bold>D</bold> pedipalp (setae not accurately depicted). Scale = 100 µm.</p></caption><graphic xmlns:xlink="http://www.w3.org/1999/xlink" xlink:href="zookeys-701-001-g163.jpg" position="float" orientation="portrait" xlink:type="simple" id="oo_157182.jpg"/></fig></tp:treatment-sec><tp:treatment-sec sec-type="remarks" id="SECID0E2TLO"><title>Remarks.</title><p>
                    <italic><tp:taxon-name><tp:taxon-name-part taxon-name-part-type="genus" reg="Torrenticola">Torrenticola</tp:taxon-name-part> <tp:taxon-name-part taxon-name-part-type="species" reg="neoanomala">neoanomala</tp:taxon-name-part></tp:taxon-name></italic> groups with other members of the Raptor Complex with high support and specimens are less than 2.5% different in <abbrev xmlns:xlink="http://www.w3.org/1999/xlink" xlink:title="cytochrome c oxidase subunit 1" id="ABBRID0EMULO" xlink:type="simple">COI</abbrev> sequence from each other. In the combined analysis, <italic><tp:taxon-name><tp:taxon-name-part taxon-name-part-type="genus" reg="Torrenticola">T.</tp:taxon-name-part> <tp:taxon-name-part taxon-name-part-type="species" reg="neoanomala">neoanomala</tp:taxon-name-part></tp:taxon-name></italic> groups with the superficially similar <italic><tp:taxon-name><tp:taxon-name-part taxon-name-part-type="genus" reg="Torrenticola">T.</tp:taxon-name-part> <tp:taxon-name-part taxon-name-part-type="species" reg="interiorensis">interiorensis</tp:taxon-name-part></tp:taxon-name></italic>, and specimens from these species are greater than 9% different in <abbrev xmlns:xlink="http://www.w3.org/1999/xlink" xlink:title="cytochrome c oxidase subunit 1" id="ABBRID0EGVLO" xlink:type="simple">COI</abbrev> sequence from each other.</p><p>Based upon this relationship and their similarity, we place these species in the Neoanomala Identification Group. The Neoanomala Group shares a phylogenetic affinity for members of the similar-looking Erectirostra Group.</p><p>This species hypothesis is supported by low <abbrev xmlns:xlink="http://www.w3.org/1999/xlink" xlink:title="cytochrome c oxidase subunit 1" id="ABBRID0ENVLO" xlink:type="simple">COI</abbrev> divergence within the species (0–2%) and high divergence between species (3–15%), and by the morphological characters outlined in the diagnosis.</p></tp:treatment-sec><ref-list><ref id="B14"><mixed-citation xmlns:xlink="http://www.w3.org/1999/xlink" xlink:type="simple">
          <person-group><name name-style="western"><surname>Habeeb</surname><given-names>H</given-names></name></person-group> (<year>1957</year>) A revision of three Torrenticolae. Leaflets of Acadian Biology 14: 1–2.</mixed-citation></ref><ref id="B13"><mixed-citation xmlns:xlink="http://www.w3.org/1999/xlink" xlink:type="simple">
          <person-group><name name-style="western"><surname>Habeeb</surname><given-names>H</given-names></name></person-group> (<year>1955</year>) North American <tp:taxon-name><tp:taxon-name-part taxon-name-part-type="above-genus">Hydrachnellae</tp:taxon-name-part></tp:taxon-name> XXXV-XXXVI. Leaflets of Acadian Biology 8: 1–4.</mixed-citation></ref></ref-list></tp:taxon-treatment>
