# Supplementary material for: Revision of torrent mites (Parasitengona, Torrenticolidae, Torrenticola) of the United States and Canada: 90 descriptions, molecular phylogenetics, and a key to species
Source: Zookeys. 2017 Sep 21;(701):1–496. doi: 10.3897/zookeys.701.13261 (PMC5674090; doi:10.3897/zookeys.701.13261)
Supplement: XML Treatment for Torrenticola nigroalba [file zookeys.701.13261-treatment51.xml]

<!DOCTYPE tp:taxon-treatment
  PUBLIC "-//TaxonX//DTD Taxonomic Treatment Publishing DTD v0 20100105//EN" "tax-treatment-NSO.dtd">
<tp:taxon-treatment xmlns:tp="http://www.plazi.org/taxpub"><tp:treatment-meta><kwd-group><label>Taxon classification</label><kwd><named-content xmlns:xlink="http://www.w3.org/1999/xlink" content-type="kingdom">Animalia</named-content></kwd><kwd><named-content xmlns:xlink="http://www.w3.org/1999/xlink" content-type="order">Trombidiformes</named-content></kwd><kwd><named-content xmlns:xlink="http://www.w3.org/1999/xlink" content-type="family">Torrenticolidae</named-content></kwd></kwd-group><mixed-citation publication-type="journal"><person-group><name><surname>Fisher</surname><given-names>J. Ray</given-names></name><name><surname>Fisher</surname><given-names>Danielle M.</given-names></name><name><surname>Skvarla</surname><given-names>Michael J.</given-names></name><name><surname>Nelson</surname><given-names>Whitney A.</given-names></name><name><surname>Dowling</surname><given-names>Ashley P.G.</given-names></name></person-group><article-title>Revision of torrent mites (<tp:taxon-name><tp:taxon-name-part taxon-name-part-type="clade">Parasitengona</tp:taxon-name-part></tp:taxon-name>, <tp:taxon-name><tp:taxon-name-part taxon-name-part-type="family">Torrenticolidae</tp:taxon-name-part></tp:taxon-name>, <italic><tp:taxon-name><tp:taxon-name-part taxon-name-part-type="genus" reg="Torrenticola">Torrenticola</tp:taxon-name-part></tp:taxon-name></italic>) of the United States and Canada: 90 descriptions, molecular phylogenetics, and a key to species</article-title><source>Zookeys</source><day>21</day><month>9</month><year>2017</year><volume>2017</volume><issue>701</issue><fpage>1</fpage><lpage>496</lpage><pub-id pub-id-type="doi">10.3897/zookeys.701.13261</pub-id></mixed-citation></tp:treatment-meta><tp:nomenclature><tp:taxon-name>
                    <tp:taxon-name-part taxon-name-part-type="genus" reg="Torrenticola">Torrenticola</tp:taxon-name-part>
                    <tp:taxon-name-part taxon-name-part-type="species" reg="nigroalba">nigroalba</tp:taxon-name-part>
                  </tp:taxon-name><tp:taxon-authority>Habeeb, 1955</tp:taxon-authority><tp:nomenclature-citation-list><tp:nomenclature-citation><tp:taxon-name>
                        <tp:taxon-name-part taxon-name-part-type="genus" reg="Torrenticola">Torrenticola</tp:taxon-name-part> <tp:taxon-name-part taxon-name-part-type="species" reg="nigroalba">nigroalba</tp:taxon-name-part></tp:taxon-name><comment>Habeeb, 1955: 2.</comment></tp:nomenclature-citation></tp:nomenclature-citation-list></tp:nomenclature><tp:treatment-sec sec-type="material" id="SECID0EBXLO"><title>Material examined.</title><p>HOLOTYPE (♀): from Canada, New Brunswick, Victoria County, Salmon River, 21 Jun 1953, by H Habeeb, HH530075.</p><p>PARATYPES (0 ♀; 1 ♂): <bold>New Brunswick, Canada</bold>: 1 ♂ (ALLOTYPE) from Victoria County, Salmon River, 21 Jun 1953, by H Habeeb, HH530075.</p><p>OTHER MATERIAL (83 ♀; 80 ♂): <bold>Alabama, USA</bold>: 2 ♀ and 1 ♂ from Clay County, beside Forest Route 649, 0.8 kilometers northeast of road from Forest Route 600 to Campbell Springs, Talladega Creek, 2 Jul 1990, by IM Smith, IMS900075A • 1 ♂ from Cleburne County, beside Route 431, 3.3 kilometers southeast of Calhoun, Jackson Creek (<named-content xmlns:xlink="http://www.w3.org/1999/xlink" content-type="dwc:verbatimCoordinates" xlink:type="simple"><named-content content-type="geo-json" specific-use="{&#34;type&#34;:&#34;Point&#34;,&#34;coordinates&#34;:[-85.700000,33.600000]}" id="NCID0ERXLO" xlink:type="simple">33°36'N, 85°42'W</named-content></named-content>), 2 Jul 1990, by IM Smith, IMS900074 • 1 ♀ and 1 ♂ from DeKalb County, Desoto State Park, beside Trail Y, West Fork of Little River (<named-content xmlns:xlink="http://www.w3.org/1999/xlink" content-type="dwc:verbatimCoordinates" xlink:type="simple"><named-content content-type="geo-json" specific-use="{&#34;type&#34;:&#34;Point&#34;,&#34;coordinates&#34;:[-85.533333,34.483333]}" id="NCID0EZXLO" xlink:type="simple">34°29'N, 85°32'W</named-content></named-content>), by IM Smith, IMS920053A • <bold>Georgia, USA</bold>: 1 ♂ from Chattooga County, Cloudland, beside Route 48, East Fork Little River (<named-content xmlns:xlink="http://www.w3.org/1999/xlink" content-type="dwc:verbatimCoordinates" xlink:type="simple"><named-content content-type="geo-json" specific-use="{&#34;type&#34;:&#34;Point&#34;,&#34;coordinates&#34;:[-85.506389,34.523611]}" id="NCID0EDYLO" xlink:type="simple">34°31'25"N, 85°30'23"W</named-content></named-content>), 29 Sep 2005, by IM Smith, IMS050110A • 1 ♂ from Floyd County, beside road from Everett Springs to Villanow, 1.8 kilometers south of The Pocket campground, Johns Creek, 4 Jul 1990, by IM Smith, IMS900076 • <bold>Kentucky, USA</bold>: 2 ♀ and 2 ♂ from Bell County, Middlesboro, Sugar Run (<named-content xmlns:xlink="http://www.w3.org/1999/xlink" content-type="dwc:verbatimCoordinates" xlink:type="simple"><named-content content-type="geo-json" specific-use="{&#34;type&#34;:&#34;Point&#34;,&#34;coordinates&#34;:[-83.650000,36.633333]}" id="NCID0ENYLO" xlink:type="simple">36°38'N, 83°39'W</named-content></named-content>), 9 Jul 1990, by IM Smith, IMS900084 • <bold>Maine, USA</bold>: 1 ♀ and 1 ♂ from Aroostook County, Ashland, beside Route 11 at bridge, Aroostook River (<named-content xmlns:xlink="http://www.w3.org/1999/xlink" content-type="dwc:verbatimCoordinates" xlink:type="simple"><named-content content-type="geo-json" specific-use="{&#34;type&#34;:&#34;Point&#34;,&#34;coordinates&#34;:[-68.400000,46.633333]}" id="NCID0EXYLO" xlink:type="simple">46°38'N, 68°24'W</named-content></named-content>), 4 Jul 1989, by IM Smith, IMS890067 • 1 ♂ from Aroostook County, beside Route 2A, 7 miles northeast of Macwahoc, Wytopitlock Stream, 5 Sep 1968, by DR Cook, DRC680063 • 1 ♀ and 1 ♂ from Aroostook County, Monticello, North Branch Meduxnekeag River, 28 Aug 1964, by DR Cook, DRC640042 • 1 ♀ and 1 ♂ from Franklin County, smalls Falls Picnic Area, beside Route 4, Sandy River (<named-content xmlns:xlink="http://www.w3.org/1999/xlink" content-type="dwc:verbatimCoordinates" xlink:type="simple"><named-content content-type="geo-json" specific-use="{&#34;type&#34;:&#34;Point&#34;,&#34;coordinates&#34;:[-70.516667,44.866667]}" id="NCID0E6YLO" xlink:type="simple">44°52'N, 70°31'W</named-content></named-content>), 5 Jul 1989, by IM Smith, IMS890069 • 1 ♀ and 1 ♂ from Piscataquis County, Baxter State Park, Trout Brook, 25 Jul 1980, by IM Smith, IMS800125A • 4 ♀ from Washington County, Old Stream, off Route 9, 5.5 km west of Route 192, 6 Jun 2012, by IM Smith, IMS120012 • <bold>Michigan, USA</bold>: 1 ♀ and 1 ♂ from Cheboygan County, Pigeon River, 23 Jun 1952, by DR Cook, DRC520023 • <bold>New Brunswick, Canada</bold>: 1 ♀ and 2 ♂ from Charlotte County, Rollingham, Digdegaush River, beside Highway 770, 30 Jun 1989, by IM Smith, IMS890053 • 8 ♀ and 2 ♂ from Charlotte County, Rollingham, Digdegaush River, beside Highway 770, 3 Oct 2011, by IM Smith, IMS110118 • 2 ♀ and 2 ♂ from Northumberland County, beside Highway 108, Renous River, 18 Jul 1980, by IM Smith, IMS800111 • 1 ♀ and 1 ♂ from Restigouche County, Mount Carleton Provincial Park, Nictau River, 16 Jul 1980, by IM Smith, IMS800109 • 2 ♂ from Victoria County, near Limestone, small stream, 26 Aug 1964, by DR Cook, DRC640036 • 2 ♀ and 3 ♂ from York County, beside Highway 3, just east of Thomaston Corners, Magaguadavic River, 1 Jul 1989, by IM Smith, IMS890055A • 1 ♀ and 1 ♂ from York County, beside Highway 8, 1.7 kilometers north of Durham Bridge Road, Nashwaak River, 2 Jul 1989, by IM Smith, IMS890058 • 1 ♀ and 1 ♂ from York County, beside Highway 107, 27.3 kilometers west of Road J-19, North Branch of Southwest Miramichi River, 22 Jul 1981, by IM Smith, IMS810092B • 1 ♀ and 1 ♂ from York County, beside Road J-19, 6.3 kilometers north of Nashwaak Experimental Watershed headquarters, Napadogan Brook, 23 Jul 1981, by IM Smith, IMS810095A • 1 ♀ and 1 ♂ from York County, Nashwaak Experimental Watershed, Narrow Mountain Brook, 21 Jul 1980, by IM Smith, IMS800120A • <bold>New Hampshire, USA</bold>: 1 ♀ and 1 ♂ from Coos County, White Mountain National Forest, Zealand Picnic Area, Ammonoosuc River, 29 Jul 1980, by IM Smith, IMS800130 • <bold>New Jersey, USA</bold>: 1 ♀ and 1 ♂ from Sussex County, beside Flatbrook Road, 2.6 kilometers north of Route 206 at Tuttles Corner, Big Flat Brook, 23 Jun 1990, by IM Smith, IMS900053 • <bold>New York, USA</bold>: 3 ♂ from Essex County, beside Route 28N, 13.8 kilometers northwest of Morse Memorial Parkway at Minerva, Boreas River, 21 Jun 1990, by IM Smith, IMS900050A • <bold>North Carolina, USA</bold>: 3 ♀ and 1 ♂ from Haywood County, Great Smokey Mountains National Park, Big Creek (<named-content xmlns:xlink="http://www.w3.org/1999/xlink" content-type="dwc:verbatimCoordinates" xlink:type="simple"><named-content content-type="geo-json" specific-use="{&#34;type&#34;:&#34;Point&#34;,&#34;coordinates&#34;:[-83.108797,35.751089]}" id="NCID0ETZLO" xlink:type="simple">35°45'3.92"N, 83°6'31.67"W</named-content></named-content>), 15 Sep 2009, by AJ Radwell, AJR090008A • 2 ♂ from Swain County, Oconaluftee River (<named-content xmlns:xlink="http://www.w3.org/1999/xlink" content-type="dwc:verbatimCoordinates" xlink:type="simple"><named-content content-type="geo-json" specific-use="{&#34;type&#34;:&#34;Point&#34;,&#34;coordinates&#34;:[-83.303925,35.542989]}" id="NCID0E2ZLO" xlink:type="simple">35°32'34.76"N, 83°18'14.13"W</named-content></named-content>), 6 Aug 2008, by AJ Radwell, AJR080019A • 1 ♂ from Yancey County, Lost Cove Picnic Area on Forest Route 472, 2.8 kilometers south of Route 80, South Toe River, 28 Jun 1990, by IM Smith, IMS900065A • <bold>Nova Scotia, Canada</bold>: 1 ♀ and 1 ♂ from Antigonish County, Antigonish, West River, 1 Jul 1981, by IM Smith, IMS810050 • 2 ♀ and 2 ♂ from Cape Brenton Highlands National Park, beside Cabot Trail, south of Neils Harbour, Halfway Brook, 4 Jul 1981, by IM Smith, IMS810058 • 5 ♀ and 3 ♂ from Cape Brenton Highlands National Park, picnic area above Mary Ann Falls, Mar Ann Brook, 5 Jul 1981, by IM Smith, IMS810060 • 1 ♀ and 1 ♂ from Cape Brenton Island, Victoria County, Ingonish, beside Cabot Trail, Dundas Brook, 11 Jul 1981, by IM Smith, IMS810074 • 2 ♀ from Inverness, Cheticamp River, 10 Sep 2011, by IM Smith, IMS110071 • 1 ♂ from Luneburg County, New Germany, LaHave River, beside Highway 10, 23 Sep 2011, by IM Smith, IMS110098 • 1 ♀ from Colchester County, Wentworth, picnic area beside Highway 104, tributary of Wallace River, 19 Jul 1981, by IM Smith, IMS810085 • <bold>Ontario, Canada</bold>: 1 ♂ from Algoma District, Lake Superior Provincial Park, Agawa River, 28 Aug, 1965, by DR Cook, DRC650001 • 2 ♀ and 2 ♂ from Grey County, Durham, beside County Road 27, near Durnham Conservation Area, Saugeen River, 9 Jun 1989, by IM Smith, IMS890028A • 2 ♀ and 1 ♂ from Hastings County, Madawaska, beside Highway 60, Opeongo River, 29 Aug 1981, by IM Smith, IMS810033A • 1 ♀ and 1 ♂ from Hastings County, Maple Leaf, Papineau Creek, east of Davis Road before Highway 62, 18 Aug 2011, by IM Smith, IMS110053 • 2 ♀ and 1 ♂ from Lanark County, beside Lanark Road #12, between Lanark and Fallbrook, Mississippi River, 6 October 1983, by IM Smith &amp; CJ Hill, IMS830094A &amp; IMS830094B • 1 ♀ and 1 ♂ from Muskoka District, Huntsville, East River Xing road to Dyer Memorial, 26 Aug 1981, by IM Smith, IMS810032A • 2 ♀ and 1 ♂ from Nipissing District, Algonquin Provincial Park, at Highway 60, near Lake of Two Rivers, Madawaska River, 15 May 1980, by IM Smith &amp; CJ Hill, IMS800004B &amp; IMS800004C • 1 ♀ and 1 ♂ from Peterborough County, crossing Highway 28 at picnic area just north of Woodview, Eels Creek, 13 Jun 1981, by IM Smith, IMS810018A • 2 ♀ and 2 ♂ from Thunder Bay District, Rossport, Rossport Provincial Campground, off Highway 17, McLeans Creek, 3 Aug 1988, by IM Smith, IMS880065 • <bold>Pennsylvania, USA</bold>: 1 ♀ and 1 ♂ from Fayette County, Dunbar Creek (<named-content xmlns:xlink="http://www.w3.org/1999/xlink" content-type="dwc:verbatimCoordinates" xlink:type="simple"><named-content content-type="geo-json" specific-use="{&#34;type&#34;:&#34;Point&#34;,&#34;coordinates&#34;:[-79.584361,39.937778]}" id="NCID0EJ1LO" xlink:type="simple">39°56'16"N, 79°35'3.70"W</named-content></named-content>), 10 Aug 2014, by MJ Skvarla, MS 14-0810-002 • 1 ♀ from Fayette County, off Meadow Run Road, Laurel Run (<named-content xmlns:xlink="http://www.w3.org/1999/xlink" content-type="dwc:verbatimCoordinates" xlink:type="simple"><named-content content-type="geo-json" specific-use="{&#34;type&#34;:&#34;Point&#34;,&#34;coordinates&#34;:[-79.514167,39.849444]}" id="NCID0ER1LO" xlink:type="simple">39°50'58"N, 79°30'51"W</named-content></named-content>), 10 Aug 2014, by MJ Skvarla, MS 14-0810-005 • <bold>Quebec, Canada</bold>: 1 ♂ from Stanstead County, Tompkin Stream, Tomifobia River (<named-content xmlns:xlink="http://www.w3.org/1999/xlink" content-type="dwc:verbatimCoordinates" xlink:type="simple"><named-content content-type="geo-json" specific-use="{&#34;type&#34;:&#34;Point&#34;,&#34;coordinates&#34;:[-72.118333,45.008611]}" id="NCID0E21LO" xlink:type="simple">45°0'31"N, 72°7'6"W</named-content></named-content>), 20 Aug 1996, by IM Smith &amp; M MacKenzie, IMS960056 • <bold>Tennessee, USA</bold>: 2 ♀ from Blount County, Great Smokey Mountains National Park, Cades Cove, Abrams River (<named-content xmlns:xlink="http://www.w3.org/1999/xlink" content-type="dwc:verbatimCoordinates" xlink:type="simple"><named-content content-type="geo-json" specific-use="{&#34;type&#34;:&#34;Point&#34;,&#34;coordinates&#34;:[-83.855833,35.591944]}" id="NCID0EF2LO" xlink:type="simple">35°35'31"N, 83°51'21"W</named-content></named-content>), 17 Sep 2010, IMS100141 • 2 ♀ and 6 ♂ from Monroe County, Turkey Creek at confluence with Tellico River, 12 Sep 2009, by AJ Radwell, AJR090004 • 2 ♂ from Sevier County, Great Smokey Mountains National Park, middle prong Little Pigeon River (<named-content xmlns:xlink="http://www.w3.org/1999/xlink" content-type="dwc:verbatimCoordinates" xlink:type="simple"><named-content content-type="geo-json" specific-use="{&#34;type&#34;:&#34;Point&#34;,&#34;coordinates&#34;:[-83.400556,35.725556]}" id="NCID0EN2LO" xlink:type="simple">35°43'32"N, 83°24'2"W</named-content></named-content>), 2 Sep 2009, by IM Smith, IMS090093 • <bold>Vermont, USA</bold>: 2 ♀ from Addison County, beside road from Lincoln to Ripton, Middlebury River (<named-content xmlns:xlink="http://www.w3.org/1999/xlink" content-type="dwc:verbatimCoordinates" xlink:type="simple"><named-content content-type="geo-json" specific-use="{&#34;type&#34;:&#34;Point&#34;,&#34;coordinates&#34;:[-73.016667,44.000000]}" id="NCID0EX2LO" xlink:type="simple">44°0'N, 73°1'W</named-content></named-content>), 6 Jul 1989, by IM Smith, IMS890075 • 1 ♀ and 1 ♂ from Addison County, Lincoln, beside US Forest Service Road #54, Haven River (<named-content xmlns:xlink="http://www.w3.org/1999/xlink" content-type="dwc:verbatimCoordinates" xlink:type="simple"><named-content content-type="geo-json" specific-use="{&#34;type&#34;:&#34;Point&#34;,&#34;coordinates&#34;:[-72.983333,44.100000]}" id="NCID0E62LO" xlink:type="simple">44°6'N, 72°59'W</named-content></named-content>), 6 Jul 1989, by IM Smith, IMS890074 • <bold>Virginia, USA</bold>: 1 ♀ and 1 ♂ from Alleghany County, Covington, beside Route 18, 0.5 kilometers north of Route 657, Potts Creek, 13 Jul 1990, by IM Smith, IMS900091A • 1 ♀ from Amherst County, Upper Otter Creek Overlook beside Blue Ridge, Otter Creek (<named-content xmlns:xlink="http://www.w3.org/1999/xlink" content-type="dwc:verbatimCoordinates" xlink:type="simple"><named-content content-type="geo-json" specific-use="{&#34;type&#34;:&#34;Point&#34;,&#34;coordinates&#34;:[-79.324167,37.615833]}" id="NCID0EJ3LO" xlink:type="simple">37°36'57"N, 79°19'27"W</named-content></named-content>), 7 Sep 2007, by IM Smith, IMS070056A • 2 ♀ and 2 ♂ from Bath County, beside Route 287, 2.4 kilometers south of Bacova, Cowardin Run, 15 Jul 1990, by IM Smith, IMS900097 • 1 ♀ and 1 ♂ from Bath County, beside Forest Route 1843, 3.5 kilometers south of Route 220, Jackson River, 16 Jul 1990, IMS900100 • 1 ♀ from Giles County, Mechanicsburg, beside Dismal Creek Road, Standrock Brook (<named-content xmlns:xlink="http://www.w3.org/1999/xlink" content-type="dwc:verbatimCoordinates" xlink:type="simple"><named-content content-type="geo-json" specific-use="{&#34;type&#34;:&#34;Point&#34;,&#34;coordinates&#34;:[-80.890556,37.193889]}" id="NCID0ER3LO" xlink:type="simple">37°11'38"N, 80°53'26"W</named-content></named-content>), 9 Sep 2005, by IM Smith, IMS050066 • 3 ♂ from Highland County, 4.8 kilometers northwest of McDowell, Crab Run, 23 Jul 1964, by DR Cook, DRC640013 • 1 ♀ from Montgomery County, Blacksburg, beside Route 321 at Caldwell, Craig Creek (<named-content xmlns:xlink="http://www.w3.org/1999/xlink" content-type="dwc:verbatimCoordinates" xlink:type="simple"><named-content content-type="geo-json" specific-use="{&#34;type&#34;:&#34;Point&#34;,&#34;coordinates&#34;:[-80.333333,37.333333]}" id="NCID0EZ3LO" xlink:type="simple">37°20'N, 80°20'W</named-content></named-content>), 12 Jul 1990, by IM Smith, IMS900089A • 2 ♀ and 2 ♂ from Page County, beside Route 730, 0.2 kilometers west of Route 675, Passage Creek, 25 Jun 1990, by IM Smith, IMS900059 • 2 ♀ and 2 ♂ from Washington County, Damascus, beside Route 58 near boundary of Mount Rogers National Recreation Area, Laurel River, 10 Jul 1990, by IM Smith, IMS900085A • <bold>West Virginia, USA</bold>: 1 ♀ and 1 ♂ from Randolph County, Laurel Fork Campground, off Forest Route 14, south of Wymer, Laurel Fork of Cheat River, 17 Jul 1990, by IM Smith, IMS900102.</p></tp:treatment-sec><tp:treatment-sec sec-type="diagnosis" id="SECID0EA4LO"><title>Diagnosis.</title><p>
                    <italic><tp:taxon-name><tp:taxon-name-part taxon-name-part-type="genus" reg="Torrenticola">Torrenticola</tp:taxon-name-part> <tp:taxon-name-part taxon-name-part-type="species" reg="nigroalba">nigroalba</tp:taxon-name-part></tp:taxon-name></italic> are similar to other members of the Nigroalba Group (<italic><tp:taxon-name><tp:taxon-name-part taxon-name-part-type="genus" reg="Torrenticola">T.</tp:taxon-name-part> <tp:taxon-name-part taxon-name-part-type="species" reg="flangipalpa">flangipalpa</tp:taxon-name-part></tp:taxon-name></italic>, <italic><tp:taxon-name><tp:taxon-name-part taxon-name-part-type="genus" reg="Torrenticola">T.</tp:taxon-name-part> <tp:taxon-name-part taxon-name-part-type="species" reg="solisorta">solisorta</tp:taxon-name-part></tp:taxon-name></italic>, <italic><tp:taxon-name><tp:taxon-name-part taxon-name-part-type="genus" reg="Torrenticola">T.</tp:taxon-name-part> <tp:taxon-name-part taxon-name-part-type="species" reg="dentirostra">dentirostra</tp:taxon-name-part></tp:taxon-name></italic>) in being small, slightly elongate, having purple dorsal coloration restricted posteriorly, and having distinct yet poorly-defined hind coxal margins. <italic><tp:taxon-name><tp:taxon-name-part taxon-name-part-type="genus" reg="Torrenticola">T.</tp:taxon-name-part> <tp:taxon-name-part taxon-name-part-type="species" reg="nigroalba">nigroalba</tp:taxon-name-part></tp:taxon-name></italic> can be differentiated from <italic><tp:taxon-name><tp:taxon-name-part taxon-name-part-type="genus" reg="Torrenticola">T.</tp:taxon-name-part> <tp:taxon-name-part taxon-name-part-type="species" reg="flangipalpa">flangipalpa</tp:taxon-name-part></tp:taxon-name></italic> in having tuberculate pedipalp femoral extension (flange-like and anteriorly-directed in <italic><tp:taxon-name><tp:taxon-name-part taxon-name-part-type="genus" reg="Torrenticola">T.</tp:taxon-name-part> <tp:taxon-name-part taxon-name-part-type="species" reg="flangipalpa">flangipalpa</tp:taxon-name-part></tp:taxon-name></italic>); a shorter anterior venter (200–223 in <italic><tp:taxon-name><tp:taxon-name-part taxon-name-part-type="genus" reg="Torrenticola">T.</tp:taxon-name-part> <tp:taxon-name-part taxon-name-part-type="species" reg="nigroalba">nigroalba</tp:taxon-name-part></tp:taxon-name></italic>, 235–265 in <italic><tp:taxon-name><tp:taxon-name-part taxon-name-part-type="genus" reg="Torrenticola">T.</tp:taxon-name-part> <tp:taxon-name-part taxon-name-part-type="species" reg="flangipalpa">flangipalpa</tp:taxon-name-part></tp:taxon-name></italic>); and more elongate pedipalpal tibiae (length/ width ♀ = 5.38–5.83 in <italic><tp:taxon-name><tp:taxon-name-part taxon-name-part-type="genus" reg="Torrenticola">T.</tp:taxon-name-part> <tp:taxon-name-part taxon-name-part-type="species" reg="nigroalba">nigroalba</tp:taxon-name-part></tp:taxon-name></italic>, 4.79–5.00 in <italic><tp:taxon-name><tp:taxon-name-part taxon-name-part-type="genus" reg="Torrenticola">T.</tp:taxon-name-part> <tp:taxon-name-part taxon-name-part-type="species" reg="flangipalpa">flangipalpa</tp:taxon-name-part></tp:taxon-name></italic>; ♂ = 5.08–5.33 in <italic><tp:taxon-name><tp:taxon-name-part taxon-name-part-type="genus" reg="Torrenticola">T.</tp:taxon-name-part> <tp:taxon-name-part taxon-name-part-type="species" reg="nigroalba">nigroalba</tp:taxon-name-part></tp:taxon-name></italic>, 4.40–4.86 in <italic><tp:taxon-name><tp:taxon-name-part taxon-name-part-type="genus" reg="Torrenticola">T.</tp:taxon-name-part> <tp:taxon-name-part taxon-name-part-type="species" reg="flangipalpa">flangipalpa</tp:taxon-name-part></tp:taxon-name></italic>). <italic><tp:taxon-name><tp:taxon-name-part taxon-name-part-type="genus" reg="Torrenticola">T.</tp:taxon-name-part> <tp:taxon-name-part taxon-name-part-type="species" reg="nigroalba">nigroalba</tp:taxon-name-part></tp:taxon-name></italic> can be differentiated from <italic><tp:taxon-name><tp:taxon-name-part taxon-name-part-type="genus" reg="Torrenticola">T.</tp:taxon-name-part> <tp:taxon-name-part taxon-name-part-type="species" reg="dentirostra">dentirostra</tp:taxon-name-part></tp:taxon-name></italic> by having a smooth rostrum (<italic><tp:taxon-name><tp:taxon-name-part taxon-name-part-type="genus" reg="Torrenticola">T.</tp:taxon-name-part> <tp:taxon-name-part taxon-name-part-type="species" reg="dentirostra">dentirostra</tp:taxon-name-part></tp:taxon-name></italic> has a dentate bump midway on the dorsal edge of the rostrum) and by having more elongate pedipalpal tibiae (length/width ♀ = 5.3–5.9 in <italic><tp:taxon-name><tp:taxon-name-part taxon-name-part-type="genus" reg="Torrenticola">T.</tp:taxon-name-part> <tp:taxon-name-part taxon-name-part-type="species" reg="nigroalba">nigroalba</tp:taxon-name-part></tp:taxon-name></italic>, 4.5–5.0 in <italic><tp:taxon-name><tp:taxon-name-part taxon-name-part-type="genus" reg="Torrenticola">T.</tp:taxon-name-part> <tp:taxon-name-part taxon-name-part-type="species" reg="dentirostra">dentirostra</tp:taxon-name-part></tp:taxon-name></italic>; ♂ = 5.0–5.4 in <italic><tp:taxon-name><tp:taxon-name-part taxon-name-part-type="genus" reg="Torrenticola">T.</tp:taxon-name-part> <tp:taxon-name-part taxon-name-part-type="species" reg="nigroalba">nigroalba</tp:taxon-name-part></tp:taxon-name></italic>, 4.5–4.7 in <italic><tp:taxon-name><tp:taxon-name-part taxon-name-part-type="genus" reg="Torrenticola">T.</tp:taxon-name-part> <tp:taxon-name-part taxon-name-part-type="species" reg="dentirostra">dentirostra</tp:taxon-name-part></tp:taxon-name></italic>). <italic><tp:taxon-name><tp:taxon-name-part taxon-name-part-type="genus" reg="Torrenticola">T.</tp:taxon-name-part> <tp:taxon-name-part taxon-name-part-type="species" reg="nigroalba">nigroalba</tp:taxon-name-part></tp:taxon-name></italic> can be differentiated from <italic><tp:taxon-name><tp:taxon-name-part taxon-name-part-type="genus" reg="Torrenticola">T.</tp:taxon-name-part> <tp:taxon-name-part taxon-name-part-type="species" reg="solisorta">solisorta</tp:taxon-name-part></tp:taxon-name></italic> by lacking orangish coloration immediately anterior to the purple dorsal coloration, although rarely specimens have been found with this coloration. Female <italic><tp:taxon-name><tp:taxon-name-part taxon-name-part-type="genus" reg="Torrenticola">T.</tp:taxon-name-part> <tp:taxon-name-part taxon-name-part-type="species" reg="nigroalba">nigroalba</tp:taxon-name-part></tp:taxon-name></italic> are also slightly larger (500–530 in <italic><tp:taxon-name><tp:taxon-name-part taxon-name-part-type="genus" reg="Torrenticola">T.</tp:taxon-name-part> <tp:taxon-name-part taxon-name-part-type="species" reg="nigroalba">nigroalba</tp:taxon-name-part></tp:taxon-name></italic>, 475–500 in <italic><tp:taxon-name><tp:taxon-name-part taxon-name-part-type="genus" reg="Torrenticola">T.</tp:taxon-name-part> <tp:taxon-name-part taxon-name-part-type="species" reg="solisorta">solisorta</tp:taxon-name-part></tp:taxon-name></italic>); have a thinner gnathosomal bay (length/width = 1.25–1.55 in <italic><tp:taxon-name><tp:taxon-name-part taxon-name-part-type="genus" reg="Torrenticola">T.</tp:taxon-name-part> <tp:taxon-name-part taxon-name-part-type="species" reg="nigroalba">nigroalba</tp:taxon-name-part></tp:taxon-name></italic>, 1.3–1.5 in <italic><tp:taxon-name><tp:taxon-name-part taxon-name-part-type="genus" reg="Torrenticola">T.</tp:taxon-name-part> <tp:taxon-name-part taxon-name-part-type="species" reg="solisorta">solisorta</tp:taxon-name-part></tp:taxon-name></italic>); and have a slightly thicker subcapitulum (3.00–3.14 in <italic><tp:taxon-name><tp:taxon-name-part taxon-name-part-type="genus" reg="Torrenticola">T.</tp:taxon-name-part> <tp:taxon-name-part taxon-name-part-type="species" reg="nigroalba">nigroalba</tp:taxon-name-part></tp:taxon-name></italic>, 3.14–3.30 in <italic><tp:taxon-name><tp:taxon-name-part taxon-name-part-type="genus" reg="Torrenticola">T.</tp:taxon-name-part> <tp:taxon-name-part taxon-name-part-type="species" reg="solisorta">solisorta</tp:taxon-name-part></tp:taxon-name></italic>). Male <italic><tp:taxon-name><tp:taxon-name-part taxon-name-part-type="genus" reg="Torrenticola">T.</tp:taxon-name-part> <tp:taxon-name-part taxon-name-part-type="species" reg="nigroalba">nigroalba</tp:taxon-name-part></tp:taxon-name></italic> also have a longer medial suture with respect to the anterior venter (anterior venter/medial suture = 2.54–2.77 in <italic><tp:taxon-name><tp:taxon-name-part taxon-name-part-type="genus" reg="Torrenticola">T.</tp:taxon-name-part> <tp:taxon-name-part taxon-name-part-type="species" reg="nigroalba">nigroalba</tp:taxon-name-part></tp:taxon-name></italic>, 2.87–3.26 in <italic><tp:taxon-name><tp:taxon-name-part taxon-name-part-type="genus" reg="Torrenticola">T.</tp:taxon-name-part> <tp:taxon-name-part taxon-name-part-type="species" reg="solisorta">solisorta</tp:taxon-name-part></tp:taxon-name></italic>) and a thinner dorsum (290–300 in <italic><tp:taxon-name><tp:taxon-name-part taxon-name-part-type="genus" reg="Torrenticola">T.</tp:taxon-name-part> <tp:taxon-name-part taxon-name-part-type="species" reg="nigroalba">nigroalba</tp:taxon-name-part></tp:taxon-name></italic>, 305–320 in <italic><tp:taxon-name><tp:taxon-name-part taxon-name-part-type="genus" reg="Torrenticola">T.</tp:taxon-name-part> <tp:taxon-name-part taxon-name-part-type="species" reg="solisorta">solisorta</tp:taxon-name-part></tp:taxon-name></italic>). Other <italic><tp:taxon-name><tp:taxon-name-part taxon-name-part-type="genus" reg="Torrenticola">Torrenticola</tp:taxon-name-part></tp:taxon-name></italic> with purple dorsal coloration restricted posteriorly can be confused with <italic><tp:taxon-name><tp:taxon-name-part taxon-name-part-type="genus" reg="Torrenticola">T.</tp:taxon-name-part> <tp:taxon-name-part taxon-name-part-type="species" reg="nigroalba">nigroalba</tp:taxon-name-part></tp:taxon-name></italic>, such as <italic><tp:taxon-name><tp:taxon-name-part taxon-name-part-type="genus" reg="Torrenticola">T.</tp:taxon-name-part> <tp:taxon-name-part taxon-name-part-type="species" reg="tahoei">tahoei</tp:taxon-name-part></tp:taxon-name></italic> and <italic><tp:taxon-name><tp:taxon-name-part taxon-name-part-type="genus" reg="Torrenticola">T.</tp:taxon-name-part> <tp:taxon-name-part taxon-name-part-type="species" reg="oregonensis">oregonensis</tp:taxon-name-part></tp:taxon-name></italic>. Both of these species are larger (dorsum length ♀ = 500–530 in <italic><tp:taxon-name><tp:taxon-name-part taxon-name-part-type="genus" reg="Torrenticola">T.</tp:taxon-name-part> <tp:taxon-name-part taxon-name-part-type="species" reg="nigroalba">nigroalba</tp:taxon-name-part></tp:taxon-name></italic>, 600–810 in others; ♂ = 440–455 in <italic><tp:taxon-name><tp:taxon-name-part taxon-name-part-type="genus" reg="Torrenticola">T.</tp:taxon-name-part> <tp:taxon-name-part taxon-name-part-type="species" reg="nigroalba">nigroalba</tp:taxon-name-part></tp:taxon-name></italic>, 560–820 in others) and distributed in the west (<italic><tp:taxon-name><tp:taxon-name-part taxon-name-part-type="genus" reg="Torrenticola">T.</tp:taxon-name-part> <tp:taxon-name-part taxon-name-part-type="species" reg="nigroalba">nigroalba</tp:taxon-name-part></tp:taxon-name></italic> is eastern).</p></tp:treatment-sec><tp:treatment-sec sec-type="Type deposition" id="SECID0EFLMO"><title>Type deposition.</title><p>Holotype (♀) and allotype (♂) deposited in the <named-content xmlns:xlink="http://www.w3.org/1999/xlink" content-type="dwc:institutional_code" xlink:type="simple">CNC</named-content>.</p></tp:treatment-sec><tp:treatment-sec sec-type="description" id="SECID0EQLMO"><title>Re-description.</title><p>
                    <bold>Female (Figure <xref ref-type="fig" rid="F165">165</xref>)</bold> (n = 6) (holotype measurements in parentheses when available) with characters of the genus with following specifications.</p><p>
                    <bold>Dorsum</bold> — (500–530 (510) long; 330–365 (350) wide) ovoid with bluish-purple to purple coloration restricted posteriorly (rarely with faint orange at the anterior edge of the purple, especially medially). Anterio-medial platelets (105–112.5 (105) long; 40–47.5 (40) wide). Anterio-lateral platelets (145–160 (157.5) long; 46.25–52.5 (50) wide) free from dorsal plate. Dgl-4 closer to the edge of the dorsum than to the muscle scars (distance between Dgl-4 230–260 (245)). Dorsal plate proportions: dorsum length/width 1.42–1.53 (1.46); dorsal width/distance between Dgl-4 1.33–1.46 (1.43); anterio-medial platelet length/width 2.32–2.65 (2.63); anterio-lateral platelet length/width 2.90–3.26 (3.15); anterio-lateral/anterio-medial length 1.29–1.51 (1.50).</p><p>
                    <bold>Gnathosoma — Subcapitulum</bold> (280–298 long (ventral); 197.5–220 long (dorsal); 92.5–97.5 tall) elongate and colorless. Rostrum (102.5–112.5 long; 35–40 wide). Chelicerae (273–287 long) with curved fangs (40–53 long). Subcapitular proportions: ventral length/height 3.03–3.14; rostrum length/width 2.81–3.10. <bold>Pedipalps</bold> elongate (especially tibiae) with tuberculate ventral extensions on femora and genua ending broadly and dentate. Palpomeres: trochanter (30–35 (32.5) long); femur (90–95 (95) long); genu (55–57.5 (57.5) long); tibia (85–92.5 (87.5) long; 15–16.25 (13.75) wide); tarsus (12.5–15 (12.5) long). Palpomere proportions: femur/genu 1.64–1.73 (1.65); tibia/femur 0.92–0.97 (0.92); tibia length/width 5.38–5.83 (5.38).</p><p>
                    <bold>Venter</bold> — (620–660 (640) long; 340–430 (430) wide) with faint bluish purple or purple coloration. Gnathosomal bay (110–120 (110) long; 72.5–82.5 (82.5) wide). Cxgl-4 far from apex. <bold>Medial suture</bold> (50–55 (55) long). <bold>Genital plates</bold> (135–142.5 (137.5) long; 122.5–132.5 (123.75) wide). Additional measurements: Cx-1 (243–250 (250) long (total); 98–140 (140) long (medial)); Cx-3 (239–285 (285) wide); anterior venter (200–212.5 (203.75) long). Ventral proportions: gnathosomal bay length/width 1.33–1.55 (1.33); anterior venter/genital field length 1.42–1.53 (1.48); anterior venter length/genital field width 1.51–1.68 (1.65); anterior venter/medial suture 3.70–4.25 (3.70).</p><p>
                    <bold>Male (Figure <xref ref-type="fig" rid="F166">166</xref>)</bold> (n = 6) (allotypic measurements in parentheses when available) with characters of the genus with following specifications.</p><p>
                    <bold>Dorsum</bold> — (440–455 (455) long; 290–300 (295) wide) ovoid with bluish-purple to purple coloration restricted posteriorly. Anterio-medial platelets (92.5–100 (97.5) long; 35–42.5 (35) wide). Anterio-lateral platelets (137.5–150 (142.5) long; 40–47.5 (47.5) wide) free from dorsal plate. Dgl-4 closer to the edge of the dorsum than to the muscle scars (distance between Dgl-4 205–225 (225)). Dorsal plate proportions: dorsum length/width 1.50–1.55 (1.54); dorsal width/distance between Dgl-4 1.31–1.41 (1.31); anterio-medial platelet length/width 2.26–2.86 (2.79); anterio-lateral platelet length/width 3.00–3.63 (3.00); anterio-lateral/anterio-medial length 1.38–1.58 (1.46).</p><p>
                    <bold>Gnathosoma — Subcapitulum</bold> (247.5–260 (250) long (ventral); 181–188.75 (188.75) long (dorsal); 77.5–82.5 (82.5) tall) elongate and colorless. Rostrum (92.5–97.5 (97.5) long; 32.5–35 (32.5) wide). Chelicerae (225–237.5 (237.5) long) with curved fangs (35–40 (40) long). Subcapitular proportions: ventral length/height 3.03–3.23 (3.03); rostrum length/width 2.79–3.00 (3.00). <bold>Pedipalps</bold> elongate (especially tibiae) with tuberculate ventral extensions on femora and genua ending broadly and dentate. Palpomeres: trochanter (25–30 (25) long); femur (77.5–82.5 (78.75) long); genu (50–55 (50) long); tibia (76.25–83.75 (80) long; 15–16.25 (15) wide); tarsus (15–17.5 (17.5) long). Palpomere proportions: femur/genu 1.50–1.65 (1.58); tibia/femur 0.95–1.05 (1.02); tibia length/width 5.08–5.33 (5.33).</p><p>
                    <bold>Venter</bold> — (550–570 (550) long; 313–380 (370) wide) with faint bluish purple or purple coloration. Gnathosomal bay (100–107.5 (102.5) long; 60–70 (67.5) wide). Cxgl-4 far from apex. <bold>Medial suture</bold> (77.5–87.5 (80) long). <bold>Genital plates</bold> (105–118.75 (118.75) long; 85–92.5 (90) wide). Additional measurements: Cx-1 (216–237 (235) long (total); 97–135 (127.5) long (medial)); Cx-3 (230–263 (255) wide); anterior venter (212.5–222.5 (215) long). Ventral proportions: gnathosomal bay length/width 1.43–1.75 (1.52); anterior venter/genital field length 1.81–2.12 (1.81); anterior venter length/genital field width 2.32–2.51 (2.39); anterior venter/medial suture 2.54–2.77 (2.69).</p><p>
                    <bold>Immatures</bold> unknown.</p></tp:treatment-sec><tp:treatment-sec sec-type="etymology" id="SECID0EONMO"><title>Etymology.</title><p>
                    <xref ref-type="bibr" rid="B13">Habeeb (1955)</xref> did not specify an etymology for the specific epithet (<italic><tp:taxon-name><tp:taxon-name-part taxon-name-part-type="species" reg="nigroalba">nigroalba</tp:taxon-name-part></tp:taxon-name></italic>). However, surely this name refers to the dorsal coloration being half pigmented (purple) and half unpigmented (yellow), although <xref ref-type="bibr" rid="B13">Habeeb (1955)</xref> identified these colors as black and white (<italic>niger</italic>, L. black; <italic>albus</italic>, L. white).</p></tp:treatment-sec><tp:treatment-sec sec-type="distribution" id="SECID0EKOMO"><title>Distribution.</title><p>Northeastern and southward throughout the Appalachians (Figure <xref ref-type="fig" rid="F164">164</xref>). <italic><tp:taxon-name><tp:taxon-name-part taxon-name-part-type="genus" reg="Torrenticola">T.</tp:taxon-name-part> <tp:taxon-name-part taxon-name-part-type="species" reg="nigroalba">nigroalba</tp:taxon-name-part></tp:taxon-name></italic> was previously known only from Albert County, New Brunswick; we extend its distribution throughout the Appalachians and into Ottawa.</p><fig id="F164" position="float" orientation="portrait"><label>Figure 164.</label><caption><p>
          <italic><tp:taxon-name><tp:taxon-name-part taxon-name-part-type="genus" reg="Torrenticola">Torrenticola</tp:taxon-name-part> <tp:taxon-name-part taxon-name-part-type="species" reg="nigroalba">nigroalba</tp:taxon-name-part></tp:taxon-name></italic> distribution.</p></caption><graphic xmlns:xlink="http://www.w3.org/1999/xlink" xlink:href="zookeys-701-001-g164.jpg" position="float" orientation="portrait" xlink:type="simple" id="oo_157183.jpg"/></fig><fig id="F165" position="float" orientation="portrait"><label>Figure 165.</label><caption><p>
          <italic><tp:taxon-name><tp:taxon-name-part taxon-name-part-type="genus" reg="Torrenticola">Torrenticola</tp:taxon-name-part> <tp:taxon-name-part taxon-name-part-type="species" reg="nigroalba">nigroalba</tp:taxon-name-part></tp:taxon-name></italic> female: <bold>A</bold> dorsal plates, note variation <bold>B</bold> venter (legs removed) <bold>C</bold> subcapitulum <bold>D</bold> pedipalp (setae not accurately depicted). Scale = 100 µm.</p></caption><graphic xmlns:xlink="http://www.w3.org/1999/xlink" xlink:href="zookeys-701-001-g165.jpg" position="float" orientation="portrait" xlink:type="simple" id="oo_157184.jpg"/></fig><fig id="F166" position="float" orientation="portrait"><label>Figure 166.</label><caption><p>
          <italic><tp:taxon-name><tp:taxon-name-part taxon-name-part-type="genus" reg="Torrenticola">Torrenticola</tp:taxon-name-part> <tp:taxon-name-part taxon-name-part-type="species" reg="nigroalba">nigroalba</tp:taxon-name-part></tp:taxon-name></italic> male: <bold>A</bold> dorsal plates <bold>B</bold> venter (legs removed) <bold>C</bold> subcapitulum <bold>D</bold> pedipalp (setae not accurately depicted). Scale = 100 µm.</p></caption><graphic xmlns:xlink="http://www.w3.org/1999/xlink" xlink:href="zookeys-701-001-g166.jpg" position="float" orientation="portrait" xlink:type="simple" id="oo_157185.jpg"/></fig></tp:treatment-sec><tp:treatment-sec sec-type="remarks" id="SECID0EXRMO"><title>Remarks.</title><p>
                    <italic><tp:taxon-name><tp:taxon-name-part taxon-name-part-type="genus" reg="Torrenticola">Torrenticola</tp:taxon-name-part> <tp:taxon-name-part taxon-name-part-type="species" reg="nigroalba">nigroalba</tp:taxon-name-part></tp:taxon-name></italic> groups with other members of the Raptor Complex with high support in all analyses and specimens are less than 1% different in <abbrev xmlns:xlink="http://www.w3.org/1999/xlink" xlink:title="cytochrome c oxidase subunit 1" id="ABBRID0EISMO" xlink:type="simple">COI</abbrev> sequence from each other. In all analyses, <italic><tp:taxon-name><tp:taxon-name-part taxon-name-part-type="genus" reg="Torrenticola">T.</tp:taxon-name-part> <tp:taxon-name-part taxon-name-part-type="species" reg="nigroalba">nigroalba</tp:taxon-name-part></tp:taxon-name></italic> groups with two other morphologically similar species: <italic><tp:taxon-name><tp:taxon-name-part taxon-name-part-type="genus" reg="Torrenticola">T.</tp:taxon-name-part> <tp:taxon-name-part taxon-name-part-type="species" reg="flangipalpa">flangipalpa</tp:taxon-name-part></tp:taxon-name></italic> and <italic><tp:taxon-name><tp:taxon-name-part taxon-name-part-type="genus" reg="Torrenticola">T.</tp:taxon-name-part> <tp:taxon-name-part taxon-name-part-type="species" reg="solisorta">solisorta</tp:taxon-name-part></tp:taxon-name></italic>. These three species are greater than 12% different from each other in <abbrev xmlns:xlink="http://www.w3.org/1999/xlink" xlink:title="cytochrome c oxidase subunit 1" id="ABBRID0ENTMO" xlink:type="simple">COI</abbrev> sequence. That clade of three species corresponds to an identification group, the Nigroalba Group, the members of which are easily differentiated by their size, coloration, long medial suture in females, and overall appearance.</p><p>This species hypothesis is supported by low <abbrev xmlns:xlink="http://www.w3.org/1999/xlink" xlink:title="cytochrome c oxidase subunit 1" id="ABBRID0ETTMO" xlink:type="simple">COI</abbrev> divergence within the species (0–2%) and high divergence between species (3–15%), and by the morphological characters outlined in the diagnosis.</p></tp:treatment-sec><ref-list><ref id="B13"><mixed-citation xmlns:xlink="http://www.w3.org/1999/xlink" xlink:type="simple">
          <person-group><name name-style="western"><surname>Habeeb</surname><given-names>H</given-names></name></person-group> (<year>1955</year>) North American <tp:taxon-name><tp:taxon-name-part taxon-name-part-type="above-genus">Hydrachnellae</tp:taxon-name-part></tp:taxon-name> XXXV-XXXVI. Leaflets of Acadian Biology 8: 1–4.</mixed-citation></ref></ref-list></tp:taxon-treatment>
