# Supplementary material for: Revision of torrent mites (Parasitengona, Torrenticolidae, Torrenticola) of the United States and Canada: 90 descriptions, molecular phylogenetics, and a key to species
Source: Zookeys. 2017 Sep 21;(701):1–496. doi: 10.3897/zookeys.701.13261 (PMC5674090; doi:10.3897/zookeys.701.13261)
Supplement: XML Treatment for Torrenticola nortoni [file zookeys.701.13261-treatment52.xml]

<!DOCTYPE tp:taxon-treatment
  PUBLIC "-//TaxonX//DTD Taxonomic Treatment Publishing DTD v0 20100105//EN" "tax-treatment-NSO.dtd">
<tp:taxon-treatment xmlns:tp="http://www.plazi.org/taxpub"><tp:treatment-meta><kwd-group><label>Taxon classification</label><kwd><named-content xmlns:xlink="http://www.w3.org/1999/xlink" content-type="kingdom">Animalia</named-content></kwd><kwd><named-content xmlns:xlink="http://www.w3.org/1999/xlink" content-type="order">Trombidiformes</named-content></kwd><kwd><named-content xmlns:xlink="http://www.w3.org/1999/xlink" content-type="family">Torrenticolidae</named-content></kwd></kwd-group><mixed-citation publication-type="journal"><person-group><name><surname>Fisher</surname><given-names>J. Ray</given-names></name><name><surname>Fisher</surname><given-names>Danielle M.</given-names></name><name><surname>Skvarla</surname><given-names>Michael J.</given-names></name><name><surname>Nelson</surname><given-names>Whitney A.</given-names></name><name><surname>Dowling</surname><given-names>Ashley P.G.</given-names></name></person-group><article-title>Revision of torrent mites (<tp:taxon-name><tp:taxon-name-part taxon-name-part-type="clade">Parasitengona</tp:taxon-name-part></tp:taxon-name>, <tp:taxon-name><tp:taxon-name-part taxon-name-part-type="family">Torrenticolidae</tp:taxon-name-part></tp:taxon-name>, <italic><tp:taxon-name><tp:taxon-name-part taxon-name-part-type="genus" reg="Torrenticola">Torrenticola</tp:taxon-name-part></tp:taxon-name></italic>) of the United States and Canada: 90 descriptions, molecular phylogenetics, and a key to species</article-title><source>Zookeys</source><day>21</day><month>9</month><year>2017</year><volume>2017</volume><issue>701</issue><fpage>1</fpage><lpage>496</lpage><pub-id pub-id-type="doi">10.3897/zookeys.701.13261</pub-id></mixed-citation></tp:treatment-meta><tp:nomenclature><tp:taxon-name>
                    <tp:taxon-name-part taxon-name-part-type="genus" reg="Torrenticola">Torrenticola</tp:taxon-name-part>
                    <tp:taxon-name-part taxon-name-part-type="species" reg="nortoni">nortoni</tp:taxon-name-part>
                    <object-id xmlns:xlink="http://www.w3.org/1999/xlink" content-type="zoobank" xlink:type="simple">http://zoobank.org/6F164498-113D-4319-8ADB-D85FE40CBC46</object-id>
                  </tp:taxon-name><tp:taxon-authority>Fisher &amp; Dowling</tp:taxon-authority><tp:taxon-status xmlns:xlink="http://www.w3.org/1999/xlink" xlink:type="simple">sp. n.</tp:taxon-status></tp:nomenclature><tp:treatment-sec sec-type="material" id="SECID0E6UMO"><title>Material examined.</title><p>HOLOTYPE (♀): from USA, California, Trinity County, Shasta-Trinity National Forest, Wilson Creek (<named-content xmlns:xlink="http://www.w3.org/1999/xlink" content-type="dwc:verbatimCoordinates" xlink:type="simple"><named-content content-type="geo-json" specific-use="{&#34;type&#34;:&#34;Point&#34;,&#34;coordinates&#34;:[-123.051389,40.421389]}" id="NCID0EIVMO" xlink:type="simple">40°25'17"N, 123°3'5"W</named-content></named-content>), 20 Aug 2013, by JR Fisher, JRF 13-0820-003, DNA 3000.</p><p>PARATYPES (9 ♀; 5 ♂): <bold>California, USA</bold>: 1 ♂ (ALLOTYPE) from USA, California, Trinity County, Shasta-Trinity National Forest, Wilson Creek (<named-content xmlns:xlink="http://www.w3.org/1999/xlink" content-type="dwc:verbatimCoordinates" xlink:type="simple"><named-content content-type="geo-json" specific-use="{&#34;type&#34;:&#34;Point&#34;,&#34;coordinates&#34;:[-123.051389,40.421389]}" id="NCID0EUVMO" xlink:type="simple">40°25'17"N, 123°3'5"W</named-content></named-content>), 20 Aug 2013, by JR Fisher, JRF 13-0820-003, DNA 2996 • 5 ♀ and 2 ♂ from Plumas County, Plumas National Forest, Silver Creek (<named-content xmlns:xlink="http://www.w3.org/1999/xlink" content-type="dwc:verbatimCoordinates" xlink:type="simple"><named-content content-type="geo-json" specific-use="{&#34;type&#34;:&#34;Point&#34;,&#34;coordinates&#34;:[-121.038056,39.950000]}" id="NCID0E3VMO" xlink:type="simple">39°56'60"N, 121°2'17"W</named-content></named-content>), 24 Aug 2013, by JR Fisher, JRF 13-0824-005 • 3 ♀ and 1 ♂ from Trinity County, Shasta-Trinity National Forest, Wilson Creek (<named-content xmlns:xlink="http://www.w3.org/1999/xlink" content-type="dwc:verbatimCoordinates" xlink:type="simple"><named-content content-type="geo-json" specific-use="{&#34;type&#34;:&#34;Point&#34;,&#34;coordinates&#34;:[-123.051389,40.421389]}" id="NCID0EEWMO" xlink:type="simple">40°25'17"N, 123°3'5"W</named-content></named-content>), 20 Aug 2013, by JR Fisher, JRF 13-0820-003 • 1 ♀ and 1 ♂ from Tulare County, Sequoia National Forest, Brush Creek (<named-content xmlns:xlink="http://www.w3.org/1999/xlink" content-type="dwc:verbatimCoordinates" xlink:type="simple"><named-content content-type="geo-json" specific-use="{&#34;type&#34;:&#34;Point&#34;,&#34;coordinates&#34;:[-118.478611,35.965833]}" id="NCID0EMWMO" xlink:type="simple">35°57'57"N, 118°28'43"W</named-content></named-content>), 3 Sep 2013, by JR Fisher, JRF 13-0903-002.</p></tp:treatment-sec><tp:treatment-sec sec-type="Type deposition" id="SECID0ERWMO"><title>Type deposition.</title><p>Holotype (♀), allotype (♂), and some paratypes (5 ♀; 2 ♂) deposited in the <named-content xmlns:xlink="http://www.w3.org/1999/xlink" content-type="dwc:institutional_code" xlink:type="simple">CNC</named-content>; other paratypes (4 ♀; 2 ♂) deposited in <named-content xmlns:xlink="http://www.w3.org/1999/xlink" content-type="dwc:institutional_code" xlink:type="simple">ACUA</named-content>.</p></tp:treatment-sec><tp:treatment-sec sec-type="diagnosis" id="SECID0EBXMO"><title>Diagnosis.</title><p>
                    <italic><tp:taxon-name><tp:taxon-name-part taxon-name-part-type="genus" reg="Torrenticola">Torrenticola</tp:taxon-name-part> <tp:taxon-name-part taxon-name-part-type="species" reg="nortoni">nortoni</tp:taxon-name-part></tp:taxon-name></italic> are similar to other members of the <tp:taxon-name><tp:taxon-name-part taxon-name-part-type="genus" reg="Rusetria">Rusetria</tp:taxon-name-part></tp:taxon-name> “Western 2-Plates” group (<italic><tp:taxon-name><tp:taxon-name-part taxon-name-part-type="genus" reg="Torrenticola">T.</tp:taxon-name-part> <tp:taxon-name-part taxon-name-part-type="species" reg="mulleni">mulleni</tp:taxon-name-part></tp:taxon-name></italic>, <italic><tp:taxon-name><tp:taxon-name-part taxon-name-part-type="genus" reg="Torrenticola">T.</tp:taxon-name-part> <tp:taxon-name-part taxon-name-part-type="species" reg="walteri">walteri</tp:taxon-name-part></tp:taxon-name></italic>, and <italic><tp:taxon-name><tp:taxon-name-part taxon-name-part-type="genus" reg="Torrenticola">T.</tp:taxon-name-part> <tp:taxon-name-part taxon-name-part-type="species" reg="welbourni">welbourni</tp:taxon-name-part></tp:taxon-name></italic>) in having anterio-lateral platelets fused to the dorsal plate, having faint dorsal coloration (some are colorless), and being distributed in the west. Female <italic><tp:taxon-name><tp:taxon-name-part taxon-name-part-type="genus" reg="Torrenticola">T.</tp:taxon-name-part> <tp:taxon-name-part taxon-name-part-type="species" reg="nortoni">nortoni</tp:taxon-name-part></tp:taxon-name></italic> can be differentiated from <italic><tp:taxon-name><tp:taxon-name-part taxon-name-part-type="genus" reg="Torrenticola">T.</tp:taxon-name-part> <tp:taxon-name-part taxon-name-part-type="species" reg="welbourni">welbourni</tp:taxon-name-part></tp:taxon-name></italic> (female only known) by having stockier pedipalp tibiae (3.13–3.33 in <italic>A33</italic>, 3.73 in <italic>A30</italic>) and shorter pedipalp femora (112.5–122.5 in <italic>A33</italic>, 137.5 in <italic>A30</italic>). Female <italic><tp:taxon-name><tp:taxon-name-part taxon-name-part-type="genus" reg="Torrenticola">T.</tp:taxon-name-part> <tp:taxon-name-part taxon-name-part-type="species" reg="nortoni">nortoni</tp:taxon-name-part></tp:taxon-name></italic> can be differentiated from female <italic><tp:taxon-name><tp:taxon-name-part taxon-name-part-type="genus" reg="Torrenticola">T.</tp:taxon-name-part> <tp:taxon-name-part taxon-name-part-type="species" reg="mulleni">mulleni</tp:taxon-name-part></tp:taxon-name></italic> by having a shorter medial suture (10–12.5 in <italic>A33</italic>; 20–22.5 in <italic>A31</italic>) and a shorter genital field (177.5–192.5 in <italic>A33</italic>, 195–205 in <italic>A31</italic>). Male <italic><tp:taxon-name><tp:taxon-name-part taxon-name-part-type="genus" reg="Torrenticola">T.</tp:taxon-name-part> <tp:taxon-name-part taxon-name-part-type="species" reg="nortoni">nortoni</tp:taxon-name-part></tp:taxon-name></italic> can be differentiated from male <italic><tp:taxon-name><tp:taxon-name-part taxon-name-part-type="genus" reg="Torrenticola">T.</tp:taxon-name-part> <tp:taxon-name-part taxon-name-part-type="species" reg="mulleni">mulleni</tp:taxon-name-part></tp:taxon-name></italic> by having shorter pedipalp femora (85–93 in <italic><tp:taxon-name><tp:taxon-name-part taxon-name-part-type="genus" reg="Torrenticola">T.</tp:taxon-name-part> <tp:taxon-name-part taxon-name-part-type="species" reg="nortoni">nortoni</tp:taxon-name-part></tp:taxon-name></italic>, 97–103 in <italic><tp:taxon-name><tp:taxon-name-part taxon-name-part-type="genus" reg="Torrenticola">T.</tp:taxon-name-part> <tp:taxon-name-part taxon-name-part-type="species" reg="mulleni">mulleni</tp:taxon-name-part></tp:taxon-name></italic>). Additionally, <italic><tp:taxon-name><tp:taxon-name-part taxon-name-part-type="genus" reg="Torrenticola">T.</tp:taxon-name-part> <tp:taxon-name-part taxon-name-part-type="species" reg="nortoni">nortoni</tp:taxon-name-part></tp:taxon-name></italic> can be differentiated from <italic><tp:taxon-name><tp:taxon-name-part taxon-name-part-type="genus" reg="Torrenticola">T.</tp:taxon-name-part> <tp:taxon-name-part taxon-name-part-type="species" reg="mulleni">mulleni</tp:taxon-name-part></tp:taxon-name></italic> by being distributed in California, instead of in the Rocky Mountains (Idaho, Montana, Utah and Wyoming). Female <italic><tp:taxon-name><tp:taxon-name-part taxon-name-part-type="genus" reg="Torrenticola">T.</tp:taxon-name-part> <tp:taxon-name-part taxon-name-part-type="species" reg="nortoni">nortoni</tp:taxon-name-part></tp:taxon-name></italic> can be differentiated from female <italic><tp:taxon-name><tp:taxon-name-part taxon-name-part-type="genus" reg="Torrenticola">T.</tp:taxon-name-part> <tp:taxon-name-part taxon-name-part-type="species" reg="walteri">walteri</tp:taxon-name-part></tp:taxon-name></italic> by having slightly longer pedipalp femora with respect to genua (1.69–1.82 in <italic><tp:taxon-name><tp:taxon-name-part taxon-name-part-type="genus" reg="Torrenticola">T.</tp:taxon-name-part> <tp:taxon-name-part taxon-name-part-type="species" reg="nortoni">nortoni</tp:taxon-name-part></tp:taxon-name></italic>, 1.52–1.64 in <italic><tp:taxon-name><tp:taxon-name-part taxon-name-part-type="genus" reg="Torrenticola">T.</tp:taxon-name-part> <tp:taxon-name-part taxon-name-part-type="species" reg="walteri">walteri</tp:taxon-name-part></tp:taxon-name></italic>) and slightly more elongate anterio-medial platelets (2.74–3.06 in <italic><tp:taxon-name><tp:taxon-name-part taxon-name-part-type="genus" reg="Torrenticola">T.</tp:taxon-name-part> <tp:taxon-name-part taxon-name-part-type="species" reg="nortoni">nortoni</tp:taxon-name-part></tp:taxon-name></italic>, 2.58–2.72 in <italic><tp:taxon-name><tp:taxon-name-part taxon-name-part-type="genus" reg="Torrenticola">T.</tp:taxon-name-part> <tp:taxon-name-part taxon-name-part-type="species" reg="walteri">walteri</tp:taxon-name-part></tp:taxon-name></italic>). Male <italic><tp:taxon-name><tp:taxon-name-part taxon-name-part-type="genus" reg="Torrenticola">T.</tp:taxon-name-part> <tp:taxon-name-part taxon-name-part-type="species" reg="nortoni">nortoni</tp:taxon-name-part></tp:taxon-name></italic> can be differentiated from male <italic><tp:taxon-name><tp:taxon-name-part taxon-name-part-type="genus" reg="Torrenticola">T.</tp:taxon-name-part> <tp:taxon-name-part taxon-name-part-type="species" reg="walteri">walteri</tp:taxon-name-part></tp:taxon-name></italic> by having longer pedipalp femora (85–92.5 in <italic><tp:taxon-name><tp:taxon-name-part taxon-name-part-type="genus" reg="Torrenticola">T.</tp:taxon-name-part> <tp:taxon-name-part taxon-name-part-type="species" reg="nortoni">nortoni</tp:taxon-name-part></tp:taxon-name></italic>, 95–100 in <italic><tp:taxon-name><tp:taxon-name-part taxon-name-part-type="genus" reg="Torrenticola">T.</tp:taxon-name-part> <tp:taxon-name-part taxon-name-part-type="species" reg="walteri">walteri</tp:taxon-name-part></tp:taxon-name></italic>) and slightly more elongate pedipalp tibiae (2.73–3.0 in <italic><tp:taxon-name><tp:taxon-name-part taxon-name-part-type="genus" reg="Torrenticola">T.</tp:taxon-name-part> <tp:taxon-name-part taxon-name-part-type="species" reg="nortoni">nortoni</tp:taxon-name-part></tp:taxon-name></italic>, 3.05–3.10 in <italic><tp:taxon-name><tp:taxon-name-part taxon-name-part-type="genus" reg="Torrenticola">T.</tp:taxon-name-part> <tp:taxon-name-part taxon-name-part-type="species" reg="walteri">walteri</tp:taxon-name-part></tp:taxon-name></italic>).</p></tp:treatment-sec><tp:treatment-sec sec-type="description" id="SECID0E2ANO"><title>Description.</title><p>
                    <bold>Female (Figure <xref ref-type="fig" rid="F168">168</xref>)</bold> (n = 5) (holotype measurements in parentheses when available) with characters of the genus with following specifications.</p><p>
                    <bold>Dorsum</bold> — (570–645 (580) long; 420–480 (435) wide) ovoid with faint orange coloration or colorless. Anterio-medial platelets (122.5–131.25 (125) long; 40–47.5 (42.5) wide). Anterio-lateral platelets (155–180 (162.5) long; 50–57.5 (57.5) wide) fused to dorsal plate. Dgl-4 closer to the edge of the dorsum than to the muscle scars (distance between Dgl-4 295–320 (310)). Dorsal plate proportions: dorsum length/width 1.31–1.36 (1.33); dorsal width/distance between Dgl-4 1.40–1.50 (1.40); anterio-medial platelet length/width 2.74–3.06 (2.94); anterio-lateral platelet length/width 2.83–3.20 (2.83); anterio-lateral/anterio-medial length 1.22–1.38 (1.30).</p><p>
                    <bold>Gnathosoma — Subcapitulum</bold> (310–330 (325) long (ventral); 232.5–243.25 (240) long (dorsal); 132.5–140 (132.5) tall) colorless. Rostrum (125–130 (130) long; 43.75–50 (45) wide). Chelicerae (315–325 (325) long) with curved fangs (60–66 (60) long). Subcapitular proportions: ventral length/height 2.34–2.45 (2.45); rostrum length/width 2.60–2.89 (2.89). <bold>Pedipalps</bold> with tuberculate ventral extensions on femora and genua. Palpomeres: trochanter (45–50 (45) long); femur (112.5–122.5 (120) long); genu (62.5–72.5 (70) long); tibia (80–90 87.5) long; 25–28.75 (26.25) wide); tarsus (17.5–20 (17.5) long). Palpomere proportions: femur/genu 1.69–1.82 (1.71); tibia/femur 0.71–0.73 (0.73); tibia length/width 3.13–3.33 (3.33).</p><p>
                    <bold>Venter</bold> — (710–760 (730) long; 470–560 (490) wide) colorless. Gnathosomal bay (152.5–167.5 (167.5) long; 81.25–95 (85) wide). Cxgl-4 subapical. <bold>Medial suture</bold> (10–12.5 (12.5) long). <bold>Genital plates</bold> (177.5–192.5 (182.5) long; 160–182.5 (160) wide). Additional measurements: Cx-1 (270–281 (280) long (total); 110–124 (110) long (medial)); Cx-3 (300–365 (320) wide); anterior venter (157.5–177.5 (157.5) long). Ventral proportions: gnathosomal bay length/width 1.61–1.97 (1.97); anterior venter/genital field length 0.86–0.92 (0.86); anterior venter length/genital field width 0.97–0.98 (0.98); anterior venter/medial suture 12.6–17.75 (12.6).</p><p>
                    <bold>Male (Figure <xref ref-type="fig" rid="F169">169</xref>)</bold> (n = 5) (allotypic measurements in parentheses when available) with characters of the genus with following specifications.</p><p>
                    <bold>Dorsum</bold> — (450–500 (455) long; 310–380 (320) wide) ovoid with faint orange coloration or colorless. Anterio-medial platelets (97.5–105 (102.5) long; 35–37.5 (37.5) wide). Anterio-lateral platelets (127.5–145 (137.5) long; 45–53.75 (45) wide) fused to dorsal plate. Dgl-4 closer to the edge of the dorsum than to the muscle scars (distance between Dgl-4 240–285 (245)). Dorsal plate proportions: dorsum length/width 1.32–1.45 (1.42); dorsal width/distance between Dgl-4 1.29–1.37 (1.31); anterio-medial platelet length/width 2.67–2.80 (2.73); anterio-lateral platelet length/width 2.60–3.06 (3.06); anterio-lateral/anterio-medial length 1.28–1.44 (1.34).</p><p>
                    <bold>Gnathosoma — Subcapitulum</bold> (250–267.5 (252.5) long (ventral); 180–195 (192.5) long (dorsal); 95–107.5 (97.5) tall) colorless. Rostrum (97.5–105 (105) long; 35–37.5 (37.5) wide). Chelicerae (246–260 (250) long) with curved fangs (45–52 (50) long). Subcapitular proportions: ventral length/height 2.49–2.63 (2.59); rostrum length/width 2.67–2.80 (2.80). <bold>Pedipalps</bold> with tuberculate ventral extensions on femora and genua. Palpomeres: trochanter (35–42.5 (37.5) long); femur (85–92.5 (92.5) long); genu (52.5–60 (56.25) long); tibia (66.25–75 (67.5) long; 22.5–27.5 (22.5) wide); tarsus (15–17.5 (17.5) long). Palpomere proportions: femur/genu 1.54–1.64 (1.64); tibia/femur 0.73–0.81 (0.73); tibia length/width 2.73–3.00 (3.00).</p><p>
                    <bold>Venter</bold> — (560–620 (590) long; 350–431 (370) wide) colorless. Gnathosomal bay (106–128 (122.5) long; 65–67.5 (65) wide). Cxgl-4 subapical. <bold>Medial suture</bold> (82.5–110 (102.5) long). <bold>Genital plates</bold> (112.5–125 (115) long; 90–102.5 (90) wide). Additional measurements: Cx-1 (211–230 (230) long (total); 100–110 (110) long (medial)); Cx-3 (260–292 (270) wide); anterior venter (232.5–250 (240) long). Ventral proportions: gnathosomal bay length/width 1.60–1.89 (1.88); anterior venter/genital field length 1.96–2.13 (2.09); anterior venter length/genital field width 2.39–2.67 (2.67); anterior venter/medial suture 2.18–2.82 (2.34).</p><p>
                    <bold>Immatures</bold> unknown.</p></tp:treatment-sec><tp:treatment-sec sec-type="etymology" id="SECID0EZCNO"><title>Etymology.</title><p>Specific epithet (<italic><tp:taxon-name><tp:taxon-name-part taxon-name-part-type="species" reg="nortoni">nortoni</tp:taxon-name-part></tp:taxon-name></italic>) named in honor of acarologist Roy Norton who taught JRF oribatids during the Soil Mite Course at The Ohio State University Acarology Summer Program; specifically for his talent in weaving biological stories into his lessons.</p></tp:treatment-sec><tp:treatment-sec sec-type="distribution" id="SECID0EJDNO"><title>Distribution.</title><p>California (Figure <xref ref-type="fig" rid="F167">167</xref>).</p><fig id="F167" position="float" orientation="portrait"><label>Figure 167.</label><caption><p>
          <italic><tp:taxon-name><tp:taxon-name-part taxon-name-part-type="genus" reg="Torrenticola">Torrenticola</tp:taxon-name-part> <tp:taxon-name-part taxon-name-part-type="species" reg="nortoni">nortoni</tp:taxon-name-part></tp:taxon-name></italic> sp. n. distribution.</p></caption><graphic xmlns:xlink="http://www.w3.org/1999/xlink" xlink:href="zookeys-701-001-g167.jpg" position="float" orientation="portrait" xlink:type="simple" id="oo_157186.jpg"/></fig><fig id="F168" position="float" orientation="portrait"><label>Figure 168.</label><caption><p>
          <italic><tp:taxon-name><tp:taxon-name-part taxon-name-part-type="genus" reg="Torrenticola">Torrenticola</tp:taxon-name-part> <tp:taxon-name-part taxon-name-part-type="species" reg="nortoni">nortoni</tp:taxon-name-part></tp:taxon-name></italic> sp. n. female: <bold>A</bold> dorsal plates <bold>B</bold> venter (legs removed) <bold>C</bold> subcapitulum <bold>D</bold> pedipalp (setae not accurately depicted). Scale = 100 µm.</p></caption><graphic xmlns:xlink="http://www.w3.org/1999/xlink" xlink:href="zookeys-701-001-g168.jpg" position="float" orientation="portrait" xlink:type="simple" id="oo_157187.jpg"/></fig><fig id="F169" position="float" orientation="portrait"><label>Figure 169.</label><caption><p>
          <italic><tp:taxon-name><tp:taxon-name-part taxon-name-part-type="genus" reg="Torrenticola">Torrenticola</tp:taxon-name-part> <tp:taxon-name-part taxon-name-part-type="species" reg="nortoni">nortoni</tp:taxon-name-part></tp:taxon-name></italic> sp. n. male: <bold>A</bold> dorsal plates <bold>B</bold> venter (legs removed) <bold>C</bold> subcapitulum <bold>D</bold> pedipalp (setae not accurately depicted). Scale = 100 µm.</p></caption><graphic xmlns:xlink="http://www.w3.org/1999/xlink" xlink:href="zookeys-701-001-g169.jpg" position="float" orientation="portrait" xlink:type="simple" id="oo_157188.jpg"/></fig></tp:treatment-sec><tp:treatment-sec sec-type="remarks" id="SECID0ELGNO"><title>Remarks.</title><p>
                    <italic><tp:taxon-name><tp:taxon-name-part taxon-name-part-type="genus" reg="Torrenticola">Torrenticola</tp:taxon-name-part> <tp:taxon-name-part taxon-name-part-type="species" reg="nortoni">nortoni</tp:taxon-name-part></tp:taxon-name></italic> groups with other members of the <tp:taxon-name><tp:taxon-name-part taxon-name-part-type="genus" reg="Rusetria">Rusetria</tp:taxon-name-part></tp:taxon-name> Complex with high support and specimens are less than 2% different in <abbrev xmlns:xlink="http://www.w3.org/1999/xlink" xlink:title="cytochrome c oxidase subunit 1" id="ABBRID0ECHNO" xlink:type="simple">COI</abbrev> sequence from each other. In the all analyses, <italic><tp:taxon-name><tp:taxon-name-part taxon-name-part-type="genus" reg="Torrenticola">T.</tp:taxon-name-part> <tp:taxon-name-part taxon-name-part-type="species" reg="mulleni">mulleni</tp:taxon-name-part></tp:taxon-name></italic> groups with the three other members of the <tp:taxon-name><tp:taxon-name-part taxon-name-part-type="genus" reg="Rusetria">Rusetria</tp:taxon-name-part></tp:taxon-name> Complex that are found in western North America: <italic><tp:taxon-name><tp:taxon-name-part taxon-name-part-type="genus" reg="Torrenticola">T.</tp:taxon-name-part> <tp:taxon-name-part taxon-name-part-type="species" reg="mulleni">mulleni</tp:taxon-name-part></tp:taxon-name></italic>, <italic><tp:taxon-name><tp:taxon-name-part taxon-name-part-type="genus" reg="Torrenticola">T.</tp:taxon-name-part> <tp:taxon-name-part taxon-name-part-type="species" reg="walteri">walteri</tp:taxon-name-part></tp:taxon-name></italic>, and <italic><tp:taxon-name><tp:taxon-name-part taxon-name-part-type="genus" reg="Torrenticola">T.</tp:taxon-name-part> <tp:taxon-name-part taxon-name-part-type="species" reg="welbourni">welbourni</tp:taxon-name-part></tp:taxon-name></italic>. These species are 5–7% different in <abbrev xmlns:xlink="http://www.w3.org/1999/xlink" xlink:title="cytochrome c oxidase subunit 1" id="ABBRID0EYINO" xlink:type="simple">COI</abbrev> sequence from each other and together make up the Western 2-Plate Identification Group. <italic><tp:taxon-name><tp:taxon-name-part taxon-name-part-type="genus" reg="Torrenticola">Torrenticola</tp:taxon-name-part> <tp:taxon-name-part taxon-name-part-type="species" reg="nortoni">nortoni</tp:taxon-name-part></tp:taxon-name></italic> is one of three of these that occur in California (including <italic><tp:taxon-name><tp:taxon-name-part taxon-name-part-type="genus" reg="Torrenticola">T.</tp:taxon-name-part> <tp:taxon-name-part taxon-name-part-type="species" reg="walteri">walteri</tp:taxon-name-part></tp:taxon-name></italic> and <italic><tp:taxon-name><tp:taxon-name-part taxon-name-part-type="genus" reg="Torrenticola">T.</tp:taxon-name-part> <tp:taxon-name-part taxon-name-part-type="species" reg="welbourni">welbourni</tp:taxon-name-part></tp:taxon-name></italic>).</p><p>This species hypothesis is supported by low <abbrev xmlns:xlink="http://www.w3.org/1999/xlink" xlink:title="cytochrome c oxidase subunit 1" id="ABBRID0E6JNO" xlink:type="simple">COI</abbrev> divergence within the species (0–2%) and high divergence between species (3–15%), and by the morphological characters outlined in the diagnosis.</p></tp:treatment-sec></tp:taxon-treatment>
