# Supplementary material for: Revision of torrent mites (Parasitengona, Torrenticolidae, Torrenticola) of the United States and Canada: 90 descriptions, molecular phylogenetics, and a key to species
Source: Zookeys. 2017 Sep 21;(701):1–496. doi: 10.3897/zookeys.701.13261 (PMC5674090; doi:10.3897/zookeys.701.13261)
Supplement: XML Treatment for Torrenticola oliveri [file zookeys.701.13261-treatment54.xml]

<!DOCTYPE tp:taxon-treatment
  PUBLIC "-//TaxonX//DTD Taxonomic Treatment Publishing DTD v0 20100105//EN" "tax-treatment-NSO.dtd">
<tp:taxon-treatment xmlns:tp="http://www.plazi.org/taxpub"><tp:treatment-meta><kwd-group><label>Taxon classification</label><kwd><named-content xmlns:xlink="http://www.w3.org/1999/xlink" content-type="kingdom">Animalia</named-content></kwd><kwd><named-content xmlns:xlink="http://www.w3.org/1999/xlink" content-type="order">Trombidiformes</named-content></kwd><kwd><named-content xmlns:xlink="http://www.w3.org/1999/xlink" content-type="family">Torrenticolidae</named-content></kwd></kwd-group><mixed-citation publication-type="journal"><person-group><name><surname>Fisher</surname><given-names>J. Ray</given-names></name><name><surname>Fisher</surname><given-names>Danielle M.</given-names></name><name><surname>Skvarla</surname><given-names>Michael J.</given-names></name><name><surname>Nelson</surname><given-names>Whitney A.</given-names></name><name><surname>Dowling</surname><given-names>Ashley P.G.</given-names></name></person-group><article-title>Revision of torrent mites (<tp:taxon-name><tp:taxon-name-part taxon-name-part-type="clade">Parasitengona</tp:taxon-name-part></tp:taxon-name>, <tp:taxon-name><tp:taxon-name-part taxon-name-part-type="family">Torrenticolidae</tp:taxon-name-part></tp:taxon-name>, <italic><tp:taxon-name><tp:taxon-name-part taxon-name-part-type="genus" reg="Torrenticola">Torrenticola</tp:taxon-name-part></tp:taxon-name></italic>) of the United States and Canada: 90 descriptions, molecular phylogenetics, and a key to species</article-title><source>Zookeys</source><day>21</day><month>9</month><year>2017</year><volume>2017</volume><issue>701</issue><fpage>1</fpage><lpage>496</lpage><pub-id pub-id-type="doi">10.3897/zookeys.701.13261</pub-id></mixed-citation></tp:treatment-meta><tp:nomenclature><tp:taxon-name>
                    <tp:taxon-name-part taxon-name-part-type="genus" reg="Torrenticola">Torrenticola</tp:taxon-name-part>
                    <tp:taxon-name-part taxon-name-part-type="species" reg="oliveri">oliveri</tp:taxon-name-part>
                    <object-id xmlns:xlink="http://www.w3.org/1999/xlink" content-type="zoobank" xlink:type="simple">http://zoobank.org/B5AF53E5-22E6-4E2B-82CE-36FA1291E914</object-id>
                    
                  </tp:taxon-name><tp:taxon-authority>Fisher &amp; Dowling</tp:taxon-authority><tp:taxon-status xmlns:xlink="http://www.w3.org/1999/xlink" xlink:type="simple">sp. n.</tp:taxon-status></tp:nomenclature><tp:treatment-sec sec-type="material" id="SECID0EJ1NO"><title>Material examined.</title><p>HOLOTYPE (♀): from USA, Oregon, Curry County, Siskiyou National Forest; beside Road #33 between Powers and Agness, (<named-content xmlns:xlink="http://www.w3.org/1999/xlink" content-type="dwc:verbatimCoordinates" xlink:type="simple"><named-content content-type="geo-json" specific-use="{&#34;type&#34;:&#34;Point&#34;,&#34;coordinates&#34;:[-124.067778,42.660833]}" id="NCID0ES1NO" xlink:type="simple">42°39'39"N, 124°4'4"W</named-content></named-content>), 2 July 1983, by IM Smith, IMS830019.</p><p>PARATYPES (4 ♀; 4 ♂): <bold>California, United States</bold>: 1 ♀ and 1 ♂ from Mendocino County, beside Rt. 1, 3.6 km southwest of Rt. 101, (<named-content xmlns:xlink="http://www.w3.org/1999/xlink" content-type="dwc:verbatimCoordinates" xlink:type="simple"><named-content content-type="geo-json" specific-use="{&#34;type&#34;:&#34;Point&#34;,&#34;coordinates&#34;:[-123.745556,39.864167]}" id="NCID0E51NO" xlink:type="simple">39°51'51"N, 123°44'44"W</named-content></named-content>), 5 August 1987, by IM Smith, IMS870130 • 1 ♀ and 1 ♂ from Trinity County, beside Rt. 36, 5.2 km west of Forest Glen Station, (<named-content xmlns:xlink="http://www.w3.org/1999/xlink" content-type="dwc:verbatimCoordinates" xlink:type="simple"><named-content content-type="geo-json" specific-use="{&#34;type&#34;:&#34;Point&#34;,&#34;coordinates&#34;:[-123.355833,40.389722]}" id="NCID0EG2NO" xlink:type="simple">40°23'23"N, 123°21'21"W</named-content></named-content>), 6 August 1987, by IM Smith &amp; JD Smith, IMS870132 • <bold>Oregon, United States</bold>: 1 ♂ (ALLOTYPE) from Curry County, Siskiyou National Forest; beside Road #33 between Powers and Agness, (<named-content xmlns:xlink="http://www.w3.org/1999/xlink" content-type="dwc:verbatimCoordinates" xlink:type="simple"><named-content content-type="geo-json" specific-use="{&#34;type&#34;:&#34;Point&#34;,&#34;coordinates&#34;:[-124.067778,42.660833]}" id="NCID0EQ2NO" xlink:type="simple">42°39'39"N, 124°4'4"W</named-content></named-content>), 2 July 1983, by IM Smith, IMS830019 • 1 ♀ from Curry County, Port Orford; Humbug Mountain State Park Picnic Area off Rt. 101, (<named-content xmlns:xlink="http://www.w3.org/1999/xlink" content-type="dwc:verbatimCoordinates" xlink:type="simple"><named-content content-type="geo-json" specific-use="{&#34;type&#34;:&#34;Point&#34;,&#34;coordinates&#34;:[-124.440556,42.694722]}" id="NCID0EY2NO" xlink:type="simple">42°41'41"N, 124°26'26"W</named-content></named-content>), 1 July 1983, by IM Smith, IMS830013 • 1 ♂ from Curry County, Port Orford; Humbug Mountain State Park Picnic Area off Rt. 101, (<named-content xmlns:xlink="http://www.w3.org/1999/xlink" content-type="dwc:verbatimCoordinates" xlink:type="simple"><named-content content-type="geo-json" specific-use="{&#34;type&#34;:&#34;Point&#34;,&#34;coordinates&#34;:[-124.423611,42.694722]}" id="NCID0EA3NO" xlink:type="simple">42°41'41"N, 124°25'25"W</named-content></named-content>), 1 July 1983, by IM Smith, IMS830012 • <bold>Washington, United States</bold>: 1 ♀ from Pierce County, Mt. Rainier National Park; Sunshine Point Campground, (<named-content xmlns:xlink="http://www.w3.org/1999/xlink" content-type="dwc:verbatimCoordinates" xlink:type="simple"><named-content content-type="geo-json" specific-use="{&#34;type&#34;:&#34;Point&#34;,&#34;coordinates&#34;:[-121.915000,46.745556]}" id="NCID0EK3NO" xlink:type="simple">46°44'44"N, 121°54'54"W</named-content></named-content>), 30 June 1976, by IM Smith, IMS760177.</p></tp:treatment-sec><tp:treatment-sec sec-type="Type deposition" id="SECID0EP3NO"><title>Type deposition.</title><p>Holotype (♀), allotype (♂), and some paratypes (2 ♀; 2 ♂) deposited in the <named-content xmlns:xlink="http://www.w3.org/1999/xlink" content-type="dwc:institutional_code" xlink:type="simple">CNC</named-content>; other paratypes (2 ♀; 1 ♂) deposited in the <named-content xmlns:xlink="http://www.w3.org/1999/xlink" content-type="dwc:institutional_code" xlink:type="simple">ACUA</named-content>.</p></tp:treatment-sec><tp:treatment-sec sec-type="diagnosis" id="SECID0E63NO"><title>Diagnosis.</title><p>
                    <italic><tp:taxon-name><tp:taxon-name-part taxon-name-part-type="genus" reg="Torrenticola">Torrenticola</tp:taxon-name-part> <tp:taxon-name-part taxon-name-part-type="species" reg="oliveri">oliveri</tp:taxon-name-part></tp:taxon-name></italic> are similar to members of the Miniforma group (<italic><tp:taxon-name><tp:taxon-name-part taxon-name-part-type="genus" reg="Torrenticola">T.</tp:taxon-name-part> <tp:taxon-name-part taxon-name-part-type="species" reg="copipalpa">copipalpa</tp:taxon-name-part></tp:taxon-name></italic>, <italic><tp:taxon-name><tp:taxon-name-part taxon-name-part-type="genus" reg="Torrenticola">T.</tp:taxon-name-part> <tp:taxon-name-part taxon-name-part-type="species" reg="manni">manni</tp:taxon-name-part></tp:taxon-name></italic>, <italic><tp:taxon-name><tp:taxon-name-part taxon-name-part-type="genus" reg="Torrenticola">T.</tp:taxon-name-part> <tp:taxon-name-part taxon-name-part-type="species" reg="miniforma">miniforma</tp:taxon-name-part></tp:taxon-name></italic>, <italic><tp:taxon-name><tp:taxon-name-part taxon-name-part-type="genus" reg="Torrenticola">T.</tp:taxon-name-part> <tp:taxon-name-part taxon-name-part-type="species" reg="pacificensis">pacificensis</tp:taxon-name-part></tp:taxon-name></italic>, <italic><tp:taxon-name><tp:taxon-name-part taxon-name-part-type="genus" reg="Torrenticola">T.</tp:taxon-name-part> <tp:taxon-name-part taxon-name-part-type="species" reg="rockyensis">rockyensis</tp:taxon-name-part></tp:taxon-name></italic>, and <italic><tp:taxon-name><tp:taxon-name-part taxon-name-part-type="genus" reg="Torrenticola">T.</tp:taxon-name-part> <tp:taxon-name-part taxon-name-part-type="species" reg="pinocchio">pinocchio</tp:taxon-name-part></tp:taxon-name></italic>) in having similar pedipalpal extensions (unique to members of this group). <italic><tp:taxon-name><tp:taxon-name-part taxon-name-part-type="genus" reg="Torrenticola">T.</tp:taxon-name-part> <tp:taxon-name-part taxon-name-part-type="species" reg="oliveri">oliveri</tp:taxon-name-part></tp:taxon-name></italic> can be differentiated from all other members of Miniforma Complex by having a longer anterior venter (250–310 in <italic><tp:taxon-name><tp:taxon-name-part taxon-name-part-type="genus" reg="Torrenticola">T.</tp:taxon-name-part> <tp:taxon-name-part taxon-name-part-type="species" reg="oliveri">oliveri</tp:taxon-name-part></tp:taxon-name></italic>, 173–235 in others) and more elongate pedipalpal tibiae (length/width = 3.68–4.13 in <italic><tp:taxon-name><tp:taxon-name-part taxon-name-part-type="genus" reg="Torrenticola">T.</tp:taxon-name-part> <tp:taxon-name-part taxon-name-part-type="species" reg="oliveri">oliveri</tp:taxon-name-part></tp:taxon-name></italic>, 2.47–3.50 in others).</p></tp:treatment-sec><tp:treatment-sec sec-type="description" id="SECID0ETAOO"><title>Description.</title><p>
                    <bold>Female (Figure <xref ref-type="fig" rid="F173">173</xref>)</bold> (n = 5) (holotype measurements in parentheses when available) with characters of the genus with following specifications.</p><p>
                    <bold>Dorsum</bold> — (615–710 (645) long; 480–545 (490) wide) ovoid with faint pink coloration without a distinct pattern. Anterio-medial platelets (125–157.5 (130) long; 65–75 (65) wide). Anterio-lateral platelets (210–245 (210) long; 75–87.5 (75) wide) free from dorsal plate. Dgl-4 much closer to the edge of the dorsum than to the muscle scars (distance between Dgl-4 370–430 (395)). Dorsal plate proportions: dorsum length/width 1.27–1.34 (1.32); dorsal width/distance between Dgl-4 1.24–1.30 (1.24); anterio-medial platelet length/width 1.92–2.10 (2.00); anterio-lateral platelet length/width 2.63–2.97 (2.80); anterio-lateral/anterio-medial length 1.56–1.68 (1.62).</p><p>
                    <bold>Gnathosoma — Subcapitulum</bold> (370–397.5 (397.5) long (ventral); 285–297.5 (297.5) long (dorsal); 112.5–122.5 (117.5) tall) colorless. Rostrum (150–160 (160) long; 47.5–50 (50) wide). Chelicerae (380–415 (415) long) with curved fangs (55–65 (60) long). Subcapitular proportions: ventral length/height 3.08–3.38 (3.38); rostrum length/width 3.00–3.20 (3.20). <bold>Pedipalps</bold> with tuberculate ventral extensions on femora and dentate, tuberculate ventral extensions on genua. Palpomeres: trochanter (33.75–37.5 (37.5) long); femur (110–118.75 (118.75) long); genu (75–83.75 (83.75) long); tibia (80–87.5 (85) long; 20–23.75 (22.5) wide); tarsus (12.5–15 (15) long). Palpomere proportions: femur/genu 1.38–1.53 (1.42); tibia/femur 0.72–0.75 (0.72); tibia length/width 3.68–4.00 (3.78).</p><p>
                    <bold>Venter</bold> — (770–835 (805) long; 550–650 (580) wide) with faint pink coloration. Gnathosomal bay (155–167.5 (167.5) long; 70–90 (72.5) wide). Cxgl-4 subapical. <bold>Medial suture</bold> (80–95 (80) long). <bold>Genital plates</bold> (190–205 (205) long; 170–180 (180) wide). Additional measurements: Cx-1 (320–340 (320) long (total); 140–185 (155) long (medial)); Cx-3 (340–400 (360) wide); anterior venter (250–290 (250) long). Ventral proportions: gnathosomal bay length/width 1.75–2.31 (2.31); anterior venter/genital field length 1.22–1.45 (1.22); anterior venter length/genital field width 1.39–1.63 (1.39); anterior venter/medial suture 2.86–3.38 (3.13).</p><p>
                    <bold>Male (Figure <xref ref-type="fig" rid="F174">174</xref>)</bold> (n = 5) (allotypic measurements in parentheses when available) with characters of the genus with following specifications.</p><p>
                    <bold>Dorsum</bold> — (575–640 (590) long; 445–470 (470) wide ovoid with faint pink coloration without a distinct pattern. Anterio-medial platelets (125–140 (125) long; 60–75 (60) wide). Anterio-lateral platelets (205–220 (220) long; 65–90 (80) wide) free from dorsal plate. Dgl-4 much closer to the edge of the dorsum than to the muscle scars (distance between Dgl-4 355–375 (375)). Dorsal plate proportions: dorsum length/width 1.26–1.39 (1.26); dorsal width/distance between Dgl-4 1.25–1.28 (1.25); anterio-medial platelet length/width 1.87–2.17 (2.08); anterio-lateral platelet length/width 2.39–3.15 (2.75); anterio-lateral/anterio-medial length 1.54–1.76 (1.76).</p><p>
                    <bold>Gnathosoma — Subcapitulum</bold> (325–367.5 (355) long (ventral); 260–285 (262.5) long (dorsal); 105–110 (110) tall) colorless. Rostrum (135–145 (135) long; 45–47.5 (45) wide). Chelicerae (350–410 (365) long) with curved fangs (55–55 (55) long). Subcapitular proportions: ventral length/height 3.10–3.34 (3.23); rostrum length/width 3.00–3.11 (3.00). <bold>Pedipalps</bold> with tuberculate ventral extensions on femora and dentate, tuberculate ventral extensions on genua. Palpomeres: trochanter (32.5–35 (35) long); femur (105–107.5 (107.5) long); genu (75–80 (80) long); tibia (82.5–90 (87.5) long; 20–22.5 (21.25) wide); tarsus (12.5–15 (15) long). Palpomere proportions: femur/genu 1.34–1.40 (1.34); tibia/femur 0.79–0.86 (0.81); tibia length/width 4.00–4.13 (4.12).</p><p>
                    <bold>Venter</bold> — (725–795 (725) long; 515–540 (540) wide) with faint pink coloration. Gnathosomal bay (142.5–150 (150) long; 60–70 (70) wide). Cxgl-4 subapical. <bold>Medial suture</bold> (105–130 (105) long). <bold>Genital plates</bold> (155–165 (160) long; 120–130 (130) wide). Additional measurements: Cx-1 (290–310 (295) long (total); 145–165 (150) long (medial)); Cx-3 (330–350 (350) wide); anterior venter (270–310 (270) long). Ventral proportions: gnathosomal bay length/width 2.14–2.40 (2.14); anterior venter/genital field length 1.69–1.88 (1.69); anterior venter length/genital field width 2.08–2.58 (2.08); anterior venter/medial suture 2.27–2.57 (2.57).</p><p>
                    <bold>Immatures</bold> unknown.</p></tp:treatment-sec><tp:treatment-sec sec-type="etymology" id="SECID0ERCOO"><title>Etymology.</title><p>Specific epithet (<italic><tp:taxon-name><tp:taxon-name-part taxon-name-part-type="species" reg="oliveri">oliveri</tp:taxon-name-part></tp:taxon-name></italic>) named in honor of comedian John Oliver and his team, whose commentary on <italic>Last Week Tonight</italic> breaches the realm of comedy and enters journalism. News and politics, like science, require both challenging misinformation and effectively communicating those challenges—tasks Oliver has humbly mastered.</p></tp:treatment-sec><tp:treatment-sec sec-type="distribution" id="SECID0EDDOO"><title>Distribution.</title><p>Pacific Northwest (Figure <xref ref-type="fig" rid="F172">172</xref>).</p><fig id="F172" position="float" orientation="portrait"><label>Figure 172.</label><caption><p>
          <italic><tp:taxon-name><tp:taxon-name-part taxon-name-part-type="genus" reg="Torrenticola">Torrenticola</tp:taxon-name-part> <tp:taxon-name-part taxon-name-part-type="species" reg="oliveri">oliveri</tp:taxon-name-part></tp:taxon-name></italic> sp. n. distribution.</p></caption><graphic xmlns:xlink="http://www.w3.org/1999/xlink" xlink:href="zookeys-701-001-g172.jpg" position="float" orientation="portrait" xlink:type="simple" id="oo_157191.jpg"/></fig><fig id="F173" position="float" orientation="portrait"><label>Figure 173.</label><caption><p>
          <italic><tp:taxon-name><tp:taxon-name-part taxon-name-part-type="genus" reg="Torrenticola">Torrenticola</tp:taxon-name-part> <tp:taxon-name-part taxon-name-part-type="species" reg="oliveri">oliveri</tp:taxon-name-part></tp:taxon-name></italic> sp. n. female: <bold>A</bold> dorsal plates <bold>B</bold> venter (legs removed) <bold>C</bold> subcapitulum <bold>D</bold> pedipalp (setae not accurately depicted). Scale = 100 µm.</p></caption><graphic xmlns:xlink="http://www.w3.org/1999/xlink" xlink:href="zookeys-701-001-g173.jpg" position="float" orientation="portrait" xlink:type="simple" id="oo_157192.jpg"/></fig><fig id="F174" position="float" orientation="portrait"><label>Figure 174.</label><caption><p>
          <italic><tp:taxon-name><tp:taxon-name-part taxon-name-part-type="genus" reg="Torrenticola">Torrenticola</tp:taxon-name-part> <tp:taxon-name-part taxon-name-part-type="species" reg="oliveri">oliveri</tp:taxon-name-part></tp:taxon-name></italic> sp. n. male: <bold>A</bold> dorsal plates <bold>B</bold> venter (legs removed) <bold>C</bold> subcapitulum <bold>D</bold> pedipalp (setae not accurately depicted). Scale = 100 µm.</p></caption><graphic xmlns:xlink="http://www.w3.org/1999/xlink" xlink:href="zookeys-701-001-g174.jpg" position="float" orientation="portrait" xlink:type="simple" id="oo_157193.jpg"/></fig></tp:treatment-sec><tp:treatment-sec sec-type="remarks" id="SECID0EFGOO"><title>Remarks.</title><p>Unfortunately, we were unable to acquire fresh material of <italic><tp:taxon-name><tp:taxon-name-part taxon-name-part-type="genus" reg="Torrenticola">Torrenticola</tp:taxon-name-part> <tp:taxon-name-part taxon-name-part-type="species" reg="oliveri">oliveri</tp:taxon-name-part></tp:taxon-name></italic> and therefore this species is not included in our phylogenetic analyses. However, we were able to examine morphology with material preserved in <abbrev xmlns:xlink="http://www.w3.org/1999/xlink" xlink:title="50% glycerol, 10% glacial acetic acid, 40% water" id="ABBRID0EWGOO" xlink:type="simple">GAW</abbrev>. The overall appearance, small size, distribution, and distinctive flange on pedipalpal genua place this species in the Miniforma Identification Group within the Miniforma Complex.</p></tp:treatment-sec></tp:taxon-treatment>
