# Supplementary material for: Revision of torrent mites (Parasitengona, Torrenticolidae, Torrenticola) of the United States and Canada: 90 descriptions, molecular phylogenetics, and a key to species
Source: Zookeys. 2017 Sep 21;(701):1–496. doi: 10.3897/zookeys.701.13261 (PMC5674090; doi:10.3897/zookeys.701.13261)
Supplement: XML Treatment for Torrenticola olliei [file zookeys.701.13261-treatment55.xml]

<!DOCTYPE tp:taxon-treatment
  PUBLIC "-//TaxonX//DTD Taxonomic Treatment Publishing DTD v0 20100105//EN" "tax-treatment-NSO.dtd">
<tp:taxon-treatment xmlns:tp="http://www.plazi.org/taxpub"><tp:treatment-meta><kwd-group><label>Taxon classification</label><kwd><named-content xmlns:xlink="http://www.w3.org/1999/xlink" content-type="kingdom">Animalia</named-content></kwd><kwd><named-content xmlns:xlink="http://www.w3.org/1999/xlink" content-type="order">Trombidiformes</named-content></kwd><kwd><named-content xmlns:xlink="http://www.w3.org/1999/xlink" content-type="family">Torrenticolidae</named-content></kwd></kwd-group><mixed-citation publication-type="journal"><person-group><name><surname>Fisher</surname><given-names>J. Ray</given-names></name><name><surname>Fisher</surname><given-names>Danielle M.</given-names></name><name><surname>Skvarla</surname><given-names>Michael J.</given-names></name><name><surname>Nelson</surname><given-names>Whitney A.</given-names></name><name><surname>Dowling</surname><given-names>Ashley P.G.</given-names></name></person-group><article-title>Revision of torrent mites (<tp:taxon-name><tp:taxon-name-part taxon-name-part-type="clade">Parasitengona</tp:taxon-name-part></tp:taxon-name>, <tp:taxon-name><tp:taxon-name-part taxon-name-part-type="family">Torrenticolidae</tp:taxon-name-part></tp:taxon-name>, <italic><tp:taxon-name><tp:taxon-name-part taxon-name-part-type="genus" reg="Torrenticola">Torrenticola</tp:taxon-name-part></tp:taxon-name></italic>) of the United States and Canada: 90 descriptions, molecular phylogenetics, and a key to species</article-title><source>Zookeys</source><day>21</day><month>9</month><year>2017</year><volume>2017</volume><issue>701</issue><fpage>1</fpage><lpage>496</lpage><pub-id pub-id-type="doi">10.3897/zookeys.701.13261</pub-id></mixed-citation></tp:treatment-meta><tp:nomenclature><tp:taxon-name>
                    <tp:taxon-name-part taxon-name-part-type="genus" reg="Torrenticola">Torrenticola</tp:taxon-name-part>
                    <tp:taxon-name-part taxon-name-part-type="species" reg="olliei">olliei</tp:taxon-name-part>
                    <object-id xmlns:xlink="http://www.w3.org/1999/xlink" content-type="zoobank" xlink:type="simple">http://zoobank.org/EF825E5C-935A-4BDD-AEDA-A599A4839D7A</object-id>
                  </tp:taxon-name><tp:taxon-authority>Fisher &amp; Dowling</tp:taxon-authority><tp:taxon-status xmlns:xlink="http://www.w3.org/1999/xlink" xlink:type="simple">sp. n.</tp:taxon-status></tp:nomenclature><tp:treatment-sec sec-type="material" id="SECID0ECIOO"><title>Material examined.</title><p>HOLOTYPE (♀): from USA, Oregon, Douglas County, Umpqua National Forest, Umpqua River (<named-content xmlns:xlink="http://www.w3.org/1999/xlink" content-type="dwc:verbatimCoordinates" xlink:type="simple"><named-content content-type="geo-json" specific-use="{&#34;type&#34;:&#34;Point&#34;,&#34;coordinates&#34;:[-122.620000,43.291111]}" id="NCID0ELIOO" xlink:type="simple">43°17'28"N, 122°37'12"W</named-content></named-content>), 12 Aug 2013, by JC O’Neill, &amp; WA Nelson, JNOW 13-0812-006.</p><p>PARATYPES (9 ♀; 12 ♂): <bold>British Columbia, Canada</bold>: 1 ♀ and 1 ♂ from Vancouver Island, Malahat, Goldstream Provincial Park, Goldstream River, 26 Jun 1979, by IM Smith, IMS790028A • <bold>California, USA</bold>: 1 ♀ and 1 ♂ from Humboldt County, Honeydew, Mattole River, beside road to Bull Creek on east side of bridge, 8 Aug 1987, by IM Smith, IMS870135A • 1 ♀ and 1 ♂ from Trinity County, Trinity River, beside Route 299, 8.7 kilometers northwest of Del Loma, 9 Aug 1987, by IM Smith, IMS870137A • 1 ♀ from Trinity County, Weaver Creek, beside Route 299, 4.3 kilometers north of Route 3 West, 9 Aug 1987, by IM Smith, IMS870138A &amp; IMS870138B • <bold>Oregon, USA</bold>: 1 ♂ from Coos County, Siskiyou National Forest, Road 33 between Powers &amp; Agness, Daphne Grove campground, Coquille River, 2 Jul 1983, by IM Smith, IMS830016 • 3 ♀ and 6 ♂ from Curry County, Port Orford, Butler Bar campground, Elk River, 25-26 Jun 1976, by IM Smith, IMS760163 • 1 ♀ from Curry County, Port Orford, small spring run beside road from Humbug Mountain State Park to McGribble campground, 25 Jun 1976, by IM Smith, IMS760161 • 1 ♂ (ALLOTYPE) from Douglas County, Umpqua National Forest, Umpqua River (<named-content xmlns:xlink="http://www.w3.org/1999/xlink" content-type="dwc:verbatimCoordinates" xlink:type="simple"><named-content content-type="geo-json" specific-use="{&#34;type&#34;:&#34;Point&#34;,&#34;coordinates&#34;:[-122.620000,43.291111]}" id="NCID0E2IOO" xlink:type="simple">43°17'28"N, 122°37'12"W</named-content></named-content>), 12 Aug 2013, by JC O’Neill, &amp; WA Nelson, JNOW 13-0812-006 • 1 ♀ and 1 ♂ from Douglas County, Umpqua National Forest, Umpqua River (<named-content xmlns:xlink="http://www.w3.org/1999/xlink" content-type="dwc:verbatimCoordinates" xlink:type="simple"><named-content content-type="geo-json" specific-use="{&#34;type&#34;:&#34;Point&#34;,&#34;coordinates&#34;:[-122.620000,43.291111]}" id="NCID0EDJOO" xlink:type="simple">43°17'28"N, 122°37'12"W</named-content></named-content>), 12 Aug 2013, by JC O’Neill, &amp; WA Nelson, JNOW 13-0812-006.</p></tp:treatment-sec><tp:treatment-sec sec-type="Type deposition" id="SECID0EIJOO"><title>Type deposition.</title><p>Holotype (♀), allotype (♂), and most paratypes (5 ♀; 6 ♂) deposited in the <named-content xmlns:xlink="http://www.w3.org/1999/xlink" content-type="dwc:institutional_code" xlink:type="simple">CNC</named-content>; other paratypes (4 ♀; 5 ♂) deposited in the <named-content xmlns:xlink="http://www.w3.org/1999/xlink" content-type="dwc:institutional_code" xlink:type="simple">ACUA</named-content>.</p></tp:treatment-sec><tp:treatment-sec sec-type="diagnosis" id="SECID0EYJOO"><title>Diagnosis.</title><p>
                    <italic><tp:taxon-name><tp:taxon-name-part taxon-name-part-type="genus" reg="Torrenticola">Torrenticola</tp:taxon-name-part> <tp:taxon-name-part taxon-name-part-type="species" reg="olliei">olliei</tp:taxon-name-part></tp:taxon-name></italic> are similar to other members of the Tricolor Complex (<italic><tp:taxon-name><tp:taxon-name-part taxon-name-part-type="genus" reg="Torrenticola">T.</tp:taxon-name-part> <tp:taxon-name-part taxon-name-part-type="species" reg="bittikoferae">bittikoferae</tp:taxon-name-part></tp:taxon-name></italic>, <italic><tp:taxon-name><tp:taxon-name-part taxon-name-part-type="genus" reg="Torrenticola">T.</tp:taxon-name-part> <tp:taxon-name-part taxon-name-part-type="species" reg="hoosieri">hoosieri</tp:taxon-name-part></tp:taxon-name></italic>, <italic><tp:taxon-name><tp:taxon-name-part taxon-name-part-type="genus" reg="Torrenticola">T.</tp:taxon-name-part> <tp:taxon-name-part taxon-name-part-type="species" reg="larvata">larvata</tp:taxon-name-part></tp:taxon-name></italic>, <italic><tp:taxon-name><tp:taxon-name-part taxon-name-part-type="genus" reg="Torrenticola">T.</tp:taxon-name-part> <tp:taxon-name-part taxon-name-part-type="species" reg="pearsoni">pearsoni</tp:taxon-name-part></tp:taxon-name></italic>, <italic><tp:taxon-name><tp:taxon-name-part taxon-name-part-type="genus" reg="Torrenticola">T.</tp:taxon-name-part> <tp:taxon-name-part taxon-name-part-type="species" reg="sierrensis">sierrensis</tp:taxon-name-part></tp:taxon-name></italic>, <italic><tp:taxon-name><tp:taxon-name-part taxon-name-part-type="genus" reg="Torrenticola">T.</tp:taxon-name-part> <tp:taxon-name-part taxon-name-part-type="species" reg="tricolor">tricolor</tp:taxon-name-part></tp:taxon-name></italic>, <italic><tp:taxon-name><tp:taxon-name-part taxon-name-part-type="genus" reg="Torrenticola">T.</tp:taxon-name-part> <tp:taxon-name-part taxon-name-part-type="species" reg="trimaculata">trimaculata</tp:taxon-name-part></tp:taxon-name></italic>, <italic><tp:taxon-name><tp:taxon-name-part taxon-name-part-type="genus" reg="Torrenticola">T.</tp:taxon-name-part> <tp:taxon-name-part taxon-name-part-type="species" reg="unimaculata">unimaculata</tp:taxon-name-part></tp:taxon-name></italic>, <italic><tp:taxon-name><tp:taxon-name-part taxon-name-part-type="genus" reg="Torrenticola">T.</tp:taxon-name-part> <tp:taxon-name-part taxon-name-part-type="species" reg="cardia">cardia</tp:taxon-name-part></tp:taxon-name></italic>, <italic><tp:taxon-name><tp:taxon-name-part taxon-name-part-type="genus" reg="Torrenticola">T.</tp:taxon-name-part> <tp:taxon-name-part taxon-name-part-type="species" reg="kringi">kringi</tp:taxon-name-part></tp:taxon-name></italic>, <italic><tp:taxon-name><tp:taxon-name-part taxon-name-part-type="genus" reg="Torrenticola">T.</tp:taxon-name-part> <tp:taxon-name-part taxon-name-part-type="species" reg="dimorpha">dimorpha</tp:taxon-name-part></tp:taxon-name></italic>, and <italic><tp:taxon-name><tp:taxon-name-part taxon-name-part-type="genus" reg="Torrenticola">T.</tp:taxon-name-part> <tp:taxon-name-part taxon-name-part-type="species" reg="mohawk">mohawk</tp:taxon-name-part></tp:taxon-name></italic>) in having a short, conical rostrum. <italic><tp:taxon-name><tp:taxon-name-part taxon-name-part-type="genus" reg="Torrenticola">T.</tp:taxon-name-part> <tp:taxon-name-part taxon-name-part-type="species" reg="olliei">olliei</tp:taxon-name-part></tp:taxon-name></italic> can be differentiated from most <italic><tp:taxon-name><tp:taxon-name-part taxon-name-part-type="genus" reg="Torrenticola">Torrenticola</tp:taxon-name-part></tp:taxon-name></italic>, including most other members of the Tricolor Complex, by having a very short rostrum (length/width = 1.56–1.81 in <italic><tp:taxon-name><tp:taxon-name-part taxon-name-part-type="genus" reg="Torrenticola">T.</tp:taxon-name-part> <tp:taxon-name-part taxon-name-part-type="species" reg="olliei">olliei</tp:taxon-name-part></tp:taxon-name></italic>, 1.80–3.13 in others), except <italic><tp:taxon-name><tp:taxon-name-part taxon-name-part-type="genus" reg="Torrenticola">T.</tp:taxon-name-part> <tp:taxon-name-part taxon-name-part-type="species" reg="bittikoferae">bittikoferae</tp:taxon-name-part></tp:taxon-name></italic> (1.81–1.9) and <italic><tp:taxon-name><tp:taxon-name-part taxon-name-part-type="genus" reg="Torrenticola">T.</tp:taxon-name-part> <tp:taxon-name-part taxon-name-part-type="species" reg="dimorpha">dimorpha</tp:taxon-name-part></tp:taxon-name></italic> (1.3–1.6). Additionally, males have a shorter anterior venter than all other Tricolor Complex (♂ = 205–225 in <italic><tp:taxon-name><tp:taxon-name-part taxon-name-part-type="genus" reg="Torrenticola">T.</tp:taxon-name-part> <tp:taxon-name-part taxon-name-part-type="species" reg="olliei">olliei</tp:taxon-name-part></tp:taxon-name></italic>, 230–335 in others), except <italic><tp:taxon-name><tp:taxon-name-part taxon-name-part-type="genus" reg="Torrenticola">T.</tp:taxon-name-part> <tp:taxon-name-part taxon-name-part-type="species" reg="kringi">kringi</tp:taxon-name-part></tp:taxon-name></italic> (220–255), and both males and females have a wider genital field than most other Tricolor Complex (♀ = 190–202.5 in <italic><tp:taxon-name><tp:taxon-name-part taxon-name-part-type="genus" reg="Torrenticola">T.</tp:taxon-name-part> <tp:taxon-name-part taxon-name-part-type="species" reg="olliei">olliei</tp:taxon-name-part></tp:taxon-name></italic>, 145–180 in others; ♂ = 130–137.5 in <italic><tp:taxon-name><tp:taxon-name-part taxon-name-part-type="genus" reg="Torrenticola">T.</tp:taxon-name-part> <tp:taxon-name-part taxon-name-part-type="species" reg="olliei">olliei</tp:taxon-name-part></tp:taxon-name></italic>, 92.5–120 in others) except for <italic><tp:taxon-name><tp:taxon-name-part taxon-name-part-type="genus" reg="Torrenticola">T.</tp:taxon-name-part> <tp:taxon-name-part taxon-name-part-type="species" reg="sierrensis">sierrensis</tp:taxon-name-part></tp:taxon-name></italic> (♀ = 180–212.5; ♂ = 135–175) and female <italic><tp:taxon-name><tp:taxon-name-part taxon-name-part-type="genus" reg="Torrenticola">T.</tp:taxon-name-part> <tp:taxon-name-part taxon-name-part-type="species" reg="leviathan">leviathan</tp:taxon-name-part></tp:taxon-name></italic> (180–195). Finally, <italic><tp:taxon-name><tp:taxon-name-part taxon-name-part-type="genus" reg="Torrenticola">T.</tp:taxon-name-part> <tp:taxon-name-part taxon-name-part-type="species" reg="olliei">olliei</tp:taxon-name-part></tp:taxon-name></italic> can be differentiated from most Tricolor Complex, except for <italic><tp:taxon-name><tp:taxon-name-part taxon-name-part-type="genus" reg="Torrenticola">T.</tp:taxon-name-part> <tp:taxon-name-part taxon-name-part-type="species" reg="sierrensis">sierrensis</tp:taxon-name-part></tp:taxon-name></italic>, by being distributed in the west (all others are eastern).</p></tp:treatment-sec><tp:treatment-sec sec-type="description" id="SECID0EYSOO"><title>Description.</title><p>
                    <bold>Female (Figure <xref ref-type="fig" rid="F176">176</xref>)</bold> (n=5) (holotype measurements in parentheses when available) with characters of the genus with following specifications.</p><p>
                    <bold>Dorsum</bold> — (690–900 (690) long; 500–670 (500) wide) ovoid with orange coloration separated into posterior and anterior portions with faint orange medially. Anterio-medial platelets (130–172.5 (130) long; 60–80 (60) wide). Anterio-lateral platelets (190–235 (190) long; 70–92.5 (70) wide) free from dorsal plate. Dgl-4 much closer to the edge of the dorsum than to the muscle scars (distance between Dgl-4 360–470 (360)). Dorsal plate proportions: dorsum length/width 1.34–1.42 (1.38); dorsal width/distance between Dgl-4 1.31–1.43 (1.39); anterio-medial platelet length/width 1.95–2.23 (2.17); anterio-lateral platelet length/width 2.34–2.71 (2.71); anterio-lateral/anterio-medial length 1.36–1.46 (1.46).</p><p>
                    <bold>Gnathosoma — Subcapitulum</bold> (245–287.5 (245) long (ventral); 155–225 (155) long (dorsal); 137.5–152.5 (137.5) tall) colorless and tall. Rostrum (85–112.5 (85) long; 50–67.5 (50) wide) short and conical. Chelicerae (225–305 (225) long) with curved fangs (55–65 (55) long). Subcapitular proportions: ventral length/height 1.78–1.92 (1.78); rostrum length/width 1.62–1.76 (1.70). <bold>Pedipalps</bold> with tuberculate ventral extensions on femora and genua. Palpomeres: trochanter (37.5–50 long); femur (87.5–122.5 (87.55) long); genu (58.75–82.5 (60) long); tibia (75–102.5 (75) long; 25–33.75 (25) wide); tarsus (25–30 (26.25) long). Palpomere proportions: femur/genu 1.46–1.51 (1.46); tibia/femur 0.84–0.90 (0.86); tibia length/width 3.00–3.08 (3.00).</p><p>
                    <bold>Venter</bold> — (790–1050 (810) long; 550–765 (550) wide) colorless. Gnathosomal bay (120–170 (150) long; 75–97.5 (75) wide). Cxgl-4 subapical. <bold>Medial suture</bold> (12.5–50 (12.5) long). <bold>Genital plates</bold> (202.5–230 (212.5) long; 190–202.5 (190) wide). Additional measurements: Cx-1 (260–375 (280) long (total); 130–195 (130) long (medial)); Cx-3 (350–465 (350) wide); anterior venter (162.5–255 (162.5) long). Ventral proportions: gnathosomal bay length/width 1.37–2.00 (2.00); anterior venter/genital field length 0.76–1.11 (0.76); anterior venter length/genital field width 0.85–1.28 (0.86); anterior venter/medial suture 5.10–13.00 (13.00).</p><p>
                    <bold>Male (Figure <xref ref-type="fig" rid="F177">177</xref>)</bold> (n = 5) (allotypic measurements in parentheses when available) with characters of the genus with following specifications.</p><p>
                    <bold>Dorsum</bold> — (560–640 (570) long; 410–460 (410) wide) ovoid with orange coloration separated into posterior and anterior portions with faint orange medially. Anterio-medial platelets (102.5–125 (107.5) long; 50–70 (56.25) wide). Anterio-lateral platelets (170–187.5 (170) long; 62.5–80 (62.5) wide) free from dorsal plate. Dgl-4 much closer to the edge of the dorsum than to the muscle scars (distance between Dgl-4 320–375 (320)). Dorsal plate proportions: dorsum length/width 1.33–1.44 (1.39); dorsal width/distance between Dgl-4 1.19–1.33 (1.28); anterio-medial platelet length/width 1.71–2.25 (1.91); anterio-lateral platelet length/width 2.34–2.72 (2.72); anterio-lateral/anterio-medial length 1.50–1.68 (1.58).</p><p>
                    <bold>Gnathosoma — Subcapitulum</bold> (197.5–220 (212.5) long (ventral); 147.5–160 (159) long (dorsal); 115–125 (115) tall) colorless and tall. Rostrum (70–82.5 (72.5) long; 40–50 (40) wide) short and conical. Chelicerae (195–220 long) with curved fangs (47.5–52.5 long). Subcapitular proportions: ventral length/height 1.65–1.85 (1.85); rostrum length/width 1.56–1.81 (1.81). <bold>Pedipalps</bold> with tuberculate ventral extensions on femora and genua. Palpomeres: trochanter (32.5–35 (32.5) long); femur (75–77.5 (76.25) long); genu (52.5–55 (52.5) long); tibia (67.5–75 (67.5) long; 22.5–25 (22.5) wide); tarsus (20–25 (20) long). Palpomere proportions: femur/genu 1.41–1.48 (1.45); tibia/femur 0.89–0.97 (0.89); tibia length/width 2.70–3.00 (3.00).</p><p>
                    <bold>Venter</bold> — (650–710 (650) long; 444–530 (444) wide) colorless. Gnathosomal bay (122.5–137.5 (127.5) long; 62.5–75 (62.5) wide). Cxgl-4 subapical. <bold>Medial suture</bold> (70–80 (75) long). <bold>Genital plates</bold> (165–172.5 (165) long; 130–137.5 (130) wide). Additional measurements: Cx-1 (234–270 (235) long (total); 102–135 (102) long (medial)); Cx-3 (311–355 (312) wide); anterior venter (200–225 (207.5) long). Ventral proportions: gnathosomal bay length/width 1.70–2.04 (2.04); anterior venter/genital field length 1.19–1.30 (1.26); anterior venter length/genital field width 1.54–1.67 (1.60); anterior venter/medial suture 2.67–2.93 (2.77).</p><p>
                    <bold>Immatures</bold> unknown.</p></tp:treatment-sec><tp:treatment-sec sec-type="etymology" id="SECID0EWUOO"><title>Etymology.</title><p>Specific epithet (<italic><tp:taxon-name><tp:taxon-name-part taxon-name-part-type="species" reg="olliei">olliei</tp:taxon-name-part></tp:taxon-name></italic>) named in honor of Ollie—pet Boston Terrier of JRF and DMF—whose brachycephaly resembles the short rostrum of this species, the shortest of all <italic><tp:taxon-name><tp:taxon-name-part taxon-name-part-type="genus" reg="Torrenticola">Torrenticola</tp:taxon-name-part></tp:taxon-name></italic>.</p></tp:treatment-sec><tp:treatment-sec sec-type="distribution" id="SECID0ENVOO"><title>Distribution.</title><p>Pacific coastal mountains (Figure <xref ref-type="fig" rid="F175">175</xref>).</p><fig id="F175" position="float" orientation="portrait"><label>Figure 175.</label><caption><p>
          <italic><tp:taxon-name><tp:taxon-name-part taxon-name-part-type="genus" reg="Torrenticola">Torrenticola</tp:taxon-name-part> <tp:taxon-name-part taxon-name-part-type="species" reg="olliei">olliei</tp:taxon-name-part></tp:taxon-name></italic> sp. n. distribution.</p></caption><graphic xmlns:xlink="http://www.w3.org/1999/xlink" xlink:href="zookeys-701-001-g175.jpg" position="float" orientation="portrait" xlink:type="simple" id="oo_157194.jpg"/></fig><fig id="F176" position="float" orientation="portrait"><label>Figure 176.</label><caption><p>
          <italic><tp:taxon-name><tp:taxon-name-part taxon-name-part-type="genus" reg="Torrenticola">Torrenticola</tp:taxon-name-part> <tp:taxon-name-part taxon-name-part-type="species" reg="olliei">olliei</tp:taxon-name-part></tp:taxon-name></italic> sp. n. female: <bold>A</bold> dorsal plates <bold>B</bold> venter (legs removed) <bold>C</bold> subcapitulum <bold>D</bold> pedipalp (setae not accurately depicted). Scale = 100 µm.</p></caption><graphic xmlns:xlink="http://www.w3.org/1999/xlink" xlink:href="zookeys-701-001-g176.jpg" position="float" orientation="portrait" xlink:type="simple" id="oo_157195.jpg"/></fig><fig id="F177" position="float" orientation="portrait"><label>Figure 177.</label><caption><p>
          <italic><tp:taxon-name><tp:taxon-name-part taxon-name-part-type="genus" reg="Torrenticola">Torrenticola</tp:taxon-name-part> <tp:taxon-name-part taxon-name-part-type="species" reg="olliei">olliei</tp:taxon-name-part></tp:taxon-name></italic> sp. n. male: <bold>A</bold> dorsal plates <bold>B</bold> venter (legs removed) <bold>C</bold> subcapitulum <bold>D</bold> pedipalp (setae not accurately depicted). Scale = 100 µm.</p></caption><graphic xmlns:xlink="http://www.w3.org/1999/xlink" xlink:href="zookeys-701-001-g177.jpg" position="float" orientation="portrait" xlink:type="simple" id="oo_157196.jpg"/></fig></tp:treatment-sec><tp:treatment-sec sec-type="remarks" id="SECID0EPYOO"><title>Remarks.</title><p>
                    <italic><tp:taxon-name><tp:taxon-name-part taxon-name-part-type="genus" reg="Torrenticola">Torrenticola</tp:taxon-name-part> <tp:taxon-name-part taxon-name-part-type="species" reg="olliei">olliei</tp:taxon-name-part></tp:taxon-name></italic> groups with other members of the Tricolor Complex with high support in all analyses and group with <italic><tp:taxon-name><tp:taxon-name-part taxon-name-part-type="genus" reg="Torrenticola">T.</tp:taxon-name-part> <tp:taxon-name-part taxon-name-part-type="species" reg="sierrensis">sierrensis</tp:taxon-name-part></tp:taxon-name></italic> to form the western portion of this complex. Only one specimen was analyzed phylogenetically, so intraspecific variation remains unknown, but that specimen is greater than 6% different from all specimens of <italic><tp:taxon-name><tp:taxon-name-part taxon-name-part-type="genus" reg="Torrenticola">T.</tp:taxon-name-part> <tp:taxon-name-part taxon-name-part-type="species" reg="sierrensis">sierrensis</tp:taxon-name-part></tp:taxon-name></italic>. This species hypothesis is supported by high divergence between species (3–15%), and by the morphological characters outlined in the diagnosis.</p></tp:treatment-sec></tp:taxon-treatment>
