# Supplementary material for: Revision of torrent mites (Parasitengona, Torrenticolidae, Torrenticola) of the United States and Canada: 90 descriptions, molecular phylogenetics, and a key to species
Source: Zookeys. 2017 Sep 21;(701):1–496. doi: 10.3897/zookeys.701.13261 (PMC5674090; doi:10.3897/zookeys.701.13261)
Supplement: XML Treatment for Torrenticola oregonensis [file zookeys.701.13261-treatment56.xml]

<!DOCTYPE tp:taxon-treatment
  PUBLIC "-//TaxonX//DTD Taxonomic Treatment Publishing DTD v0 20100105//EN" "tax-treatment-NSO.dtd">
<tp:taxon-treatment xmlns:tp="http://www.plazi.org/taxpub"><tp:treatment-meta><kwd-group><label>Taxon classification</label><kwd><named-content xmlns:xlink="http://www.w3.org/1999/xlink" content-type="kingdom">Animalia</named-content></kwd><kwd><named-content xmlns:xlink="http://www.w3.org/1999/xlink" content-type="order">Trombidiformes</named-content></kwd><kwd><named-content xmlns:xlink="http://www.w3.org/1999/xlink" content-type="family">Torrenticolidae</named-content></kwd></kwd-group><mixed-citation publication-type="journal"><person-group><name><surname>Fisher</surname><given-names>J. Ray</given-names></name><name><surname>Fisher</surname><given-names>Danielle M.</given-names></name><name><surname>Skvarla</surname><given-names>Michael J.</given-names></name><name><surname>Nelson</surname><given-names>Whitney A.</given-names></name><name><surname>Dowling</surname><given-names>Ashley P.G.</given-names></name></person-group><article-title>Revision of torrent mites (<tp:taxon-name><tp:taxon-name-part taxon-name-part-type="clade">Parasitengona</tp:taxon-name-part></tp:taxon-name>, <tp:taxon-name><tp:taxon-name-part taxon-name-part-type="family">Torrenticolidae</tp:taxon-name-part></tp:taxon-name>, <italic><tp:taxon-name><tp:taxon-name-part taxon-name-part-type="genus" reg="Torrenticola">Torrenticola</tp:taxon-name-part></tp:taxon-name></italic>) of the United States and Canada: 90 descriptions, molecular phylogenetics, and a key to species</article-title><source>Zookeys</source><day>21</day><month>9</month><year>2017</year><volume>2017</volume><issue>701</issue><fpage>1</fpage><lpage>496</lpage><pub-id pub-id-type="doi">10.3897/zookeys.701.13261</pub-id></mixed-citation></tp:treatment-meta><tp:nomenclature><tp:taxon-name>
                    <tp:taxon-name-part taxon-name-part-type="genus" reg="Torrenticola">Torrenticola</tp:taxon-name-part>
                    <tp:taxon-name-part taxon-name-part-type="species" reg="oregonensis">oregonensis</tp:taxon-name-part>
                    <object-id xmlns:xlink="http://www.w3.org/1999/xlink" content-type="zoobank" xlink:type="simple">http://zoobank.org/4DD6B282-08DE-4B42-93F5-AEF20F62105A</object-id>
                  </tp:taxon-name><tp:taxon-authority>Fisher &amp; Dowling</tp:taxon-authority><tp:taxon-status xmlns:xlink="http://www.w3.org/1999/xlink" xlink:type="simple">sp. n.</tp:taxon-status></tp:nomenclature><tp:treatment-sec sec-type="material" id="SECID0E51OO"><title>Material examined.</title><p>HOLOTYPE (♀): from USA, Oregon, Grant County, Prairie City; Strawberry Forest Camp, (<named-content xmlns:xlink="http://www.w3.org/1999/xlink" content-type="dwc:verbatimCoordinates" xlink:type="simple"><named-content content-type="geo-json" specific-use="{&#34;type&#34;:&#34;Point&#34;,&#34;coordinates&#34;:[-118.677778,44.321944]}" id="NCID0EH2OO" xlink:type="simple">44°19'19"N, 118°40'40"W</named-content></named-content>), 17 June 1976, by IM Smith, IMS760126.</p><p>PARATYPES (3 ♀; 3 ♂): <bold>Oregon, USA</bold>: 1 ♂ (ALLOTYPE) from Grant County, Prairie City; Strawberry Forest Camp, (<named-content xmlns:xlink="http://www.w3.org/1999/xlink" content-type="dwc:verbatimCoordinates" xlink:type="simple"><named-content content-type="geo-json" specific-use="{&#34;type&#34;:&#34;Point&#34;,&#34;coordinates&#34;:[-118.677778,44.321944]}" id="NCID0ET2OO" xlink:type="simple">44°19'19"N, 118°40'40"W</named-content></named-content>), 17 June 1976, by IM Smith, IMS760126 • 1 ♀ from Benton County, Philomath; Marys Peak Campground, (<named-content xmlns:xlink="http://www.w3.org/1999/xlink" content-type="dwc:verbatimCoordinates" xlink:type="simple"><named-content content-type="geo-json" specific-use="{&#34;type&#34;:&#34;Point&#34;,&#34;coordinates&#34;:[-123.559167,44.508333]}" id="NCID0E22OO" xlink:type="simple">44°30'30"N, 123°33'33"W</named-content></named-content>), 23 June 1976, by IM Smith, IMS760147 • 2 ♂ from Benton County, Philomath; Marys Peak Campground, (<named-content xmlns:xlink="http://www.w3.org/1999/xlink" content-type="dwc:verbatimCoordinates" xlink:type="simple"><named-content content-type="geo-json" specific-use="{&#34;type&#34;:&#34;Point&#34;,&#34;coordinates&#34;:[-123.559167,44.508333]}" id="NCID0ED3OO" xlink:type="simple">44°30'30"N, 123°33'33"W</named-content></named-content>), 27 June 1983, by IM Smith &amp; AB Smith, IMS830006 • 1 ♀ from Benton County, Philomath; Marys Peak Campground, (<named-content xmlns:xlink="http://www.w3.org/1999/xlink" content-type="dwc:verbatimCoordinates" xlink:type="simple"><named-content content-type="geo-json" specific-use="{&#34;type&#34;:&#34;Point&#34;,&#34;coordinates&#34;:[-123.559167,44.508333]}" id="NCID0EL3OO" xlink:type="simple">44°30'30"N, 123°33'33"W</named-content></named-content>), 28 June 1983, by IM Smith, IMS830008 • 1 ♀ from Grant County, Prairie City; beside Rt. 26 just east of Dixie Pass, (<named-content xmlns:xlink="http://www.w3.org/1999/xlink" content-type="dwc:verbatimCoordinates" xlink:type="simple"><named-content content-type="geo-json" specific-use="{&#34;type&#34;:&#34;Point&#34;,&#34;coordinates&#34;:[-118.542222,44.542222]}" id="NCID0ET3OO" xlink:type="simple">44°32'32"N, 118°32'32"W</named-content></named-content>), 17 June 1976, by IM Smith, IMS760125.</p></tp:treatment-sec><tp:treatment-sec sec-type="Type deposition" id="SECID0EY3OO"><title>Type deposition.</title><p>Holotype (♀), allotype (♂), and some paratypes (2 ♀; 1 ♂) deposited in the <named-content xmlns:xlink="http://www.w3.org/1999/xlink" content-type="dwc:institutional_code" xlink:type="simple">CNC</named-content>; other paratypes (1 ♀; 1 ♂) deposited in the <named-content xmlns:xlink="http://www.w3.org/1999/xlink" content-type="dwc:institutional_code" xlink:type="simple">ACUA</named-content>.</p></tp:treatment-sec><tp:treatment-sec sec-type="diagnosis" id="SECID0EI4OO"><title>Diagnosis.</title><p>
                    <italic><tp:taxon-name><tp:taxon-name-part taxon-name-part-type="genus" reg="Torrenticola">Torrenticola</tp:taxon-name-part> <tp:taxon-name-part taxon-name-part-type="species" reg="oregonensis">oregonensis</tp:taxon-name-part></tp:taxon-name></italic> are similar to the other member of Tahoei group, <italic><tp:taxon-name><tp:taxon-name-part taxon-name-part-type="genus" reg="Torrenticola">T.</tp:taxon-name-part> <tp:taxon-name-part taxon-name-part-type="species" reg="tahoei">tahoei</tp:taxon-name-part></tp:taxon-name></italic> by subcapitulum shape, having purple coloration restricted posteriorly and being distributed in the west and to members of the Nigroalba Group (<italic><tp:taxon-name><tp:taxon-name-part taxon-name-part-type="genus" reg="Torrenticola">T.</tp:taxon-name-part> <tp:taxon-name-part taxon-name-part-type="species" reg="flangipalpa">flangipalpa</tp:taxon-name-part></tp:taxon-name></italic>, <italic><tp:taxon-name><tp:taxon-name-part taxon-name-part-type="genus" reg="Torrenticola">T.</tp:taxon-name-part> <tp:taxon-name-part taxon-name-part-type="species" reg="nigroalba">nigroalba</tp:taxon-name-part></tp:taxon-name></italic>, <italic><tp:taxon-name><tp:taxon-name-part taxon-name-part-type="genus" reg="Torrenticola">T.</tp:taxon-name-part> <tp:taxon-name-part taxon-name-part-type="species" reg="solisorta">solisorta</tp:taxon-name-part></tp:taxon-name></italic>, and <italic><tp:taxon-name><tp:taxon-name-part taxon-name-part-type="genus" reg="Torrenticola">T.</tp:taxon-name-part> <tp:taxon-name-part taxon-name-part-type="species" reg="dentirostra">dentirostra</tp:taxon-name-part></tp:taxon-name></italic>) in having purple dorsal coloration restricted posteriorly. <italic><tp:taxon-name><tp:taxon-name-part taxon-name-part-type="genus" reg="Torrenticola">T.</tp:taxon-name-part> <tp:taxon-name-part taxon-name-part-type="species" reg="oregonensis">oregonensis</tp:taxon-name-part></tp:taxon-name></italic> can be differentiated from the Nigroalba Group by being larger (dorsum length ♀ = 760–840 in <italic><tp:taxon-name><tp:taxon-name-part taxon-name-part-type="genus" reg="Torrenticola">T.</tp:taxon-name-part> <tp:taxon-name-part taxon-name-part-type="species" reg="oregonensis">oregonensis</tp:taxon-name-part></tp:taxon-name></italic>, 475–565 in Nigroalba Group; ♂ = 690–820 in <italic><tp:taxon-name><tp:taxon-name-part taxon-name-part-type="genus" reg="Torrenticola">T.</tp:taxon-name-part> <tp:taxon-name-part taxon-name-part-type="species" reg="oregonensis">oregonensis</tp:taxon-name-part></tp:taxon-name></italic>, 425–510 in Nigroalba Group) and distributed in Oregon (Nigroalba Group are eastern). <italic><tp:taxon-name><tp:taxon-name-part taxon-name-part-type="genus" reg="Torrenticola">T.</tp:taxon-name-part> <tp:taxon-name-part taxon-name-part-type="species" reg="oregonensis">oregonensis</tp:taxon-name-part></tp:taxon-name></italic> can be differentiated from <italic><tp:taxon-name><tp:taxon-name-part taxon-name-part-type="genus" reg="Torrenticola">T.</tp:taxon-name-part> <tp:taxon-name-part taxon-name-part-type="species" reg="tahoei">tahoei</tp:taxon-name-part></tp:taxon-name></italic> by being larger (dorsum length ♀ = 760–840 in <italic><tp:taxon-name><tp:taxon-name-part taxon-name-part-type="genus" reg="Torrenticola">T.</tp:taxon-name-part> <tp:taxon-name-part taxon-name-part-type="species" reg="oregonensis">oregonensis</tp:taxon-name-part></tp:taxon-name></italic>, 600–720 in <italic><tp:taxon-name><tp:taxon-name-part taxon-name-part-type="genus" reg="Torrenticola">T.</tp:taxon-name-part> <tp:taxon-name-part taxon-name-part-type="species" reg="tahoei">tahoei</tp:taxon-name-part></tp:taxon-name></italic>; ♂ = 690–820 in <italic><tp:taxon-name><tp:taxon-name-part taxon-name-part-type="genus" reg="Torrenticola">T.</tp:taxon-name-part> <tp:taxon-name-part taxon-name-part-type="species" reg="oregonensis">oregonensis</tp:taxon-name-part></tp:taxon-name></italic>, 560–650 in <italic><tp:taxon-name><tp:taxon-name-part taxon-name-part-type="genus" reg="Torrenticola">T.</tp:taxon-name-part> <tp:taxon-name-part taxon-name-part-type="species" reg="tahoei">tahoei</tp:taxon-name-part></tp:taxon-name></italic>; dorsum width ♀ = 560–640 in <italic><tp:taxon-name><tp:taxon-name-part taxon-name-part-type="genus" reg="Torrenticola">T.</tp:taxon-name-part> <tp:taxon-name-part taxon-name-part-type="species" reg="oregonensis">oregonensis</tp:taxon-name-part></tp:taxon-name></italic>, 430–515 in <italic><tp:taxon-name><tp:taxon-name-part taxon-name-part-type="genus" reg="Torrenticola">T.</tp:taxon-name-part> <tp:taxon-name-part taxon-name-part-type="species" reg="tahoei">tahoei</tp:taxon-name-part></tp:taxon-name></italic>; ♂ = 520–605 in <italic><tp:taxon-name><tp:taxon-name-part taxon-name-part-type="genus" reg="Torrenticola">T.</tp:taxon-name-part> <tp:taxon-name-part taxon-name-part-type="species" reg="oregonensis">oregonensis</tp:taxon-name-part></tp:taxon-name></italic>, 400–460 in <italic><tp:taxon-name><tp:taxon-name-part taxon-name-part-type="genus" reg="Torrenticola">T.</tp:taxon-name-part> <tp:taxon-name-part taxon-name-part-type="species" reg="tahoei">tahoei</tp:taxon-name-part></tp:taxon-name></italic>) and a less elongate subcapitulum (ventral length/width = 2.63–2.74 in <italic><tp:taxon-name><tp:taxon-name-part taxon-name-part-type="genus" reg="Torrenticola">T.</tp:taxon-name-part> <tp:taxon-name-part taxon-name-part-type="species" reg="oregonensis">oregonensis</tp:taxon-name-part></tp:taxon-name></italic>, 3.25–4.11 in <italic><tp:taxon-name><tp:taxon-name-part taxon-name-part-type="genus" reg="Torrenticola">T.</tp:taxon-name-part> <tp:taxon-name-part taxon-name-part-type="species" reg="tahoei">tahoei</tp:taxon-name-part></tp:taxon-name></italic>).</p></tp:treatment-sec><tp:treatment-sec sec-type="description" id="SECID0EVEPO"><title>Description.</title><p>
                    <bold>Female (Figure <xref ref-type="fig" rid="F179">179</xref>)</bold> (n = 4) (holotype measurements in parentheses when available) with characters of the genus with following specifications.</p><p>
                    <bold>Dorsum</bold> — (760–840 (760) long; 560–640 (560) wide) ovoid with faint pink coloration medially, occasionally continuing posteriorly. Anterio-medial platelets (145–163.75 (145) long; 72.5–87.5 (72.5) wide). Anterio-lateral platelets (222.5–247.5 (222.5) long; 97.5–102.5 (100) wide) free from dorsal plate. Dgl-4 much closer to the edge of the dorsum than to the muscle scars (distance between Dgl-4 435–495 (435)). Dorsal plate proportions: dorsum length/width 1.30–1.36 (1.36); dorsal width/distance between Dgl-4 1.27–1.29 (1.29); anterio-medial platelet length/width 1.85–2.21 (2.00); anterio-lateral platelet length/width 2.23–2.45 (2.23); anterio-lateral/anterio-medial length 1.48–1.56 (1.53).</p><p>
                    <bold>Gnathosoma — Subcapitulum</bold> (380–415 (380) long (ventral); 280–307.5 (280) long (dorsal); 140–157.5 (140) tall) colorless. Rostrum (152.5–170 (152.5) long; 60–65 (60) wide). Chelicerae (380–425 (380) long) with curved fangs (70–75 (70) long). Subcapitular proportions: ventral length/height 2.63–2.71 (2.71); rostrum length/width 2.48–2.62 (2.54). <bold>Pedipalps</bold> with tuberculate ventral extensions on femora and tuberculate extensions on genua that are slightly dentate. Palpomeres: trochanter (42.5–46.25 (42.5) long); femur (115–133.75 (115) long); genu (83.75–95 (83.75) long); tibia (100–110 (100) long; 25–27.5 (25) wide); tarsus (16.25–17.5 (17.5) long). Palpomere proportions: femur/genu 1.37–1.43 (1.37); tibia/femur 0.78–0.87 (0.87); tibia length/width 3.81–4.00 (4.00).</p><p>
                    <bold>Venter</bold> — (900–990 (900) long; 660–750 (660) wide) colorless. Gnathosomal bay (170–185 (170) long; 75–100 (75) wide). Cxgl-4 subapical. <bold>Medial suture</bold> (60–80 (60) long). <bold>Genital plates</bold> (210–230 (210) long; 185–205 (185) wide). Additional measurements: Cx-1 (330–370 (330) long (total); 162.5–190 (170) long (medial)); Cx-3 (410–470 (410) wide); anterior venter (230–270 (230) long). Ventral proportions: gnathosomal bay length/width 1.80–2.27 (2.27); anterior venter/genital field length 1.04–1.22 (1.10); anterior venter length/genital field width 1.24–1.32 (1.24); anterior venter/medial suture 3.00–3.83 (3.83).</p><p>
                    <bold>Male (Figure <xref ref-type="fig" rid="F180">180</xref>)</bold> (n = 3) (allotypic measurements in parentheses when available) with characters of the genus with following specifications.</p><p>
                    <bold>Dorsum</bold> — (690–820 (820) long; 520–605 (605) wide) ovoid with faint pink coloration medially, occasionally continuing posteriorly. Anterio-medial platelets (140–155 (150) long; 67.5–82.5 (82.5) wide). Anterio-lateral platelets (215–247.5 (247.5) long; 87.5–102.5 (102.5) wide) free from dorsal plate. Dgl-4 much closer to the edge of the dorsum than to the muscle scars (distance between Dgl-4 420–480 (480)). Dorsal plate proportions: dorsum length/width 1.33–1.36 (1.36); dorsal width/distance between Dgl-4 1.24–1.26 (1.26); anterio-medial platelet length/width 1.82–2.30 (1.82); anterio-lateral platelet length/width 2.25–2.46 (2.41); anterio-lateral/anterio-medial length 1.45–1.65 (1.65).</p><p>
                    <bold>Gnathosoma — Subcapitulum</bold> (370–380 (380) long (ventral); 275–290 (290) long (dorsal); 135–140 (140) tall) colorless. Rostrum (145–150 (150) long; 52.5–60 (60) wide). Chelicerae (375–395 (395) long) with curved fangs (65–70 (70) long). Subcapitular proportions: ventral length/height 2.64–2.74 (2.71); rostrum length/width 2.50–2.76 (2.50). <bold>Pedipalps</bold> with tuberculate ventral extensions on femora and tuberculate extensions on genua that are slightly dentate. Palpomeres: trochanter (40–43.75 (43.75) long); femur (115–127.5 (127.5) long); genu (82.5–87.5 (87.5) long); tibia (97.5–102.5 (102.5) long; 25–26.25 (26.25) wide); tarsus (15–16.25 (15) long). Palpomere proportions: femur/genu 1.31–1.46 (1.46); tibia/femur 0.80–0.85 (0.80); tibia length/width 3.90–3.90 (3.90).</p><p>
                    <bold>Venter</bold> — (840–930 (930) long; 610–710 (710) wide) colorless. Gnathosomal bay (157.5–172.5 (157.5) long; 70–100 (100) wide). Cxgl-4 subapical. <bold>Medial suture</bold> (100–120 (120) long). <bold>Genital plates</bold> (165–175 (175) long; 130–140 (140) wide). Additional measurements: Cx-1 (330–340 (340) long (total); 160–180 (180) long (medial)); Cx-3 (390–455 (455) wide); anterior venter (275–325 (325) long). Ventral proportions: gnathosomal bay length/width 1.58–2.46 (1.58); anterior venter/genital field length 1.65–1.86 (1.86); anterior venter length/genital field width 2.11–2.32 (2.32); anterior venter/medial suture 2.71–2.75 (2.71).</p><p>
                    <bold>Immatures</bold> unknown.</p></tp:treatment-sec><tp:treatment-sec sec-type="etymology" id="SECID0ETGPO"><title>Etymology.</title><p>Specific epithet (<italic><tp:taxon-name><tp:taxon-name-part taxon-name-part-type="species" reg="oregonensis">oregonensis</tp:taxon-name-part></tp:taxon-name></italic>) refers to the distribution of this species, which was paradoxically found in several ecoregions across Oregon, but not in surrounding areas.</p></tp:treatment-sec><tp:treatment-sec sec-type="distribution" id="SECID0EDHPO"><title>Distribution.</title><p>Oregon (Figure <xref ref-type="fig" rid="F178">178</xref>).</p><fig id="F178" position="float" orientation="portrait"><label>Figure 178.</label><caption><p>
          <italic><tp:taxon-name><tp:taxon-name-part taxon-name-part-type="genus" reg="Torrenticola">Torrenticola</tp:taxon-name-part> <tp:taxon-name-part taxon-name-part-type="species" reg="oregonensis">oregonensis</tp:taxon-name-part></tp:taxon-name></italic> sp. n. distribution.</p></caption><graphic xmlns:xlink="http://www.w3.org/1999/xlink" xlink:href="zookeys-701-001-g178.jpg" position="float" orientation="portrait" xlink:type="simple" id="oo_157197.jpg"/></fig><fig id="F179" position="float" orientation="portrait"><label>Figure 179.</label><caption><p>
          <italic><tp:taxon-name><tp:taxon-name-part taxon-name-part-type="genus" reg="Torrenticola">Torrenticola</tp:taxon-name-part> <tp:taxon-name-part taxon-name-part-type="species" reg="oregonensis">oregonensis</tp:taxon-name-part></tp:taxon-name></italic> sp. n. female: <bold>A</bold> dorsal plates <bold>B</bold> venter (legs removed) <bold>C</bold> subcapitulum <bold>D</bold> pedipalp (setae not accurately depicted). Scale = 100 µm.</p></caption><graphic xmlns:xlink="http://www.w3.org/1999/xlink" xlink:href="zookeys-701-001-g179.jpg" position="float" orientation="portrait" xlink:type="simple" id="oo_157198.jpg"/></fig><fig id="F180" position="float" orientation="portrait"><label>Figure 180.</label><caption><p>
          <italic><tp:taxon-name><tp:taxon-name-part taxon-name-part-type="genus" reg="Torrenticola">Torrenticola</tp:taxon-name-part> <tp:taxon-name-part taxon-name-part-type="species" reg="oregonensis">oregonensis</tp:taxon-name-part></tp:taxon-name></italic> sp. n. male: <bold>A</bold> dorsal plates <bold>B</bold> venter (legs removed) <bold>C</bold> subcapitulum <bold>D</bold> pedipalp (setae not accurately depicted). Scale = 100 µm.</p></caption><graphic xmlns:xlink="http://www.w3.org/1999/xlink" xlink:href="zookeys-701-001-g180.jpg" position="float" orientation="portrait" xlink:type="simple" id="oo_157199.jpg"/></fig></tp:treatment-sec><tp:treatment-sec sec-type="remarks" id="SECID0EFKPO"><title>Remarks.</title><p>Unfortunately, we were unable to acquire fresh material of <italic><tp:taxon-name><tp:taxon-name-part taxon-name-part-type="genus" reg="Torrenticola">Torrenticola</tp:taxon-name-part> <tp:taxon-name-part taxon-name-part-type="species" reg="oregonensis">oregonensis</tp:taxon-name-part></tp:taxon-name></italic> and therefore this species is not included in our phylogenetic analyses. However, we were able to examine morphology with material preserved in <abbrev xmlns:xlink="http://www.w3.org/1999/xlink" xlink:title="50% glycerol, 10% glacial acetic acid, 40% water" id="ABBRID0EWKPO" xlink:type="simple">GAW</abbrev>. Due to its unique set of characteristics, we are unable to place this species into a species group or complex.</p></tp:treatment-sec></tp:taxon-treatment>
