# Supplementary material for: Revision of torrent mites (Parasitengona, Torrenticolidae, Torrenticola) of the United States and Canada: 90 descriptions, molecular phylogenetics, and a key to species
Source: Zookeys. 2017 Sep 21;(701):1–496. doi: 10.3897/zookeys.701.13261 (PMC5674090; doi:10.3897/zookeys.701.13261)
Supplement: XML Treatment for Torrenticola pacificensis [file zookeys.701.13261-treatment57.xml]

<!DOCTYPE tp:taxon-treatment
  PUBLIC "-//TaxonX//DTD Taxonomic Treatment Publishing DTD v0 20100105//EN" "tax-treatment-NSO.dtd">
<tp:taxon-treatment xmlns:tp="http://www.plazi.org/taxpub"><tp:treatment-meta><kwd-group><label>Taxon classification</label><kwd><named-content xmlns:xlink="http://www.w3.org/1999/xlink" content-type="kingdom">Animalia</named-content></kwd><kwd><named-content xmlns:xlink="http://www.w3.org/1999/xlink" content-type="order">Trombidiformes</named-content></kwd><kwd><named-content xmlns:xlink="http://www.w3.org/1999/xlink" content-type="family">Torrenticolidae</named-content></kwd></kwd-group><mixed-citation publication-type="journal"><person-group><name><surname>Fisher</surname><given-names>J. Ray</given-names></name><name><surname>Fisher</surname><given-names>Danielle M.</given-names></name><name><surname>Skvarla</surname><given-names>Michael J.</given-names></name><name><surname>Nelson</surname><given-names>Whitney A.</given-names></name><name><surname>Dowling</surname><given-names>Ashley P.G.</given-names></name></person-group><article-title>Revision of torrent mites (<tp:taxon-name><tp:taxon-name-part taxon-name-part-type="clade">Parasitengona</tp:taxon-name-part></tp:taxon-name>, <tp:taxon-name><tp:taxon-name-part taxon-name-part-type="family">Torrenticolidae</tp:taxon-name-part></tp:taxon-name>, <italic><tp:taxon-name><tp:taxon-name-part taxon-name-part-type="genus" reg="Torrenticola">Torrenticola</tp:taxon-name-part></tp:taxon-name></italic>) of the United States and Canada: 90 descriptions, molecular phylogenetics, and a key to species</article-title><source>Zookeys</source><day>21</day><month>9</month><year>2017</year><volume>2017</volume><issue>701</issue><fpage>1</fpage><lpage>496</lpage><pub-id pub-id-type="doi">10.3897/zookeys.701.13261</pub-id></mixed-citation></tp:treatment-meta><tp:nomenclature><tp:taxon-name>
                    <tp:taxon-name-part taxon-name-part-type="genus" reg="Torrenticola">Torrenticola</tp:taxon-name-part>
                    <tp:taxon-name-part taxon-name-part-type="species" reg="pacificensis">pacificensis</tp:taxon-name-part>
                    <object-id xmlns:xlink="http://www.w3.org/1999/xlink" content-type="zoobank" xlink:type="simple">http://zoobank.org/CEB459C5-08DD-4A1B-A84F-0B2113AAEC2D</object-id>
                  </tp:taxon-name><tp:taxon-authority>Fisher &amp; Dowling</tp:taxon-authority><tp:taxon-status xmlns:xlink="http://www.w3.org/1999/xlink" xlink:type="simple">sp. n.</tp:taxon-status></tp:nomenclature><tp:treatment-sec sec-type="material" id="SECID0ECMPO"><title>Material examined.</title><p>HOLOTYPE (♀): from USA, Washington, Clallam County, Green Creek (<named-content xmlns:xlink="http://www.w3.org/1999/xlink" content-type="dwc:verbatimCoordinates" xlink:type="simple"><named-content content-type="geo-json" specific-use="{&#34;type&#34;:&#34;Point&#34;,&#34;coordinates&#34;:[-124.205833,48.179167]}" id="NCID0ELMPO" xlink:type="simple">48°10'45"N, 124°12'21"W</named-content></named-content>), 24 Jul 2013, by JC O’Neill, &amp; WA Nelson, JNOW 13-0724-005.</p><p>PARATYPES (34 ♀; 31 ♂): <bold>British Columbia, Canada</bold>: 2 ♀ and 1 ♂ from Vancouver Island, Caycuse, Nixon Creek, 8 Jul 1976, by IM Smith, IMS760197 &amp; IMS760198 • 1 ♀ and 1 ♂ from Vancouver Island, beside Highway 4, 35.6 kilometers east of Pacific Rim Road, 9 Jul 1976, by IM Smith, IMS760206 • 1 ♂ from Vancouver Island, beside Highway 4, 1.3 kilometers east of Pacific Rim Road, Lost Shoe Creek, 9 Jul 1976, by IM Smith, IMS760202 • 2 ♀ and 2 ♂ from Vancouver Island, Lake Cowichan, Skutz Falls, Skutz Creek, near Cowichan River, 9 Jul 1979, by IM Smith, IMS790036A &amp; IMS790036B • 1 ♀ from Vancouver Island, Lake Cowichan, Cowichan River, above Skutz Falls, 9 Jul 1979, by IM Smith, IMS790035 • 1 ♀ and 1 ♂ from Vancouver Island, Lake Cowichan, South Shore Road, north of Mesachie Lake, Robertson River, 4 Jul 1976, by IM Smith, IMS760183A • 1 ♀ and 1 ♂ from Vancouver Island, Lake Cowichan, South Shore Road, north of Mesachie Lake, tributary of Robertson River, 10 Jul 1976, by IM Smith, IMS760183B • 1 ♀ and 1 ♂ from Vancouver Island, Lake Cowichan, South Shore Road, north of Mesachie Lake, tributary of Robertson River, 4-10 Jul 1976, by IM Smith, IMS760182 • 1 ♀ and 1 ♂ from Vancouver Island, Malahat, Goldstream Provincial Park, Goldstream River, 26 Jun 1979, by IM Smith, IMS790028A • 1 ♀ and 1 ♂ from Vancouver Island, Malahat, Goldstream Provincial Park, near Mt. Finlayson Trail, 26 Jun 1979, by IM Smith, IMS790027A • 1 ♂ from Vancouver Island, beside South Shore Road, 2.3 kilometers south of Caycuse, 26 Jul 1979, by IM Smith, IMS790052 • 1 ♂ from Vancouver Island, beside North Shore Road, 1.7 kilometers north of Lake Cowichan, 7 Jun 1979, by IM Smith, IMS790008C • 1 ♀ and 1 ♂ from Vancouver Island, North Shore Road, 3.2 kilometers south of Youbou, 4 Jul 1976, by IM Smith, IMS760190 • 1 ♂ from Vancouver Island, Youbou, North Shore Road, Shaw Creek, 4.3 kilometers south of north end of Cowichan Lake, by IM Smith, IMS760196 • <bold>Oregon, USA</bold>: 1 ♀ and 1 ♂ from Benton County, Marys Peak near Philomath, Parker Creek, 27-28 Jun 1983, by IM Smith &amp; AB Smith, IMS830006 • 1 ♀ from Benton County, Marys Peak near Philomath, Parker Creek, 28 Jun 1983, by IM Smith, IMS830007 • 1 ♂ from Benton County, Philomath, Marys Peak campground, Park Creek, 23 Jun 1976, by IM Smith, IMS760146 • 1 ♀ from Coos County, Siskiyou National Forest, road 33 between Powers and Agness, Coal Creek, 2 Jul 1983, by IM Smith, IMS830015 • 1 ♀ from Coos County, Siskiyou National Forest, road 33 between Powers and Agness, 0.5 kilometers east of Daphne Grove campground, 2 Jul 1983, by IM Smith, IMS830017 • 3 ♀ and 2 ♂ from Curry County, Port Orford, small spring run beside road from Humbug Mountain State Park to McGribble campground, 25 Jun 1976, IMS760161 • 1 ♂ from Curry County, Port Orford, Humbug Mountain State Park Picnic Area, Brush Creek, beside Route 1, 3 Jul 1983, by IM Smith, IMS830020A • 1 ♀ and 1 ♂ from Curry County, Siskiyou National Forest, road 33 between Powers and Agness, North Fork of Foster Creek, 2 Jul 1983, by IM Smith, IMS830019 • 1 ♀ from Lane County, Gate Creek (<named-content xmlns:xlink="http://www.w3.org/1999/xlink" content-type="dwc:verbatimCoordinates" xlink:type="simple"><named-content content-type="geo-json" specific-use="{&#34;type&#34;:&#34;Point&#34;,&#34;coordinates&#34;:[-122.572222,44.146667]}" id="NCID0EZMPO" xlink:type="simple">44°8'48"N, 122°34'20"W</named-content></named-content>), 11 Aug 2013, by JC O’Neill, &amp; WA Nelson, JNOW 13-0811-001 • 1 ♀ and 1 ♂ from Lincoln County, Blackberry campground near Tidewater, Alsea River, 28 Jun 1983, by IM Smith &amp; AB Smith, IMS830009 • 4 ♀ and 2 ♂ from Marion County, Marion Forks Riverside campground, North Fork of Santiam River, 22 Jun 1976, by IM Smith, IMS760145 • 2 ♀ and 2 ♂ from Multnomah County, Columbia River Scenic Highway, stream below Horsetail Falls, 27 Jun 1983, by IM Smith, IMS830005 • 1 ♀ from Tillamook County, Siuslaw National Forest, Alder Creek (<named-content xmlns:xlink="http://www.w3.org/1999/xlink" content-type="dwc:verbatimCoordinates" xlink:type="simple"><named-content content-type="geo-json" specific-use="{&#34;type&#34;:&#34;Point&#34;,&#34;coordinates&#34;:[-123.800000,45.157500]}" id="NCID0EBNPO" xlink:type="simple">45°9'27"N, 123°47'60"W</named-content></named-content>), 6 Aug 2013, by JC O’Neill, &amp; WA Nelson, JNOW 13-0806-002 • <bold>Washington, USA</bold>: 1 ♂ (ALLOTYPE) from Clallam County, Green Creek (<named-content xmlns:xlink="http://www.w3.org/1999/xlink" content-type="dwc:verbatimCoordinates" xlink:type="simple"><named-content content-type="geo-json" specific-use="{&#34;type&#34;:&#34;Point&#34;,&#34;coordinates&#34;:[-124.205833,48.179167]}" id="NCID0ELNPO" xlink:type="simple">48°10'45"N, 124°12'21"W</named-content></named-content>), 24 Jul 2013, by JC O’Neill, &amp; WA Nelson, JNOW 13-0724-005 • 2 ♀ and 1 ♂ from Clallam County, Green Creek (<named-content xmlns:xlink="http://www.w3.org/1999/xlink" content-type="dwc:verbatimCoordinates" xlink:type="simple"><named-content content-type="geo-json" specific-use="{&#34;type&#34;:&#34;Point&#34;,&#34;coordinates&#34;:[-124.205833,48.179167]}" id="NCID0ETNPO" xlink:type="simple">48°10'45"N, 124°12'21"W</named-content></named-content>), 24 Jul 2013, by JC O’Neill, &amp; WA Nelson, JNOW 13-0724-005 • 2 ♀ and 1 ♂ from Lewis County, Gifford Pinchot National Forest, Snake Creek (<named-content xmlns:xlink="http://www.w3.org/1999/xlink" content-type="dwc:verbatimCoordinates" xlink:type="simple"><named-content content-type="geo-json" specific-use="{&#34;type&#34;:&#34;Point&#34;,&#34;coordinates&#34;:[-121.718889,46.647778]}" id="NCID0E2NPO" xlink:type="simple">46°38'52"N, 121°43'8"W</named-content></named-content>), 23 Jul 2013, by JC O’Neill, &amp; WA Nelson, JNOW 13-0723-006 • 1 ♀ and 3 ♂ from Snohomish County, Mount Baker National Forest, Marten River (<named-content xmlns:xlink="http://www.w3.org/1999/xlink" content-type="dwc:verbatimCoordinates" xlink:type="simple"><named-content content-type="geo-json" specific-use="{&#34;type&#34;:&#34;Point&#34;,&#34;coordinates&#34;:[-121.606667,48.071944]}" id="NCID0EDOPO" xlink:type="simple">48°4'19"N, 121°36'24"W</named-content></named-content>), 28 Jul 2013, by JC O’Neill, &amp; WA Nelson, JNOW 13-0728-002.</p></tp:treatment-sec><tp:treatment-sec sec-type="Type deposition" id="SECID0EIOPO"><title>Type deposition.</title><p>Holotype (♀), allotype (♂), and most paratypes (29 ♀; 325♂) deposited in the <named-content xmlns:xlink="http://www.w3.org/1999/xlink" content-type="dwc:institutional_code" xlink:type="simple">CNC</named-content>; other paratypes (5 ♀; 5 ♂) deposited in <named-content xmlns:xlink="http://www.w3.org/1999/xlink" content-type="dwc:institutional_code" xlink:type="simple">ACUA</named-content>.</p></tp:treatment-sec><tp:treatment-sec sec-type="diagnosis" id="SECID0EYOPO"><title>Diagnosis.</title><p>
                    <italic><tp:taxon-name><tp:taxon-name-part taxon-name-part-type="genus" reg="Torrenticola">Torrenticola</tp:taxon-name-part> <tp:taxon-name-part taxon-name-part-type="species" reg="pacificensis">pacificensis</tp:taxon-name-part></tp:taxon-name></italic> are similar to members of the Miniforma group (<italic><tp:taxon-name><tp:taxon-name-part taxon-name-part-type="genus" reg="Torrenticola">T.</tp:taxon-name-part> <tp:taxon-name-part taxon-name-part-type="species" reg="copipalpa">copipalpa</tp:taxon-name-part></tp:taxon-name></italic>, <italic><tp:taxon-name><tp:taxon-name-part taxon-name-part-type="genus" reg="Torrenticola">T.</tp:taxon-name-part> <tp:taxon-name-part taxon-name-part-type="species" reg="manni">manni</tp:taxon-name-part></tp:taxon-name></italic>, <italic><tp:taxon-name><tp:taxon-name-part taxon-name-part-type="genus" reg="Torrenticola">T.</tp:taxon-name-part> <tp:taxon-name-part taxon-name-part-type="species" reg="miniforma">miniforma</tp:taxon-name-part></tp:taxon-name></italic>, <italic><tp:taxon-name><tp:taxon-name-part taxon-name-part-type="genus" reg="Torrenticola">T.</tp:taxon-name-part> <tp:taxon-name-part taxon-name-part-type="species" reg="rockyensis">rockyensis</tp:taxon-name-part></tp:taxon-name></italic>, <italic><tp:taxon-name><tp:taxon-name-part taxon-name-part-type="genus" reg="Torrenticola">T.</tp:taxon-name-part> <tp:taxon-name-part taxon-name-part-type="species" reg="oliveri">oliveri</tp:taxon-name-part></tp:taxon-name></italic>, and <italic><tp:taxon-name><tp:taxon-name-part taxon-name-part-type="genus" reg="Torrenticola">T.</tp:taxon-name-part> <tp:taxon-name-part taxon-name-part-type="species" reg="pinocchio">pinocchio</tp:taxon-name-part></tp:taxon-name></italic>) in having short, stocky pedipalps (except <italic><tp:taxon-name><tp:taxon-name-part taxon-name-part-type="genus" reg="Torrenticola">T.</tp:taxon-name-part> <tp:taxon-name-part taxon-name-part-type="species" reg="oliveri">oliveri</tp:taxon-name-part></tp:taxon-name></italic> and <italic><tp:taxon-name><tp:taxon-name-part taxon-name-part-type="genus" reg="Torrenticola">T.</tp:taxon-name-part> <tp:taxon-name-part taxon-name-part-type="species" reg="pinocchio">pinocchio</tp:taxon-name-part></tp:taxon-name></italic>); similar pedipalpal extensions (unique to members of this group); and being among the smallest <italic><tp:taxon-name><tp:taxon-name-part taxon-name-part-type="genus" reg="Torrenticola">Torrenticola</tp:taxon-name-part></tp:taxon-name></italic> in the west (dorsum 500–625 long) (except <italic><tp:taxon-name><tp:taxon-name-part taxon-name-part-type="genus" reg="Torrenticola">T.</tp:taxon-name-part> <tp:taxon-name-part taxon-name-part-type="species" reg="oliveri">oliveri</tp:taxon-name-part></tp:taxon-name></italic>). <italic><tp:taxon-name><tp:taxon-name-part taxon-name-part-type="genus" reg="Torrenticola">T.</tp:taxon-name-part> <tp:taxon-name-part taxon-name-part-type="species" reg="pacificensis">pacificensis</tp:taxon-name-part></tp:taxon-name></italic> are best differentiated from <italic><tp:taxon-name><tp:taxon-name-part taxon-name-part-type="genus" reg="Torrenticola">T.</tp:taxon-name-part> <tp:taxon-name-part taxon-name-part-type="species" reg="rockyensis">rockyensis</tp:taxon-name-part></tp:taxon-name></italic> by females having a stockier rostrum (length/width ♀ = 2.59–2.68 in <italic><tp:taxon-name><tp:taxon-name-part taxon-name-part-type="genus" reg="Torrenticola">T.</tp:taxon-name-part> <tp:taxon-name-part taxon-name-part-type="species" reg="pacificensis">pacificensis</tp:taxon-name-part></tp:taxon-name></italic>, 2.72–2.91 in <italic><tp:taxon-name><tp:taxon-name-part taxon-name-part-type="genus" reg="Torrenticola">T.</tp:taxon-name-part> <tp:taxon-name-part taxon-name-part-type="species" reg="rockyensis">rockyensis</tp:taxon-name-part></tp:taxon-name></italic>); and by being distributed in the Pacific Coast Ranges of Washington and Oregon instead of the Rocky Mountains (Idaho &amp; Montana). <italic><tp:taxon-name><tp:taxon-name-part taxon-name-part-type="genus" reg="Torrenticola">T.</tp:taxon-name-part> <tp:taxon-name-part taxon-name-part-type="species" reg="pacificensis">pacificensis</tp:taxon-name-part></tp:taxon-name></italic> are best differentiated from <italic><tp:taxon-name><tp:taxon-name-part taxon-name-part-type="genus" reg="Torrenticola">T.</tp:taxon-name-part> <tp:taxon-name-part taxon-name-part-type="species" reg="copipalpa">copipalpa</tp:taxon-name-part></tp:taxon-name></italic> by having tuberculate pedipalp femoral extensions (broad and flat in <italic><tp:taxon-name><tp:taxon-name-part taxon-name-part-type="genus" reg="Torrenticola">T.</tp:taxon-name-part> <tp:taxon-name-part taxon-name-part-type="species" reg="copipalpa">copipalpa</tp:taxon-name-part></tp:taxon-name></italic>) and by being distributed in the Pacific Coast Ranges of Washington and Oregon, whereas although <italic><tp:taxon-name><tp:taxon-name-part taxon-name-part-type="genus" reg="Torrenticola">T.</tp:taxon-name-part> <tp:taxon-name-part taxon-name-part-type="species" reg="pacificensis">pacificensis</tp:taxon-name-part></tp:taxon-name></italic> overlap, they are more southern (southwest Oregon &amp; California). <italic><tp:taxon-name><tp:taxon-name-part taxon-name-part-type="genus" reg="Torrenticola">T.</tp:taxon-name-part> <tp:taxon-name-part taxon-name-part-type="species" reg="pacificensis">pacificensis</tp:taxon-name-part></tp:taxon-name></italic> are best differentiated from <italic><tp:taxon-name><tp:taxon-name-part taxon-name-part-type="genus" reg="Torrenticola">T.</tp:taxon-name-part> <tp:taxon-name-part taxon-name-part-type="species" reg="manni">manni</tp:taxon-name-part></tp:taxon-name></italic> by having stockier tibiae (length/width = 2.67–3.00 in <italic><tp:taxon-name><tp:taxon-name-part taxon-name-part-type="species" reg="pacificensis">pacificensis</tp:taxon-name-part></tp:taxon-name></italic>, 3.13–3.38 in <italic><tp:taxon-name><tp:taxon-name-part taxon-name-part-type="genus" reg="Torrenticola">T.</tp:taxon-name-part> <tp:taxon-name-part taxon-name-part-type="species" reg="manni">manni</tp:taxon-name-part></tp:taxon-name></italic>); having a stockier rostrum (length/width ♀ = 2.59–2.68 in <italic><tp:taxon-name><tp:taxon-name-part taxon-name-part-type="genus" reg="Torrenticola">T.</tp:taxon-name-part> <tp:taxon-name-part taxon-name-part-type="species" reg="pacificensis">pacificensis</tp:taxon-name-part></tp:taxon-name></italic>, 3.00–3.13 in <italic><tp:taxon-name><tp:taxon-name-part taxon-name-part-type="genus" reg="Torrenticola">T.</tp:taxon-name-part> <tp:taxon-name-part taxon-name-part-type="species" reg="manni">manni</tp:taxon-name-part></tp:taxon-name></italic>; ♂ = 2.76–3.07 in <italic><tp:taxon-name><tp:taxon-name-part taxon-name-part-type="genus" reg="Torrenticola">T.</tp:taxon-name-part> <tp:taxon-name-part taxon-name-part-type="species" reg="pacificensis">pacificensis</tp:taxon-name-part></tp:taxon-name></italic>, 3.13–3.20 in <italic><tp:taxon-name><tp:taxon-name-part taxon-name-part-type="genus" reg="Torrenticola">T.</tp:taxon-name-part> <tp:taxon-name-part taxon-name-part-type="species" reg="manni">manni</tp:taxon-name-part></tp:taxon-name></italic>); and by being distributed in the Pacific Coast Ranges of Washington and Oregon, whereas <italic><tp:taxon-name><tp:taxon-name-part taxon-name-part-type="genus" reg="Torrenticola">T.</tp:taxon-name-part> <tp:taxon-name-part taxon-name-part-type="species" reg="manni">manni</tp:taxon-name-part></tp:taxon-name></italic> is only known from Catron County, New Mexico. <italic><tp:taxon-name><tp:taxon-name-part taxon-name-part-type="genus" reg="Torrenticola">T.</tp:taxon-name-part> <tp:taxon-name-part taxon-name-part-type="species" reg="pacificensis">pacificensis</tp:taxon-name-part></tp:taxon-name></italic> are best differentiated from <italic><tp:taxon-name><tp:taxon-name-part taxon-name-part-type="genus" reg="Torrenticola">T.</tp:taxon-name-part> <tp:taxon-name-part taxon-name-part-type="species" reg="miniforma">miniforma</tp:taxon-name-part></tp:taxon-name></italic> by having stockier anterio-medial platelets (length/width = 2.00–2.16 in <italic><tp:taxon-name><tp:taxon-name-part taxon-name-part-type="genus" reg="Torrenticola">T.</tp:taxon-name-part> <tp:taxon-name-part taxon-name-part-type="species" reg="pacificensis">pacificensis</tp:taxon-name-part></tp:taxon-name></italic>, 2.44–2.65 in <italic><tp:taxon-name><tp:taxon-name-part taxon-name-part-type="genus" reg="Torrenticola">T.</tp:taxon-name-part> <tp:taxon-name-part taxon-name-part-type="species" reg="miniforma">miniforma</tp:taxon-name-part></tp:taxon-name></italic>); stockier subcapitular rostra (length/width = 2.59–3.07 in <italic><tp:taxon-name><tp:taxon-name-part taxon-name-part-type="genus" reg="Torrenticola">T.</tp:taxon-name-part> <tp:taxon-name-part taxon-name-part-type="species" reg="pacificensis">pacificensis</tp:taxon-name-part></tp:taxon-name></italic>; 3.13–3.19 in <italic><tp:taxon-name><tp:taxon-name-part taxon-name-part-type="genus" reg="Torrenticola">T.</tp:taxon-name-part> <tp:taxon-name-part taxon-name-part-type="species" reg="miniforma">miniforma</tp:taxon-name-part></tp:taxon-name></italic>); and by being distributed in the Pacific Coast Ranges of Washington and Oregon, whereas <italic><tp:taxon-name><tp:taxon-name-part taxon-name-part-type="genus" reg="Torrenticola">T.</tp:taxon-name-part> <tp:taxon-name-part taxon-name-part-type="species" reg="miniforma">miniforma</tp:taxon-name-part></tp:taxon-name></italic> is only known from Humboldt County, California. <italic><tp:taxon-name><tp:taxon-name-part taxon-name-part-type="genus" reg="Torrenticola">T.</tp:taxon-name-part> <tp:taxon-name-part taxon-name-part-type="species" reg="pacificensis">pacificensis</tp:taxon-name-part></tp:taxon-name></italic> can be differentiated from <italic><tp:taxon-name><tp:taxon-name-part taxon-name-part-type="genus" reg="Torrenticola">T.</tp:taxon-name-part> <tp:taxon-name-part taxon-name-part-type="species" reg="oliveri">oliveri</tp:taxon-name-part></tp:taxon-name></italic> by having a shorter anterior venter (177–235 in <italic><tp:taxon-name><tp:taxon-name-part taxon-name-part-type="genus" reg="Torrenticola">T.</tp:taxon-name-part> <tp:taxon-name-part taxon-name-part-type="species" reg="pacificensis">pacificensis</tp:taxon-name-part></tp:taxon-name></italic>, 250–310 in <italic><tp:taxon-name><tp:taxon-name-part taxon-name-part-type="genus" reg="Torrenticola">T.</tp:taxon-name-part> <tp:taxon-name-part taxon-name-part-type="species" reg="oliveri">oliveri</tp:taxon-name-part></tp:taxon-name></italic>) and less elongate pedipalpal tibiae (length/width = 2.6–3.0 in <italic><tp:taxon-name><tp:taxon-name-part taxon-name-part-type="genus" reg="Torrenticola">T.</tp:taxon-name-part> <tp:taxon-name-part taxon-name-part-type="species" reg="pacificensis">pacificensis</tp:taxon-name-part></tp:taxon-name></italic>, 3.6–4.2 in <italic><tp:taxon-name><tp:taxon-name-part taxon-name-part-type="genus" reg="Torrenticola">T.</tp:taxon-name-part> <tp:taxon-name-part taxon-name-part-type="species" reg="oliveri">oliveri</tp:taxon-name-part></tp:taxon-name></italic>). <italic><tp:taxon-name><tp:taxon-name-part taxon-name-part-type="genus" reg="Torrenticola">T.</tp:taxon-name-part> <tp:taxon-name-part taxon-name-part-type="species" reg="pacificensis">pacificensis</tp:taxon-name-part></tp:taxon-name></italic> can be differentiated from <italic><tp:taxon-name><tp:taxon-name-part taxon-name-part-type="genus" reg="Torrenticola">T.</tp:taxon-name-part> <tp:taxon-name-part taxon-name-part-type="species" reg="pinocchio">pinocchio</tp:taxon-name-part></tp:taxon-name></italic> by having a less elongate rostrum (length/width = 2.5–3.1 in <italic><tp:taxon-name><tp:taxon-name-part taxon-name-part-type="genus" reg="Torrenticola">T.</tp:taxon-name-part> <tp:taxon-name-part taxon-name-part-type="species" reg="pacificensis">pacificensis</tp:taxon-name-part></tp:taxon-name></italic>, 4.5–4.9 in <italic><tp:taxon-name><tp:taxon-name-part taxon-name-part-type="genus" reg="Torrenticola">T.</tp:taxon-name-part> <tp:taxon-name-part taxon-name-part-type="species" reg="pinocchio">pinocchio</tp:taxon-name-part></tp:taxon-name></italic>) and less elongate pedipalpal tibiae (length/width = 2.67–3.00 in <italic><tp:taxon-name><tp:taxon-name-part taxon-name-part-type="genus" reg="Torrenticola">T.</tp:taxon-name-part> <tp:taxon-name-part taxon-name-part-type="species" reg="pacificensis">pacificensis</tp:taxon-name-part></tp:taxon-name></italic>, 3.13–3.50 in <italic><tp:taxon-name><tp:taxon-name-part taxon-name-part-type="genus" reg="Torrenticola">T.</tp:taxon-name-part> <tp:taxon-name-part taxon-name-part-type="species" reg="pinocchio">pinocchio</tp:taxon-name-part></tp:taxon-name></italic>).</p></tp:treatment-sec><tp:treatment-sec sec-type="description" id="SECID0E55PO"><title>Description.</title><p>
                    <bold>Female (Figure <xref ref-type="fig" rid="F182">182</xref>)</bold> (n = 6) (holotype measurements in parentheses when available) with characters of the genus with following specifications.</p><p>
                    <bold>Dorsum</bold> — (530–625 (580) long; 335–430 (400) wide) ovoid with purple coloration restricted posteriorly. Anterio-medial platelets (100–117.5 (110) long; 47.5–55 (52.5) wide). Anterio-lateral platelets (145–170 (162.5) long; 52.5–63.75 (57.5) wide) free from dorsal plate. Dgl-4 much closer to the edge of dorsum than to the muscle scars (distance between Dgl-4 270–345 (300)). Dorsal plate proportions: dorsum length/width 1.42–1.58 (1.45); dorsal width/distance between Dgl-4 1.24–1.36 (1.33); anterio-medial platelet length/width 2.05–2.14 (2.10); anterio-lateral platelet length/width 2.63–2.95 (2.83); anterio-lateral/anterio-medial length 1.43–1.48 (1.48).</p><p>
                    <bold>Gnathosoma — Subcapitulum</bold> (287.5–325 (300) long (ventral); 210–236 (225) long (dorsal); 110–125 (115) tall) colorless. Rostrum (110–127.5 (120) long; 41.25–47.5 (45) wide). Chelicerae (265–331 (305) long) with curved fangs (50–62 (52.5) long). Subcapitular proportions: ventral length/height 2.52–2.65 (2.61); rostrum length/width 2.59–2.68 (2.67). <bold>Pedipalps</bold> short and stocky (especially tibiae) with nearly tuberculate, dentate ventral extensions on femora and dentate, flanged ventral extensions on genua. Palpomeres: trochanter (30–35 (32.5) long); femur (85–95 (95) long); genu (57.5–67.5 (65) long); tibia (55–67.5 (62.5) long; 20–23.75 (22.5) wide); tarsus (12.5–17.5 (15) long). Palpomere proportions: femur/genu 1.40–1.48 (1.46); tibia/femur 0.65–0.71 (0.66); tibia length/width 2.71–3.00 (2.78).</p><p>
                    <bold>Venter</bold> — (650–770 (720) long; 434–521 (440) wide) colorless or with faint purple coloration. Gnathosomal bay (122.5–142.5 (140) long; 66.25–87.5 (67.5) wide). Cxgl-4 subapical. <bold>Medial suture</bold> (47.5–55 (50) long). <bold>Genital plates</bold> (162.5–185 (180) long; 143.75–172.5 (160) wide). Additional measurements: Cx-1 (230–289 (250) long (total); 110–142 (120) long (medial)); Cx-3 (280–331 (280) wide); anterior venter (177.5–205 (182.5) long). Ventral proportions: gnathosomal bay length/width 1.49–2.07 (2.07); anterior venter/genital field length 1.01–1.11 (1.01); anterior venter length/genital field width 1.07–1.23 (1.14); anterior venter/medial suture 3.38–3.89 (3.65).</p><p>
                    <bold>Male (Figure <xref ref-type="fig" rid="F183">183</xref>)</bold> (n = 5) (allotypic measurements in parentheses when available) with characters of the genus with following specifications.</p><p>
                    <bold>Dorsum</bold> — (525–590 (550) long; 355–375 (370) wide) ovoid with purple coloration restricted posteriorly. Anterio-medial platelets (97.5–115 (102.5) long; 47.5–55 (47.5) wide). Anterio-lateral platelets (147.5–162.5 (147.5) long; 52.5–57.5 52.5) wide) free from dorsal plate. Dgl-4 much closer to the edge of dorsum than to the muscle scars (distance between Dgl-4 280–290 (290)). Dorsal plate proportions: dorsum length/width 1.48–1.57 (1.49); dorsal width/distance between Dgl-4 1.28–1.30 (1.28); anterio-medial platelet length/width 2.00–2.16 (2.16); anterio-lateral platelet length/width 2.73–2.83 (2.81); anterio-lateral/anterio-medial length 1.41–1.54 (1.44).</p><p>
                    <bold>Gnathosoma — Subcapitulum</bold> (275–287.5 (285) long (ventral); 195–220 (212) long (dorsal); 103.75–115 (107.5) tall) colorless. Rostrum (107.5–117.5 (113.75) long; 35–42.5 (38.75) wide). Chelicerae (251–281 (273) long) with curved fangs (46–57 (47) long). Subcapitular proportions: ventral length/height 2.50–2.65 (2.65); rostrum length/width 2.76–3.07 (2.94). <bold>Pedipalps</bold> short and stocky (especially tibiae) with nearly tuberculate, dentate ventral extensions on femora and dentate, flanged ventral extensions on genua. Palpomeres: trochanter (30–32.5 (32.5) long); femur (82.5–90 (85) long); genu (57.5–65 (62.5) long); tibia (55–60 (57.5) long; 20–22.5 (21.25) wide); tarsus (15–16.25 (16.25) long). Palpomere proportions: femur/genu 1.36–1.50 (1.36); tibia/femur 0.65–0.68 (0.68); tibia length/width 2.67–2.94 (2.71).</p><p>
                    <bold>Venter</bold> — (645–740 (740) long; 388–460 (431) wide) colorless or with faint purple coloration. Gnathosomal bay (120–140 (135) long; 60–75 (60) wide). Cxgl-4 subapical. <bold>Medial suture</bold> (82.5–87.5 (82.5) long). <bold>Genital plates</bold> (140–147.5 (140) long; 110–120 (113.75) wide). Additional measurements: Cx-1 (243–277 (277) long (total); 120–146 (125) long (medial)); Cx-3 (245–310 (300) wide); anterior venter (216.25–235 (220) long). Ventral proportions: gnathosomal bay length/width 1.60–2.25 (2.25); anterior venter/genital field length 1.50–1.59 (1.57); anterior venter length/genital field width 1.89–1.98 (1.93); anterior venter/medial suture 2.49–2.69 (2.67).</p><p>
                    <bold>Immatures</bold> unknown.</p></tp:treatment-sec><tp:treatment-sec sec-type="etymology" id="SECID0E3AQO"><title>Etymology.</title><p>Specific epithet (<italic><tp:taxon-name><tp:taxon-name-part taxon-name-part-type="species" reg="pacificensis">pacificensis</tp:taxon-name-part></tp:taxon-name></italic>) refers to the distribution of this species in the Pacific Ranges of the Pacific Northwest. This location-based name reflects that locality is the best way to differentiate this species from others in the Miniforma Group, particularly <italic><tp:taxon-name><tp:taxon-name-part taxon-name-part-type="genus" reg="Torrenticola">T.</tp:taxon-name-part> <tp:taxon-name-part taxon-name-part-type="species" reg="rockyensis">rockyensis</tp:taxon-name-part></tp:taxon-name></italic>.</p></tp:treatment-sec><tp:treatment-sec sec-type="distribution" id="SECID0EXBQO"><title>Distribution.</title><p>Western Oregon and western Washington (Figure <xref ref-type="fig" rid="F181">181</xref>). It seems reasonable to suspect <italic><tp:taxon-name><tp:taxon-name-part taxon-name-part-type="genus" reg="Torrenticola">T.</tp:taxon-name-part> <tp:taxon-name-part taxon-name-part-type="species" reg="pacificensis">pacificensis</tp:taxon-name-part></tp:taxon-name></italic> also occurs in coastal British Columbia and northwestern California.</p><fig id="F181" position="float" orientation="portrait"><label>Figure 181.</label><caption><p>
          <italic><tp:taxon-name><tp:taxon-name-part taxon-name-part-type="genus" reg="Torrenticola">Torrenticola</tp:taxon-name-part> <tp:taxon-name-part taxon-name-part-type="species" reg="pacificensis">pacificensis</tp:taxon-name-part></tp:taxon-name></italic> sp. n. distribution.</p></caption><graphic xmlns:xlink="http://www.w3.org/1999/xlink" xlink:href="zookeys-701-001-g181.jpg" position="float" orientation="portrait" xlink:type="simple" id="oo_157200.jpg"/></fig><fig id="F182" position="float" orientation="portrait"><label>Figure 182.</label><caption><p>
          <italic><tp:taxon-name><tp:taxon-name-part taxon-name-part-type="genus" reg="Torrenticola">Torrenticola</tp:taxon-name-part> <tp:taxon-name-part taxon-name-part-type="species" reg="pacificensis">pacificensis</tp:taxon-name-part></tp:taxon-name></italic> sp. n. female: <bold>A</bold> dorsal plates <bold>B</bold> venter (legs removed) <bold>C</bold> subcapitulum <bold>D</bold> pedipalp (setae not accurately depicted). Scale = 100 µm.</p></caption><graphic xmlns:xlink="http://www.w3.org/1999/xlink" xlink:href="zookeys-701-001-g182.jpg" position="float" orientation="portrait" xlink:type="simple" id="oo_157201.jpg"/></fig><fig id="F183" position="float" orientation="portrait"><label>Figure 183.</label><caption><p>
          <italic><tp:taxon-name><tp:taxon-name-part taxon-name-part-type="genus" reg="Torrenticola">Torrenticola</tp:taxon-name-part> <tp:taxon-name-part taxon-name-part-type="species" reg="pacificensis">pacificensis</tp:taxon-name-part></tp:taxon-name></italic> sp. n. male: <bold>A</bold> dorsal plates <bold>B</bold> venter (legs removed) <bold>C</bold> subcapitulum <bold>D</bold> pedipalp (setae not accurately depicted). Scale = 100 µm.</p></caption><graphic xmlns:xlink="http://www.w3.org/1999/xlink" xlink:href="zookeys-701-001-g183.jpg" position="float" orientation="portrait" xlink:type="simple" id="oo_157202.jpg"/></fig></tp:treatment-sec><tp:treatment-sec sec-type="remarks" id="SECID0EEFQO"><title>Remarks.</title><p>
                    <italic><tp:taxon-name><tp:taxon-name-part taxon-name-part-type="genus" reg="Torrenticola">Torrenticola</tp:taxon-name-part> <tp:taxon-name-part taxon-name-part-type="species" reg="pacificensis">pacificensis</tp:taxon-name-part></tp:taxon-name></italic> groups with other members of the Miniforma Complex with high support and specimens of this species are less than 1% different in <abbrev xmlns:xlink="http://www.w3.org/1999/xlink" xlink:title="cytochrome c oxidase subunit 1" id="ABBRID0EVFQO" xlink:type="simple">COI</abbrev> sequence from each other. In all analyses, <italic><tp:taxon-name><tp:taxon-name-part taxon-name-part-type="genus" reg="Torrenticola">T.</tp:taxon-name-part> <tp:taxon-name-part taxon-name-part-type="species" reg="pacificensis">pacificensis</tp:taxon-name-part></tp:taxon-name></italic> groups with three other morphologically similar species: <italic><tp:taxon-name><tp:taxon-name-part taxon-name-part-type="genus" reg="Torrenticola">T.</tp:taxon-name-part> <tp:taxon-name-part taxon-name-part-type="species" reg="rockyensis">rockyensis</tp:taxon-name-part></tp:taxon-name></italic>, <italic><tp:taxon-name><tp:taxon-name-part taxon-name-part-type="genus" reg="Torrenticola">T.</tp:taxon-name-part> <tp:taxon-name-part taxon-name-part-type="species" reg="manni">manni</tp:taxon-name-part></tp:taxon-name></italic>, and <italic><tp:taxon-name><tp:taxon-name-part taxon-name-part-type="genus" reg="Torrenticola">T.</tp:taxon-name-part> <tp:taxon-name-part taxon-name-part-type="species" reg="copipalpa">copipalpa</tp:taxon-name-part></tp:taxon-name></italic>. These three species are greater than 4% different from each other in <abbrev xmlns:xlink="http://www.w3.org/1999/xlink" xlink:title="cytochrome c oxidase subunit 1" id="ABBRID0EFHQO" xlink:type="simple">COI</abbrev> sequence. This species overlaps with <italic><tp:taxon-name><tp:taxon-name-part taxon-name-part-type="genus" reg="Torrenticola">T.</tp:taxon-name-part> <tp:taxon-name-part taxon-name-part-type="species" reg="copipalpa">copipalpa</tp:taxon-name-part></tp:taxon-name></italic> in west-central Oregon, but is the only member of the Miniforma group that occurs north of that point of overlap.</p><p>Based upon overall similarity, the pedipalp genu extensions, and western distribution, we were able to place this species in the Miniforma Identification Group.</p><p>This species hypothesis is supported by biogeography, low <abbrev xmlns:xlink="http://www.w3.org/1999/xlink" xlink:title="cytochrome c oxidase subunit 1" id="ABBRID0EXHQO" xlink:type="simple">COI</abbrev> divergence within the species (0–2%) and high divergence between species (3–15%), and by the morphological characters outlined in the diagnosis.</p></tp:treatment-sec></tp:taxon-treatment>
