# Supplementary material for: Revision of torrent mites (Parasitengona, Torrenticolidae, Torrenticola) of the United States and Canada: 90 descriptions, molecular phylogenetics, and a key to species
Source: Zookeys. 2017 Sep 21;(701):1–496. doi: 10.3897/zookeys.701.13261 (PMC5674090; doi:10.3897/zookeys.701.13261)
Supplement: XML Treatment for Torrenticola pearsoni [file zookeys.701.13261-treatment58.xml]

<!DOCTYPE tp:taxon-treatment
  PUBLIC "-//TaxonX//DTD Taxonomic Treatment Publishing DTD v0 20100105//EN" "tax-treatment-NSO.dtd">
<tp:taxon-treatment xmlns:tp="http://www.plazi.org/taxpub"><tp:treatment-meta><kwd-group><label>Taxon classification</label><kwd><named-content xmlns:xlink="http://www.w3.org/1999/xlink" content-type="kingdom">Animalia</named-content></kwd><kwd><named-content xmlns:xlink="http://www.w3.org/1999/xlink" content-type="order">Trombidiformes</named-content></kwd><kwd><named-content xmlns:xlink="http://www.w3.org/1999/xlink" content-type="family">Torrenticolidae</named-content></kwd></kwd-group><mixed-citation publication-type="journal"><person-group><name><surname>Fisher</surname><given-names>J. Ray</given-names></name><name><surname>Fisher</surname><given-names>Danielle M.</given-names></name><name><surname>Skvarla</surname><given-names>Michael J.</given-names></name><name><surname>Nelson</surname><given-names>Whitney A.</given-names></name><name><surname>Dowling</surname><given-names>Ashley P.G.</given-names></name></person-group><article-title>Revision of torrent mites (<tp:taxon-name><tp:taxon-name-part taxon-name-part-type="clade">Parasitengona</tp:taxon-name-part></tp:taxon-name>, <tp:taxon-name><tp:taxon-name-part taxon-name-part-type="family">Torrenticolidae</tp:taxon-name-part></tp:taxon-name>, <italic><tp:taxon-name><tp:taxon-name-part taxon-name-part-type="genus" reg="Torrenticola">Torrenticola</tp:taxon-name-part></tp:taxon-name></italic>) of the United States and Canada: 90 descriptions, molecular phylogenetics, and a key to species</article-title><source>Zookeys</source><day>21</day><month>9</month><year>2017</year><volume>2017</volume><issue>701</issue><fpage>1</fpage><lpage>496</lpage><pub-id pub-id-type="doi">10.3897/zookeys.701.13261</pub-id></mixed-citation></tp:treatment-meta><tp:nomenclature><tp:taxon-name>
                    <tp:taxon-name-part taxon-name-part-type="genus" reg="Torrenticola">Torrenticola</tp:taxon-name-part>
                    <tp:taxon-name-part taxon-name-part-type="species" reg="pearsoni">pearsoni</tp:taxon-name-part>
                    <object-id xmlns:xlink="http://www.w3.org/1999/xlink" content-type="zoobank" xlink:type="simple">http://zoobank.org/F77CFD97-1A19-4B8F-B315-0786EE5F3892</object-id>
                  </tp:taxon-name><tp:taxon-authority>Fisher &amp; Dowling</tp:taxon-authority><tp:taxon-status xmlns:xlink="http://www.w3.org/1999/xlink" xlink:type="simple">sp. n.</tp:taxon-status></tp:nomenclature><tp:treatment-sec sec-type="material" id="SECID0EDJQO"><title>Material examined.</title><p>HOLOTYPE (♀): from USA, Arkansas, Montgomery County, Ouachita National Forest, South Fork Ouachita River, 29 Jul 2011, by AJ Radwell, &amp; B Crump, AJR110302.</p><p>PARATYPES (7 ♀; 10 ♂): <bold>Arkansas, USA</bold>: 2 ♀ and 3 ♂ from Montgomery County, Ouachita National Forest, South Fork Ouachita River, 29 Jul 2011, by AJ Radwell, &amp; B Crump, AJR110302 • 1 ♀ from Newton County, Buffalo National River, Mill Creek (<named-content xmlns:xlink="http://www.w3.org/1999/xlink" content-type="dwc:verbatimCoordinates" xlink:type="simple"><named-content content-type="geo-json" specific-use="{&#34;type&#34;:&#34;Point&#34;,&#34;coordinates&#34;:[-93.135450,36.061700]}" id="NCID0EPJQO" xlink:type="simple">36°3'42.12"N, 93°8'7.62"W</named-content></named-content>), 30 May 2012, by TD Edwards, TDE 12-0530-004 • 1 ♀ from Newton County, Buffalo National River, Mill Creek (<named-content xmlns:xlink="http://www.w3.org/1999/xlink" content-type="dwc:verbatimCoordinates" xlink:type="simple"><named-content content-type="geo-json" specific-use="{&#34;type&#34;:&#34;Point&#34;,&#34;coordinates&#34;:[-93.135450,36.061700]}" id="NCID0EXJQO" xlink:type="simple">36°3'42.12"N, 93°8'7.62"W</named-content></named-content>), 20 Jun 2012, by TD Edwards, TDE 12-0620-004 • 1 ♀ from Newton County, Ozark-St Francis National Forest, Little Buffalo River, 11 Jul 2012, by TD Edwards, TDE 12-0711-004 • <bold>Missouri, USA</bold>: 1 ♂ (ALLOTYPE) from Crawford County, Huzzah Creek, Red Bluff campground, east of Davisville, 23 Jul 2011, by IM Smith, IMS110029 • 1 ♂ from Crawford County, Huzzah Creek, Red Bluff campground, east of Davisville, 23 Jul 2011, by IM Smith, IMS110029 • 2 ♂ from McDonald County, Tiff City, beside Route 43, Buffalo Creek (<named-content xmlns:xlink="http://www.w3.org/1999/xlink" content-type="dwc:verbatimCoordinates" xlink:type="simple"><named-content content-type="geo-json" specific-use="{&#34;type&#34;:&#34;Point&#34;,&#34;coordinates&#34;:[-94.604722,36.671389]}" id="NCID0EBKQO" xlink:type="simple">36°40'17"N, 94°36'17"W</named-content></named-content>), 2 May 1996, by IM Smith, IMS960004 • 1 ♀ and 1 ♂ from Oregon County, beside Route 19, north of Greer, Eleven Point (<named-content xmlns:xlink="http://www.w3.org/1999/xlink" content-type="dwc:verbatimCoordinates" xlink:type="simple"><named-content content-type="geo-json" specific-use="{&#34;type&#34;:&#34;Point&#34;,&#34;coordinates&#34;:[-91.333333,36.800000]}" id="NCID0EJKQO" xlink:type="simple">36°48'N, 91°20'W</named-content></named-content>), 28 Jun 1987, by IM Smith, IMS870056 • <bold>Oklahoma, USA</bold>: 1 ♀ and 2 ♂ from Pushmataha County, beside Route 271, south of Albion, Walnut Creek (<named-content xmlns:xlink="http://www.w3.org/1999/xlink" content-type="dwc:verbatimCoordinates" xlink:type="simple"><named-content content-type="geo-json" specific-use="{&#34;type&#34;:&#34;Point&#34;,&#34;coordinates&#34;:[-95.116667,34.650000]}" id="NCID0ETKQO" xlink:type="simple">34°39'N, 95°7'W</named-content></named-content>), 1 Jul 1987, by IM Smith, IMS870063A.</p></tp:treatment-sec><tp:treatment-sec sec-type="Type deposition" id="SECID0EYKQO"><title>Type deposition.</title><p>Holotype (♀), allotype (♂), and some paratypes (4 ♀; 5 ♂) deposited in the <named-content xmlns:xlink="http://www.w3.org/1999/xlink" content-type="dwc:institutional_code" xlink:type="simple">CNC</named-content>; other paratypes (3 ♀; 4 ♂) deposited in <named-content xmlns:xlink="http://www.w3.org/1999/xlink" content-type="dwc:institutional_code" xlink:type="simple">ACUA</named-content>.</p></tp:treatment-sec><tp:treatment-sec sec-type="diagnosis" id="SECID0EILQO"><title>Diagnosis.</title><p>
                    <italic><tp:taxon-name><tp:taxon-name-part taxon-name-part-type="genus" reg="Torrenticola">Torrenticola</tp:taxon-name-part> <tp:taxon-name-part taxon-name-part-type="species" reg="pearsoni">pearsoni</tp:taxon-name-part></tp:taxon-name></italic> are similar to other members of the Tricolor Complex (<italic><tp:taxon-name><tp:taxon-name-part taxon-name-part-type="genus" reg="Torrenticola">T.</tp:taxon-name-part> <tp:taxon-name-part taxon-name-part-type="species" reg="bittikoferae">bittikoferae</tp:taxon-name-part></tp:taxon-name></italic>, <italic><tp:taxon-name><tp:taxon-name-part taxon-name-part-type="genus" reg="Torrenticola">T.</tp:taxon-name-part> <tp:taxon-name-part taxon-name-part-type="species" reg="hoosieri">hoosieri</tp:taxon-name-part></tp:taxon-name></italic>, <italic><tp:taxon-name><tp:taxon-name-part taxon-name-part-type="genus" reg="Torrenticola">T.</tp:taxon-name-part> <tp:taxon-name-part taxon-name-part-type="species" reg="larvata">larvata</tp:taxon-name-part></tp:taxon-name></italic>, <italic><tp:taxon-name><tp:taxon-name-part taxon-name-part-type="genus" reg="Torrenticola">T.</tp:taxon-name-part> <tp:taxon-name-part taxon-name-part-type="species" reg="olliei">olliei</tp:taxon-name-part></tp:taxon-name></italic>, <italic><tp:taxon-name><tp:taxon-name-part taxon-name-part-type="genus" reg="Torrenticola">T.</tp:taxon-name-part> <tp:taxon-name-part taxon-name-part-type="species" reg="sierrensis">sierrensis</tp:taxon-name-part></tp:taxon-name></italic>, <italic><tp:taxon-name><tp:taxon-name-part taxon-name-part-type="genus" reg="Torrenticola">T.</tp:taxon-name-part> <tp:taxon-name-part taxon-name-part-type="species" reg="tricolor">tricolor</tp:taxon-name-part></tp:taxon-name></italic>, <italic><tp:taxon-name><tp:taxon-name-part taxon-name-part-type="genus" reg="Torrenticola">T.</tp:taxon-name-part> <tp:taxon-name-part taxon-name-part-type="species" reg="trimaculata">trimaculata</tp:taxon-name-part></tp:taxon-name></italic>, <italic><tp:taxon-name><tp:taxon-name-part taxon-name-part-type="genus" reg="Torrenticola">T.</tp:taxon-name-part> <tp:taxon-name-part taxon-name-part-type="species" reg="unimaculata">unimaculata</tp:taxon-name-part></tp:taxon-name></italic>, <italic><tp:taxon-name><tp:taxon-name-part taxon-name-part-type="genus" reg="Torrenticola">T.</tp:taxon-name-part> <tp:taxon-name-part taxon-name-part-type="species" reg="cardia">cardia</tp:taxon-name-part></tp:taxon-name></italic>, <italic><tp:taxon-name><tp:taxon-name-part taxon-name-part-type="genus" reg="Torrenticola">T.</tp:taxon-name-part> <tp:taxon-name-part taxon-name-part-type="species" reg="kringi">kringi</tp:taxon-name-part></tp:taxon-name></italic>, <italic><tp:taxon-name><tp:taxon-name-part taxon-name-part-type="genus" reg="Torrenticola">T.</tp:taxon-name-part> <tp:taxon-name-part taxon-name-part-type="species" reg="dimorpha">dimorpha</tp:taxon-name-part></tp:taxon-name></italic>, and <italic><tp:taxon-name><tp:taxon-name-part taxon-name-part-type="genus" reg="Torrenticola">T.</tp:taxon-name-part> <tp:taxon-name-part taxon-name-part-type="species" reg="mohawk">mohawk</tp:taxon-name-part></tp:taxon-name></italic>) in having a short, conical rostrum. <italic><tp:taxon-name><tp:taxon-name-part taxon-name-part-type="genus" reg="Torrenticola">T.</tp:taxon-name-part> <tp:taxon-name-part taxon-name-part-type="species" reg="pearsoni">pearsoni</tp:taxon-name-part></tp:taxon-name></italic> can be differentiated from most other Tricolor Complex (except <italic><tp:taxon-name><tp:taxon-name-part taxon-name-part-type="genus" reg="Torrenticola">T.</tp:taxon-name-part> <tp:taxon-name-part taxon-name-part-type="species" reg="bittikoferae">bittikoferae</tp:taxon-name-part></tp:taxon-name></italic>, <italic><tp:taxon-name><tp:taxon-name-part taxon-name-part-type="genus" reg="Torrenticola">T.</tp:taxon-name-part> <tp:taxon-name-part taxon-name-part-type="species" reg="hoosieri">hoosieri</tp:taxon-name-part></tp:taxon-name></italic> and <italic><tp:taxon-name><tp:taxon-name-part taxon-name-part-type="genus" reg="Torrenticola">T.</tp:taxon-name-part> <tp:taxon-name-part taxon-name-part-type="species" reg="dimorpha">dimorpha</tp:taxon-name-part></tp:taxon-name></italic>) by having diffuse pink dorsal coloration, whereas most other members have bold patterning. <italic><tp:taxon-name><tp:taxon-name-part taxon-name-part-type="genus" reg="Torrenticola">T.</tp:taxon-name-part> <tp:taxon-name-part taxon-name-part-type="species" reg="pearsoni">pearsoni</tp:taxon-name-part></tp:taxon-name></italic> can be differentiated from <italic><tp:taxon-name><tp:taxon-name-part taxon-name-part-type="genus" reg="Torrenticola">T.</tp:taxon-name-part> <tp:taxon-name-part taxon-name-part-type="species" reg="hoosieri">hoosieri</tp:taxon-name-part></tp:taxon-name></italic> by having ventral extensions on the pedipalp femora and genua (lacking in <italic><tp:taxon-name><tp:taxon-name-part taxon-name-part-type="genus" reg="Torrenticola">T.</tp:taxon-name-part> <tp:taxon-name-part taxon-name-part-type="species" reg="hoosieri">hoosieri</tp:taxon-name-part></tp:taxon-name></italic>) and having stockier pedipalp tibiae (length/width = 3.0–3.3 in <italic><tp:taxon-name><tp:taxon-name-part taxon-name-part-type="genus" reg="Torrenticola">T.</tp:taxon-name-part> <tp:taxon-name-part taxon-name-part-type="species" reg="pearsoni">pearsoni</tp:taxon-name-part></tp:taxon-name></italic>, 3.6–4.4 in <italic><tp:taxon-name><tp:taxon-name-part taxon-name-part-type="genus" reg="Torrenticola">T.</tp:taxon-name-part> <tp:taxon-name-part taxon-name-part-type="species" reg="hoosieri">hoosieri</tp:taxon-name-part></tp:taxon-name></italic>). Male <italic><tp:taxon-name><tp:taxon-name-part taxon-name-part-type="genus" reg="Torrenticola">T.</tp:taxon-name-part> <tp:taxon-name-part taxon-name-part-type="species" reg="pearsoni">pearsoni</tp:taxon-name-part></tp:taxon-name></italic> can be differentiated from <italic><tp:taxon-name><tp:taxon-name-part taxon-name-part-type="genus" reg="Torrenticola">T.</tp:taxon-name-part> <tp:taxon-name-part taxon-name-part-type="species" reg="bittikoferae">bittikoferae</tp:taxon-name-part></tp:taxon-name></italic> (males only) by having Dgl-4 closer to the dorsal edge (dorsal width/distance between Dgl-4 = 1.2–1.3 in <italic><tp:taxon-name><tp:taxon-name-part taxon-name-part-type="genus" reg="Torrenticola">T.</tp:taxon-name-part> <tp:taxon-name-part taxon-name-part-type="species" reg="pearsoni">pearsoni</tp:taxon-name-part></tp:taxon-name></italic>, 1.6–1.7 in <italic><tp:taxon-name><tp:taxon-name-part taxon-name-part-type="genus" reg="Torrenticola">T.</tp:taxon-name-part> <tp:taxon-name-part taxon-name-part-type="species" reg="bittikoferae">bittikoferae</tp:taxon-name-part></tp:taxon-name></italic>); more elongate pedipalp tibiae (length/width = 3.1–3.3 in <italic><tp:taxon-name><tp:taxon-name-part taxon-name-part-type="genus" reg="Torrenticola">T.</tp:taxon-name-part> <tp:taxon-name-part taxon-name-part-type="species" reg="pearsoni">pearsoni</tp:taxon-name-part></tp:taxon-name></italic>, 2.7–2.8 in <italic><tp:taxon-name><tp:taxon-name-part taxon-name-part-type="genus" reg="Torrenticola">T.</tp:taxon-name-part> <tp:taxon-name-part taxon-name-part-type="species" reg="bittikoferae">bittikoferae</tp:taxon-name-part></tp:taxon-name></italic>); and a more elongate rostrum (length/width = 2.1–2.4 in <italic><tp:taxon-name><tp:taxon-name-part taxon-name-part-type="genus" reg="Torrenticola">T.</tp:taxon-name-part> <tp:taxon-name-part taxon-name-part-type="species" reg="pearsoni">pearsoni</tp:taxon-name-part></tp:taxon-name></italic>, 1.8–1.9 in <italic><tp:taxon-name><tp:taxon-name-part taxon-name-part-type="genus" reg="Torrenticola">T.</tp:taxon-name-part> <tp:taxon-name-part taxon-name-part-type="species" reg="bittikoferae">bittikoferae</tp:taxon-name-part></tp:taxon-name></italic>). <italic><tp:taxon-name><tp:taxon-name-part taxon-name-part-type="genus" reg="Torrenticola">T.</tp:taxon-name-part> <tp:taxon-name-part taxon-name-part-type="species" reg="pearsoni">pearsoni</tp:taxon-name-part></tp:taxon-name></italic> can be differentiated from <italic><tp:taxon-name><tp:taxon-name-part taxon-name-part-type="genus" reg="Torrenticola">T.</tp:taxon-name-part> <tp:taxon-name-part taxon-name-part-type="species" reg="dimorpha">dimorpha</tp:taxon-name-part></tp:taxon-name></italic> by having an unmodified dorsal plate (<italic><tp:taxon-name><tp:taxon-name-part taxon-name-part-type="genus" reg="Torrenticola">T.</tp:taxon-name-part> <tp:taxon-name-part taxon-name-part-type="species" reg="dimorpha">dimorpha</tp:taxon-name-part></tp:taxon-name></italic> has a dorsal plate medial extension covering nearly half the length of the anterio-medial platelets) and by males having unmodified pedipalps (male <italic><tp:taxon-name><tp:taxon-name-part taxon-name-part-type="genus" reg="Torrenticola">T.</tp:taxon-name-part> <tp:taxon-name-part taxon-name-part-type="species" reg="dimorpha">dimorpha</tp:taxon-name-part></tp:taxon-name></italic> have large, highly modified pedipalps which are expanded vertically and laterally).</p></tp:treatment-sec><tp:treatment-sec sec-type="description" id="SECID0EEXQO"><title>Description.</title><p>
                    <bold>Female (Figure <xref ref-type="fig" rid="F185">185</xref>)</bold> (n = 5) (holotype measurements in parentheses when available) with characters of the genus with following specifications.</p><p>
                    <bold>Dorsum</bold> — (620–730 (620) long; 455–500 (455) wide) ellipsoid with faint pink coloration without a distinct pattern. Anterio-medial platelets (123.75–142.5 (123.75) long; 62.5–70 (62.5) wide). Anterio-lateral platelets (167.5–195 (167.5) long; 70–80 (72.5) wide) free from dorsal plate. Dgl-4 much closer to the edge of the dorsum than to the muscle scars (distance between Dgl-4 365–395 (365)). Dorsal plate proportions: dorsum length/width 1.36–1.47 (1.36); dorsal width/distance between Dgl-4 1.21–1.30 (1.25); anterio-medial platelet length/width 1.93–2.04 (1.98); anterio-lateral platelet length/width 2.31–2.64 (2.31); anterio-lateral/anterio-medial length 1.34–1.42 (1.35).</p><p>
                    <bold>Gnathosoma — Subcapitulum</bold> (247.5–290 (247.5) long (ventral); 170–210 (171) long (dorsal); 120–142.5 (120) tall) colorless. Rostrum (92.5–112.5 (92.5) long; 45–51.25 (45) wide) short and conical. Chelicerae (220–274 (221) long) with curved fangs (53–75 (64) long). Subcapitular proportions: ventral length/height 2.04–2.12 (2.06); rostrum length/width 2.06–2.25 (2.06). <bold>Pedipalps</bold> with tuberculate ventral extensions on femora and flat, flanged extensions on genua. Palpomeres: trochanter (37.5–50 (37.5) long); femur (96.25–120 (96.25) long); genu (57.5–75 (57.5) long); tibia (75–90 (75) long; 23.75–27.5 (23.75) wide); tarsus (20–25 (20) long). Palpomere proportions: femur/genu 1.60–1.69 (1.67); tibia/femur 0.70–0.80 (0.78); tibia length/width 3.00–3.27 (3.16).</p><p>
                    <bold>Venter</bold> — (742–802.75 (743) long; 505–610 (506) wide) colorless. Gnathosomal bay (117.5–145 (132.5) long; 80–100 (80) wide). Cxgl-4 subapical. <bold>Medial suture</bold> (27.5–42.5 (30) long). <bold>Genital plates</bold> (180–187.5 (182.5) long; 147.5–155 (147.5) wide). Additional measurements: Cx-1 (235–282 (260) long (total); 130–138 (137) long (medial)); Cx-3 (335–420 (336) wide); anterior venter (180–200 (187.5) long). Ventral proportions: gnathosomal bay length/width 1.26–1.69 (1.66); anterior venter/genital field length 1.00–1.07 (1.03); anterior venter length/genital field width 1.18–1.33 (1.27); anterior venter/medial suture 4.53–6.55 (6.25).</p><p>
                    <bold>Male (Figure <xref ref-type="fig" rid="F186">186</xref>)</bold> (n = 5) (allotypic measurements in parentheses when available) with characters of the genus with following specifications.</p><p>
                    <bold>Dorsum</bold> — (620–675 (620) long; 430–495 (430) wide) ellipsoid with faint pink coloration without a distinct pattern. Anterio-medial platelets (117.5–127.5 (117.5) long; 62.5–75 (62.5) wide). Anterio-lateral platelets (172.5–195 (188.75) long; 67.5–82.5 (70) wide) free from dorsal plate. Dgl-4 much closer to the edge of the dorsum than to the muscle scars (distance between Dgl-4 355–410 (360)). Dorsal plate proportions: dorsum length/width 1.34–1.44 (1.44); dorsal width/distance between Dgl-4 1.19–1.24 (1.19); anterio-medial platelet length/width 1.70–2.04 (1.88); anterio-lateral platelet length/width 2.36–2.70 (2.70); anterio-lateral/anterio-medial length 1.35–1.61 (1.61).</p><p>
                    <bold>Gnathosoma — Subcapitulum</bold> (250–260 (260) long (ventral); 170–187 (186) long (dorsal); 112.5–117.5 (112.5) tall) colorless. Rostrum (92.5–102.5 (102.5) long; 42.5–46.25 (42.5) wide) short and conical. Chelicerae (225–244 (239) long) with curved fangs (55–63 (63) long). Subcapitular proportions: ventral length/height 2.20–2.31 (2.31); rostrum length/width 2.11–2.41 (2.41). <bold>Pedipalps</bold> with tuberculate ventral extensions on femora and flat, flanged extensions on genua. Palpomeres: trochanter (40–42.5 (42.5) long); femur (100–106.25 (106.25) long); genu (60–67.5 (67.5) long); tibia (75–85 (75) long; 23.75–26.25 (23.75) wide); tarsus (22.5–22.5 (22.5) long). Palpomere proportions: femur/genu 1.54–1.67 (1.57); tibia/femur 0.71–0.83 (0.71); tibia length/width 3.10–3.24 (3.16).</p><p>
                    <bold>Venter</bold> — (720–800 (720) long; 461–588 (461) wide) colorless. Gnathosomal bay (110–130 (125) long; 70–87.5 (70) wide). Cxgl-4 subapical. <bold>Medial suture</bold> (107.5–135 (107.5) long). <bold>Genital plates</bold> (140–155 (152.5) long; 95–105 (95) wide). Additional measurements: Cx-1 (276–302 (283) long (total); 140–167 (140) long (medial)); Cx-3 (334–414 (334) wide); anterior venter (285–335 (285) long). Ventral proportions: gnathosomal bay length/width 1.26–1.79 (1.79); anterior venter/genital field length 1.87–2.18 (1.87); anterior venter length/genital field width 2.93–3.19 (3.00); anterior venter/medial suture 2.30–2.85 (2.65).</p><p>
                    <bold>Immatures</bold> unknown.</p></tp:treatment-sec><tp:treatment-sec sec-type="etymology" id="SECID0ECZQO"><title>Etymology.</title><p>Specific epithet (<italic><tp:taxon-name><tp:taxon-name-part taxon-name-part-type="species" reg="pearsoni">pearsoni</tp:taxon-name-part></tp:taxon-name></italic>) named in honor of Pearson Dowling, son of APGD, for his unquenchable curiosity for all things big and small.</p></tp:treatment-sec><tp:treatment-sec sec-type="distribution" id="SECID0ESZQO"><title>Distribution.</title><p>Interior Highlands of Missouri and Arkansas (Figure <xref ref-type="fig" rid="F184">184</xref>).</p><fig id="F184" position="float" orientation="portrait"><label>Figure 184.</label><caption><p>
          <italic><tp:taxon-name><tp:taxon-name-part taxon-name-part-type="genus" reg="Torrenticola">Torrenticola</tp:taxon-name-part> <tp:taxon-name-part taxon-name-part-type="species" reg="pearsoni">pearsoni</tp:taxon-name-part></tp:taxon-name></italic> sp. n. distribution.</p></caption><graphic xmlns:xlink="http://www.w3.org/1999/xlink" xlink:href="zookeys-701-001-g184.jpg" position="float" orientation="portrait" xlink:type="simple" id="oo_157203.jpg"/></fig><fig id="F185" position="float" orientation="portrait"><label>Figure 185.</label><caption><p>
          <italic><tp:taxon-name><tp:taxon-name-part taxon-name-part-type="genus" reg="Torrenticola">Torrenticola</tp:taxon-name-part> <tp:taxon-name-part taxon-name-part-type="species" reg="pearsoni">pearsoni</tp:taxon-name-part></tp:taxon-name></italic> sp. n. female: <bold>A</bold> dorsal plates <bold>B</bold> venter (legs removed) <bold>C</bold> subcapitulum <bold>D</bold> pedipalp (setae not accurately depicted). Scale = 100 µm.</p></caption><graphic xmlns:xlink="http://www.w3.org/1999/xlink" xlink:href="zookeys-701-001-g185.jpg" position="float" orientation="portrait" xlink:type="simple" id="oo_157204.jpg"/></fig><fig id="F186" position="float" orientation="portrait"><label>Figure 186.</label><caption><p>
          <italic><tp:taxon-name><tp:taxon-name-part taxon-name-part-type="genus" reg="Torrenticola">Torrenticola</tp:taxon-name-part> <tp:taxon-name-part taxon-name-part-type="species" reg="pearsoni">pearsoni</tp:taxon-name-part></tp:taxon-name></italic> sp. n. male: <bold>A</bold> dorsal plates <bold>B</bold> venter (legs removed) <bold>C</bold> subcapitulum <bold>D</bold> pedipalp (setae not accurately depicted). Scale = 100 µm.</p></caption><graphic xmlns:xlink="http://www.w3.org/1999/xlink" xlink:href="zookeys-701-001-g186.jpg" position="float" orientation="portrait" xlink:type="simple" id="oo_157205.jpg"/></fig></tp:treatment-sec><tp:treatment-sec sec-type="remarks" id="SECID0EU3QO"><title>Remarks.</title><p>
                    <italic><tp:taxon-name><tp:taxon-name-part taxon-name-part-type="genus" reg="Torrenticola">Torrenticola</tp:taxon-name-part> <tp:taxon-name-part taxon-name-part-type="species" reg="pearsoni">pearsoni</tp:taxon-name-part></tp:taxon-name></italic> groups with other members of the Tricolor Complex in all analyses with high support and specimens are less than 2% different in <abbrev xmlns:xlink="http://www.w3.org/1999/xlink" xlink:title="cytochrome c oxidase subunit 1" id="ABBRID0EF4QO" xlink:type="simple">COI</abbrev> sequence from each other. In the combined analysis, <italic><tp:taxon-name><tp:taxon-name-part taxon-name-part-type="genus" reg="Torrenticola">T.</tp:taxon-name-part> <tp:taxon-name-part taxon-name-part-type="species" reg="pearsoni">pearsoni</tp:taxon-name-part></tp:taxon-name></italic> groups with two other species (<italic><tp:taxon-name><tp:taxon-name-part taxon-name-part-type="genus" reg="Torrenticola">T.</tp:taxon-name-part> <tp:taxon-name-part taxon-name-part-type="species" reg="hoosieri">hoosieri</tp:taxon-name-part></tp:taxon-name></italic> and <italic><tp:taxon-name><tp:taxon-name-part taxon-name-part-type="genus" reg="Torrenticola">T.</tp:taxon-name-part> <tp:taxon-name-part taxon-name-part-type="species" reg="projector">projector</tp:taxon-name-part></tp:taxon-name></italic>) with high support and these species are greater than 11% different from each other. Whereas most eastern members of the Tricolor Complex have distinctive patterns, this clade of three species contains members that lack dark patterns.</p><p>This species hypothesis is supported by low <abbrev xmlns:xlink="http://www.w3.org/1999/xlink" xlink:title="cytochrome c oxidase subunit 1" id="ABBRID0EM5QO" xlink:type="simple">COI</abbrev> divergence within the species (0–2%), high divergence between species (3–15%), and the morphological characters outlined in the diagnosis.</p></tp:treatment-sec></tp:taxon-treatment>
