# Supplementary material for: Revision of torrent mites (Parasitengona, Torrenticolidae, Torrenticola) of the United States and Canada: 90 descriptions, molecular phylogenetics, and a key to species
Source: Zookeys. 2017 Sep 21;(701):1–496. doi: 10.3897/zookeys.701.13261 (PMC5674090; doi:10.3897/zookeys.701.13261)
Supplement: XML Treatment for Torrenticola pinocchio [file zookeys.701.13261-treatment60.xml]

<!DOCTYPE tp:taxon-treatment
  PUBLIC "-//TaxonX//DTD Taxonomic Treatment Publishing DTD v0 20100105//EN" "tax-treatment-NSO.dtd">
<tp:taxon-treatment xmlns:tp="http://www.plazi.org/taxpub"><tp:treatment-meta><kwd-group><label>Taxon classification</label><kwd><named-content xmlns:xlink="http://www.w3.org/1999/xlink" content-type="kingdom">Animalia</named-content></kwd><kwd><named-content xmlns:xlink="http://www.w3.org/1999/xlink" content-type="order">Trombidiformes</named-content></kwd><kwd><named-content xmlns:xlink="http://www.w3.org/1999/xlink" content-type="family">Torrenticolidae</named-content></kwd></kwd-group><mixed-citation publication-type="journal"><person-group><name><surname>Fisher</surname><given-names>J. Ray</given-names></name><name><surname>Fisher</surname><given-names>Danielle M.</given-names></name><name><surname>Skvarla</surname><given-names>Michael J.</given-names></name><name><surname>Nelson</surname><given-names>Whitney A.</given-names></name><name><surname>Dowling</surname><given-names>Ashley P.G.</given-names></name></person-group><article-title>Revision of torrent mites (<tp:taxon-name><tp:taxon-name-part taxon-name-part-type="clade">Parasitengona</tp:taxon-name-part></tp:taxon-name>, <tp:taxon-name><tp:taxon-name-part taxon-name-part-type="family">Torrenticolidae</tp:taxon-name-part></tp:taxon-name>, <italic><tp:taxon-name><tp:taxon-name-part taxon-name-part-type="genus" reg="Torrenticola">Torrenticola</tp:taxon-name-part></tp:taxon-name></italic>) of the United States and Canada: 90 descriptions, molecular phylogenetics, and a key to species</article-title><source>Zookeys</source><day>21</day><month>9</month><year>2017</year><volume>2017</volume><issue>701</issue><fpage>1</fpage><lpage>496</lpage><pub-id pub-id-type="doi">10.3897/zookeys.701.13261</pub-id></mixed-citation></tp:treatment-meta><tp:nomenclature><tp:taxon-name>
                    <tp:taxon-name-part taxon-name-part-type="genus" reg="Torrenticola">Torrenticola</tp:taxon-name-part>
                    <tp:taxon-name-part taxon-name-part-type="species" reg="pinocchio">pinocchio</tp:taxon-name-part>
                    <object-id xmlns:xlink="http://www.w3.org/1999/xlink" content-type="zoobank" xlink:type="simple">http://zoobank.org/D8162FB2-4C67-4E20-9FA4-B8991E87B21F</object-id>
                  </tp:taxon-name><tp:taxon-authority>Fisher &amp; Dowling</tp:taxon-authority><tp:taxon-status xmlns:xlink="http://www.w3.org/1999/xlink" xlink:type="simple">sp. n.</tp:taxon-status></tp:nomenclature><tp:treatment-sec sec-type="material" id="SECID0EJVRO"><title>Material examined.</title><p>HOLOTYPE (♀): from USA, California, Mendocino County, beside Rt. 128, 7.3 km south of Boonville, (<named-content xmlns:xlink="http://www.w3.org/1999/xlink" content-type="dwc:verbatimCoordinates" xlink:type="simple"><named-content content-type="geo-json" specific-use="{&#34;type&#34;:&#34;Point&#34;,&#34;coordinates&#34;:[-123.321944,38.965833]}" id="NCID0ESVRO" xlink:type="simple">38°57'57"N, 123°19'19"W</named-content></named-content>), 4 August 1987, by IM Smith, IMS870126A</p><p>PARATYPES (3 ♀; 2 ♂): <bold>California, USA</bold>: 1 ♂ (ALLOTYPE) from Mendocino County, beside Rt. 128, 7.3 km south of Boonville, (<named-content xmlns:xlink="http://www.w3.org/1999/xlink" content-type="dwc:verbatimCoordinates" xlink:type="simple"><named-content content-type="geo-json" specific-use="{&#34;type&#34;:&#34;Point&#34;,&#34;coordinates&#34;:[-123.321944,38.965833]}" id="NCID0E5VRO" xlink:type="simple">38°57'57"N, 123°19'19"W</named-content></named-content>), 4 August 1987, by IM Smith, IMS870126A • 1 ♀ from Trinity County, beside Rt. 36 at Forest Glen Station Campground, (<named-content xmlns:xlink="http://www.w3.org/1999/xlink" content-type="dwc:verbatimCoordinates" xlink:type="simple"><named-content content-type="geo-json" specific-use="{&#34;type&#34;:&#34;Point&#34;,&#34;coordinates&#34;:[-123.338889,40.389722]}" id="NCID0EGWRO" xlink:type="simple">40°23'23"N, 123°20'20"W</named-content></named-content>), 6 August 1987, by IM Smith &amp; JD Smith, IMS870131 • <bold>Oregon, USA</bold>: 1 ♀ and 1 ♂ from Curry County, Port Orford; Butler Bar Campground off Elk River Road, (<named-content xmlns:xlink="http://www.w3.org/1999/xlink" content-type="dwc:verbatimCoordinates" xlink:type="simple"><named-content content-type="geo-json" specific-use="{&#34;type&#34;:&#34;Point&#34;,&#34;coordinates&#34;:[-124.271111,42.728611]}" id="NCID0EQWRO" xlink:type="simple">42°43'43"N, 124°16'16"W</named-content></named-content>), 25 June 1976, by IM Smith, IMS760162 • 1 ♀ from Curry County, Sixes; Edson Creek Campground beside Sixes River Road, (<named-content xmlns:xlink="http://www.w3.org/1999/xlink" content-type="dwc:verbatimCoordinates" xlink:type="simple"><named-content content-type="geo-json" specific-use="{&#34;type&#34;:&#34;Point&#34;,&#34;coordinates&#34;:[-124.406667,42.813333]}" id="NCID0EYWRO" xlink:type="simple">42°48'48"N, 124°24'24"W</named-content></named-content>), 4 July 1983, by IM Smith, IMS830021A</p></tp:treatment-sec><tp:treatment-sec sec-type="Type deposition" id="SECID0E4WRO"><title>Type deposition.</title><p>Holotype (♀), allotype (♂), and some paratypes (2 ♀) deposited in the <named-content xmlns:xlink="http://www.w3.org/1999/xlink" content-type="dwc:institutional_code" xlink:type="simple">CNC</named-content>; other paratypes (1 ♀; 1 ♂) deposited in the <named-content xmlns:xlink="http://www.w3.org/1999/xlink" content-type="dwc:institutional_code" xlink:type="simple">ACUA</named-content>.</p></tp:treatment-sec><tp:treatment-sec sec-type="diagnosis" id="SECID0ENXRO"><title>Diagnosis.</title><p>
                    <italic><tp:taxon-name><tp:taxon-name-part taxon-name-part-type="genus" reg="Torrenticola">Torrenticola</tp:taxon-name-part> <tp:taxon-name-part taxon-name-part-type="species" reg="pinocchio">pinocchio</tp:taxon-name-part></tp:taxon-name></italic> are similar to members of the Miniforma group (<italic><tp:taxon-name><tp:taxon-name-part taxon-name-part-type="genus" reg="Torrenticola">T.</tp:taxon-name-part> <tp:taxon-name-part taxon-name-part-type="species" reg="copipalpa">copipalpa</tp:taxon-name-part></tp:taxon-name></italic>, <italic><tp:taxon-name><tp:taxon-name-part taxon-name-part-type="genus" reg="Torrenticola">T.</tp:taxon-name-part> <tp:taxon-name-part taxon-name-part-type="species" reg="manni">manni</tp:taxon-name-part></tp:taxon-name></italic>, <italic><tp:taxon-name><tp:taxon-name-part taxon-name-part-type="genus" reg="Torrenticola">T.</tp:taxon-name-part> <tp:taxon-name-part taxon-name-part-type="species" reg="miniforma">miniforma</tp:taxon-name-part></tp:taxon-name></italic>, <italic><tp:taxon-name><tp:taxon-name-part taxon-name-part-type="genus" reg="Torrenticola">T.</tp:taxon-name-part> <tp:taxon-name-part taxon-name-part-type="species" reg="pacificensis">pacificensis</tp:taxon-name-part></tp:taxon-name></italic>, <italic><tp:taxon-name><tp:taxon-name-part taxon-name-part-type="genus" reg="Torrenticola">T.</tp:taxon-name-part> <tp:taxon-name-part taxon-name-part-type="species" reg="rockyensis">rockyensis</tp:taxon-name-part></tp:taxon-name></italic>, and <italic><tp:taxon-name><tp:taxon-name-part taxon-name-part-type="genus" reg="Torrenticola">T.</tp:taxon-name-part> <tp:taxon-name-part taxon-name-part-type="species" reg="oliveri">oliveri</tp:taxon-name-part></tp:taxon-name></italic>) in having similar pedipalpal extensions (unique to members of this group); and being among the smallest <italic><tp:taxon-name><tp:taxon-name-part taxon-name-part-type="genus" reg="Torrenticola">Torrenticola</tp:taxon-name-part></tp:taxon-name></italic> in the west (dorsum 500–625 long) (except <italic><tp:taxon-name><tp:taxon-name-part taxon-name-part-type="genus" reg="Torrenticola">T.</tp:taxon-name-part> <tp:taxon-name-part taxon-name-part-type="species" reg="oliveri">oliveri</tp:taxon-name-part></tp:taxon-name></italic>). <italic><tp:taxon-name><tp:taxon-name-part taxon-name-part-type="genus" reg="Torrenticola">T.</tp:taxon-name-part> <tp:taxon-name-part taxon-name-part-type="species" reg="pinocchio">pinocchio</tp:taxon-name-part></tp:taxon-name></italic> can be differentiated from all other <italic><tp:taxon-name><tp:taxon-name-part taxon-name-part-type="genus" reg="Torrenticola">Torrenticola</tp:taxon-name-part></tp:taxon-name></italic> by having a more elongate rostrum (length/width = 4.58–3.91 in <italic><tp:taxon-name><tp:taxon-name-part taxon-name-part-type="genus" reg="Torrenticola">T.</tp:taxon-name-part> <tp:taxon-name-part taxon-name-part-type="species" reg="pinocchio">pinocchio</tp:taxon-name-part></tp:taxon-name></italic>, 1.29–4.40 in others).</p></tp:treatment-sec><tp:treatment-sec sec-type="description" id="SECID0EP2RO"><title>Description.</title><p>
                    <bold>Female (Figure <xref ref-type="fig" rid="F191">191</xref>)</bold> (n = 4) (holotype measurements in parentheses when available) with characters of the genus with following specifications.</p><p>
                    <bold>Dorsum</bold> — (580–610 (580) long; 360–400 (370) wide) ellipsoid and colorless. Anterio-medial platelets (95–115 (102.5) long; 47.5–50 (47.5) wide). Anterio-lateral platelets (150–165 (150) long; 55–65 (60) wide) free from dorsal plate. Dgl-4 much closer to the edge of the dorsum than to the muscle scars (distance between Dgl-4 280–310 (295)). Dorsal plate proportions: dorsum length/width 1.53–1.64 (1.57); dorsal width/distance between Dgl-4 1.25–1.30 (1.25); anterio-medial platelet length/width 1.90–2.30 (2.16); anterio-lateral platelet length/width 2.50–2.82 (2.50); anterio-lateral/anterio-medial length 1.43–1.63 (1.46).</p><p>
                    <bold>Gnathosoma — Subcapitulum</bold> (300–310 (305) long (ventral); 230–240 (230) long (dorsal); 100–107.5 (107.5) tall) colorless. Rostrum (137.5–145 (140) long; 30–30 (30) wide). Chelicerae (290–305 (300) long) with curved fangs (40–45 (45) long). Subcapitular proportions: ventral length/height 2.84–3.05 (2.84); rostrum length/width 4.58–4.83 (4.67). <bold>Pedipalps</bold> with broad, dentate, and anteriorly-directed ventral extensions on femora and dentate, flanged ventral extensions on genua. Palpomeres: trochanter (30–30 (30) long); femur (97.5–102.5 (97.5) long); genu (67.5–71.25 (67.5) long); tibia (65–70 (70) long; 20–20 (20) wide); tarsus (15–17.5 (17.5) long). Palpomere proportions: femur/genu 1.39–1.45 (1.44); tibia/femur 0.65–0.72 (0.72); tibia length/width 3.25–3.50 (3.50).</p><p>
                    <bold>Venter — Subcapitulum</bold> (720–755 (730) long; 400–450 (410) wide) colorless. Gnathosomal bay (140–145 (145) long; 55–60 (60) wide). Cxgl-4 subapical. <bold>Medial suture</bold> (52.5–55 (55) long). <bold>Genital plates</bold> (155–167.5 (160) long; 135–150 (140) wide). Additional measurements: Cx-1 (260–270 (270) long (total); 120–130 (130) long (medial)); Cx-3 (52.5–55 (55) wide); anterior venter (180–195 (192.5) long). Ventral proportions: gnathosomal bay length/width 2.42–2.59 (2.42); anterior venter/genital field length 1.16–1.20 (1.20); anterior venter length/genital field width 1.30–1.41 (1.38); anterior venter/medial suture 3.43–3.71 (3.50).</p><p>
                    <bold>Male (Figure <xref ref-type="fig" rid="F192">192</xref>)</bold> (n = 2) (allotypic measurements in parentheses when available) with characters of the genus with following specifications.</p><p>
                    <bold>Dorsum</bold> — (520–540 (520) long; 340–350 (340) wide) ellipsoid and colorless. Anterio-medial platelets (95–102.5 (95) long; 45–47.5 (45) wide). Anterio-lateral platelets (145–155 (145) long; 50–57.5 (50) wide) free from dorsal plate. Dgl-4 much closer to the edge of the dorsum than to the muscle scars (distance between Dgl-4 260–270 (260)). Dorsal plate proportions: dorsum length/width 1.53–1.54 (1.53); dorsal width/distance between Dgl-4 1.30–1.31 (1.31); anterio-medial platelet length/width 2.11–2.16 (2.11); anterio-lateral platelet length/width 2.70–2.90 (2.90); anterio-lateral/anterio-medial length 1.51–1.53 (1.53).</p><p>
                    <bold>Gnathosoma — Subcapitulum</bold> (275–290 (275) long (ventral); 215–225 (215) long (dorsal); 90–95 (95) tall) colorless. Rostrum (130–135 (130) long; 27.5–27.5 (27.5) wide). Chelicerae ((265) long) with curved fangs ((45) long). Subcapitular proportions: ventral length/height 2.89–3.22 (2.89); rostrum length/width 4.73–4.91 (4.73). <bold>Pedipalps</bold> with broad, dentate, and anteriorly-directed ventral extensions on femora and dentate, flanged ventral extensions on genua. Palpomeres: trochanter (30–32.5 (30) long); femur (90–96.25 (90) long); genu (67.5–67.5 (67.5) long); tibia (62.5–65 (65) long; 18.75–20 (18.75) wide); tarsus (15–15 (15) long). Palpomere proportions: femur/genu 1.33–1.43 (1.33); tibia/femur 0.65–0.72 (0.72); tibia length/width 3.13–3.47 (3.47).</p><p>
                    <bold>Venter</bold> — (650–670 (650) long; 385–410 (385) wide) colorless. Gnathosomal bay (120–125 (110) long; 50–52.5 (50) wide). Cxgl-4 subapical. <bold>Medial suture</bold> (80–85 (80) long). <bold>Genital plates</bold> (117.5–125 (117.5) long; 97.5–100 (97.5) wide). Additional measurements: Cx-1 (240–240 (240) long (total); 110–125 (110) long (medial)); Cx-3 (260–280 (260) wide); anterior venter (210–225 (210) long). Ventral proportions: gnathosomal bay length/width 2.29–2.50 (2.50); anterior venter/genital field length 1.79–1.80 (1.79); anterior venter length/genital field width 2.15–2.25 (2.15); anterior venter/medial suture 2.63–2.65 (2.63).</p><p>
                    <bold>Immatures</bold> unknown.</p></tp:treatment-sec><tp:treatment-sec sec-type="etymology" id="SECID0EN4RO"><title>Etymology.</title><p>Specific epithet (<italic><tp:taxon-name><tp:taxon-name-part taxon-name-part-type="species" reg="pinocchio">pinocchio</tp:taxon-name-part></tp:taxon-name></italic>) refers to the elongate rostrum of this species, which resembles the ever-growing nose of Pinocchio (noun in apposition), a fictional character from the popular Italian children’s novel, <italic>The Adventures of Pinocchio</italic> by Carlo Collodi (1883). Pinocchio is well-known for his nose, which grows every time he tells a lie.</p></tp:treatment-sec><tp:treatment-sec sec-type="distribution" id="SECID0E64RO"><title>Distribution.</title><p>California and Oregon (Figure <xref ref-type="fig" rid="F190">190</xref>).</p><fig id="F190" position="float" orientation="portrait"><label>Figure 190.</label><caption><p>
          <italic><tp:taxon-name><tp:taxon-name-part taxon-name-part-type="genus" reg="Torrenticola">Torrenticola</tp:taxon-name-part> <tp:taxon-name-part taxon-name-part-type="species" reg="pinocchio">pinocchio</tp:taxon-name-part></tp:taxon-name></italic> sp. n. distribution.</p></caption><graphic xmlns:xlink="http://www.w3.org/1999/xlink" xlink:href="zookeys-701-001-g190.jpg" position="float" orientation="portrait" xlink:type="simple" id="oo_157209.jpg"/></fig><fig id="F191" position="float" orientation="portrait"><label>Figure 191.</label><caption><p>
          <italic><tp:taxon-name><tp:taxon-name-part taxon-name-part-type="genus" reg="Torrenticola">Torrenticola</tp:taxon-name-part> <tp:taxon-name-part taxon-name-part-type="species" reg="pinocchio">pinocchio</tp:taxon-name-part></tp:taxon-name></italic> sp. n. female: <bold>A</bold> dorsal plates <bold>B</bold> venter (legs removed) <bold>C</bold> subcapitulum <bold>D</bold> pedipalp (setae not accurately depicted). Scale = 100 µm.</p></caption><graphic xmlns:xlink="http://www.w3.org/1999/xlink" xlink:href="zookeys-701-001-g191.jpg" position="float" orientation="portrait" xlink:type="simple" id="oo_157210.jpg"/></fig><fig id="F192" position="float" orientation="portrait"><label>Figure 192.</label><caption><p>
          <italic><tp:taxon-name><tp:taxon-name-part taxon-name-part-type="genus" reg="Torrenticola">Torrenticola</tp:taxon-name-part> <tp:taxon-name-part taxon-name-part-type="species" reg="pinocchio">pinocchio</tp:taxon-name-part></tp:taxon-name></italic> sp. n. male: <bold>A</bold> dorsal plates <bold>B</bold> venter (legs removed) <bold>C</bold> subcapitulum <bold>D</bold> pedipalp (setae not accurately depicted). Scale = 100 µm.</p></caption><graphic xmlns:xlink="http://www.w3.org/1999/xlink" xlink:href="zookeys-701-001-g192.jpg" position="float" orientation="portrait" xlink:type="simple" id="oo_157211.jpg"/></fig></tp:treatment-sec><tp:treatment-sec sec-type="remarks" id="SECID0EBBSO"><title>Remarks.</title><p>Unfortunately, we were unable to acquire fresh material of <italic><tp:taxon-name><tp:taxon-name-part taxon-name-part-type="genus" reg="Torrenticola">Torrenticola</tp:taxon-name-part> <tp:taxon-name-part taxon-name-part-type="species" reg="pinocchio">pinocchio</tp:taxon-name-part></tp:taxon-name></italic> and therefore this species is not included in our phylogenetic analyses. However, we were able to examine morphology with material preserved in <abbrev xmlns:xlink="http://www.w3.org/1999/xlink" xlink:title="50% glycerol, 10% glacial acetic acid, 40% water" id="ABBRID0ESBSO" xlink:type="simple">GAW</abbrev>. The overall appearance, small size, dentate flange on the pedipalpal genua, and distribution, are consistent with placing this species in the Miniforma Complex and Miniforma Identification Group.</p></tp:treatment-sec></tp:taxon-treatment>
