# Supplementary material for: Revision of torrent mites (Parasitengona, Torrenticolidae, Torrenticola) of the United States and Canada: 90 descriptions, molecular phylogenetics, and a key to species
Source: Zookeys. 2017 Sep 21;(701):1–496. doi: 10.3897/zookeys.701.13261 (PMC5674090; doi:10.3897/zookeys.701.13261)
Supplement: XML Treatment for Torrenticola pollani [file zookeys.701.13261-treatment61.xml]

<!DOCTYPE tp:taxon-treatment
  PUBLIC "-//TaxonX//DTD Taxonomic Treatment Publishing DTD v0 20100105//EN" "tax-treatment-NSO.dtd">
<tp:taxon-treatment xmlns:tp="http://www.plazi.org/taxpub"><tp:treatment-meta><kwd-group><label>Taxon classification</label><kwd><named-content xmlns:xlink="http://www.w3.org/1999/xlink" content-type="kingdom">Animalia</named-content></kwd><kwd><named-content xmlns:xlink="http://www.w3.org/1999/xlink" content-type="order">Trombidiformes</named-content></kwd><kwd><named-content xmlns:xlink="http://www.w3.org/1999/xlink" content-type="family">Torrenticolidae</named-content></kwd></kwd-group><mixed-citation publication-type="journal"><person-group><name><surname>Fisher</surname><given-names>J. Ray</given-names></name><name><surname>Fisher</surname><given-names>Danielle M.</given-names></name><name><surname>Skvarla</surname><given-names>Michael J.</given-names></name><name><surname>Nelson</surname><given-names>Whitney A.</given-names></name><name><surname>Dowling</surname><given-names>Ashley P.G.</given-names></name></person-group><article-title>Revision of torrent mites (<tp:taxon-name><tp:taxon-name-part taxon-name-part-type="clade">Parasitengona</tp:taxon-name-part></tp:taxon-name>, <tp:taxon-name><tp:taxon-name-part taxon-name-part-type="family">Torrenticolidae</tp:taxon-name-part></tp:taxon-name>, <italic><tp:taxon-name><tp:taxon-name-part taxon-name-part-type="genus" reg="Torrenticola">Torrenticola</tp:taxon-name-part></tp:taxon-name></italic>) of the United States and Canada: 90 descriptions, molecular phylogenetics, and a key to species</article-title><source>Zookeys</source><day>21</day><month>9</month><year>2017</year><volume>2017</volume><issue>701</issue><fpage>1</fpage><lpage>496</lpage><pub-id pub-id-type="doi">10.3897/zookeys.701.13261</pub-id></mixed-citation></tp:treatment-meta><tp:nomenclature><tp:taxon-name>
                    <tp:taxon-name-part taxon-name-part-type="genus" reg="Torrenticola">Torrenticola</tp:taxon-name-part>
                    <tp:taxon-name-part taxon-name-part-type="species" reg="pollani">pollani</tp:taxon-name-part>
                    <object-id xmlns:xlink="http://www.w3.org/1999/xlink" content-type="zoobank" xlink:type="simple">http://zoobank.org/4B2CC127-07E7-48DC-921E-2EE6BB6AAE8B</object-id>
                  </tp:taxon-name><tp:taxon-authority>Fisher &amp; Dowling</tp:taxon-authority><tp:taxon-status xmlns:xlink="http://www.w3.org/1999/xlink" xlink:type="simple">sp. n.</tp:taxon-status></tp:nomenclature><tp:treatment-sec sec-type="material" id="SECID0E5CSO"><title>Material examined.</title><p>HOLOTYPE (♀): from USA, Alabama, Lauderdale County, off Natchez Parkway, 7 km south of Tennessee state line (<named-content xmlns:xlink="http://www.w3.org/1999/xlink" content-type="dwc:verbatimCoordinates" xlink:type="simple"><named-content content-type="geo-json" specific-use="{&#34;type&#34;:&#34;Point&#34;,&#34;coordinates&#34;:[-87.828056,34.941944]}" id="NCID0EHDSO" xlink:type="simple">34°56'31"N, 87°49'41"W</named-content></named-content>), 27 Sep 2010, by IM Smith, IMS100162, DNA 1288.</p><p>PARATYPES (4 ♀; 11 ♂): <bold>Alabama, USA</bold>: 2 ♂ from Clay County, beside Forest Route 649, 0.8 kilometers northeast of road from Forest Route 600 to Campbell Springs, Talladega Creek, 2 Jul 1990, by IM Smith, IMS900075A • 1 ♂ from Cleburne County, beside Route 431, 3.3 kilometers southeast of Calhoun, Jackson Creek (<named-content xmlns:xlink="http://www.w3.org/1999/xlink" content-type="dwc:verbatimCoordinates" xlink:type="simple"><named-content content-type="geo-json" specific-use="{&#34;type&#34;:&#34;Point&#34;,&#34;coordinates&#34;:[-85.700000,33.600000]}" id="NCID0ETDSO" xlink:type="simple">33°36'N, 85°42'W</named-content></named-content>), 2 Jul 1990, by IM Smith, IMS900074 • 1 ♂ (ALLOTYPE) from Lauderdale County, off Natchez Parkway, 7 km south of Tennessee state line (<named-content xmlns:xlink="http://www.w3.org/1999/xlink" content-type="dwc:verbatimCoordinates" xlink:type="simple"><named-content content-type="geo-json" specific-use="{&#34;type&#34;:&#34;Point&#34;,&#34;coordinates&#34;:[-87.828056,34.941944]}" id="NCID0E2DSO" xlink:type="simple">34°56'31"N, 87°49'41"W</named-content></named-content>), 27 Sep 2010, by IM Smith, IMS100162 • 1 ♀ and 1 ♂ from Lauderdale County, off Natchez Parkway, 7 km south of Tennessee state line (<named-content xmlns:xlink="http://www.w3.org/1999/xlink" content-type="dwc:verbatimCoordinates" xlink:type="simple"><named-content content-type="geo-json" specific-use="{&#34;type&#34;:&#34;Point&#34;,&#34;coordinates&#34;:[-87.828056,34.941944]}" id="NCID0EDESO" xlink:type="simple">34°56'31"N, 87°49'41"W</named-content></named-content>), 24 Sep 2009, by IM Smith, IMS090121 • 3 ♀ and 2 ♂ from Lauderdale County, off Natchez Parkway, 7 km south of Tennessee state line (<named-content xmlns:xlink="http://www.w3.org/1999/xlink" content-type="dwc:verbatimCoordinates" xlink:type="simple"><named-content content-type="geo-json" specific-use="{&#34;type&#34;:&#34;Point&#34;,&#34;coordinates&#34;:[-87.828056,34.941944]}" id="NCID0ELESO" xlink:type="simple">34°56'31"N, 87°49'41"W</named-content></named-content>), 27 Sep 2010, by IM Smith, IMS100162 • <bold>Georgia, USA</bold>: 1 ♂ from Floyd County, beside road from Everett Springs to Villanow, 1.8 kilometers south of The Pocket Campground, Johns Creek, 4 Jul 1990, by IM Smith, IMS900076 • 1 ♂ from Floyd County, beside road from Everett Springs to Villanow, 1.4 kilometers south of The Pocket Campground, tributary of Johns Creek, 4 Jul 1990, by IM Smith, IMS900076 • 2 ♂ from Floyd County, The Pocket Campground, between Everett Springs and Villanow, tributary of Johns Creek, 4 Jul 1990, by IM Smith, IMS900073A • 1 ♂ from White County, Helen, beside Road to Anna Ruby Falls, Smith Creek (<named-content xmlns:xlink="http://www.w3.org/1999/xlink" content-type="dwc:verbatimCoordinates" xlink:type="simple"><named-content content-type="geo-json" specific-use="{&#34;type&#34;:&#34;Point&#34;,&#34;coordinates&#34;:[-83.716667,34.733333]}" id="NCID0EVESO" xlink:type="simple">34°44'N, 83°43'W</named-content></named-content>), 24 Sep 1992, by IM Smith, IMS920051.</p></tp:treatment-sec><tp:treatment-sec sec-type="Type deposition" id="SECID0E1ESO"><title>Type deposition.</title><p>Holotype (♀), allotype (♂), and other paratypes (2 ♀; 5 ♂) deposited in the <named-content xmlns:xlink="http://www.w3.org/1999/xlink" content-type="dwc:institutional_code" xlink:type="simple">CNC</named-content>; other paratypes (2 ♀; 5 ♂) deposited in <named-content xmlns:xlink="http://www.w3.org/1999/xlink" content-type="dwc:institutional_code" xlink:type="simple">ACUA</named-content>.</p></tp:treatment-sec><tp:treatment-sec sec-type="diagnosis" id="SECID0EKFSO"><title>Diagnosis.</title><p>
                    <italic><tp:taxon-name><tp:taxon-name-part taxon-name-part-type="genus" reg="Torrenticola">Torrenticola</tp:taxon-name-part> <tp:taxon-name-part taxon-name-part-type="species" reg="pollani">pollani</tp:taxon-name-part></tp:taxon-name></italic> are similar to other members of the <tp:taxon-name><tp:taxon-name-part taxon-name-part-type="genus" reg="Rusetria">Rusetria</tp:taxon-name-part></tp:taxon-name> “4-Plates” group (<italic><tp:taxon-name><tp:taxon-name-part taxon-name-part-type="genus" reg="Torrenticola">T.</tp:taxon-name-part> <tp:taxon-name-part taxon-name-part-type="species" reg="dunni">dunni</tp:taxon-name-part></tp:taxon-name></italic>, <italic><tp:taxon-name><tp:taxon-name-part taxon-name-part-type="genus" reg="Torrenticola">T.</tp:taxon-name-part> <tp:taxon-name-part taxon-name-part-type="species" reg="glomerabilis">glomerabilis</tp:taxon-name-part></tp:taxon-name></italic>, <italic><tp:taxon-name><tp:taxon-name-part taxon-name-part-type="genus" reg="Torrenticola">T.</tp:taxon-name-part> <tp:taxon-name-part taxon-name-part-type="species" reg="kittatinniana">kittatinniana</tp:taxon-name-part></tp:taxon-name></italic>, <italic><tp:taxon-name><tp:taxon-name-part taxon-name-part-type="genus" reg="Torrenticola">T.</tp:taxon-name-part> <tp:taxon-name-part taxon-name-part-type="species" reg="rufoalba">rufoalba</tp:taxon-name-part></tp:taxon-name></italic>, and <italic><tp:taxon-name><tp:taxon-name-part taxon-name-part-type="genus" reg="Torrenticola">T.</tp:taxon-name-part> <tp:taxon-name-part taxon-name-part-type="species" reg="shubini">shubini</tp:taxon-name-part></tp:taxon-name></italic>) and <italic><tp:taxon-name><tp:taxon-name-part taxon-name-part-type="genus" reg="Torrenticola">T.</tp:taxon-name-part> <tp:taxon-name-part taxon-name-part-type="species" reg="skvarlai">skvarlai</tp:taxon-name-part></tp:taxon-name></italic> in having anterio-lateral platelets free from the dorsal plate, dorsal coloration separated into anterior and posterior portions, and indistinct hind coxal margins. <italic><tp:taxon-name><tp:taxon-name-part taxon-name-part-type="genus" reg="Torrenticola">T.</tp:taxon-name-part> <tp:taxon-name-part taxon-name-part-type="species" reg="pollani">pollani</tp:taxon-name-part></tp:taxon-name></italic> can be differentiated from <italic><tp:taxon-name><tp:taxon-name-part taxon-name-part-type="genus" reg="Torrenticola">T.</tp:taxon-name-part> <tp:taxon-name-part taxon-name-part-type="species" reg="dunni">dunni</tp:taxon-name-part></tp:taxon-name></italic> by having a smaller dorsum (length ♀ = 535–560 in <italic><tp:taxon-name><tp:taxon-name-part taxon-name-part-type="genus" reg="Torrenticola">T.</tp:taxon-name-part> <tp:taxon-name-part taxon-name-part-type="species" reg="pollani">pollani</tp:taxon-name-part></tp:taxon-name></italic>, 605–680 in <italic><tp:taxon-name><tp:taxon-name-part taxon-name-part-type="genus" reg="Torrenticola">T.</tp:taxon-name-part> <tp:taxon-name-part taxon-name-part-type="species" reg="dunni">dunni</tp:taxon-name-part></tp:taxon-name></italic>; ♂ = 440–490 in <italic><tp:taxon-name><tp:taxon-name-part taxon-name-part-type="genus" reg="Torrenticola">T.</tp:taxon-name-part> <tp:taxon-name-part taxon-name-part-type="species" reg="pollani">pollani</tp:taxon-name-part></tp:taxon-name></italic>, 500–540 in <italic><tp:taxon-name><tp:taxon-name-part taxon-name-part-type="genus" reg="Torrenticola">T.</tp:taxon-name-part> <tp:taxon-name-part taxon-name-part-type="species" reg="dunni">dunni</tp:taxon-name-part></tp:taxon-name></italic>; width ♀ , 410–420 in <italic><tp:taxon-name><tp:taxon-name-part taxon-name-part-type="genus" reg="Torrenticola">T.</tp:taxon-name-part> <tp:taxon-name-part taxon-name-part-type="species" reg="pollani">pollani</tp:taxon-name-part></tp:taxon-name></italic>, 440–490 in <italic><tp:taxon-name><tp:taxon-name-part taxon-name-part-type="genus" reg="Torrenticola">T.</tp:taxon-name-part> <tp:taxon-name-part taxon-name-part-type="species" reg="dunni">dunni</tp:taxon-name-part></tp:taxon-name></italic>; ♂ = 350–370 in <italic>A38</italic>, 310–340 in <italic><tp:taxon-name><tp:taxon-name-part taxon-name-part-type="genus" reg="Torrenticola">T.</tp:taxon-name-part> <tp:taxon-name-part taxon-name-part-type="species" reg="pollani">pollani</tp:taxon-name-part></tp:taxon-name></italic>); and a more elongate rostrum (length/width = 3.3–3.8 in <italic><tp:taxon-name><tp:taxon-name-part taxon-name-part-type="genus" reg="Torrenticola">T.</tp:taxon-name-part> <tp:taxon-name-part taxon-name-part-type="species" reg="pollani">pollani</tp:taxon-name-part></tp:taxon-name></italic>, 2.8–3.1 in <italic><tp:taxon-name><tp:taxon-name-part taxon-name-part-type="genus" reg="Torrenticola">T.</tp:taxon-name-part> <tp:taxon-name-part taxon-name-part-type="species" reg="dunni">dunni</tp:taxon-name-part></tp:taxon-name></italic>). <italic><tp:taxon-name><tp:taxon-name-part taxon-name-part-type="genus" reg="Torrenticola">T.</tp:taxon-name-part> <tp:taxon-name-part taxon-name-part-type="species" reg="pollani">pollani</tp:taxon-name-part></tp:taxon-name></italic> can be differentiated from <italic><tp:taxon-name><tp:taxon-name-part taxon-name-part-type="genus" reg="Torrenticola">T.</tp:taxon-name-part> <tp:taxon-name-part taxon-name-part-type="species" reg="shubini">shubini</tp:taxon-name-part></tp:taxon-name></italic> by having more elongate tibiae (length/width ♀ = 4.00–4.18 in <italic><tp:taxon-name><tp:taxon-name-part taxon-name-part-type="genus" reg="Torrenticola">T.</tp:taxon-name-part> <tp:taxon-name-part taxon-name-part-type="species" reg="pollani">pollani</tp:taxon-name-part></tp:taxon-name></italic>, 3.35–3.60 in <italic><tp:taxon-name><tp:taxon-name-part taxon-name-part-type="genus" reg="Torrenticola">T.</tp:taxon-name-part> <tp:taxon-name-part taxon-name-part-type="species" reg="shubini">shubini</tp:taxon-name-part></tp:taxon-name></italic>; ♂ = 3.44–3.75 in <italic><tp:taxon-name><tp:taxon-name-part taxon-name-part-type="genus" reg="Torrenticola">T.</tp:taxon-name-part> <tp:taxon-name-part taxon-name-part-type="species" reg="pollani">pollani</tp:taxon-name-part></tp:taxon-name></italic>, 3.11–3.22 in <italic><tp:taxon-name><tp:taxon-name-part taxon-name-part-type="genus" reg="Torrenticola">T.</tp:taxon-name-part> <tp:taxon-name-part taxon-name-part-type="species" reg="shubini">shubini</tp:taxon-name-part></tp:taxon-name></italic>) and a more elongate rostrum (length/width = 3.27–3.82 in <italic><tp:taxon-name><tp:taxon-name-part taxon-name-part-type="genus" reg="Torrenticola">T.</tp:taxon-name-part> <tp:taxon-name-part taxon-name-part-type="species" reg="pollani">pollani</tp:taxon-name-part></tp:taxon-name></italic>, 2.24–2.85 in <italic><tp:taxon-name><tp:taxon-name-part taxon-name-part-type="genus" reg="Torrenticola">T.</tp:taxon-name-part> <tp:taxon-name-part taxon-name-part-type="species" reg="shubini">shubini</tp:taxon-name-part></tp:taxon-name></italic>). <italic><tp:taxon-name><tp:taxon-name-part taxon-name-part-type="genus" reg="Torrenticola">T.</tp:taxon-name-part> <tp:taxon-name-part taxon-name-part-type="species" reg="pollani">pollani</tp:taxon-name-part></tp:taxon-name></italic> can be differentiated from <italic><tp:taxon-name><tp:taxon-name-part taxon-name-part-type="genus" reg="Torrenticola">T.</tp:taxon-name-part> <tp:taxon-name-part taxon-name-part-type="species" reg="glomerabilis">glomerabilis</tp:taxon-name-part></tp:taxon-name></italic> by having more elongate anterio-medial platelets (length/width ♀ = 2.5–3.0 in <italic><tp:taxon-name><tp:taxon-name-part taxon-name-part-type="genus" reg="Torrenticola">T.</tp:taxon-name-part> <tp:taxon-name-part taxon-name-part-type="species" reg="pollani">pollani</tp:taxon-name-part></tp:taxon-name></italic>, 1.9–2.3 in <italic><tp:taxon-name><tp:taxon-name-part taxon-name-part-type="genus" reg="Torrenticola">T.</tp:taxon-name-part> <tp:taxon-name-part taxon-name-part-type="species" reg="glomerabilis">glomerabilis</tp:taxon-name-part></tp:taxon-name></italic>; ♂ = 2.3–2.5 in <italic><tp:taxon-name><tp:taxon-name-part taxon-name-part-type="genus" reg="Torrenticola">T.</tp:taxon-name-part> <tp:taxon-name-part taxon-name-part-type="species" reg="pollani">pollani</tp:taxon-name-part></tp:taxon-name></italic>, 1.9–2.2 in <italic><tp:taxon-name><tp:taxon-name-part taxon-name-part-type="genus" reg="Torrenticola">T.</tp:taxon-name-part> <tp:taxon-name-part taxon-name-part-type="species" reg="glomerabilis">glomerabilis</tp:taxon-name-part></tp:taxon-name></italic>) and thinner dorsum (♀ = 410–420 in <italic><tp:taxon-name><tp:taxon-name-part taxon-name-part-type="genus" reg="Torrenticola">T.</tp:taxon-name-part> <tp:taxon-name-part taxon-name-part-type="species" reg="pollani">pollani</tp:taxon-name-part></tp:taxon-name></italic>, 460–490 in <italic><tp:taxon-name><tp:taxon-name-part taxon-name-part-type="genus" reg="Torrenticola">T.</tp:taxon-name-part> <tp:taxon-name-part taxon-name-part-type="species" reg="glomerabilis">glomerabilis</tp:taxon-name-part></tp:taxon-name></italic>; ♂ = 310–340 in <italic><tp:taxon-name><tp:taxon-name-part taxon-name-part-type="genus" reg="Torrenticola">T.</tp:taxon-name-part> <tp:taxon-name-part taxon-name-part-type="species" reg="pollani">pollani</tp:taxon-name-part></tp:taxon-name></italic>, 395–430 in <italic><tp:taxon-name><tp:taxon-name-part taxon-name-part-type="genus" reg="Torrenticola">T.</tp:taxon-name-part> <tp:taxon-name-part taxon-name-part-type="species" reg="glomerabilis">glomerabilis</tp:taxon-name-part></tp:taxon-name></italic>). <italic><tp:taxon-name><tp:taxon-name-part taxon-name-part-type="genus" reg="Torrenticola">T.</tp:taxon-name-part> <tp:taxon-name-part taxon-name-part-type="species" reg="pollani">pollani</tp:taxon-name-part></tp:taxon-name></italic> can be differentiated from <italic><tp:taxon-name><tp:taxon-name-part taxon-name-part-type="genus" reg="Torrenticola">T.</tp:taxon-name-part> <tp:taxon-name-part taxon-name-part-type="species" reg="kittatinniana">kittatinniana</tp:taxon-name-part></tp:taxon-name></italic> by having a more elongate rostrum (length/width = 3.27–3.82 in <italic><tp:taxon-name><tp:taxon-name-part taxon-name-part-type="genus" reg="Torrenticola">T.</tp:taxon-name-part> <tp:taxon-name-part taxon-name-part-type="species" reg="pollani">pollani</tp:taxon-name-part></tp:taxon-name></italic>, 2.71–3.16 in <italic><tp:taxon-name><tp:taxon-name-part taxon-name-part-type="genus" reg="Torrenticola">T.</tp:taxon-name-part> <tp:taxon-name-part taxon-name-part-type="species" reg="kittatinniana">kittatinniana</tp:taxon-name-part></tp:taxon-name></italic>) and more elongate tibiae (length/width ♀ = 3.8–4.2 in <italic><tp:taxon-name><tp:taxon-name-part taxon-name-part-type="genus" reg="Torrenticola">T.</tp:taxon-name-part> <tp:taxon-name-part taxon-name-part-type="species" reg="pollani">pollani</tp:taxon-name-part></tp:taxon-name></italic>, 3.3 in <italic><tp:taxon-name><tp:taxon-name-part taxon-name-part-type="genus" reg="Torrenticola">T.</tp:taxon-name-part> <tp:taxon-name-part taxon-name-part-type="species" reg="kittatinniana">kittatinniana</tp:taxon-name-part></tp:taxon-name></italic>; ♂ = 3.44–3.75 in <italic><tp:taxon-name><tp:taxon-name-part taxon-name-part-type="genus" reg="Torrenticola">T.</tp:taxon-name-part> <tp:taxon-name-part taxon-name-part-type="species" reg="pollani">pollani</tp:taxon-name-part></tp:taxon-name></italic>, 2.80 in <italic><tp:taxon-name><tp:taxon-name-part taxon-name-part-type="genus" reg="Torrenticola">T.</tp:taxon-name-part> <tp:taxon-name-part taxon-name-part-type="species" reg="kittatinniana">kittatinniana</tp:taxon-name-part></tp:taxon-name></italic>). <italic><tp:taxon-name><tp:taxon-name-part taxon-name-part-type="genus" reg="Torrenticola">T.</tp:taxon-name-part> <tp:taxon-name-part taxon-name-part-type="species" reg="pollani">pollani</tp:taxon-name-part></tp:taxon-name></italic> can be differentiated from <italic><tp:taxon-name><tp:taxon-name-part taxon-name-part-type="genus" reg="Torrenticola">T.</tp:taxon-name-part> <tp:taxon-name-part taxon-name-part-type="species" reg="rufoalba">rufoalba</tp:taxon-name-part></tp:taxon-name></italic> by having a more elongate rostrum (length/width = 3.27–3.82 in <italic><tp:taxon-name><tp:taxon-name-part taxon-name-part-type="genus" reg="Torrenticola">T.</tp:taxon-name-part> <tp:taxon-name-part taxon-name-part-type="species" reg="pollani">pollani</tp:taxon-name-part></tp:taxon-name></italic>, 2.96–3.06 in <italic><tp:taxon-name><tp:taxon-name-part taxon-name-part-type="genus" reg="Torrenticola">T.</tp:taxon-name-part> <tp:taxon-name-part taxon-name-part-type="species" reg="rufoalba">rufoalba</tp:taxon-name-part></tp:taxon-name></italic>). Female <italic><tp:taxon-name><tp:taxon-name-part taxon-name-part-type="genus" reg="Torrenticola">T.</tp:taxon-name-part> <tp:taxon-name-part taxon-name-part-type="species" reg="pollani">pollani</tp:taxon-name-part></tp:taxon-name></italic> can be differentiated from female <italic><tp:taxon-name><tp:taxon-name-part taxon-name-part-type="genus" reg="Torrenticola">T.</tp:taxon-name-part> <tp:taxon-name-part taxon-name-part-type="species" reg="rufoalba">rufoalba</tp:taxon-name-part></tp:taxon-name></italic> by having more elongate tibiae (length/width = 3.8–4.2 in <italic><tp:taxon-name><tp:taxon-name-part taxon-name-part-type="genus" reg="Torrenticola">T.</tp:taxon-name-part> <tp:taxon-name-part taxon-name-part-type="species" reg="pollani">pollani</tp:taxon-name-part></tp:taxon-name></italic>, 3.5 in <italic><tp:taxon-name><tp:taxon-name-part taxon-name-part-type="genus" reg="Torrenticola">T.</tp:taxon-name-part> <tp:taxon-name-part taxon-name-part-type="species" reg="rufoalba">rufoalba</tp:taxon-name-part></tp:taxon-name></italic>). Male <italic><tp:taxon-name><tp:taxon-name-part taxon-name-part-type="genus" reg="Torrenticola">T.</tp:taxon-name-part> <tp:taxon-name-part taxon-name-part-type="species" reg="pollani">pollani</tp:taxon-name-part></tp:taxon-name></italic> can be differentiated from male <italic><tp:taxon-name><tp:taxon-name-part taxon-name-part-type="genus" reg="Torrenticola">T.</tp:taxon-name-part> <tp:taxon-name-part taxon-name-part-type="species" reg="rufoalba">rufoalba</tp:taxon-name-part></tp:taxon-name></italic> by having a longer anterior venter (235–250 in <italic><tp:taxon-name><tp:taxon-name-part taxon-name-part-type="genus" reg="Torrenticola">T.</tp:taxon-name-part> <tp:taxon-name-part taxon-name-part-type="species" reg="pollani">pollani</tp:taxon-name-part></tp:taxon-name></italic>, 195 in <italic><tp:taxon-name><tp:taxon-name-part taxon-name-part-type="genus" reg="Torrenticola">T.</tp:taxon-name-part> <tp:taxon-name-part taxon-name-part-type="species" reg="rufoalba">rufoalba</tp:taxon-name-part></tp:taxon-name></italic>). <italic><tp:taxon-name><tp:taxon-name-part taxon-name-part-type="genus" reg="Torrenticola">T.</tp:taxon-name-part> <tp:taxon-name-part taxon-name-part-type="species" reg="pollani">pollani</tp:taxon-name-part></tp:taxon-name></italic> can be differentiated from <italic><tp:taxon-name><tp:taxon-name-part taxon-name-part-type="genus" reg="Torrenticola">T.</tp:taxon-name-part> <tp:taxon-name-part taxon-name-part-type="species" reg="skvarlai">skvarlai</tp:taxon-name-part></tp:taxon-name></italic> by having a conical pedipalpal femoral tubercle, whereas <italic><tp:taxon-name><tp:taxon-name-part taxon-name-part-type="genus" reg="Torrenticola">T.</tp:taxon-name-part> <tp:taxon-name-part taxon-name-part-type="species" reg="skvarlai">skvarlai</tp:taxon-name-part></tp:taxon-name></italic> has a broad and flat pedipalpal femoral tubercle, and by having a longer anterior venter (♀ = 155–163 in <italic><tp:taxon-name><tp:taxon-name-part taxon-name-part-type="genus" reg="Torrenticola">T.</tp:taxon-name-part> <tp:taxon-name-part taxon-name-part-type="species" reg="pollani">pollani</tp:taxon-name-part></tp:taxon-name></italic>, 140–153 in <italic><tp:taxon-name><tp:taxon-name-part taxon-name-part-type="genus" reg="Torrenticola">T.</tp:taxon-name-part> <tp:taxon-name-part taxon-name-part-type="species" reg="skvarlai">skvarlai</tp:taxon-name-part></tp:taxon-name></italic>; ♂ = 235–250 in <italic><tp:taxon-name><tp:taxon-name-part taxon-name-part-type="genus" reg="Torrenticola">T.</tp:taxon-name-part> <tp:taxon-name-part taxon-name-part-type="species" reg="pollani">pollani</tp:taxon-name-part></tp:taxon-name></italic>, 177.5–205 in <italic><tp:taxon-name><tp:taxon-name-part taxon-name-part-type="genus" reg="Torrenticola">T.</tp:taxon-name-part> <tp:taxon-name-part taxon-name-part-type="species" reg="skvarlai">skvarlai</tp:taxon-name-part></tp:taxon-name></italic>).</p></tp:treatment-sec><tp:treatment-sec sec-type="description" id="SECID0EN2SO"><title>Description.</title><p>
                    <bold>Female (Figure <xref ref-type="fig" rid="F194">194</xref>)</bold> (n = 5) (holotype measurements in parentheses when available) with characters of the genus with following specifications.</p><p>
                    <bold>Dorsum</bold> — (535–560 (550) long; 410–420 (415) wide) ovoid with purple to bluish-purple coloration separated into anterior and posterior portions, and occasionally with faint strip of orange medially. Anterio-medial platelets (105–125 (105) long; 40–47.5 (40) wide). Anterio-lateral platelets (152.5–170 (152.5) long; 52.5–62.5 (52.5) wide) free from dorsal plate. Dgl-4 much closer to the edge of the dorsum than to the muscle scars (distance between Dgl-4 270–290 (270)). Dorsal plate proportions: dorsum length/width 1.29–1.37 (1.33); dorsal width/distance between Dgl-4 1.45–1.54 (1.54); anterio-medial platelet length/width 2.50–3.03 (2.63); anterio-lateral platelet length/width 2.64–2.93 (2.90); anterio-lateral/anterio-medial length 1.34–1.47 (1.45).</p><p>
                    <bold>Gnathosoma — Subcapitulum</bold> (310–332.5 (310) long (ventral); 236–257.5 (237) long (dorsal); 122.5–132.5 (122.5) tall) colorless. Rostrum (133.75–150 (133.75) long; 35–41.25 (35) wide). Chelicerae (310–340 (315) long) with curved fangs (53–60 (56) long). Subcapitular proportions: ventral length/height 2.43–2.61 (2.53); rostrum length/width 3.27–3.82 (3.82). <bold>Pedipalps</bold> with tuberculate ventral extensions on femora and genua. Palpomeres: trochanter (37.5–42.5 (40) long); femur (115–127.5 (117.5) long); genu (65–70 (65) long); tibia (80–92.5 (80) long; 20–22.5 (20) wide); tarsus (17.5–20 (17.5) long). Palpomere proportions: femur/genu 1.70–1.92 (1.81); tibia/femur 0.68–0.78 (0.68); tibia length/width 3.89–4.18 (4.00).</p><p>
                    <bold>Venter</bold> — (610–675 (675) long; 461–490 (489) wide) colorless. Gnathosomal bay (142.5–170 (142.5) long; 77.5–97.5 (87.5) wide). Cxgl-4 subapical. <bold>Medial suture</bold> (12.5–20 (17.5) long). <bold>Genital plates</bold> (157.5–175 (157.5) long; 137.5–152.5 (137.5) wide). Additional measurements: Cx-1 (258–290 (259) long (total); 89–121 (96) long (medial)); Cx-3 (304–364 (310) wide); anterior venter (155–162.5 (157.5) long). Ventral proportions: gnathosomal bay length/width 1.63–2.13 (1.63); anterior venter/genital field length 0.89–1.02 (1.00); anterior venter length/genital field width 1.02–1.15 (1.15); anterior venter/medial suture 7.75–12.70 (9.00).</p><p>
                    <bold>Male (Figure <xref ref-type="fig" rid="F195">195</xref>)</bold> (n = 5) (allotypic measurements in parentheses when available) with characters of the genus with following specifications.</p><p>
                    <bold>Dorsum</bold> — (440–490 (450) long; 310–340 (315) wide) ovoid with purple to bluish-purple coloration separated into anterior and posterior portions, and occasionally with faint strip of orange medially. Anterio-medial platelets (92.5–102.5 (100) long; 40–42.5 (42.5) wide). Anterio-lateral platelets (140–155 (142.5) long; 42.5–50 (45) wide) free from dorsal plate. Dgl-4 much closer to the edge of the dorsum than to the muscle scars (distance between Dgl-4 210–250 (215)). Dorsal plate proportions: dorsum length/width 1.33–1.44 (1.43); dorsal width/distance between Dgl-4 1.32–1.48 (1.47); anterio-medial platelet length/width 2.31–2.44 (2.35); anterio-lateral platelet length/width 3.10–3.29 (3.17); anterio-lateral/anterio-medial length 1.43–1.59 (1.43).</p><p>
                    <bold>Gnathosoma — Subcapitulum</bold> (265–285 (265) long (ventral); 202–208 (203) long (dorsal); 87.5–100 (97.5) tall) colorless. Rostrum (111.25–122.5 (111.25) long; 32.5–35 (32.5) wide). Chelicerae (257–280 (263) long) with curved fangs (45–50 (47) long). Subcapitular proportions: ventral length/height 2.72–3.06 (2.72); rostrum length/width 3.41–3.54 (3.42). <bold>Pedipalps</bold> with tuberculate ventral extensions on femora and genua. Palpomeres: trochanter (35–40 (35) long); femur (100–103.75 (101.25) long); genu (60–62.5 (60) long); tibia (72.5–80 (75) long; 20–22.5 (20) wide); tarsus (15–17.5 (17.5) long). Palpomere proportions: femur/genu 1.64–1.73 (1.69); tibia/femur 0.70–0.78 (0.74); tibia length/width 3.41–3.75 (3.75).</p><p>
                    <bold>Venter</bold> — (540–600 (555) long; 358–408 (359) wide) colorless. Gnathosomal bay (95–127.5 (116.25) long; 65–77.5 (70) wide). Cxgl-4 subapical. <bold>Medial suture</bold> (92.5–110 (93.75) long). <bold>Genital plates</bold> (105–120 (110) long; 80–90 (83.75) wide). Additional measurements: Cx-1 (210–250 (246) long (total); 84–125 (111) long (medial)); Cx-3 (266–300 (266) wide); anterior venter (235–250 (237.5) long). Ventral proportions: gnathosomal bay length/width 1.46–1.89 (1.66); anterior venter/genital field length 2.08–2.29 (2.16); anterior venter length/genital field width 2.78–3.03 (2.84); anterior venter/medial suture 2.27–2.54 (2.53).</p><p>
                    <bold>Immatures</bold> unknown.</p></tp:treatment-sec><tp:treatment-sec sec-type="etymology" id="SECID0EL4SO"><title>Etymology.</title><p>Specific epithet (<italic><tp:taxon-name><tp:taxon-name-part taxon-name-part-type="species" reg="pollani">pollani</tp:taxon-name-part></tp:taxon-name></italic>) named in honor of author Michael Pollan, whose influential books breach mere accounts on food culture and enter insightful discussions of human ecology.</p></tp:treatment-sec><tp:treatment-sec sec-type="distribution" id="SECID0E24SO"><title>Distribution.</title><p>Southeastern (northern Alabama and Georgia) (Figure <xref ref-type="fig" rid="F193">193</xref>).</p><fig id="F193" position="float" orientation="portrait"><label>Figure 193.</label><caption><p>
          <italic><tp:taxon-name><tp:taxon-name-part taxon-name-part-type="genus" reg="Torrenticola">Torrenticola</tp:taxon-name-part> <tp:taxon-name-part taxon-name-part-type="species" reg="pollani">pollani</tp:taxon-name-part></tp:taxon-name></italic> sp. n. distribution.</p></caption><graphic xmlns:xlink="http://www.w3.org/1999/xlink" xlink:href="zookeys-701-001-g193.jpg" position="float" orientation="portrait" xlink:type="simple" id="oo_157212.jpg"/></fig><fig id="F194" position="float" orientation="portrait"><label>Figure 194.</label><caption><p>
          <italic><tp:taxon-name><tp:taxon-name-part taxon-name-part-type="genus" reg="Torrenticola">Torrenticola</tp:taxon-name-part> <tp:taxon-name-part taxon-name-part-type="species" reg="pollani">pollani</tp:taxon-name-part></tp:taxon-name></italic> sp. n. female: <bold>A</bold> dorsal plates <bold>B</bold> venter (legs removed) <bold>C</bold> subcapitulum <bold>D</bold> pedipalp (setae not accurately depicted). Scale = 100 µm.</p></caption><graphic xmlns:xlink="http://www.w3.org/1999/xlink" xlink:href="zookeys-701-001-g194.jpg" position="float" orientation="portrait" xlink:type="simple" id="oo_157213.jpg"/></fig><fig id="F195" position="float" orientation="portrait"><label>Figure 195.</label><caption><p>
          <italic><tp:taxon-name><tp:taxon-name-part taxon-name-part-type="genus" reg="Torrenticola">Torrenticola</tp:taxon-name-part> <tp:taxon-name-part taxon-name-part-type="species" reg="pollani">pollani</tp:taxon-name-part></tp:taxon-name></italic> sp. n. male: <bold>A</bold> dorsal plates <bold>B</bold> venter (legs removed) <bold>C</bold> subcapitulum <bold>D</bold> pedipalp (setae not accurately depicted). Scale = 100 µm.</p></caption><graphic xmlns:xlink="http://www.w3.org/1999/xlink" xlink:href="zookeys-701-001-g195.jpg" position="float" orientation="portrait" xlink:type="simple" id="oo_157214.jpg"/></fig></tp:treatment-sec><tp:treatment-sec sec-type="remarks" id="SECID0E4ATO"><title>Remarks.</title><p>In all analyses, <italic><tp:taxon-name><tp:taxon-name-part taxon-name-part-type="genus" reg="Torrenticola">Torrenticola</tp:taxon-name-part> <tp:taxon-name-part taxon-name-part-type="species" reg="pollani">pollani</tp:taxon-name-part></tp:taxon-name></italic> groups with other members of the <tp:taxon-name><tp:taxon-name-part taxon-name-part-type="genus" reg="Rusetria">Rusetria</tp:taxon-name-part></tp:taxon-name> Complex with high support and specimens of this species are less than 1% different in <abbrev xmlns:xlink="http://www.w3.org/1999/xlink" xlink:title="cytochrome c oxidase subunit 1" id="ABBRID0EUBTO" xlink:type="simple">COI</abbrev> sequence from each other. In all analyses, <italic><tp:taxon-name><tp:taxon-name-part taxon-name-part-type="genus" reg="Torrenticola">Torrenticola</tp:taxon-name-part> <tp:taxon-name-part taxon-name-part-type="species" reg="pollani">pollani</tp:taxon-name-part></tp:taxon-name></italic> groups with two other species with high support: <italic><tp:taxon-name><tp:taxon-name-part taxon-name-part-type="genus" reg="Torrenticola">T.</tp:taxon-name-part> <tp:taxon-name-part taxon-name-part-type="species" reg="dunni">dunni</tp:taxon-name-part></tp:taxon-name></italic> and <italic><tp:taxon-name><tp:taxon-name-part taxon-name-part-type="genus" reg="Torrenticola">T.</tp:taxon-name-part> <tp:taxon-name-part taxon-name-part-type="species" reg="shubini">shubini</tp:taxon-name-part></tp:taxon-name></italic>. These species are greater than 5–10% different from each other in <abbrev xmlns:xlink="http://www.w3.org/1999/xlink" xlink:title="cytochrome c oxidase subunit 1" id="ABBRID0EZCTO" xlink:type="simple">COI</abbrev> sequence. Given our collection efforts in the southern Appalachians, it is reasonable to speculate that <italic><tp:taxon-name><tp:taxon-name-part taxon-name-part-type="genus" reg="Torrenticola">T.</tp:taxon-name-part> <tp:taxon-name-part taxon-name-part-type="species" reg="pollani">pollani</tp:taxon-name-part></tp:taxon-name></italic> does not overlap in range with either <italic><tp:taxon-name><tp:taxon-name-part taxon-name-part-type="genus" reg="Torrenticola">T.</tp:taxon-name-part> <tp:taxon-name-part taxon-name-part-type="species" reg="dunni">dunni</tp:taxon-name-part></tp:taxon-name></italic> or <italic><tp:taxon-name><tp:taxon-name-part taxon-name-part-type="genus" reg="Torrenticola">T.</tp:taxon-name-part> <tp:taxon-name-part taxon-name-part-type="species" reg="shubini">shubini</tp:taxon-name-part></tp:taxon-name></italic>. However, our collections are sparse in the coastal plains and we expect future collecting to expand the distribution southward.</p><p>Based upon overall similarity, dorso-lateral platelet fusion, and distribution, we were able to place this species within the Eastern 2-Plate Identification Group</p><p>This species hypothesis is supported by biogeography, low <abbrev xmlns:xlink="http://www.w3.org/1999/xlink" xlink:title="cytochrome c oxidase subunit 1" id="ABBRID0EBETO" xlink:type="simple">COI</abbrev> divergence within the species (0–2%) and high divergence between species (3–15%), and by the morphological characters outlined in the diagnosis.</p></tp:treatment-sec></tp:taxon-treatment>
