# Supplementary material for: Revision of torrent mites (Parasitengona, Torrenticolidae, Torrenticola) of the United States and Canada: 90 descriptions, molecular phylogenetics, and a key to species
Source: Zookeys. 2017 Sep 21;(701):1–496. doi: 10.3897/zookeys.701.13261 (PMC5674090; doi:10.3897/zookeys.701.13261)
Supplement: XML Treatment for Torrenticola priapus [file zookeys.701.13261-treatment62.xml]

<!DOCTYPE tp:taxon-treatment
  PUBLIC "-//TaxonX//DTD Taxonomic Treatment Publishing DTD v0 20100105//EN" "tax-treatment-NSO.dtd">
<tp:taxon-treatment xmlns:tp="http://www.plazi.org/taxpub"><tp:treatment-meta><kwd-group><label>Taxon classification</label><kwd><named-content xmlns:xlink="http://www.w3.org/1999/xlink" content-type="kingdom">Animalia</named-content></kwd><kwd><named-content xmlns:xlink="http://www.w3.org/1999/xlink" content-type="order">Trombidiformes</named-content></kwd><kwd><named-content xmlns:xlink="http://www.w3.org/1999/xlink" content-type="family">Torrenticolidae</named-content></kwd></kwd-group><mixed-citation publication-type="journal"><person-group><name><surname>Fisher</surname><given-names>J. Ray</given-names></name><name><surname>Fisher</surname><given-names>Danielle M.</given-names></name><name><surname>Skvarla</surname><given-names>Michael J.</given-names></name><name><surname>Nelson</surname><given-names>Whitney A.</given-names></name><name><surname>Dowling</surname><given-names>Ashley P.G.</given-names></name></person-group><article-title>Revision of torrent mites (<tp:taxon-name><tp:taxon-name-part taxon-name-part-type="clade">Parasitengona</tp:taxon-name-part></tp:taxon-name>, <tp:taxon-name><tp:taxon-name-part taxon-name-part-type="family">Torrenticolidae</tp:taxon-name-part></tp:taxon-name>, <italic><tp:taxon-name><tp:taxon-name-part taxon-name-part-type="genus" reg="Torrenticola">Torrenticola</tp:taxon-name-part></tp:taxon-name></italic>) of the United States and Canada: 90 descriptions, molecular phylogenetics, and a key to species</article-title><source>Zookeys</source><day>21</day><month>9</month><year>2017</year><volume>2017</volume><issue>701</issue><fpage>1</fpage><lpage>496</lpage><pub-id pub-id-type="doi">10.3897/zookeys.701.13261</pub-id></mixed-citation></tp:treatment-meta><tp:nomenclature><tp:taxon-name>
                    <tp:taxon-name-part taxon-name-part-type="genus" reg="Torrenticola">Torrenticola</tp:taxon-name-part>
                    <tp:taxon-name-part taxon-name-part-type="species" reg="priapus">priapus</tp:taxon-name-part>
                    <object-id xmlns:xlink="http://www.w3.org/1999/xlink" content-type="zoobank" xlink:type="simple">http://zoobank.org/262CE779-DB0C-4533-9AE3-CC430B47801A</object-id>
                  </tp:taxon-name><tp:taxon-authority>Fisher &amp; Dowling</tp:taxon-authority><tp:taxon-status xmlns:xlink="http://www.w3.org/1999/xlink" xlink:type="simple">sp. n.</tp:taxon-status></tp:nomenclature><tp:treatment-sec sec-type="material" id="SECID0ENFTO"><title>Material examined.</title><p>HOLOTYPE (♀): from USA, Texas, Tyler County, Spurger; beside Farm Road 1013, 8.2 km west of Rt. 92, (<named-content xmlns:xlink="http://www.w3.org/1999/xlink" content-type="dwc:verbatimCoordinates" xlink:type="simple"><named-content content-type="geo-json" specific-use="{&#34;type&#34;:&#34;Point&#34;,&#34;coordinates&#34;:[-94.254167,30.694722]}" id="NCID0EWFTO" xlink:type="simple">30°41'41"N, 94°15'15"W</named-content></named-content>), 30 September 1994, by IM Smith, IMS940027A</p><p>PARATYPES (5 ♀; 5 ♂): <bold>New Hampshire, USA</bold>: 4 ♀ and 1 ♂ from Woodstock County, beside Rt. 118, 3.2 km south of Rt. 112, (<named-content xmlns:xlink="http://www.w3.org/1999/xlink" content-type="dwc:verbatimCoordinates" xlink:type="simple"><named-content content-type="geo-json" specific-use="{&#34;type&#34;:&#34;Point&#34;,&#34;coordinates&#34;:[-71.762500,44.000000]}" id="NCID0ECGTO" xlink:type="simple">44°0'0"N, 71°45'45"W</named-content></named-content>), 11 September 1992, by IM Smith, IMS920036 • <bold>Texas, USA</bold>: 1 ♂ (ALLOTYPE) from Tyler County, Spurger; beside Farm Road 1013, 8.2 km west of Rt. 92, (<named-content xmlns:xlink="http://www.w3.org/1999/xlink" content-type="dwc:verbatimCoordinates" xlink:type="simple"><named-content content-type="geo-json" specific-use="{&#34;type&#34;:&#34;Point&#34;,&#34;coordinates&#34;:[-94.254167,30.694722]}" id="NCID0EMGTO" xlink:type="simple">30°41'41"N, 94°15'15"W</named-content></named-content>), 30 September 1994, by IM Smith, IMS940027A • 1 ♀ and 3 ♂ from Tyler County, Spurger; beside Farm Road 1013, 8.2 km west of Rt. 92, (<named-content xmlns:xlink="http://www.w3.org/1999/xlink" content-type="dwc:verbatimCoordinates" xlink:type="simple"><named-content content-type="geo-json" specific-use="{&#34;type&#34;:&#34;Point&#34;,&#34;coordinates&#34;:[-94.254167,30.694722]}" id="NCID0EUGTO" xlink:type="simple">30°41'41"N, 94°15'15"W</named-content></named-content>), 30 September 1994, by IM Smith, IMS940027A</p></tp:treatment-sec><tp:treatment-sec sec-type="Type deposition" id="SECID0EZGTO"><title>Type deposition.</title><p>Holotype (♀), allotype (♂), and some paratypes (3 ♀; 2 ♂) deposited in the <named-content xmlns:xlink="http://www.w3.org/1999/xlink" content-type="dwc:institutional_code" xlink:type="simple">CNC</named-content>; other paratypes (2 ♀; 2 ♂) deposited in the <named-content xmlns:xlink="http://www.w3.org/1999/xlink" content-type="dwc:institutional_code" xlink:type="simple">ACUA</named-content>.</p></tp:treatment-sec><tp:treatment-sec sec-type="diagnosis" id="SECID0EJHTO"><title>Diagnosis.</title><p>
                    <italic><tp:taxon-name><tp:taxon-name-part taxon-name-part-type="genus" reg="Torrenticola">Torrenticola</tp:taxon-name-part> <tp:taxon-name-part taxon-name-part-type="species" reg="priapus">priapus</tp:taxon-name-part></tp:taxon-name></italic> are similar to other members of the Partial 2-Plate Group (<italic><tp:taxon-name><tp:taxon-name-part taxon-name-part-type="genus" reg="Torrenticola">T.</tp:taxon-name-part> <tp:taxon-name-part taxon-name-part-type="species" reg="folkertsae">folkertsae</tp:taxon-name-part></tp:taxon-name></italic>, <italic><tp:taxon-name><tp:taxon-name-part taxon-name-part-type="genus" reg="Torrenticola">T.</tp:taxon-name-part> <tp:taxon-name-part taxon-name-part-type="species" reg="magnexa">magnexa</tp:taxon-name-part></tp:taxon-name></italic>, and <italic><tp:taxon-name><tp:taxon-name-part taxon-name-part-type="genus" reg="Torrenticola">T.</tp:taxon-name-part> <tp:taxon-name-part taxon-name-part-type="species" reg="pulchra">pulchra</tp:taxon-name-part></tp:taxon-name></italic>) in having anterio-lateral platelets partially fused to the dorsal plate and being distributed in the east. <italic><tp:taxon-name><tp:taxon-name-part taxon-name-part-type="genus" reg="Torrenticola">T.</tp:taxon-name-part> <tp:taxon-name-part taxon-name-part-type="species" reg="priapus">priapus</tp:taxon-name-part></tp:taxon-name></italic> can be differentiated from <italic><tp:taxon-name><tp:taxon-name-part taxon-name-part-type="genus" reg="Torrenticola">T.</tp:taxon-name-part> <tp:taxon-name-part taxon-name-part-type="species" reg="magnexa">magnexa</tp:taxon-name-part></tp:taxon-name></italic> and <italic><tp:taxon-name><tp:taxon-name-part taxon-name-part-type="genus" reg="Torrenticola">T.</tp:taxon-name-part> <tp:taxon-name-part taxon-name-part-type="species" reg="pulchra">pulchra</tp:taxon-name-part></tp:taxon-name></italic> by dorsal coloration and pattern. <italic><tp:taxon-name><tp:taxon-name-part taxon-name-part-type="genus" reg="Torrenticola">T.</tp:taxon-name-part> <tp:taxon-name-part taxon-name-part-type="species" reg="priapus">priapus</tp:taxon-name-part></tp:taxon-name></italic> can be further differentiated from <italic><tp:taxon-name><tp:taxon-name-part taxon-name-part-type="genus" reg="Torrenticola">T.</tp:taxon-name-part> <tp:taxon-name-part taxon-name-part-type="species" reg="magnexa">magnexa</tp:taxon-name-part></tp:taxon-name></italic> by having a more elongate rostrum (length/width = 3.17–3.39 in <italic><tp:taxon-name><tp:taxon-name-part taxon-name-part-type="genus" reg="Torrenticola">T.</tp:taxon-name-part> <tp:taxon-name-part taxon-name-part-type="species" reg="priapus">priapus</tp:taxon-name-part></tp:taxon-name></italic>, 2.25–3.00 in <italic><tp:taxon-name><tp:taxon-name-part taxon-name-part-type="genus" reg="Torrenticola">T.</tp:taxon-name-part> <tp:taxon-name-part taxon-name-part-type="species" reg="magnexa">magnexa</tp:taxon-name-part></tp:taxon-name></italic>). <italic><tp:taxon-name><tp:taxon-name-part taxon-name-part-type="genus" reg="Torrenticola">T.</tp:taxon-name-part> <tp:taxon-name-part taxon-name-part-type="species" reg="priapus">priapus</tp:taxon-name-part></tp:taxon-name></italic> can be further differentiated from <italic><tp:taxon-name><tp:taxon-name-part taxon-name-part-type="genus" reg="Torrenticola">T.</tp:taxon-name-part> <tp:taxon-name-part taxon-name-part-type="species" reg="pulchra">pulchra</tp:taxon-name-part></tp:taxon-name></italic> by having a round dorsum (length/width = 1.18–1.22 in <italic><tp:taxon-name><tp:taxon-name-part taxon-name-part-type="genus" reg="Torrenticola">T.</tp:taxon-name-part> <tp:taxon-name-part taxon-name-part-type="species" reg="priapus">priapus</tp:taxon-name-part></tp:taxon-name></italic>, 1.4–1.61 in <italic><tp:taxon-name><tp:taxon-name-part taxon-name-part-type="genus" reg="Torrenticola">T.</tp:taxon-name-part> <tp:taxon-name-part taxon-name-part-type="species" reg="pulchra">pulchra</tp:taxon-name-part></tp:taxon-name></italic>) and more elongate pedipalpal tibiae (length/width ♀ = 3.9–4.22 in <italic><tp:taxon-name><tp:taxon-name-part taxon-name-part-type="genus" reg="Torrenticola">T.</tp:taxon-name-part> <tp:taxon-name-part taxon-name-part-type="species" reg="priapus">priapus</tp:taxon-name-part></tp:taxon-name></italic>, 3.3–3.70 in <italic><tp:taxon-name><tp:taxon-name-part taxon-name-part-type="genus" reg="Torrenticola">T.</tp:taxon-name-part> <tp:taxon-name-part taxon-name-part-type="species" reg="pulchra">pulchra</tp:taxon-name-part></tp:taxon-name></italic>, ♂ = 3.5–3.78 in <italic><tp:taxon-name><tp:taxon-name-part taxon-name-part-type="genus" reg="Torrenticola">T.</tp:taxon-name-part> <tp:taxon-name-part taxon-name-part-type="species" reg="priapus">priapus</tp:taxon-name-part></tp:taxon-name></italic>, 3.00–3.35 in <italic><tp:taxon-name><tp:taxon-name-part taxon-name-part-type="genus" reg="Torrenticola">T.</tp:taxon-name-part> <tp:taxon-name-part taxon-name-part-type="species" reg="pulchra">pulchra</tp:taxon-name-part></tp:taxon-name></italic>). <italic><tp:taxon-name><tp:taxon-name-part taxon-name-part-type="genus" reg="Torrenticola">T.</tp:taxon-name-part> <tp:taxon-name-part taxon-name-part-type="species" reg="priapus">priapus</tp:taxon-name-part></tp:taxon-name></italic> can be differentiated from <italic><tp:taxon-name><tp:taxon-name-part taxon-name-part-type="genus" reg="Torrenticola">T.</tp:taxon-name-part> <tp:taxon-name-part taxon-name-part-type="species" reg="folkertsae">folkertsae</tp:taxon-name-part></tp:taxon-name></italic> by having less elongate pedipalpal tibiae (length/width ♀ = 3.9–4.22 in <italic><tp:taxon-name><tp:taxon-name-part taxon-name-part-type="genus" reg="Torrenticola">T.</tp:taxon-name-part> <tp:taxon-name-part taxon-name-part-type="species" reg="priapus">priapus</tp:taxon-name-part></tp:taxon-name></italic>, 4.5–4.83 in <italic><tp:taxon-name><tp:taxon-name-part taxon-name-part-type="genus" reg="Torrenticola">T.</tp:taxon-name-part> <tp:taxon-name-part taxon-name-part-type="species" reg="folkertsae">folkertsae</tp:taxon-name-part></tp:taxon-name></italic>, ♂ = 3.5–3.78 in <italic><tp:taxon-name><tp:taxon-name-part taxon-name-part-type="genus" reg="Torrenticola">T.</tp:taxon-name-part> <tp:taxon-name-part taxon-name-part-type="species" reg="priapus">priapus</tp:taxon-name-part></tp:taxon-name></italic>, 4.05–4.33 in <italic><tp:taxon-name><tp:taxon-name-part taxon-name-part-type="genus" reg="Torrenticola">T.</tp:taxon-name-part> <tp:taxon-name-part taxon-name-part-type="species" reg="folkertsae">folkertsae</tp:taxon-name-part></tp:taxon-name></italic>) and a more elongate rostrum (length/width = 3.17–3.39 in <italic><tp:taxon-name><tp:taxon-name-part taxon-name-part-type="genus" reg="Torrenticola">T.</tp:taxon-name-part> <tp:taxon-name-part taxon-name-part-type="species" reg="priapus">priapus</tp:taxon-name-part></tp:taxon-name></italic>, 2.55–3.00 in <italic><tp:taxon-name><tp:taxon-name-part taxon-name-part-type="genus" reg="Torrenticola">T.</tp:taxon-name-part> <tp:taxon-name-part taxon-name-part-type="species" reg="folkertsae">folkertsae</tp:taxon-name-part></tp:taxon-name></italic>).</p></tp:treatment-sec><tp:treatment-sec sec-type="description" id="SECID0EYQTO"><title>Description.</title><p>
                    <bold>Female (Figure <xref ref-type="fig" rid="F197">197</xref>)</bold> (n = 5) (holotype measurements in parentheses when available) with characters of the genus with following specifications.</p><p>
                    <bold>Dorsum</bold> — (610–690 (650) long; 510–580 (540) wide) circular with purple coloration posteriorly and anteriorly connected medially but not extending to platelets. Anterio-medial platelets (150–170 (162.5) long; 62.5–70 (65) wide). Anterio-lateral platelets (175–190 (185) long; 75–95 (95) wide) partially fused to dorsal plate. Dgl-4 nearly halfway between the edge of the dorsum and the muscle scars (distance between Dgl-4 305–370 (345)). Dorsal plate proportions: dorsum length/width 1.19–1.21 (1.20); dorsal width/distance between Dgl-4 1.56–1.67 (1.57); anterio-medial platelet length/width 2.37–2.50 (2.50); anterio-lateral platelet length/width 1.95–2.33 (1.95); anterio-lateral/anterio-medial length 1.12–1.23 (1.14).</p><p>
                    <bold>Gnathosoma — Subcapitulum</bold> (325–355 (355) long (ventral); 245–270 (270) long (dorsal); 137.5–155 (150) tall) colorless. Rostrum (142.5–152.5 (152.5) long; 45–45 (45) wide). Chelicerae (330–370 (360) long) with curved fangs (55–65 (65) long). Subcapitular proportions: ventral length/height 2.28–2.37 (2.37); rostrum length/width 3.17–3.39 (3.39). <bold>Pedipalps</bold> with tuberculate ventral extensions on femora and genua. Palpomeres: trochanter (42.5–50 (48.75) long); femur (118.75–135 (135) long); genu (70–80 (76.25) long); tibia (92.5–105 (97.5) long; 22.5–25 (25) wide); tarsus (17.5–22.5 (22.5) long). Palpomere proportions: femur/genu 1.69–1.77 (1.77); tibia/femur 0.72–0.84 (0.72); tibia length/width 3.90–4.22 (3.90).</p><p>
                    <bold>Venter</bold> — (720–850 (770) long; 590–645 (605) wide) colorless. Gnathosomal bay (160–192.5 (192.5) long; 77.5–90 (80) wide). Cxgl-4 subapical. <bold>Medial suture</bold> (15–15 (15) long). <bold>Genital plates</bold> (180–190 (190) long; 167.5–185 (185) wide). Additional measurements: Cx-1 (280–320 (315) long (total); 115–135 (130) long (medial)); Cx-3 (355–390 (390) wide); anterior venter (150–165 (160) long). Ventral proportions: gnathosomal bay length/width 2.00–2.41 (2.41); anterior venter/genital field length 0.81–0.89 (0.84); anterior venter length/genital field width 0.86–0.97 (0.86); anterior venter/medial suture 10.00–11.00 (10.67).</p><p>
                    <bold>Male (Figure <xref ref-type="fig" rid="F198">198</xref>)</bold> (n = 4) (allotypic measurements in parentheses when available) with characters of the genus with following specifications.</p><p>
                    <bold>Dorsum</bold> — (530–585 (530) long; 435–495 (435) wide) circular with purple coloration posteriorly and anteriorly connected medially but not extending to platelets. Anterio-medial platelets (131.25–145 (131.25) long; 52.5–62.5 (55) wide). Anterio-lateral platelets (165–182.5 (170) long; 70–77.5 (70) wide) partially fused to dorsal plate. Dgl-4 nearly halfway between the edge of the dorsum and the muscle scars (distance between Dgl-4 265–330 (265)). Dorsal plate proportions: dorsum length/width 1.18–1.22 (1.22); dorsal width/distance between Dgl-4 1.50–1.70 (1.64); anterio-medial platelet length/width 2.32–2.76 (2.39); anterio-lateral platelet length/width 2.13–2.43 (2.43); anterio-lateral/anterio-medial length 1.14–1.30 (1.30).</p><p>
                    <bold>Gnathosoma — Subcapitulum</bold> (305–320 (305) long (ventral); 230–245 (235) long (dorsal); 125–130 (125) tall) colorless. Rostrum (127.5–140 (127.5) long; 40–42.5 (40) wide). Chelicerae (305–320 (305) long) with curved fangs (57.5–60 (60) long). Subcapitular proportions: ventral length/height 2.44–2.48 (2.44); rostrum length/width 3.19–3.29 (3.19). <bold>Pedipalps</bold> with tuberculate ventral extensions on femora and genua. Palpomeres: trochanter (42.5–45 (42.5) long); femur (110–117.5 (110) long); genu (67.5–72.5 (67.5) long); tibia (85–93.75 (85) long; 22.5–25 (22.5) wide); tarsus (20–22.5 (20) long). Palpomere proportions: femur/genu 1.62–1.70 (1.63); tibia/femur 0.76–0.80 (0.77); tibia length/width 3.50–3.78 (3.78).</p><p>
                    <bold>Venter</bold> — (625–695 (625) long; 510–560 (540) wide) colorless. Gnathosomal bay (145–157.5 (145) long; 70–77.5 (70) wide). Cxgl-4 subapical. <bold>Medial suture</bold> (75–80 (75) long). <bold>Genital plates</bold> (165–185 (165) long; 145–160 (150) wide). Additional measurements: Cx-1 (270–305 (285) long (total); 120–140 (140) long (medial)); Cx-3 (340–360 (350) wide); anterior venter (220–250 (230) long). Ventral proportions: gnathosomal bay length/width 2.00–2.25 (2.07); anterior venter/genital field length 1.33–1.42 (1.39); anterior venter length/genital field width 1.47–1.61 (1.53); anterior venter/medial suture 2.93–3.13 (3.07).</p><p>
                    <bold>Immatures</bold> unknown.</p></tp:treatment-sec><tp:treatment-sec sec-type="etymology" id="SECID0EWSTO"><title>Etymology.</title><p>Specific epithet (<italic><tp:taxon-name><tp:taxon-name-part taxon-name-part-type="species" reg="priapus">priapus</tp:taxon-name-part></tp:taxon-name></italic>) is named for Priapus, the Greek fertility god who was marked by his oversized, permanent erection, which refers to the genital opening in the male—the largest of all North American <italic><tp:taxon-name><tp:taxon-name-part taxon-name-part-type="genus" reg="Torrenticola">Torrenticola</tp:taxon-name-part></tp:taxon-name></italic>.</p></tp:treatment-sec><tp:treatment-sec sec-type="distribution" id="SECID0ENTTO"><title>Distribution.</title><p>Eastern (Figure <xref ref-type="fig" rid="F196">196</xref>). Distribution seemingly disjunct (Texas and New Hampshire).</p><fig id="F196" position="float" orientation="portrait"><label>Figure 196.</label><caption><p>
          <italic><tp:taxon-name><tp:taxon-name-part taxon-name-part-type="genus" reg="Torrenticola">Torrenticola</tp:taxon-name-part> <tp:taxon-name-part taxon-name-part-type="species" reg="priapus">priapus</tp:taxon-name-part></tp:taxon-name></italic> sp. n. distribution.</p></caption><graphic xmlns:xlink="http://www.w3.org/1999/xlink" xlink:href="zookeys-701-001-g196.jpg" position="float" orientation="portrait" xlink:type="simple" id="oo_157215.jpg"/></fig><fig id="F197" position="float" orientation="portrait"><label>Figure 197.</label><caption><p>
          <italic><tp:taxon-name><tp:taxon-name-part taxon-name-part-type="genus" reg="Torrenticola">Torrenticola</tp:taxon-name-part> <tp:taxon-name-part taxon-name-part-type="species" reg="priapus">priapus</tp:taxon-name-part></tp:taxon-name></italic> sp. n. female: <bold>A</bold> dorsal plates <bold>B</bold> venter (legs removed) <bold>C</bold> subcapitulum <bold>D</bold> pedipalp (setae not accurately depicted). Scale = 100 µm.</p></caption><graphic xmlns:xlink="http://www.w3.org/1999/xlink" xlink:href="zookeys-701-001-g197.jpg" position="float" orientation="portrait" xlink:type="simple" id="oo_157216.jpg"/></fig><fig id="F198" position="float" orientation="portrait"><label>Figure 198.</label><caption><p>
          <italic><tp:taxon-name><tp:taxon-name-part taxon-name-part-type="genus" reg="Torrenticola">Torrenticola</tp:taxon-name-part> <tp:taxon-name-part taxon-name-part-type="species" reg="priapus">priapus</tp:taxon-name-part></tp:taxon-name></italic> sp. n. male: <bold>A</bold> dorsal plates <bold>B</bold> venter (legs removed) <bold>C</bold> subcapitulum <bold>D</bold> pedipalp (setae not accurately depicted). Scale = 100 µm.</p></caption><graphic xmlns:xlink="http://www.w3.org/1999/xlink" xlink:href="zookeys-701-001-g198.jpg" position="float" orientation="portrait" xlink:type="simple" id="oo_157217.jpg"/></fig></tp:treatment-sec><tp:treatment-sec sec-type="remarks" id="SECID0EPWTO"><title>Remarks.</title><p>Unfortunately, we were unable to acquire fresh material of <italic><tp:taxon-name><tp:taxon-name-part taxon-name-part-type="genus" reg="Torrenticola">Torrenticola</tp:taxon-name-part> <tp:taxon-name-part taxon-name-part-type="species" reg="priapus">priapus</tp:taxon-name-part></tp:taxon-name></italic> and therefore this species is not included in our phylogenetic analyses. However, we were able to examine morphology with material preserved in <abbrev xmlns:xlink="http://www.w3.org/1999/xlink" xlink:title="50% glycerol, 10% glacial acetic acid, 40% water" id="ABBRID0EAXTO" xlink:type="simple">GAW</abbrev>. The overall similarity, distribution, and partial fusion of the dorso-lateral platelets to the dorsal plate, are consistent with placing this species in the <tp:taxon-name><tp:taxon-name-part taxon-name-part-type="genus" reg="Rusetria">Rusetria</tp:taxon-name-part></tp:taxon-name> Complex and within the Partial 2-Plate Identification Group.</p></tp:treatment-sec></tp:taxon-treatment>
