# Supplementary material for: Revision of torrent mites (Parasitengona, Torrenticolidae, Torrenticola) of the United States and Canada: 90 descriptions, molecular phylogenetics, and a key to species
Source: Zookeys. 2017 Sep 21;(701):1–496. doi: 10.3897/zookeys.701.13261 (PMC5674090; doi:10.3897/zookeys.701.13261)
Supplement: XML Treatment for Torrenticola projector [file zookeys.701.13261-treatment63.xml]

<!DOCTYPE tp:taxon-treatment
  PUBLIC "-//TaxonX//DTD Taxonomic Treatment Publishing DTD v0 20100105//EN" "tax-treatment-NSO.dtd">
<tp:taxon-treatment xmlns:tp="http://www.plazi.org/taxpub"><tp:treatment-meta><kwd-group><label>Taxon classification</label><kwd><named-content xmlns:xlink="http://www.w3.org/1999/xlink" content-type="kingdom">Animalia</named-content></kwd><kwd><named-content xmlns:xlink="http://www.w3.org/1999/xlink" content-type="order">Trombidiformes</named-content></kwd><kwd><named-content xmlns:xlink="http://www.w3.org/1999/xlink" content-type="family">Torrenticolidae</named-content></kwd></kwd-group><mixed-citation publication-type="journal"><person-group><name><surname>Fisher</surname><given-names>J. Ray</given-names></name><name><surname>Fisher</surname><given-names>Danielle M.</given-names></name><name><surname>Skvarla</surname><given-names>Michael J.</given-names></name><name><surname>Nelson</surname><given-names>Whitney A.</given-names></name><name><surname>Dowling</surname><given-names>Ashley P.G.</given-names></name></person-group><article-title>Revision of torrent mites (<tp:taxon-name><tp:taxon-name-part taxon-name-part-type="clade">Parasitengona</tp:taxon-name-part></tp:taxon-name>, <tp:taxon-name><tp:taxon-name-part taxon-name-part-type="family">Torrenticolidae</tp:taxon-name-part></tp:taxon-name>, <italic><tp:taxon-name><tp:taxon-name-part taxon-name-part-type="genus" reg="Torrenticola">Torrenticola</tp:taxon-name-part></tp:taxon-name></italic>) of the United States and Canada: 90 descriptions, molecular phylogenetics, and a key to species</article-title><source>Zookeys</source><day>21</day><month>9</month><year>2017</year><volume>2017</volume><issue>701</issue><fpage>1</fpage><lpage>496</lpage><pub-id pub-id-type="doi">10.3897/zookeys.701.13261</pub-id></mixed-citation></tp:treatment-meta><tp:nomenclature><tp:taxon-name>
                    <tp:taxon-name-part taxon-name-part-type="genus" reg="Torrenticola">Torrenticola</tp:taxon-name-part>
                    <tp:taxon-name-part taxon-name-part-type="species" reg="projector">projector</tp:taxon-name-part>
                  </tp:taxon-name><tp:taxon-authority>Habeeb, 1961</tp:taxon-authority><tp:nomenclature-citation-list><tp:nomenclature-citation><tp:taxon-name>
                        <tp:taxon-name-part taxon-name-part-type="genus" reg="Torrenticola">Torrenticola</tp:taxon-name-part> <tp:taxon-name-part taxon-name-part-type="species" reg="projector">projector</tp:taxon-name-part></tp:taxon-name><comment>Habeeb, 1961: 1.</comment></tp:nomenclature-citation></tp:nomenclature-citation-list></tp:nomenclature><tp:treatment-sec sec-type="material" id="SECID0E1YTO"><title>Material examined.</title><p>LECTOTYPE (1 ♀): from USA, New York, Cayuga County, Moravia, brook, 22 May 1960, by H Habeeb, HH600011.</p><p>PARALECTOTYPE (1 ♂): from USA, New York, Cayuga County, Moravia, brook, 22 May 1960, by H Habeeb, HH600011.</p><p>OTHER MATERIAL (25 ♀; 27 ♂): <bold>Alabama, USA</bold>: 4 ♀ and 4 ♂ from Clay County, Talladega Creek, beside Forest Route 649, 0.8 kilometers northeast of road from Forest Route 600 to Campbell Springs, 2 Jul 1990, by IM Smith, IMS900075A • 1 ♂ from Cleburne County, beside Route 431, 3.3 kilometers southeast of Calhoun, Jackson Creek (<named-content xmlns:xlink="http://www.w3.org/1999/xlink" content-type="dwc:verbatimCoordinates" xlink:type="simple"><named-content content-type="geo-json" specific-use="{&#34;type&#34;:&#34;Point&#34;,&#34;coordinates&#34;:[-85.700000,33.600000]}" id="NCID0EHZTO" xlink:type="simple">33°36'N, 85°42'W</named-content></named-content>), 2 Jul 1990, by IM Smith, IMS900074 • 2 ♀ and 1 ♂ from Lauderdale County, off Natchez Trace Parkway (<named-content xmlns:xlink="http://www.w3.org/1999/xlink" content-type="dwc:verbatimCoordinates" xlink:type="simple"><named-content content-type="geo-json" specific-use="{&#34;type&#34;:&#34;Point&#34;,&#34;coordinates&#34;:[-87.828056,34.941944]}" id="NCID0EPZTO" xlink:type="simple">34°56'31"N, 87°49'41"W</named-content></named-content>), 24 Sep 2009, by IM Smith, IMS090121 • 1 ♂ from Lauderdale County, off Natchez Trace Parkway (<named-content xmlns:xlink="http://www.w3.org/1999/xlink" content-type="dwc:verbatimCoordinates" xlink:type="simple"><named-content content-type="geo-json" specific-use="{&#34;type&#34;:&#34;Point&#34;,&#34;coordinates&#34;:[-87.828056,34.941944]}" id="NCID0EXZTO" xlink:type="simple">34°56'31"N, 87°49'41"W</named-content></named-content>), 27 Sep 2010, by IM Smith, IMS100162 • <bold>Georgia, USA</bold>: 1 ♂ from Chattooga County, beside road from Everett Springs to Villanow, 1.4 kilometers south of Pocket Recreation Area, 4 Jul 1990, by IM Smith, IMS900077 • 1 ♀ and 2 ♂ from Floyd County, tributary of Johns Creek, beside road from Everett Springs to Villanow, 1.4 kilometers south of The Pocket Campground, 4 Jul 1990, by IM Smith, IMS900077 • <bold>New York, USA</bold>: 3 ♀ and 2 ♂ from Cayuga County, Dutch Hollow Brook, beside Route 38A at Niles, 22 Jul 1990, by IM Smith, IMS900113A • 2 ♀ and 1 ♂ from Schuyler County, beside Town Line Road off Route 228, 0.6 kilometers south of Perry City, 21 Jul 1990, by IM Smith, IMS900112A • <bold>North Carolina, USA</bold>: 3 ♀ and 5 ♂ from Yancey County, South Toe River, Lost Cove Picnic Area on Forest Route 472, 2.8 kilometers south of Route 80, 28 Jun 1990, by IM Smith, IMS900065A • 2 ♂ from Yancey County, South Toe River (<named-content xmlns:xlink="http://www.w3.org/1999/xlink" content-type="dwc:verbatimCoordinates" xlink:type="simple"><named-content content-type="geo-json" specific-use="{&#34;type&#34;:&#34;Point&#34;,&#34;coordinates&#34;:[-82.211944,35.752778]}" id="NCID0EF1TO" xlink:type="simple">35°45'10"N, 82°12'43"W</named-content></named-content>), 28 Jun 1990, by IM Smith, IMS900065A • <bold>Pennsylvania, USA</bold>: 1 ♀ from Fayette County, Dunbar Creek (<named-content xmlns:xlink="http://www.w3.org/1999/xlink" content-type="dwc:verbatimCoordinates" xlink:type="simple"><named-content content-type="geo-json" specific-use="{&#34;type&#34;:&#34;Point&#34;,&#34;coordinates&#34;:[-79835.061667,39.963889]}" id="NCID0EP1TO" xlink:type="simple">39°57'50"N, 79835'3.70"W</named-content></named-content>), 10 Aug 2014, by MJ Skvarla, MS 14-0810-001• 1 ♂ from Fayette County, Dunbar Creek (<named-content xmlns:xlink="http://www.w3.org/1999/xlink" content-type="dwc:verbatimCoordinates" xlink:type="simple"><named-content content-type="geo-json" specific-use="{&#34;type&#34;:&#34;Point&#34;,&#34;coordinates&#34;:[-79.584361,39.937806]}" id="NCID0EX1TO" xlink:type="simple">39°56'16.10"N, 79°35'3.70"W</named-content></named-content>), 10 Aug 2014, by MJ Skvarla, MS 14-0810-002 • <bold>Tennessee, USA</bold>: 2 ♂ from Monroe County, Turkey Creek , beside Forest Route 35, 2.0 kilometers northeast of road from Route 165 to Miller Chapel Church, 5 Jul 1990, by IM Smith, IMS900078 • 2 ♀ from Sevier County, Great Smoky Mountains National Park, Middle Prong Pigeon River (<named-content xmlns:xlink="http://www.w3.org/1999/xlink" content-type="dwc:verbatimCoordinates" xlink:type="simple"><named-content content-type="geo-json" specific-use="{&#34;type&#34;:&#34;Point&#34;,&#34;coordinates&#34;:[-83.400556,35.725556]}" id="NCID0EB2TO" xlink:type="simple">35°43'32"N, 83°24'2"W</named-content></named-content>), 2 Sep 2009, by IM Smith, IMS090093 • 3 ♀ and 1 ♂ from Sevier County, Great Smoky Mountains National Park, Sugarlands Nature Trail (<named-content xmlns:xlink="http://www.w3.org/1999/xlink" content-type="dwc:verbatimCoordinates" xlink:type="simple"><named-content content-type="geo-json" specific-use="{&#34;type&#34;:&#34;Point&#34;,&#34;coordinates&#34;:[-83.530833,35.679722]}" id="NCID0EJ2TO" xlink:type="simple">35°40'47"N, 83°31'51"W</named-content></named-content>), 10 Sep 2010, by IM Smith, IMS100125 • <bold>Virginia, USA</bold>: 1 ♂ from Amherst County, Upper Otter Creek Overlook beside Blue Ridge, Otter Creek (<named-content xmlns:xlink="http://www.w3.org/1999/xlink" content-type="dwc:verbatimCoordinates" xlink:type="simple"><named-content content-type="geo-json" specific-use="{&#34;type&#34;:&#34;Point&#34;,&#34;coordinates&#34;:[-79.324167,37.615833]}" id="NCID0ET2TO" xlink:type="simple">37°36'57"N, 79°19'27"W</named-content></named-content>), 7 Sep 2007, by IM Smith, IMS070056A • 4 ♀ and 2 ♂ from Washington County, Damascus, Laurel River, beside Route 58 near boundary of Mount Rogers National Recreation Area, 10 Jul 1990, by IM Smith, IMS900085A.</p></tp:treatment-sec><tp:treatment-sec sec-type="Type deposition" id="SECID0EY2TO"><title>Type deposition.</title><p>Types (1 ♀; 1 ♂) deposited in the <named-content xmlns:xlink="http://www.w3.org/1999/xlink" content-type="dwc:institutional_code" xlink:type="simple">CNC</named-content>.</p></tp:treatment-sec><tp:treatment-sec sec-type="diagnosis" id="SECID0ED3TO"><title>Diagnosis.</title><p>
                    <italic><tp:taxon-name><tp:taxon-name-part taxon-name-part-type="genus" reg="Torrenticola">Torrenticola</tp:taxon-name-part> <tp:taxon-name-part taxon-name-part-type="species" reg="projector">projector</tp:taxon-name-part></tp:taxon-name></italic> are unlike nearly all other <italic><tp:taxon-name><tp:taxon-name-part taxon-name-part-type="genus" reg="Torrenticola">Torrenticola</tp:taxon-name-part></tp:taxon-name></italic> in having such elongate bodies and subcapitula. <italic><tp:taxon-name><tp:taxon-name-part taxon-name-part-type="genus" reg="Torrenticola">T.</tp:taxon-name-part> <tp:taxon-name-part taxon-name-part-type="species" reg="elongata">elongata</tp:taxon-name-part></tp:taxon-name></italic> are also elongate, but have different dorsal coloration and do not have an elongate subcapitulum. <italic><tp:taxon-name><tp:taxon-name-part taxon-name-part-type="genus" reg="Torrenticola">T.</tp:taxon-name-part> <tp:taxon-name-part taxon-name-part-type="species" reg="tahoei">tahoei</tp:taxon-name-part></tp:taxon-name></italic> also have elongate subcapitula, but have rounder bodies with different dorsal coloration. <italic><tp:taxon-name><tp:taxon-name-part taxon-name-part-type="genus" reg="Torrenticola">T.</tp:taxon-name-part> <tp:taxon-name-part taxon-name-part-type="species" reg="anoplopalpa">anoplopalpa</tp:taxon-name-part></tp:taxon-name></italic> also have elongate subcapitula, but have rounder bodies and incomplete hind coxae.</p></tp:treatment-sec><tp:treatment-sec sec-type="description" id="SECID0E34TO"><title>Re-description.</title><p>
                    <bold>Female (Figure <xref ref-type="fig" rid="F200">200</xref>)</bold> (n = 5) with characters of the genus with following specifications.</p><p>
                    <bold>Dorsum</bold> — (625–745 long; 400–470 wide) ovoid and elongate with pink coloration without distinct pattern. Anterio-medial platelets (95–115 long; 55–62.5 wide). Anterio-lateral platelets (185–217.5 long; 50–57.5 wide) free from dorsal plate. Dgl-4 much closer to the edge of the dorsum than to the muscle scars (distance between Dgl-4 320–370). Dorsal plate proportions: dorsum length/width 1.52–1.68; dorsal width/distance between Dgl-4 1.24–1.28; anterio-medial platelet length/width 1.73–2.05; anterio-lateral platelet length/width 3.36–3.90; anterio-lateral/anterio-medial length 1.76–1.95.</p><p>
                    <bold>Gnathosoma — Subcapitulum</bold> (382.5–445 long (ventral); 300–333 long (dorsal); 87.5–97.5 tall) colorless and elongate. Rostrum (142.5–172.5 long; 37.5–42.5 wide) elongate. Chelicerae (360–428 long) with curved fangs (51–62 long). Subcapitular proportions: ventral length/height 4.03–4.78; rostrum length/width 3.80–4.27. <bold>Pedipalps</bold> short and stocky (especially tibiae) without extensions on femora and genua. Palpomeres: trochanter (47.5–55 long); femur (108.75–125 long); genu (60–70 long); tibia (21.25–25 long; 21.25–25 wide); tarsus (20–22.5 long). Palpomere proportions: femur/genu 1.74–1.81; tibia/femur 0.55–0.60; tibia length/width 2.82–3.11.</p><p>
                    <bold>Venter</bold> — (830–931 long; 480–544 wide) colorless. Gnathosomal bay (92.5–110 long; 67.5–80 wide). Cxgl-4 far from apex. <bold>Medial suture</bold> (50–77.5 long). <bold>Genital plates</bold> 183.75–188.75 long; 147.5–160 wide). Additional measurements: Cx-1 (296.75–357 long (total); 215–250 long (medial)); Cx-3 (310–374 wide); anterior venter (285–340 long). Ventral proportions: gnathosomal bay length/width 1.22–1.63; anterior venter/genital field length 1.55–1.84; anterior venter length/genital field width 1.78–2.16; anterior venter/medial suture 4.39–6.05.</p><p>
                    <bold>Male (Figure <xref ref-type="fig" rid="F201">201</xref>)</bold> (n = 6) with characters of the genus with following specifications.</p><p>
                    <bold>Dorsum</bold> — (540–630 (600) long; 335–400 wide) ovoid and elongate with pink coloration without distinct pattern. Anterio-medial platelets (90–112.5 long; 47.5–57.5 wide). Anterio-lateral platelets (170–205 long; 47.5–57.5 wide) free from dorsal plate. Dgl-4 much closer to the edge of the dorsum than to the muscle scars (distance between Dgl-4 265–335). Dorsal plate proportions: dorsum length/width 1.54–1.61); dorsal width/distance between Dgl-4 1.16–1.26; anterio-medial platelet length/width 1.70–2.20; anterio-lateral platelet length/width 3.23–3.68; anterio-lateral/anterio-medial length 1.61–2.00.</p><p>
                    <bold>Gnathosoma — Subcapitulum</bold> (325–420 long (ventral); 245–334 long (dorsal); 78.75–90 tall) colorless and elongate. Rostrum (127.5–158.75 long; 31.25–35 wide) elongate. Chelicerae (297–382 long) with curved fangs (41–61 long). Subcapitular proportions: ventral length/height 3.94–4.94; rostrum length/width 3.64–4.54. <bold>Pedipalps</bold> short and stocky (especially tibiae) without extensions on femora and genua. Palpomeres: trochanter (45–50 long); femur (100–113.75 long); genu (62.5–67.5 long); tibia (62.5–67.5 long; 22.5–22.5 wide); tarsus (17.5–20 long). Palpomere proportions: femur/genu 1.58–1.75; tibia/femur 0.59–0.64; tibia length/width 2.78–3.00.</p><p>
                    <bold>Venter</bold> — (680–860 long; 405–492 wide) colorless. Gnathosomal bay (82.5–132.5 long; 60–75 wide). Cxgl-4 far from apex. <bold>Medial suture</bold> (127.5–142.5 long). <bold>Genital plates</bold> (137.5–157.5 long; 100–111.25 wide). Additional measurements: Cx-1 (252–392 long (total); 175–267 long (medial)); Cx-3 (282–355 wide); anterior venter (320–410 long). Ventral proportions: gnathosomal bay length/width 1.38–2.04; anterior venter/genital field length 2.27–2.64; anterior venter length/genital field width 3.20–3.71; anterior venter/medial suture 2.39–3.15.</p><p>
                    <bold>Immatures</bold> unknown.</p></tp:treatment-sec><tp:treatment-sec sec-type="etymology" id="SECID0E16TO"><title>Etymology.</title><p>
                    <xref ref-type="bibr" rid="B15">Habeeb (1961)</xref> did not specify an etymology for the specific epithet (<italic><tp:taxon-name><tp:taxon-name-part taxon-name-part-type="species" reg="projector">projector</tp:taxon-name-part></tp:taxon-name></italic>). However, surely this name reflects the elongated, projectable gnathosoma (<italic>proiectus</italic>, L. stick out)</p></tp:treatment-sec><tp:treatment-sec sec-type="distribution" id="SECID0EQAUO"><title>Distribution.</title><p>Appalachians (Figure <xref ref-type="fig" rid="F199">199</xref>). <italic><tp:taxon-name><tp:taxon-name-part taxon-name-part-type="genus" reg="Torrenticola">T.</tp:taxon-name-part> <tp:taxon-name-part taxon-name-part-type="species" reg="projector">projector</tp:taxon-name-part></tp:taxon-name></italic> was previously known only from New York; we extend its range throughout the Appalachians.</p><fig id="F199" position="float" orientation="portrait"><label>Figure 199.</label><caption><p>
          <italic><tp:taxon-name><tp:taxon-name-part taxon-name-part-type="genus" reg="Torrenticola">Torrenticola</tp:taxon-name-part> <tp:taxon-name-part taxon-name-part-type="species" reg="projector">projector</tp:taxon-name-part></tp:taxon-name></italic> distribution.</p></caption><graphic xmlns:xlink="http://www.w3.org/1999/xlink" xlink:href="zookeys-701-001-g199.jpg" position="float" orientation="portrait" xlink:type="simple" id="oo_157218.jpg"/></fig><fig id="F200" position="float" orientation="portrait"><label>Figure 200.</label><caption><p>
          <italic><tp:taxon-name><tp:taxon-name-part taxon-name-part-type="genus" reg="Torrenticola">Torrenticola</tp:taxon-name-part> <tp:taxon-name-part taxon-name-part-type="species" reg="projector">projector</tp:taxon-name-part></tp:taxon-name></italic> female: <bold>A</bold> dorsal plates <bold>B</bold> venter (legs removed) <bold>C</bold> subcapitulum <bold>D</bold> pedipalp (setae not accurately depicted). Scale = 100 µm.</p></caption><graphic xmlns:xlink="http://www.w3.org/1999/xlink" xlink:href="zookeys-701-001-g200.jpg" position="float" orientation="portrait" xlink:type="simple" id="oo_157219.jpg"/></fig><fig id="F201" position="float" orientation="portrait"><label>Figure 201.</label><caption><p>
          <italic><tp:taxon-name><tp:taxon-name-part taxon-name-part-type="genus" reg="Torrenticola">Torrenticola</tp:taxon-name-part> <tp:taxon-name-part taxon-name-part-type="species" reg="projector">projector</tp:taxon-name-part></tp:taxon-name></italic> male: <bold>A</bold> dorsal plates <bold>B</bold> venter (legs removed) <bold>C</bold> subcapitulum <bold>D</bold>pedipalp (setae not accurately depicted). Scale = 100 µm.</p></caption><graphic xmlns:xlink="http://www.w3.org/1999/xlink" xlink:href="zookeys-701-001-g201.jpg" position="float" orientation="portrait" xlink:type="simple" id="oo_157220.jpg"/></fig></tp:treatment-sec><tp:treatment-sec sec-type="remarks" id="SECID0E4DUO"><title>Remarks.</title><p>
                    <italic><tp:taxon-name><tp:taxon-name-part taxon-name-part-type="genus" reg="Torrenticola">Torrenticola</tp:taxon-name-part> <tp:taxon-name-part taxon-name-part-type="species" reg="projector">projector</tp:taxon-name-part></tp:taxon-name></italic> groups with other members of the Tricolor Complex in all analyses with high support and specimens are less than 1% different in <abbrev xmlns:xlink="http://www.w3.org/1999/xlink" xlink:title="cytochrome c oxidase subunit 1" id="ABBRID0EOEUO" xlink:type="simple">COI</abbrev> sequence from each other. In the combined analysis, <italic><tp:taxon-name><tp:taxon-name-part taxon-name-part-type="genus" reg="Torrenticola">T.</tp:taxon-name-part> <tp:taxon-name-part taxon-name-part-type="species" reg="projector">projector</tp:taxon-name-part></tp:taxon-name></italic> groups with two other species (<italic><tp:taxon-name><tp:taxon-name-part taxon-name-part-type="genus" reg="Torrenticola">T.</tp:taxon-name-part> <tp:taxon-name-part taxon-name-part-type="species" reg="hoosieri">hoosieri</tp:taxon-name-part></tp:taxon-name></italic> and <italic><tp:taxon-name><tp:taxon-name-part taxon-name-part-type="genus" reg="Torrenticola">T.</tp:taxon-name-part> <tp:taxon-name-part taxon-name-part-type="species" reg="pearsoni">pearsoni</tp:taxon-name-part></tp:taxon-name></italic>) with high support and these species are greater than 4% different from each other. Whereas most eastern members of the Tricolor Complex have distinctive patterns, this clade of three species contains members that lack dark patterns. <italic><tp:taxon-name><tp:taxon-name-part taxon-name-part-type="genus" reg="Torrenticola">T.</tp:taxon-name-part> <tp:taxon-name-part taxon-name-part-type="species" reg="projector">projector</tp:taxon-name-part></tp:taxon-name></italic> is among the most distinctive of all <italic><tp:taxon-name><tp:taxon-name-part taxon-name-part-type="genus" reg="Torrenticola">Torrenticola</tp:taxon-name-part></tp:taxon-name></italic> because of the highly elongated gnathosoma and body. Because of this distinctive morphology, we do not place this species into an identification group.</p><p>This species hypothesis is supported by low <abbrev xmlns:xlink="http://www.w3.org/1999/xlink" xlink:title="cytochrome c oxidase subunit 1" id="ABBRID0EHGUO" xlink:type="simple">COI</abbrev> divergence within the species (0–2%), high divergence between species (3–15%), and the morphological characters outlined in the diagnosis.</p></tp:treatment-sec><ref-list><ref id="B15"><mixed-citation xmlns:xlink="http://www.w3.org/1999/xlink" xlink:type="simple">
          <person-group><name name-style="western"><surname>Habeeb</surname><given-names>H</given-names></name></person-group> (<year>1961</year>) A new species of <italic><tp:taxon-name><tp:taxon-name-part taxon-name-part-type="genus">Torrenticola</tp:taxon-name-part></tp:taxon-name></italic> and <italic>Icones</italic>. Leaflets of Acadian Biology 24: 1–6.</mixed-citation></ref></ref-list></tp:taxon-treatment>
