# Supplementary material for: Revision of torrent mites (Parasitengona, Torrenticolidae, Torrenticola) of the United States and Canada: 90 descriptions, molecular phylogenetics, and a key to species
Source: Zookeys. 2017 Sep 21;(701):1–496. doi: 10.3897/zookeys.701.13261 (PMC5674090; doi:10.3897/zookeys.701.13261)
Supplement: XML Treatment for Torrenticola pulchra [file zookeys.701.13261-treatment64.xml]

<!DOCTYPE tp:taxon-treatment
  PUBLIC "-//TaxonX//DTD Taxonomic Treatment Publishing DTD v0 20100105//EN" "tax-treatment-NSO.dtd">
<tp:taxon-treatment xmlns:tp="http://www.plazi.org/taxpub"><tp:treatment-meta><kwd-group><label>Taxon classification</label><kwd><named-content xmlns:xlink="http://www.w3.org/1999/xlink" content-type="kingdom">Animalia</named-content></kwd><kwd><named-content xmlns:xlink="http://www.w3.org/1999/xlink" content-type="order">Trombidiformes</named-content></kwd><kwd><named-content xmlns:xlink="http://www.w3.org/1999/xlink" content-type="family">Torrenticolidae</named-content></kwd></kwd-group><mixed-citation publication-type="journal"><person-group><name><surname>Fisher</surname><given-names>J. Ray</given-names></name><name><surname>Fisher</surname><given-names>Danielle M.</given-names></name><name><surname>Skvarla</surname><given-names>Michael J.</given-names></name><name><surname>Nelson</surname><given-names>Whitney A.</given-names></name><name><surname>Dowling</surname><given-names>Ashley P.G.</given-names></name></person-group><article-title>Revision of torrent mites (<tp:taxon-name><tp:taxon-name-part taxon-name-part-type="clade">Parasitengona</tp:taxon-name-part></tp:taxon-name>, <tp:taxon-name><tp:taxon-name-part taxon-name-part-type="family">Torrenticolidae</tp:taxon-name-part></tp:taxon-name>, <italic><tp:taxon-name><tp:taxon-name-part taxon-name-part-type="genus" reg="Torrenticola">Torrenticola</tp:taxon-name-part></tp:taxon-name></italic>) of the United States and Canada: 90 descriptions, molecular phylogenetics, and a key to species</article-title><source>Zookeys</source><day>21</day><month>9</month><year>2017</year><volume>2017</volume><issue>701</issue><fpage>1</fpage><lpage>496</lpage><pub-id pub-id-type="doi">10.3897/zookeys.701.13261</pub-id></mixed-citation></tp:treatment-meta><tp:nomenclature><tp:taxon-name>
                    <tp:taxon-name-part taxon-name-part-type="genus" reg="Torrenticola">Torrenticola</tp:taxon-name-part>
                    <tp:taxon-name-part taxon-name-part-type="species" reg="pulchra">pulchra</tp:taxon-name-part>
                    <object-id xmlns:xlink="http://www.w3.org/1999/xlink" content-type="zoobank" xlink:type="simple">http://zoobank.org/6DFF72DC-131D-4C43-AE70-B25E8888FD41</object-id>
                  </tp:taxon-name><tp:taxon-authority>Fisher &amp; Dowling</tp:taxon-authority><tp:taxon-status xmlns:xlink="http://www.w3.org/1999/xlink" xlink:type="simple">sp. n.</tp:taxon-status></tp:nomenclature><tp:treatment-sec sec-type="material" id="SECID0ETHUO"><title>Material examined.</title><p>HOLOTYPE (♀): from, USA, Illinois, Pope County, Eddyville; Bell Smith Springs Recreation Area; just below low water bridge at Hunting Branch Picnic Area, (<named-content xmlns:xlink="http://www.w3.org/1999/xlink" content-type="dwc:verbatimCoordinates" xlink:type="simple"><named-content content-type="geo-json" specific-use="{&#34;type&#34;:&#34;Point&#34;,&#34;coordinates&#34;:[-88.660833,37.525278]}" id="NCID0E3HUO" xlink:type="simple">37°31'31"N, 88°39'39"W</named-content></named-content>), 1 September 2006, by IM Smith, S Yi, IMS060057.</p><p>PARATYPES (4 ♀; 5 ♂): <bold>Illinois, USA</bold>: 1 ♂ (ALLOTYPE) from Pope County, Eddyville; Bell Smith Springs Recreation Area; just below low water bridge at Hunting Branch Picnic Area, (<named-content xmlns:xlink="http://www.w3.org/1999/xlink" content-type="dwc:verbatimCoordinates" xlink:type="simple"><named-content content-type="geo-json" specific-use="{&#34;type&#34;:&#34;Point&#34;,&#34;coordinates&#34;:[-88.660833,37.525278]}" id="NCID0EIIUO" xlink:type="simple">37°31'31"N, 88°39'39"W</named-content></named-content>), 1 September 2006, by IM Smith, S Yi, IMS060057 • 3 ♀ and 3 ♂ from Pope County, Eddyville; Bell Smith Springs Recreation Area; just below low water bridge at Hunting Branch Picnic Area, (<named-content xmlns:xlink="http://www.w3.org/1999/xlink" content-type="dwc:verbatimCoordinates" xlink:type="simple"><named-content content-type="geo-json" specific-use="{&#34;type&#34;:&#34;Point&#34;,&#34;coordinates&#34;:[-88.660833,37.525278]}" id="NCID0EQIUO" xlink:type="simple">37°31'31"N, 88°39'39"W</named-content></named-content>), 1 September 2006, by IM Smith, S Yi, IMS060057 • 1 ♀ and 1 ♂ from Pope County, Eddyville; Bell Smith Springs Recreation Area; Hunting Branch Picnic Area, (<named-content xmlns:xlink="http://www.w3.org/1999/xlink" content-type="dwc:verbatimCoordinates" xlink:type="simple"><named-content content-type="geo-json" specific-use="{&#34;type&#34;:&#34;Point&#34;,&#34;coordinates&#34;:[-88.677778,37.525278]}" id="NCID0EYIUO" xlink:type="simple">37°31'31"N, 88°40'40"W</named-content></named-content>), 9 September 1994, by IM Smith, IMS940004</p></tp:treatment-sec><tp:treatment-sec sec-type="Type deposition" id="SECID0E4IUO"><title>Type deposition.</title><p>Holotype (♀), allotype (♂), and some paratypes (2 ♀; 2 ♂) deposited in the <named-content xmlns:xlink="http://www.w3.org/1999/xlink" content-type="dwc:institutional_code" xlink:type="simple">CNC</named-content>; other paratypes (2 ♀; 2 ♂) deposited in the <named-content xmlns:xlink="http://www.w3.org/1999/xlink" content-type="dwc:institutional_code" xlink:type="simple">ACUA</named-content>.</p></tp:treatment-sec><tp:treatment-sec sec-type="diagnosis" id="SECID0ENJUO"><title>Diagnosis.</title><p>
                    <italic><tp:taxon-name><tp:taxon-name-part taxon-name-part-type="genus" reg="Torrenticola">Torrenticola</tp:taxon-name-part> <tp:taxon-name-part taxon-name-part-type="species" reg="pulchra">pulchra</tp:taxon-name-part></tp:taxon-name></italic> are similar to other members of the Partial 2-Plate Group (<italic><tp:taxon-name><tp:taxon-name-part taxon-name-part-type="genus" reg="Torrenticola">T.</tp:taxon-name-part> <tp:taxon-name-part taxon-name-part-type="species" reg="folkertsae">folkertsae</tp:taxon-name-part></tp:taxon-name></italic>, <italic><tp:taxon-name><tp:taxon-name-part taxon-name-part-type="genus" reg="Torrenticola">T.</tp:taxon-name-part> <tp:taxon-name-part taxon-name-part-type="species" reg="magnexa">magnexa</tp:taxon-name-part></tp:taxon-name></italic>, and <italic><tp:taxon-name><tp:taxon-name-part taxon-name-part-type="genus" reg="Torrenticola">T.</tp:taxon-name-part> <tp:taxon-name-part taxon-name-part-type="species" reg="priapus">priapus</tp:taxon-name-part></tp:taxon-name></italic>) in having anterio-lateral platelets partially fused to the dorsal plate and being distributed in the east. <italic><tp:taxon-name><tp:taxon-name-part taxon-name-part-type="genus" reg="Torrenticola">T.</tp:taxon-name-part> <tp:taxon-name-part taxon-name-part-type="species" reg="pulchra">pulchra</tp:taxon-name-part></tp:taxon-name></italic> can be differentiated from other Partial 2-Plate Group by dorsal coloration and pattern. <italic><tp:taxon-name><tp:taxon-name-part taxon-name-part-type="genus" reg="Torrenticola">T.</tp:taxon-name-part> <tp:taxon-name-part taxon-name-part-type="species" reg="pulchra">pulchra</tp:taxon-name-part></tp:taxon-name></italic> can be further differentiated from <italic><tp:taxon-name><tp:taxon-name-part taxon-name-part-type="genus" reg="Torrenticola">T.</tp:taxon-name-part> <tp:taxon-name-part taxon-name-part-type="species" reg="priapus">priapus</tp:taxon-name-part></tp:taxon-name></italic> and <italic><tp:taxon-name><tp:taxon-name-part taxon-name-part-type="genus" reg="Torrenticola">T.</tp:taxon-name-part> <tp:taxon-name-part taxon-name-part-type="species" reg="folkertsae">folkertsae</tp:taxon-name-part></tp:taxon-name></italic> by having a more ovoid dorsum (length/width = 1.4–1.61 in <italic><tp:taxon-name><tp:taxon-name-part taxon-name-part-type="genus" reg="Torrenticola">T.</tp:taxon-name-part> <tp:taxon-name-part taxon-name-part-type="species" reg="pulchra">pulchra</tp:taxon-name-part></tp:taxon-name></italic>, 1.11–1.29 in others) and less elongate pedipalpal tibiae (length/width ♀ = 3.3–3.70 in <italic><tp:taxon-name><tp:taxon-name-part taxon-name-part-type="genus" reg="Torrenticola">T.</tp:taxon-name-part> <tp:taxon-name-part taxon-name-part-type="species" reg="pulchra">pulchra</tp:taxon-name-part></tp:taxon-name></italic>, 3.9–4.83 in others, ♂ = 3.00–3.35 in <italic><tp:taxon-name><tp:taxon-name-part taxon-name-part-type="genus" reg="Torrenticola">T.</tp:taxon-name-part> <tp:taxon-name-part taxon-name-part-type="species" reg="pulchra">pulchra</tp:taxon-name-part></tp:taxon-name></italic>, 3.5–4.33 in others). Male <italic><tp:taxon-name><tp:taxon-name-part taxon-name-part-type="genus" reg="Torrenticola">T.</tp:taxon-name-part> <tp:taxon-name-part taxon-name-part-type="species" reg="pulchra">pulchra</tp:taxon-name-part></tp:taxon-name></italic> can be further differentiated from male <italic><tp:taxon-name><tp:taxon-name-part taxon-name-part-type="genus" reg="Torrenticola">T.</tp:taxon-name-part> <tp:taxon-name-part taxon-name-part-type="species" reg="magnexa">magnexa</tp:taxon-name-part></tp:taxon-name></italic> by having a smaller genital field (length ♂ = 110–123 in <italic><tp:taxon-name><tp:taxon-name-part taxon-name-part-type="genus" reg="Torrenticola">T.</tp:taxon-name-part> <tp:taxon-name-part taxon-name-part-type="species" reg="pulchra">pulchra</tp:taxon-name-part></tp:taxon-name></italic>, 125–148 in <italic><tp:taxon-name><tp:taxon-name-part taxon-name-part-type="genus" reg="Torrenticola">T.</tp:taxon-name-part> <tp:taxon-name-part taxon-name-part-type="species" reg="magnexa">magnexa</tp:taxon-name-part></tp:taxon-name></italic>; width ♂ = 87–95 in <italic><tp:taxon-name><tp:taxon-name-part taxon-name-part-type="genus" reg="Torrenticola">T.</tp:taxon-name-part> <tp:taxon-name-part taxon-name-part-type="species" reg="pulchra">pulchra</tp:taxon-name-part></tp:taxon-name></italic>, 115–125 in <italic><tp:taxon-name><tp:taxon-name-part taxon-name-part-type="genus" reg="Torrenticola">T.</tp:taxon-name-part> <tp:taxon-name-part taxon-name-part-type="species" reg="magnexa">magnexa</tp:taxon-name-part></tp:taxon-name></italic>,) and less elongate pedipalpal tibiae (length/width ♂ = 3.00–3.35 in <italic><tp:taxon-name><tp:taxon-name-part taxon-name-part-type="genus" reg="Torrenticola">T.</tp:taxon-name-part> <tp:taxon-name-part taxon-name-part-type="species" reg="pulchra">pulchra</tp:taxon-name-part></tp:taxon-name></italic>, 3.78–4.00 in <italic><tp:taxon-name><tp:taxon-name-part taxon-name-part-type="genus" reg="Torrenticola">T.</tp:taxon-name-part> <tp:taxon-name-part taxon-name-part-type="species" reg="magnexa">magnexa</tp:taxon-name-part></tp:taxon-name></italic>,). Female <italic><tp:taxon-name><tp:taxon-name-part taxon-name-part-type="genus" reg="Torrenticola">T.</tp:taxon-name-part> <tp:taxon-name-part taxon-name-part-type="species" reg="pulchra">pulchra</tp:taxon-name-part></tp:taxon-name></italic> can be differentiated from female <italic><tp:taxon-name><tp:taxon-name-part taxon-name-part-type="genus" reg="Torrenticola">T.</tp:taxon-name-part> <tp:taxon-name-part taxon-name-part-type="species" reg="magnexa">magnexa</tp:taxon-name-part></tp:taxon-name></italic> by having a thinner genital field (♀ 147–160 in <italic><tp:taxon-name><tp:taxon-name-part taxon-name-part-type="genus" reg="Torrenticola">T.</tp:taxon-name-part> <tp:taxon-name-part taxon-name-part-type="species" reg="pulchra">pulchra</tp:taxon-name-part></tp:taxon-name></italic>, 170–188 in <italic><tp:taxon-name><tp:taxon-name-part taxon-name-part-type="genus" reg="Torrenticola">T.</tp:taxon-name-part> <tp:taxon-name-part taxon-name-part-type="species" reg="magnexa">magnexa</tp:taxon-name-part></tp:taxon-name></italic>) and shorter pedipalpal tibiae (♀ 82–93 in <italic><tp:taxon-name><tp:taxon-name-part taxon-name-part-type="genus" reg="Torrenticola">T.</tp:taxon-name-part> <tp:taxon-name-part taxon-name-part-type="species" reg="pulchra">pulchra</tp:taxon-name-part></tp:taxon-name></italic>, 102–113 in <italic><tp:taxon-name><tp:taxon-name-part taxon-name-part-type="genus" reg="Torrenticola">T.</tp:taxon-name-part> <tp:taxon-name-part taxon-name-part-type="species" reg="magnexa">magnexa</tp:taxon-name-part></tp:taxon-name></italic>).</p></tp:treatment-sec><tp:treatment-sec sec-type="description" id="SECID0EGSUO"><title>Description.</title><p>
                    <bold>Female (Figure <xref ref-type="fig" rid="F203">203</xref>)</bold> (n = 5) (holotype measurements in parentheses when available) with characters of the genus with following specifications.</p><p>
                    <bold>Dorsum</bold> — (640–710 (710) long; 450–490 (480) wide) ovoid with bold blue coloration separated into anterior and posterior portions, posterior portion not meeting posterior limit of dorsal plate, and bold red medially. Anterio-medial platelets (130–145 (135) long; 50–55 (55) wide). Anterio-lateral platelets (177.5–200 (190) long; 60–70 (60) wide) nearly fused to dorsal plate posteriorly. Dgl-4 closer to the edge of the dorsum than to the muscle scars (distance between Dgl-4 320–375 (355)). Dorsal plate proportions: dorsum length/width 1.40–1.48 (1.48); dorsal width/distance between Dgl-4 1.30–1.45 (1.35); anterio-medial platelet length/width 2.45–2.90 (2.45); anterio-lateral platelet length/width 2.77–3.17 (3.17); anterio-lateral/anterio-medial length 1.33–1.41 (1.41).</p><p>
                    <bold>Gnathosoma — Subcapitulum</bold> (295–345 (345) long (ventral); 215–252.5 (252.5) long (dorsal); 130–155 (155) tall) faint blue coloration. Rostrum (117.5–135 (135) long; 40–45 (45) wide). Chelicerae (295–350 (350) long) with curved fangs (60–70 (70) long). Subcapitular proportions: ventral length/height 2.03–2.33 (2.23); rostrum length/width 2.94–3.06 (3.00). <bold>Pedipalps</bold> with tuberculate ventral extensions on femora and genua. Palpomeres: trochanter (47.5–52.5 (52.5) long); femur (118.75–132.5 (130) long); genu (67.5–75 (72.5) long); tibia (82.5–92.5 (90) long; 25–26.25 (25) wide); tarsus (17.5–20 (20) long). Palpomere proportions: femur/genu 1.73–1.80 (1.79); tibia/femur 0.69–0.72 (0.69); tibia length/width 3.30–3.70 (3.60).</p><p>
                    <bold>Venter</bold> — (740–840 (840) long; 530–560 (560) wide) with blue coloration. Gnathosomal bay (155–190 (190) long; 75–90 (75) wide). Cxgl-4 subapical. <bold>Medial suture</bold> (10–20 (10) long). <bold>Genital plates</bold> (180–200 (192.5) long; 147.5–160 (155) wide). Additional measurements: Cx-1 (280–350 (350) long (total); 130–162.5 (162.5) long (medial)); Cx-3 (325–365 (360) wide); anterior venter (160–175 (175) long). Ventral proportions: gnathosomal bay length/width 1.94–2.53 (2.53); anterior venter/genital field length 0.80–0.96 (0.91); anterior venter length/genital field width 1.00–1.13 (1.13); anterior venter/medial suture 8.00–17.50 (17.50).</p><p>
                    <bold>Male (Figure <xref ref-type="fig" rid="F204">204</xref>)</bold> (n = 5) (allotypic measurements in parentheses when available) with characters of the genus with following specifications.</p><p>
                    <bold>Dorsum</bold> — (490–520 (500) long; 310–330 (315) wide ovoid with bold blue coloration separated into anterior and posterior portions, posterior portion not meeting posterior limit of dorsal plate, and bold red medially. Anterio-medial platelets (95–110 (100) long; 40–47.5 (42.5) wide). Anterio-lateral platelets (140–160 (145) long; 45–55 (50) wide) nearly fused to dorsal plate posteriorly. Dgl-4 closer to the edge of the dorsum than to the muscle scars (distance between Dgl-4 235–265 (245)). Dorsal plate proportions: dorsum length/width 1.53–1.61 (1.59); dorsal width/distance between Dgl-4 1.23–1.36 (1.29); anterio-medial platelet length/width 2.24–2.50 (2.35); anterio-lateral platelet length/width 2.80–3.56 (2.90); anterio-lateral/anterio-medial length 1.45–1.55 (1.45).</p><p>
                    <bold>Gnathosoma — Subcapitulum</bold> (255–262.5 (255) long (ventral); 182.5–195 (182.5) long (dorsal); 90–95 (90) tall) faint blue coloration. Rostrum (97.5–105 (97.5) long; 30–32.5 (30) wide). Chelicerae (240–255 (245) long) with curved fangs (45–50 (45) long). Subcapitular proportions: ventral length/height 2.68–2.83 (2.83); rostrum length/width 3.23–3.50 (3.25). <bold>Pedipalps</bold> with tuberculate ventral extensions on femora and genua. Palpomeres: trochanter (37.5–42.5 (37.5) long); femur (97.5–100 (100) long); genu (55–57.5 (57.5) long); tibia (67.5–72.5 (70) long; 21.25–22.5 (22.5) wide); tarsus (15–17.5 (15) long). Palpomere proportions: femur/genu 1.70–1.82 (1.74); tibia/femur 0.69–0.73 (0.70); tibia length/width 3.00–3.35 (3.11).</p><p>
                    <bold>Venter</bold> — (600–625 (600) long; 355–390 (355) wide) with blue coloration. Gnathosomal bay (120–130 (120) long; 60–67.5 (67.5) wide). Cxgl-4 subapical. <bold>Medial suture</bold> (105–130 (125) long). <bold>Genital plates</bold> (110–122.5 (115) long; 87.5–95 (92.5) wide). Additional measurements: Cx-1 (240–255 (240) long (total); 122.5–130 (125) long (medial)); Cx-3 (275–295 (280) wide); anterior venter (235–270 (255) long). Ventral proportions: gnathosomal bay length/width 1.78–2.08 (1.78); anterior venter/genital field length 2.00–2.32 (2.22); anterior venter length/genital field width 2.61–2.91 (2.76); anterior venter/medial suture 2.04–2.24 (2.04).</p><p>
                    <bold>Immatures</bold> unknown.</p></tp:treatment-sec><tp:treatment-sec sec-type="etymology" id="SECID0EEUUO"><title>Etymology.</title><p>Specific epithet (<italic><tp:taxon-name><tp:taxon-name-part taxon-name-part-type="species" reg="pulchra">pulchra</tp:taxon-name-part></tp:taxon-name></italic>) refers to the bright and distinctive coloration of this species (<italic>pulchra</italic>, L. beautiful).</p></tp:treatment-sec><tp:treatment-sec sec-type="distribution" id="SECID0EWUUO"><title>Distribution.</title><p>Southern Illinois (Figure <xref ref-type="fig" rid="F202">202</xref>).</p><fig id="F202" position="float" orientation="portrait"><label>Figure 202.</label><caption><p>
          <italic><tp:taxon-name><tp:taxon-name-part taxon-name-part-type="genus" reg="Torrenticola">Torrenticola</tp:taxon-name-part> <tp:taxon-name-part taxon-name-part-type="species" reg="pulchra">pulchra</tp:taxon-name-part></tp:taxon-name></italic> sp. n. distribution.</p></caption><graphic xmlns:xlink="http://www.w3.org/1999/xlink" xlink:href="zookeys-701-001-g202.jpg" position="float" orientation="portrait" xlink:type="simple" id="oo_157221.jpg"/></fig><fig id="F203" position="float" orientation="portrait"><label>Figure 203.</label><caption><p>
          <italic><tp:taxon-name><tp:taxon-name-part taxon-name-part-type="genus" reg="Torrenticola">Torrenticola</tp:taxon-name-part> <tp:taxon-name-part taxon-name-part-type="species" reg="pulchra">pulchra</tp:taxon-name-part></tp:taxon-name></italic> sp. n. female: <bold>A</bold> dorsal plates <bold>B</bold> venter (legs removed) <bold>C</bold> subcapitulum <bold>D</bold> pedipalp (setae not accurately depicted). Scale = 100 µm.</p></caption><graphic xmlns:xlink="http://www.w3.org/1999/xlink" xlink:href="zookeys-701-001-g203.jpg" position="float" orientation="portrait" xlink:type="simple" id="oo_157222.jpg"/></fig><fig id="F204" position="float" orientation="portrait"><label>Figure 204.</label><caption><p>
          <italic><tp:taxon-name><tp:taxon-name-part taxon-name-part-type="genus" reg="Torrenticola">Torrenticola</tp:taxon-name-part> <tp:taxon-name-part taxon-name-part-type="species" reg="pulchra">pulchra</tp:taxon-name-part></tp:taxon-name></italic> sp. n. male: <bold>A</bold> dorsal plates <bold>B</bold> venter (legs removed) <bold>C</bold> subcapitulum <bold>D</bold> pedipalp (setae not accurately depicted). Scale = 100 µm.</p></caption><graphic xmlns:xlink="http://www.w3.org/1999/xlink" xlink:href="zookeys-701-001-g204.jpg" position="float" orientation="portrait" xlink:type="simple" id="oo_157223.jpg"/></fig></tp:treatment-sec><tp:treatment-sec sec-type="remarks" id="SECID0EYXUO"><title>Remarks.</title><p>Unfortunately, we were unable to acquire fresh material of <italic><tp:taxon-name><tp:taxon-name-part taxon-name-part-type="genus" reg="Torrenticola">Torrenticola</tp:taxon-name-part> <tp:taxon-name-part taxon-name-part-type="species" reg="pulchra">pulchra</tp:taxon-name-part></tp:taxon-name></italic> and therefore this species is not included in our phylogenetic analyses. However, we were able to examine morphology with material preserved in <abbrev xmlns:xlink="http://www.w3.org/1999/xlink" xlink:title="50% glycerol, 10% glacial acetic acid, 40% water" id="ABBRID0EJYUO" xlink:type="simple">GAW</abbrev>. The overall similarity, distribution, and partial fusion of the dorso-lateral platelets to the dorsal plate, are consistent with placing this species in the <tp:taxon-name><tp:taxon-name-part taxon-name-part-type="genus" reg="Rusetria">Rusetria</tp:taxon-name-part></tp:taxon-name> Complex and within the Partial 2-Plate Identification Group.</p></tp:treatment-sec></tp:taxon-treatment>
