# Supplementary material for: Revision of torrent mites (Parasitengona, Torrenticolidae, Torrenticola) of the United States and Canada: 90 descriptions, molecular phylogenetics, and a key to species
Source: Zookeys. 2017 Sep 21;(701):1–496. doi: 10.3897/zookeys.701.13261 (PMC5674090; doi:10.3897/zookeys.701.13261)
Supplement: XML Treatment for Torrenticola racupalpa [file zookeys.701.13261-treatment65.xml]

<!DOCTYPE tp:taxon-treatment
  PUBLIC "-//TaxonX//DTD Taxonomic Treatment Publishing DTD v0 20100105//EN" "tax-treatment-NSO.dtd">
<tp:taxon-treatment xmlns:tp="http://www.plazi.org/taxpub"><tp:treatment-meta><kwd-group><label>Taxon classification</label><kwd><named-content xmlns:xlink="http://www.w3.org/1999/xlink" content-type="kingdom">Animalia</named-content></kwd><kwd><named-content xmlns:xlink="http://www.w3.org/1999/xlink" content-type="order">Trombidiformes</named-content></kwd><kwd><named-content xmlns:xlink="http://www.w3.org/1999/xlink" content-type="family">Torrenticolidae</named-content></kwd></kwd-group><mixed-citation publication-type="journal"><person-group><name><surname>Fisher</surname><given-names>J. Ray</given-names></name><name><surname>Fisher</surname><given-names>Danielle M.</given-names></name><name><surname>Skvarla</surname><given-names>Michael J.</given-names></name><name><surname>Nelson</surname><given-names>Whitney A.</given-names></name><name><surname>Dowling</surname><given-names>Ashley P.G.</given-names></name></person-group><article-title>Revision of torrent mites (<tp:taxon-name><tp:taxon-name-part taxon-name-part-type="clade">Parasitengona</tp:taxon-name-part></tp:taxon-name>, <tp:taxon-name><tp:taxon-name-part taxon-name-part-type="family">Torrenticolidae</tp:taxon-name-part></tp:taxon-name>, <italic><tp:taxon-name><tp:taxon-name-part taxon-name-part-type="genus" reg="Torrenticola">Torrenticola</tp:taxon-name-part></tp:taxon-name></italic>) of the United States and Canada: 90 descriptions, molecular phylogenetics, and a key to species</article-title><source>Zookeys</source><day>21</day><month>9</month><year>2017</year><volume>2017</volume><issue>701</issue><fpage>1</fpage><lpage>496</lpage><pub-id pub-id-type="doi">10.3897/zookeys.701.13261</pub-id></mixed-citation></tp:treatment-meta><tp:nomenclature><tp:taxon-name>
                    <tp:taxon-name-part taxon-name-part-type="genus" reg="Torrenticola">Torrenticola</tp:taxon-name-part>
                    <tp:taxon-name-part taxon-name-part-type="species" reg="racupalpa">racupalpa</tp:taxon-name-part>
                    <object-id xmlns:xlink="http://www.w3.org/1999/xlink" content-type="zoobank" xlink:type="simple">http://zoobank.org/A920D498-57BC-4F1D-9A01-6EF24095B853</object-id>
                  </tp:taxon-name><tp:taxon-authority>Fisher &amp; Dowling</tp:taxon-authority><tp:taxon-status xmlns:xlink="http://www.w3.org/1999/xlink" xlink:type="simple">sp. n.</tp:taxon-status></tp:nomenclature><tp:treatment-sec sec-type="material" id="SECID0E2ZUO"><title>Material examined.</title><p>HOLOTYPE (♀): from USA, Tennessee, Wayne County, Glenrock Branch Creek (<named-content xmlns:xlink="http://www.w3.org/1999/xlink" content-type="dwc:verbatimCoordinates" xlink:type="simple"><named-content content-type="geo-json" specific-use="{&#34;type&#34;:&#34;Point&#34;,&#34;coordinates&#34;:[-87.626111,35.263889]}" id="NCID0EE1UO" xlink:type="simple">35°15'50"N, 87°37'34"W</named-content></named-content>), 24 Sep 2009, by IM Smith, IMS090124, DNA 1867.</p><p>PARATYPES (4 ♀; 2 ♂): <bold>Virginia, USA</bold>: 4 ♀ and 2 ♂ (ALLOTYPE) from Smyth County, Mount Rogers National Recreation Area, Little Laurel Creek, beside Route 600, 2.2 kilometers north of Route 603, 10 Jul 1990, by IM Smith, IMS900086.</p></tp:treatment-sec><tp:treatment-sec sec-type="Type deposition" id="SECID0EN1UO"><title>Type deposition.</title><p>Holotype (♀), allotype (♂), and most paratypes (3 ♀) deposited in the <named-content xmlns:xlink="http://www.w3.org/1999/xlink" content-type="dwc:institutional_code" xlink:type="simple">CNC</named-content>; other paratypes (1 ♀; 1 ♂) deposited in the <named-content xmlns:xlink="http://www.w3.org/1999/xlink" content-type="dwc:institutional_code" xlink:type="simple">ACUA</named-content>.</p></tp:treatment-sec><tp:treatment-sec sec-type="diagnosis" id="SECID0E41UO"><title>Diagnosis.</title><p>
                    <italic><tp:taxon-name><tp:taxon-name-part taxon-name-part-type="genus" reg="Torrenticola">Torrenticola</tp:taxon-name-part> <tp:taxon-name-part taxon-name-part-type="species" reg="racupalpa">racupalpa</tp:taxon-name-part></tp:taxon-name></italic> are similar to other members of the Raptor Group (<italic><tp:taxon-name><tp:taxon-name-part taxon-name-part-type="genus" reg="Torrenticola">T.</tp:taxon-name-part> <tp:taxon-name-part taxon-name-part-type="species" reg="gnoma">gnoma</tp:taxon-name-part></tp:taxon-name></italic>, <italic><tp:taxon-name><tp:taxon-name-part taxon-name-part-type="genus" reg="Torrenticola">T.</tp:taxon-name-part> <tp:taxon-name-part taxon-name-part-type="species" reg="irapalpa">irapalpa</tp:taxon-name-part></tp:taxon-name></italic>, <italic><tp:taxon-name><tp:taxon-name-part taxon-name-part-type="genus" reg="Torrenticola">T.</tp:taxon-name-part> <tp:taxon-name-part taxon-name-part-type="species" reg="longitibia">longitibia</tp:taxon-name-part></tp:taxon-name></italic>, <italic><tp:taxon-name><tp:taxon-name-part taxon-name-part-type="genus" reg="Torrenticola">T.</tp:taxon-name-part> <tp:taxon-name-part taxon-name-part-type="species" reg="mjolniri">mjolniri</tp:taxon-name-part></tp:taxon-name></italic>, <italic><tp:taxon-name><tp:taxon-name-part taxon-name-part-type="genus" reg="Torrenticola">T.</tp:taxon-name-part> <tp:taxon-name-part taxon-name-part-type="species" reg="elusiva">elusiva</tp:taxon-name-part></tp:taxon-name></italic>, <italic><tp:taxon-name><tp:taxon-name-part taxon-name-part-type="genus" reg="Torrenticola">T.</tp:taxon-name-part> <tp:taxon-name-part taxon-name-part-type="species" reg="raptor">raptor</tp:taxon-name-part></tp:taxon-name></italic>, <italic><tp:taxon-name><tp:taxon-name-part taxon-name-part-type="genus" reg="Torrenticola">T.</tp:taxon-name-part> <tp:taxon-name-part taxon-name-part-type="species" reg="danielleae">danielleae</tp:taxon-name-part></tp:taxon-name></italic>, <italic><tp:taxon-name><tp:taxon-name-part taxon-name-part-type="genus" reg="Torrenticola">T.</tp:taxon-name-part> <tp:taxon-name-part taxon-name-part-type="species" reg="daemon">daemon</tp:taxon-name-part></tp:taxon-name></italic>, and <italic><tp:taxon-name><tp:taxon-name-part taxon-name-part-type="genus" reg="Torrenticola">T.</tp:taxon-name-part> <tp:taxon-name-part taxon-name-part-type="species" reg="ivyae">ivyae</tp:taxon-name-part></tp:taxon-name></italic>) in having round bodies; Dgl-4 close to muscles scars; long, thin subcapitular rostra; and long, thin pedipalp tibiae. Female <italic><tp:taxon-name><tp:taxon-name-part taxon-name-part-type="genus" reg="Torrenticola">T.</tp:taxon-name-part> <tp:taxon-name-part taxon-name-part-type="species" reg="racupalpa">racupalpa</tp:taxon-name-part></tp:taxon-name></italic> can be differentiated from <italic><tp:taxon-name><tp:taxon-name-part taxon-name-part-type="genus" reg="Torrenticola">T.</tp:taxon-name-part> <tp:taxon-name-part taxon-name-part-type="species" reg="elusiva">elusiva</tp:taxon-name-part></tp:taxon-name></italic> by having a more elongate subcapitulum (ventral length/height = 2.48–2.73 in <italic><tp:taxon-name><tp:taxon-name-part taxon-name-part-type="genus" reg="Torrenticola">T.</tp:taxon-name-part> <tp:taxon-name-part taxon-name-part-type="species" reg="racupalpa">racupalpa</tp:taxon-name-part></tp:taxon-name></italic>, 2.39 in <italic><tp:taxon-name><tp:taxon-name-part taxon-name-part-type="genus" reg="Torrenticola">T.</tp:taxon-name-part> <tp:taxon-name-part taxon-name-part-type="species" reg="elusiva">elusiva</tp:taxon-name-part></tp:taxon-name></italic>); and by dorsal pattern. <italic><tp:taxon-name><tp:taxon-name-part taxon-name-part-type="genus" reg="Torrenticola">T.</tp:taxon-name-part> <tp:taxon-name-part taxon-name-part-type="species" reg="racupalpa">racupalpa</tp:taxon-name-part></tp:taxon-name></italic> can be differentiated from <italic><tp:taxon-name><tp:taxon-name-part taxon-name-part-type="genus" reg="Torrenticola">T.</tp:taxon-name-part> <tp:taxon-name-part taxon-name-part-type="species" reg="irapalpa">irapalpa</tp:taxon-name-part></tp:taxon-name></italic> and <italic><tp:taxon-name><tp:taxon-name-part taxon-name-part-type="genus" reg="Torrenticola">T.</tp:taxon-name-part> <tp:taxon-name-part taxon-name-part-type="species" reg="daemon">daemon</tp:taxon-name-part></tp:taxon-name></italic> by having Dgl-4 closer to the muscle scars (dorsal width/distance between Dgl-4 = 2.19–2.77 in <italic><tp:taxon-name><tp:taxon-name-part taxon-name-part-type="genus" reg="Torrenticola">T.</tp:taxon-name-part> <tp:taxon-name-part taxon-name-part-type="species" reg="racupalpa">racupalpa</tp:taxon-name-part></tp:taxon-name></italic>, 1.45–2.09 in others) and a more elongate rostrum (length/width = 3.56–3.88 in <italic><tp:taxon-name><tp:taxon-name-part taxon-name-part-type="genus" reg="Torrenticola">T.</tp:taxon-name-part> <tp:taxon-name-part taxon-name-part-type="species" reg="racupalpa">racupalpa</tp:taxon-name-part></tp:taxon-name></italic>, 2.66–3.39 in others). <italic><tp:taxon-name><tp:taxon-name-part taxon-name-part-type="genus" reg="Torrenticola">T.</tp:taxon-name-part> <tp:taxon-name-part taxon-name-part-type="species" reg="racupalpa">racupalpa</tp:taxon-name-part></tp:taxon-name></italic> can be differentiated from <italic><tp:taxon-name><tp:taxon-name-part taxon-name-part-type="genus" reg="Torrenticola">T.</tp:taxon-name-part> <tp:taxon-name-part taxon-name-part-type="species" reg="gnoma">gnoma</tp:taxon-name-part></tp:taxon-name></italic> by having a more elongate rostrum (length/width = 3.56–3.88 in <italic><tp:taxon-name><tp:taxon-name-part taxon-name-part-type="genus" reg="Torrenticola">T.</tp:taxon-name-part> <tp:taxon-name-part taxon-name-part-type="species" reg="racupalpa">racupalpa</tp:taxon-name-part></tp:taxon-name></italic>, 2.56–3.13 in <italic><tp:taxon-name><tp:taxon-name-part taxon-name-part-type="genus" reg="Torrenticola">T.</tp:taxon-name-part> <tp:taxon-name-part taxon-name-part-type="species" reg="gnoma">gnoma</tp:taxon-name-part></tp:taxon-name></italic>) and dorsal coloration and pattern. <italic><tp:taxon-name><tp:taxon-name-part taxon-name-part-type="genus" reg="Torrenticola">T.</tp:taxon-name-part> <tp:taxon-name-part taxon-name-part-type="species" reg="racupalpa">racupalpa</tp:taxon-name-part></tp:taxon-name></italic> can be differentiated from <italic><tp:taxon-name><tp:taxon-name-part taxon-name-part-type="genus" reg="Torrenticola">T.</tp:taxon-name-part> <tp:taxon-name-part taxon-name-part-type="species" reg="mjolniri">mjolniri</tp:taxon-name-part></tp:taxon-name></italic> by having a shorter anterior venter (♀ =152.5–165 in <italic><tp:taxon-name><tp:taxon-name-part taxon-name-part-type="genus" reg="Torrenticola">T.</tp:taxon-name-part> <tp:taxon-name-part taxon-name-part-type="species" reg="racupalpa">racupalpa</tp:taxon-name-part></tp:taxon-name></italic>, 180–195 in <italic><tp:taxon-name><tp:taxon-name-part taxon-name-part-type="genus" reg="Torrenticola">T.</tp:taxon-name-part> <tp:taxon-name-part taxon-name-part-type="species" reg="mjolniri">mjolniri</tp:taxon-name-part></tp:taxon-name></italic>; ♂ = 200–205 in <italic><tp:taxon-name><tp:taxon-name-part taxon-name-part-type="genus" reg="Torrenticola">T.</tp:taxon-name-part> <tp:taxon-name-part taxon-name-part-type="species" reg="racupalpa">racupalpa</tp:taxon-name-part></tp:taxon-name></italic>, 230–255 in <italic><tp:taxon-name><tp:taxon-name-part taxon-name-part-type="genus" reg="Torrenticola">T.</tp:taxon-name-part> <tp:taxon-name-part taxon-name-part-type="species" reg="mjolniri">mjolniri</tp:taxon-name-part></tp:taxon-name></italic>); and by dorsal pattern. Male <italic><tp:taxon-name><tp:taxon-name-part taxon-name-part-type="genus" reg="Torrenticola">T.</tp:taxon-name-part> <tp:taxon-name-part taxon-name-part-type="species" reg="racupalpa">racupalpa</tp:taxon-name-part></tp:taxon-name></italic> can be differentiated from <italic><tp:taxon-name><tp:taxon-name-part taxon-name-part-type="genus" reg="Torrenticola">T.</tp:taxon-name-part> <tp:taxon-name-part taxon-name-part-type="species" reg="longitibia">longitibia</tp:taxon-name-part></tp:taxon-name></italic> (males only) by having a shorter femur with respect to the genu (femur/genu = 1.92–1.92 in <italic><tp:taxon-name><tp:taxon-name-part taxon-name-part-type="genus" reg="Torrenticola">T.</tp:taxon-name-part> <tp:taxon-name-part taxon-name-part-type="species" reg="racupalpa">racupalpa</tp:taxon-name-part></tp:taxon-name></italic>, 2.10–2.17 in <italic><tp:taxon-name><tp:taxon-name-part taxon-name-part-type="genus" reg="Torrenticola">T.</tp:taxon-name-part> <tp:taxon-name-part taxon-name-part-type="species" reg="longitibia">longitibia</tp:taxon-name-part></tp:taxon-name></italic>); a stockier rostrum (length/width = 3.88–3.88 in <italic><tp:taxon-name><tp:taxon-name-part taxon-name-part-type="genus" reg="Torrenticola">T.</tp:taxon-name-part> <tp:taxon-name-part taxon-name-part-type="species" reg="racupalpa">racupalpa</tp:taxon-name-part></tp:taxon-name></italic>, 4.15–4.23 in <italic><tp:taxon-name><tp:taxon-name-part taxon-name-part-type="genus" reg="Torrenticola">T.</tp:taxon-name-part> <tp:taxon-name-part taxon-name-part-type="species" reg="longitibia">longitibia</tp:taxon-name-part></tp:taxon-name></italic>); and dorsal pattern. <italic><tp:taxon-name><tp:taxon-name-part taxon-name-part-type="genus" reg="Torrenticola">T.</tp:taxon-name-part> <tp:taxon-name-part taxon-name-part-type="species" reg="racupalpa">racupalpa</tp:taxon-name-part></tp:taxon-name></italic> can be differentiated from <italic><tp:taxon-name><tp:taxon-name-part taxon-name-part-type="genus" reg="Torrenticola">T.</tp:taxon-name-part> <tp:taxon-name-part taxon-name-part-type="species" reg="raptor">raptor</tp:taxon-name-part></tp:taxon-name></italic> by having Dgl-4 closer to the muscle scars (dorsal width/distance between Dgl-4 = 2.19–2.77 in <italic><tp:taxon-name><tp:taxon-name-part taxon-name-part-type="genus" reg="Torrenticola">T.</tp:taxon-name-part> <tp:taxon-name-part taxon-name-part-type="species" reg="racupalpa">racupalpa</tp:taxon-name-part></tp:taxon-name></italic>, 1.68–2.02 in <italic><tp:taxon-name><tp:taxon-name-part taxon-name-part-type="genus" reg="Torrenticola">T.</tp:taxon-name-part> <tp:taxon-name-part taxon-name-part-type="species" reg="raptor">raptor</tp:taxon-name-part></tp:taxon-name></italic>); and shorter anterior venter (♀ = 152.5–165 in <italic><tp:taxon-name><tp:taxon-name-part taxon-name-part-type="genus" reg="Torrenticola">T.</tp:taxon-name-part> <tp:taxon-name-part taxon-name-part-type="species" reg="racupalpa">racupalpa</tp:taxon-name-part></tp:taxon-name></italic>, 205–240 in <italic><tp:taxon-name><tp:taxon-name-part taxon-name-part-type="genus" reg="Torrenticola">T.</tp:taxon-name-part> <tp:taxon-name-part taxon-name-part-type="species" reg="raptor">raptor</tp:taxon-name-part></tp:taxon-name></italic>, ♂ = 200–205 in <italic><tp:taxon-name><tp:taxon-name-part taxon-name-part-type="genus" reg="Torrenticola">T.</tp:taxon-name-part> <tp:taxon-name-part taxon-name-part-type="species" reg="racupalpa">racupalpa</tp:taxon-name-part></tp:taxon-name></italic>, 245–305 in <italic><tp:taxon-name><tp:taxon-name-part taxon-name-part-type="genus" reg="Torrenticola">T.</tp:taxon-name-part> <tp:taxon-name-part taxon-name-part-type="species" reg="raptor">raptor</tp:taxon-name-part></tp:taxon-name></italic>). Female <italic><tp:taxon-name><tp:taxon-name-part taxon-name-part-type="genus" reg="Torrenticola">T.</tp:taxon-name-part> <tp:taxon-name-part taxon-name-part-type="species" reg="racupalpa">racupalpa</tp:taxon-name-part></tp:taxon-name></italic> can be differentiated from female <italic><tp:taxon-name><tp:taxon-name-part taxon-name-part-type="genus" reg="Torrenticola">T.</tp:taxon-name-part> <tp:taxon-name-part taxon-name-part-type="species" reg="raptor">raptor</tp:taxon-name-part></tp:taxon-name></italic> by having stockier pedipalp tibiae (length/width = 4.44–5.00 in <italic><tp:taxon-name><tp:taxon-name-part taxon-name-part-type="genus" reg="Torrenticola">T.</tp:taxon-name-part> <tp:taxon-name-part taxon-name-part-type="species" reg="racupalpa">racupalpa</tp:taxon-name-part></tp:taxon-name></italic>, 6–7.54 in <italic><tp:taxon-name><tp:taxon-name-part taxon-name-part-type="genus" reg="Torrenticola">T.</tp:taxon-name-part> <tp:taxon-name-part taxon-name-part-type="species" reg="raptor">raptor</tp:taxon-name-part></tp:taxon-name></italic>). <italic><tp:taxon-name><tp:taxon-name-part taxon-name-part-type="genus" reg="Torrenticola">T.</tp:taxon-name-part> <tp:taxon-name-part taxon-name-part-type="species" reg="racupalpa">racupalpa</tp:taxon-name-part></tp:taxon-name></italic> can be differentiated from <italic><tp:taxon-name><tp:taxon-name-part taxon-name-part-type="genus" reg="Torrenticola">T.</tp:taxon-name-part> <tp:taxon-name-part taxon-name-part-type="species" reg="danielleae">danielleae</tp:taxon-name-part></tp:taxon-name></italic> by having Dgl-4 closer to the muscle scars (dorsal width/distance between Dgl-4 = 2.19–2.77 in <italic><tp:taxon-name><tp:taxon-name-part taxon-name-part-type="genus" reg="Torrenticola">T.</tp:taxon-name-part> <tp:taxon-name-part taxon-name-part-type="species" reg="racupalpa">racupalpa</tp:taxon-name-part></tp:taxon-name></italic>, 1.42–1.70 in <italic><tp:taxon-name><tp:taxon-name-part taxon-name-part-type="genus" reg="Torrenticola">T.</tp:taxon-name-part> <tp:taxon-name-part taxon-name-part-type="species" reg="danielleae">danielleae</tp:taxon-name-part></tp:taxon-name></italic>) and by dorsal coloration and pattern. Female <italic><tp:taxon-name><tp:taxon-name-part taxon-name-part-type="genus" reg="Torrenticola">T.</tp:taxon-name-part> <tp:taxon-name-part taxon-name-part-type="species" reg="racupalpa">racupalpa</tp:taxon-name-part></tp:taxon-name></italic> can be differentiated from female <italic><tp:taxon-name><tp:taxon-name-part taxon-name-part-type="genus" reg="Torrenticola">T.</tp:taxon-name-part> <tp:taxon-name-part taxon-name-part-type="species" reg="ivyae">ivyae</tp:taxon-name-part></tp:taxon-name></italic> by having a less elongate rostrum (length/width = 3.56–3.82 in <italic><tp:taxon-name><tp:taxon-name-part taxon-name-part-type="genus" reg="Torrenticola">T.</tp:taxon-name-part> <tp:taxon-name-part taxon-name-part-type="species" reg="racupalpa">racupalpa</tp:taxon-name-part></tp:taxon-name></italic>, 4.00–4.15 in <italic><tp:taxon-name><tp:taxon-name-part taxon-name-part-type="genus" reg="Torrenticola">T.</tp:taxon-name-part> <tp:taxon-name-part taxon-name-part-type="species" reg="ivyae">ivyae</tp:taxon-name-part></tp:taxon-name></italic>) and less elongate pedipalpal tibiae (length/width = 4.44–5.00 in <italic><tp:taxon-name><tp:taxon-name-part taxon-name-part-type="genus" reg="Torrenticola">T.</tp:taxon-name-part> <tp:taxon-name-part taxon-name-part-type="species" reg="racupalpa">racupalpa</tp:taxon-name-part></tp:taxon-name></italic>, 5.07–5.64 in <italic><tp:taxon-name><tp:taxon-name-part taxon-name-part-type="genus" reg="Torrenticola">T.</tp:taxon-name-part> <tp:taxon-name-part taxon-name-part-type="species" reg="ivyae">ivyae</tp:taxon-name-part></tp:taxon-name></italic>). Male <italic><tp:taxon-name><tp:taxon-name-part taxon-name-part-type="genus" reg="Torrenticola">T.</tp:taxon-name-part> <tp:taxon-name-part taxon-name-part-type="species" reg="racupalpa">racupalpa</tp:taxon-name-part></tp:taxon-name></italic> can be differentiated from male <italic><tp:taxon-name><tp:taxon-name-part taxon-name-part-type="genus" reg="Torrenticola">T.</tp:taxon-name-part> <tp:taxon-name-part taxon-name-part-type="species" reg="ivyae">ivyae</tp:taxon-name-part></tp:taxon-name></italic> by having a shorter anterior venter (♂ 200–205 in <italic><tp:taxon-name><tp:taxon-name-part taxon-name-part-type="genus" reg="Torrenticola">T.</tp:taxon-name-part> <tp:taxon-name-part taxon-name-part-type="species" reg="racupalpa">racupalpa</tp:taxon-name-part></tp:taxon-name></italic>, 220–230 in <italic><tp:taxon-name><tp:taxon-name-part taxon-name-part-type="genus" reg="Torrenticola">T.</tp:taxon-name-part> <tp:taxon-name-part taxon-name-part-type="species" reg="ivyae">ivyae</tp:taxon-name-part></tp:taxon-name></italic>) and a longer genital field (♂ 160–165 in <italic><tp:taxon-name><tp:taxon-name-part taxon-name-part-type="genus" reg="Torrenticola">T.</tp:taxon-name-part> <tp:taxon-name-part taxon-name-part-type="species" reg="racupalpa">racupalpa</tp:taxon-name-part></tp:taxon-name></italic>, 142–148 in <italic><tp:taxon-name><tp:taxon-name-part taxon-name-part-type="genus" reg="Torrenticola">T.</tp:taxon-name-part> <tp:taxon-name-part taxon-name-part-type="species" reg="ivyae">ivyae</tp:taxon-name-part></tp:taxon-name></italic>).</p></tp:treatment-sec><tp:treatment-sec sec-type="Type deposition" id="SECID0EYQVO"><title>Type deposition.</title><p>Holotype (♀) deposited in the <named-content xmlns:xlink="http://www.w3.org/1999/xlink" content-type="dwc:institutional_code" xlink:type="simple">CNC</named-content>.</p></tp:treatment-sec><tp:treatment-sec sec-type="description" id="SECID0EDRVO"><title>Description.</title><p>
                    <bold>Female (Figure <xref ref-type="fig" rid="F206">206</xref>)</bold> (n = 3) (holotype measurements in parentheses when available) with characters of the genus with following specifications.</p><p>
                    <bold>Dorsum</bold> — (570–630 (570) long; 450–540 (450) wide) ovoid with bluish-purple coloration separated into anterior and posterior portions with bold orange medially. Anterio-medial platelets (130–145 (130) long; 52.5–65 (52.5) wide). Anterio-lateral platelets (157.5–200 (157.5) long; 71.25–75 (71.25) wide) free from dorsal plate. Dgl-4 much closer to the muscle scars than to dorsum edge (distance between Dgl-4 170–205 (170)). Dorsal plate proportions: dorsum length/width 1.17–1.27 (1.27); dorsal width/distance between Dgl-4 2.59–2.77 (2.65); anterio-medial platelet length/width 2.19–2.48 (2.48); anterio-lateral platelet length/width 2.21–2.67 (2.21); anterio-lateral/anterio-medial length 1.21–1.40 (1.21).</p><p>
                    <bold>Gnathosoma — Subcapitulum</bold> (330–375 (330) long (ventral); 251–297.5 (252) long (dorsal); 130–145 (130) tall) faint bluish-purple coloration. Rostrum (142.5–170 (142.5) long; 40–45 (40) wide) elongate. Chelicerae (319–375 (320) long) with curved fangs (50–60 (50) long). Subcapitular proportions: ventral length/height 2.48–2.73 (2.54); rostrum length/width 3.56–3.82 (3.56). <bold>Pedipalps</bold> elongate (especially tibia) with long tuberculate ventral extensions on femora and genua. Palpomeres: trochanter (45–45 (45) long); femur (125–145 (125) long); genu (67.5–75 (67.5) long); tibia (100–125 (100) long; 22.5–25 (22.5) wide); tarsus (17.5–20 (17.5) long). Palpomere proportions: femur/genu 1.85–1.93 (1.85); tibia/femur 0.80–0.86 (0.80); tibia length/width 4.44–5.00 (4.44).</p><p>
                    <bold>Venter</bold> — (700–800 (700) long; 490–610 (491) wide) with bold bluish-purple coloration. Gnathosomal bay (152.5–185 (152.5) long; 80–87.5 (87.5) wide). Cxgl-4 subapical. <bold>Medial suture</bold> (17.5–20 (17.5) long). <bold>Genital plates</bold> (152.5–185 (152.5) long; 140–170 (140) wide). Additional measurements: Cx-1 (285–320 (286) long (total); 114–140 (115) long (medial)); Cx-3 (332–380 (332) wide); anterior venter (152.5–165 (152.5) long). Ventral proportions: gnathosomal bay length/width 1.74–2.31 (1.74); anterior venter/genital field length 0.89–1.00 (1.00); anterior venter length/genital field width 0.97–1.09 (1.09); anterior venter/medial suture 8.00–8.71 (8.71).</p><p>
                    <bold>Male (Figure <xref ref-type="fig" rid="F207">207</xref>)</bold> (n = 2) (allotypic measurements in parentheses when available) with characters of the genus with following specifications.</p><p>
                    <bold>Dorsum</bold> — (555–570 (570) long; 460–475 (475) wide) ovoid with bluish-purple coloration separated into anterior and posterior portions with bold orange medially. Anterio-medial platelets (130–135 (135) long; 57.5–65 (65) wide). Anterio-lateral platelets (182.5–190 (190) long; 70–80 (80) wide) free from dorsal plate. Dgl-4 much closer to the muscle scars than to dorsum edge (distance between Dgl-4 200–210 (200)). Dorsal plate proportions: dorsum length/width 1.20–1.21 (1.20); dorsal width/distance between Dgl-4 2.19–2.38 (2.38); anterio-medial platelet length/width 2.08–2.26 (2.08); anterio-lateral platelet length/width 2.38–2.61 (2.38); anterio-lateral/anterio-medial length 1.40–1.41 (1.41).</p><p>
                    <bold>Gnathosoma — Subcapitulum</bold> (315–317.5 (317.5) long (ventral); 250–250 (250) long (dorsal); 110–115 (115) tall) faint bluish-purple coloration. Rostrum (155–155 (155) long; 40–40 (40) wide) elongate. Chelicerae (295–310 (310) long) with curved fangs (50–55 (50) long). Subcapitular proportions: ventral length/height 2.76–2.86 (2.76); rostrum length/width 3.88–3.88 (3.88). <bold>Pedipalps</bold> elongate (especially tibia) with long tuberculate ventral extensions on femora and genua. Palpomeres: trochanter (40–40 (40) long); femur (125–125 (125) long); genu (65–65 (65) long); tibia (107.5–110 (107.5) long; 20–20 (20) wide); tarsus (15–15 (15) long). Palpomere proportions: femur/genu 1.92–1.92 (1.92); tibia/femur 0.86–0.88 (0.86); tibia length/width 5.38–5.50 (5.38).</p><p>
                    <bold>Venter</bold> — (695–710 (710) long; 500–505 (500) wide) with bold bluish-purple coloration. Gnathosomal bay (157.5–160 (157.5) long; 70–70 (70) wide). Cxgl-4 subapical. <bold>Medial suture</bold> (45–45 (45) long). <bold>Genital plates</bold> (160–165 (165) long; 125–125 (125) wide). Additional measurements: Cx-1 (300–305 (300) long (total); 145–145 (145) long (medial)); Cx-3 (340–345 (340) wide); anterior venter (200–205 (205) long). Ventral proportions: gnathosomal bay length/width 2.25–2.29 (2.25); anterior venter/genital field length 1.24–1.25 (1.24); anterior venter length/genital field width 1.60–1.64 (1.64); anterior venter/medial suture 4.44–4.56 (4.56).</p><p>
                    <bold>Immatures</bold> unknown.</p></tp:treatment-sec><tp:treatment-sec sec-type="etymology" id="SECID0EBTVO"><title>Etymology.</title><p>Specific epithet (<italic><tp:taxon-name><tp:taxon-name-part taxon-name-part-type="species" reg="racupalpa">racupalpa</tp:taxon-name-part></tp:taxon-name></italic>) refers to the spined, rake-like pedipalps which have long, thin tibiae and elongate tubercles (<italic>racu</italic>, Old English feminine, rake; <italic>palpus</italic>, L. hand, feeler).</p></tp:treatment-sec><tp:treatment-sec sec-type="distribution" id="SECID0EVTVO"><title>Distribution.</title><p>Southeastern, Tennessee and Virginia (Figure <xref ref-type="fig" rid="F205">205</xref>).</p><fig id="F205" position="float" orientation="portrait"><label>Figure 205.</label><caption><p>
          <italic><tp:taxon-name><tp:taxon-name-part taxon-name-part-type="genus" reg="Torrenticola">Torrenticola</tp:taxon-name-part> <tp:taxon-name-part taxon-name-part-type="species" reg="racupalpa">racupalpa</tp:taxon-name-part></tp:taxon-name></italic> sp. n. distribution.</p></caption><graphic xmlns:xlink="http://www.w3.org/1999/xlink" xlink:href="zookeys-701-001-g205.jpg" position="float" orientation="portrait" xlink:type="simple" id="oo_157224.jpg"/></fig><fig id="F206" position="float" orientation="portrait"><label>Figure 206.</label><caption><p>
          <italic><tp:taxon-name><tp:taxon-name-part taxon-name-part-type="genus" reg="Torrenticola">Torrenticola</tp:taxon-name-part> <tp:taxon-name-part taxon-name-part-type="species" reg="racupalpa">racupalpa</tp:taxon-name-part></tp:taxon-name></italic> sp. n. female: <bold>A</bold> dorsal plates <bold>B</bold> venter (legs removed) <bold>C</bold> subcapitulum <bold>D</bold> pedipalp (setae not accurately depicted). Scale = 100 µm.</p></caption><graphic xmlns:xlink="http://www.w3.org/1999/xlink" xlink:href="zookeys-701-001-g206.jpg" position="float" orientation="portrait" xlink:type="simple" id="oo_157225.jpg"/></fig><fig id="F207" position="float" orientation="portrait"><label>Figure 207.</label><caption><p>
          <italic><tp:taxon-name><tp:taxon-name-part taxon-name-part-type="genus" reg="Torrenticola">Torrenticola</tp:taxon-name-part> <tp:taxon-name-part taxon-name-part-type="species" reg="racupalpa">racupalpa</tp:taxon-name-part></tp:taxon-name></italic> sp. n. male: <bold>A</bold> dorsal plates <bold>B</bold> venter (legs removed) <bold>C</bold> subcapitulum <bold>D</bold> pedipalp (setae not accurately depicted). Scale = 100 µm.</p></caption><graphic xmlns:xlink="http://www.w3.org/1999/xlink" xlink:href="zookeys-701-001-g207.jpg" position="float" orientation="portrait" xlink:type="simple" id="oo_157226.jpg"/></fig></tp:treatment-sec><tp:treatment-sec sec-type="remarks" id="SECID0EXWVO"><title>Remarks.</title><p>In the <abbrev xmlns:xlink="http://www.w3.org/1999/xlink" xlink:title="cytochrome c oxidase subunit 1" id="ABBRID0E4WVO" xlink:type="simple">COI</abbrev> analysis, <italic><tp:taxon-name><tp:taxon-name-part taxon-name-part-type="genus" reg="Torrenticola">Torrenticola</tp:taxon-name-part> <tp:taxon-name-part taxon-name-part-type="species" reg="racupalpa">racupalpa</tp:taxon-name-part></tp:taxon-name></italic> groups with other members of the Raptor Complex with high support. We were only able to acquire molecular data from one specimen, and we were unable to amplify 28S, which disabled us from examining the placement of this species in our combined analysis. In the <abbrev xmlns:xlink="http://www.w3.org/1999/xlink" xlink:title="cytochrome c oxidase subunit 1" id="ABBRID0EMXVO" xlink:type="simple">COI</abbrev> analysis, <italic><tp:taxon-name><tp:taxon-name-part taxon-name-part-type="genus" reg="Torrenticola">T.</tp:taxon-name-part> <tp:taxon-name-part taxon-name-part-type="species" reg="racupalpa">racupalpa</tp:taxon-name-part></tp:taxon-name></italic> groups with <italic><tp:taxon-name><tp:taxon-name-part taxon-name-part-type="genus" reg="Torrenticola">T.</tp:taxon-name-part> <tp:taxon-name-part taxon-name-part-type="species" reg="elusiva">elusiva</tp:taxon-name-part></tp:taxon-name></italic> with high confidence, and these species are greater than 4% different in <abbrev xmlns:xlink="http://www.w3.org/1999/xlink" xlink:title="cytochrome c oxidase subunit 1" id="ABBRID0EGYVO" xlink:type="simple">COI</abbrev> sequence from each other. Based upon this information as well as morphology, we place this species in Raptor Identification Group.</p><p>This species hypothesis is supported by high divergence between species (3–15%), and by the morphological characters outlined in the diagnosis.</p></tp:treatment-sec></tp:taxon-treatment>
