# Supplementary material for: Revision of torrent mites (Parasitengona, Torrenticolidae, Torrenticola) of the United States and Canada: 90 descriptions, molecular phylogenetics, and a key to species
Source: Zookeys. 2017 Sep 21;(701):1–496. doi: 10.3897/zookeys.701.13261 (PMC5674090; doi:10.3897/zookeys.701.13261)
Supplement: XML Treatment for Torrenticola raptor [file zookeys.701.13261-treatment67.xml]

<!DOCTYPE tp:taxon-treatment
  PUBLIC "-//TaxonX//DTD Taxonomic Treatment Publishing DTD v0 20100105//EN" "tax-treatment-NSO.dtd">
<tp:taxon-treatment xmlns:tp="http://www.plazi.org/taxpub"><tp:treatment-meta><kwd-group><label>Taxon classification</label><kwd><named-content xmlns:xlink="http://www.w3.org/1999/xlink" content-type="kingdom">Animalia</named-content></kwd><kwd><named-content xmlns:xlink="http://www.w3.org/1999/xlink" content-type="order">Trombidiformes</named-content></kwd><kwd><named-content xmlns:xlink="http://www.w3.org/1999/xlink" content-type="family">Torrenticolidae</named-content></kwd></kwd-group><mixed-citation publication-type="journal"><person-group><name><surname>Fisher</surname><given-names>J. Ray</given-names></name><name><surname>Fisher</surname><given-names>Danielle M.</given-names></name><name><surname>Skvarla</surname><given-names>Michael J.</given-names></name><name><surname>Nelson</surname><given-names>Whitney A.</given-names></name><name><surname>Dowling</surname><given-names>Ashley P.G.</given-names></name></person-group><article-title>Revision of torrent mites (<tp:taxon-name><tp:taxon-name-part taxon-name-part-type="clade">Parasitengona</tp:taxon-name-part></tp:taxon-name>, <tp:taxon-name><tp:taxon-name-part taxon-name-part-type="family">Torrenticolidae</tp:taxon-name-part></tp:taxon-name>, <italic><tp:taxon-name><tp:taxon-name-part taxon-name-part-type="genus" reg="Torrenticola">Torrenticola</tp:taxon-name-part></tp:taxon-name></italic>) of the United States and Canada: 90 descriptions, molecular phylogenetics, and a key to species</article-title><source>Zookeys</source><day>21</day><month>9</month><year>2017</year><volume>2017</volume><issue>701</issue><fpage>1</fpage><lpage>496</lpage><pub-id pub-id-type="doi">10.3897/zookeys.701.13261</pub-id></mixed-citation></tp:treatment-meta><tp:nomenclature><tp:taxon-name>
                    <tp:taxon-name-part taxon-name-part-type="genus" reg="Torrenticola">Torrenticola</tp:taxon-name-part>
                    <tp:taxon-name-part taxon-name-part-type="species" reg="raptor">raptor</tp:taxon-name-part>
                    <object-id xmlns:xlink="http://www.w3.org/1999/xlink" content-type="zoobank" xlink:type="simple">http://zoobank.org/29F4761F-CC8C-404C-9679-A85A0EB59EF0</object-id>
                  </tp:taxon-name><tp:taxon-authority>Fisher &amp; Dowling</tp:taxon-authority><tp:taxon-status xmlns:xlink="http://www.w3.org/1999/xlink" xlink:type="simple">sp. n.</tp:taxon-status></tp:nomenclature><tp:treatment-sec sec-type="material" id="SECID0EQIWO"><title>Material examined.</title><p>HOLOTYPE (♀): from USA, Ontario, Hastings County, Maple Leaf, Papineau Creek, beside Highway 62, 18 Aug 2011, by IM Smith, IMS110054, DNA 2864.</p><p>PARATYPES (58 ♀; 40 ♂): <bold>Alabama, USA</bold>: 3 ♀ and 3 ♂ from Clay County, Talladega Creek, beside Forest Route 649, 0.8 kilometers northeast of road from Forest Route 600 to Campbell Springs, 2 Jul 1990, by IM Smith, IMS900075A • <bold>Maine, USA</bold>: 1 ♀ from Aroostook County, Ashland, beside Route 11 at bridge, Aroostook River (<named-content xmlns:xlink="http://www.w3.org/1999/xlink" content-type="dwc:verbatimCoordinates" xlink:type="simple"><named-content content-type="geo-json" specific-use="{&#34;type&#34;:&#34;Point&#34;,&#34;coordinates&#34;:[-68.400000,46.633333]}" id="NCID0E5IWO" xlink:type="simple">46°38'N, 68°24'W</named-content></named-content>), 4 Jul 1989, by IM Smith, IMS890067 • 1 ♀ from Franklin County, Smalls Falls Picnic Area, beside Route 4, Sandy River (<named-content xmlns:xlink="http://www.w3.org/1999/xlink" content-type="dwc:verbatimCoordinates" xlink:type="simple"><named-content content-type="geo-json" specific-use="{&#34;type&#34;:&#34;Point&#34;,&#34;coordinates&#34;:[-70.516667,44.866667]}" id="NCID0EGJWO" xlink:type="simple">44°52'N, 70°31'W</named-content></named-content>), 5 Jul 1989, by IM Smith, IMS890069 • 2 ♀ from Washington County, Old Stream, off Route 9, 5.5 km west of Route 192, 6 Jun 2012, by IM Smith, IMS120012 • <bold>New Brunswick, Canada</bold>: 2 ♀ and 1 ♂ from Charlotte County, Rollingham, Digdeguash River, beside Highway 770 at covered bridge, 30 Jun 1989, by IM Smith, IMS890053 • 2 ♀ and 1 ♂ from Charlotte County, Rollingham, Digdegaush River, beside Highway 770, 3 Oct 2011, by IM Smith, IMS110118 • 1 ♂ from Northumberland County, Renous River, beside Highway 108, 18 Jul 1980, by IM Smith, IMS800111 • 1 ♀ and 1 ♂ from Restigouche County, Mt. Carleton Provincial Park, Nictau River, 16 Jul 1980, by IM Smith, IMS800109 • 1 ♀ and 1 ♂ from York County, Magaguadavic River, beside Highway 3, just east of Thomaston Corners, 1 Jul 1989, by IM Smith, IMS890055A • 1 ♂ from York County, Napadogan Brook, beside Road J-19, 6.3 kilometers north of Nashwaak Exper. Watershed headquarters, 23 Jul 1981, by IM Smith, IMS810095B • 1 ♀ from York County, Nashwaak Exper. Watershed, Nashwaak River, at trunk road, 20 Jul 1980, by IM Smith, IMS800118A • <bold>New Hampshire, USA</bold>: 1 ♀ from Coos County, picnic area beside Route 110, Ammonoosuc River (<named-content xmlns:xlink="http://www.w3.org/1999/xlink" content-type="dwc:verbatimCoordinates" xlink:type="simple"><named-content content-type="geo-json" specific-use="{&#34;type&#34;:&#34;Point&#34;,&#34;coordinates&#34;:[-71.400000,44.600000]}" id="NCID0ESJWO" xlink:type="simple">44°36'N, 71°24'W</named-content></named-content>), 5 Jul 1989, by IM Smith, IMS890071 • <bold>New Jersey, USA</bold>: 1 ♀ and 1 ♂ from Sussex County, Big Flat Brook beside Flatbrook Road, 2.6 kilometers north of Route 206 at Tuttles Corner, 23 Jun 1990, by IM Smith, IMS900053 • <bold>New York, USA</bold>: 2 ♀ from Essex County, Minerva, Boreas River, beside Route 28N, 13.8 kilometers northwest of Morse Memorial Parkway, 21 Jun 1990, by IM Smith, IMS900050A • 1 ♀ and 1 ♂ from Greene County, Schoharie Creek, beside Route 23A, 9.6 kilometers west of Route 296 in Hunter, 22 Jun 1990, by IM Smith, IMS900052 • 1 ♀ from Ulster County, beside Route 28, 1.6 kilometers south of Mt. Tremper, 17 Aug 1964, by DR Cook, DRC640023 • 2 ♀ and 1 ♂ from Warren County, East Branch of Sacandaga River, beside Route 8, 14.5 kilometers east of Route 30, 21 Jun 1990, by IM Smith, IMS900051A • <bold>North Carolina, USA</bold>: 2 ♀ and 2 ♂ from Yancey County, Lost Cove Picnic Area, South Toe River, on Forest Route 472, 2.8 kilometers south of Route 80, 28 Jun 1990, by IM Smith, IMS900065A • <bold>Nova Scotia, Canada</bold>: 1 ♀ from Inervess County, Cape Brenton Highlands National Park, Cheticamp entrance, pond near Salmon Pools Trailhead, 10 Sep 2011, by IM Smith, IMS110072 • 1 ♀ from Inervess County, Inervess, Cheticamp River, 10 Sep 2011, by IM Smith, IMS110071 • 1 ♀ and 1 ♂ from Luneburg County, New Germany, LaHave River, beside Highway 10, 23 Sep 2011, by IM Smith, IMS110098 • 2 ♀ and 1 ♂ from Victoria County, Cape Brenton Island, Baddeck River, beside road to Baddeck Forks, 18 Jul 1981, by IM Smith, IMS810082 • <bold>Ontario, Canada</bold>: 1 ♂ from Cochrane County, Hearst, Pitopiko River, beside Highway 11, 24 Jul 1975, by IM Smith &amp; D Spaner, IMS750120 • 3 ♀ and 3 ♂ from Hastings County, Madawaska, Opeongo River, beside Highway 60, 29 Aug 1981, by IM Smith, IMS810033A • 2 ♀ and 2 ♂ from Hastings County, Maple Leaf, Papineau Creek, 10-11 Jun 1981, by IM Smith, IMS810014A • 1 ♂ (ALLOTYPE) from Hastings County, Maple Leaf, Papineau Creek, east of Davis Road before Highway 62, 18 Aug 2011, by IM Smith, IMS110053, DNA 1257 • 2 ♀ and 1 ♂ from Hastings County, Maple Leaf, Papineau Creek, east of Davis Road before Highway 62, 18 Aug 2011, by IM Smith, IMS110053 • 1 ♀ from Hastings County, Maple Leaf, Papineau Creek, beside Highway 62, 18 Aug 2011, by IM Smith, IMS110054 • 1 ♀ from Kenora County, Ignace, beside Highway 599, 4.2 kilometers north of Highway 17, 31 Jul 1975, by IM Smith, IMS750216 • 2 ♀ and 2 ♂ from Kenora County, Revell River, beside Highway 17, 40.2 kilometers east of Highway 72, 3 Jun 1980, by IM Smith, IMS800052 • 2 ♀ and 2 ♂ from Muskoka County, Huntsville, East River, Xing road to Dyer Memorial, 26 Aug 1981, by IM Smith, IMS810032A • 1 ♀ and 1 ♂ from Lanark County, Mississippi River, beside Lanark Road #12, between Lanark &amp; Fallbrook, 6 Oct 1983, by IM Smith &amp; CJ Hill, IMS830094A • 1 ♂ from Nipissing County, Algonquin Provincial Park, Madawaska River, at Highway 60, near Lake of Two Rivers, 15 May 1980, by IM Smith &amp; CJ Hill, IMS800004C • 1 ♀ and 1 ♂ from Nipissing County, Aumond Creek, beside Highway 17, east of Mattawa, 30 Aug 1983, by IM Smith &amp; CJ Hill, IMS830079A • 1 ♀ and 1 ♂ from Nipissing County, Aumond Creek, beside Highway 17, east of Mattawa, 30 Aug 1983, by IM Smith &amp; CJ Hill, IMS830079B • 1 ♀ from Nipissing County, Bastien Creek, at picnic area, beside Highway 17, east of Mattawa, 30 Aug 1983, by IM Smith &amp; CJ Hill, IMS830076A • 1 ♀ and 1 ♂ from Peterborough County, Apsley, Eels Creek, crossing Highway 28, just south of Eels Lake, 13 Jun 1981, by IM Smith, IMS810017A • 1 ♀ and 1 ♂ from Peterborough County, Eels Creek, crossing Highway 28 at picnic area, just north of Woodview, 13 Jun 1981, by IM Smith, IMS810018A • 1 ♂ from Thunder Bay County, west of Geraldton, Creelman Creek, beside Highway 11, 26 Jul 1975, by IM Smith &amp; D Spaner, IMS750147 • <bold>Quebec, Canada</bold>: 1 ♀ from Gatineau County, Gatineau Park stream crossing, Gatineau Parkway at Meech Lake Road, 15 Sep 1981, by IM Smith &amp; C Cramer, IMS810034A • 1 ♀ from Gatineau County, beside Gatineau Parkway, at Meech Lake Road, 13 Aug 1982, by IM Smith &amp; CJ Hill, IMS820001A • 1 ♂ from Gatineau County, beside Gatineau Parkway, at Meech Lake Road, 13 Aug 1982, by IM Smith &amp; CJ Hill, IMS820001B • 1 ♀ and 1 ♂ from Pontiac County, beside road at east end of Thorne Lake (<named-content xmlns:xlink="http://www.w3.org/1999/xlink" content-type="dwc:verbatimCoordinates" xlink:type="simple"><named-content content-type="geo-json" specific-use="{&#34;type&#34;:&#34;Point&#34;,&#34;coordinates&#34;:[-76.000000,45.533333]}" id="NCID0EGKWO" xlink:type="simple">45°32'N, 76°0'W</named-content></named-content>), 1 May 1986, by IM Smith &amp; CJ Hill, IMS860002A • <bold>South Carolina, USA</bold>: 1 ♀ from Greenville County, Matthews Creek, 24 Apr 2014, by D Eargle, JRF 14-0424-001 • <bold>Tennessee, USA</bold>: 1 ♀ and 1 ♂ from Monroe County, Tellico River, beside Forest Route 210, 1.8 kilometers east of bridge at Bald River Falls, 5 Jul 1990, by IM Smith, IMS900079 • 1 ♀ from Monroe County, Tellico River (<named-content xmlns:xlink="http://www.w3.org/1999/xlink" content-type="dwc:verbatimCoordinates" xlink:type="simple"><named-content content-type="geo-json" specific-use="{&#34;type&#34;:&#34;Point&#34;,&#34;coordinates&#34;:[-84.191944,35.340833]}" id="NCID0ESKWO" xlink:type="simple">35°20'27"N, 84°11'31"W</named-content></named-content>), 12 Sep 2009, by IM Smith, IMS090111 • 1 ♀ from Sevier County, Great Smokey Mountians National Park, Little River (<named-content xmlns:xlink="http://www.w3.org/1999/xlink" content-type="dwc:verbatimCoordinates" xlink:type="simple"><named-content content-type="geo-json" specific-use="{&#34;type&#34;:&#34;Point&#34;,&#34;coordinates&#34;:[-83.650556,35.682222]}" id="NCID0E1KWO" xlink:type="simple">35°40'56"N, 83°39'2"W</named-content></named-content>), 8 Sep 2009, by IM Smith, IMS090103 • 2 ♀ from Sevier County, Great Smokey Mountianss National Park, Laurel Creek (<named-content xmlns:xlink="http://www.w3.org/1999/xlink" content-type="dwc:verbatimCoordinates" xlink:type="simple"><named-content content-type="geo-json" specific-use="{&#34;type&#34;:&#34;Point&#34;,&#34;coordinates&#34;:[-83.708889,35.651944]}" id="NCID0ECLWO" xlink:type="simple">35°39'7"N, 83°42'32"W</named-content></named-content>), 17 Sep 2010, by IM Smith, IMS100145 • <bold>West Virginia, USA</bold>: 1 ♀ and 1 ♂ from Pocahontas County, Island Campground, East Fork of Greenbrier River, beside Route 28, northeast of Thornwood, 16 Jul 1990, by IM Smith, IMS900101A • 1 ♀ and 1 ♂ from Randolph County, Laurel Fork Campground, Laurel Fork of Cheat River, off Forest Route 14, south of Wymer, 17 Jul 1990, by IM Smith, IMS900102.</p></tp:treatment-sec><tp:treatment-sec sec-type="Type deposition" id="SECID0EJLWO"><title>Type deposition.</title><p>Holotype (♀), allotype (♂), and most paratypes (53 ♀; 34 ♂) deposited in the <named-content xmlns:xlink="http://www.w3.org/1999/xlink" content-type="dwc:institutional_code" xlink:type="simple">CNC</named-content>; other paratypes (5 ♀; 5 ♂) deposited in <named-content xmlns:xlink="http://www.w3.org/1999/xlink" content-type="dwc:institutional_code" xlink:type="simple">ACUA</named-content>.</p></tp:treatment-sec><tp:treatment-sec sec-type="diagnosis" id="SECID0EZLWO"><title>Diagnosis.</title><p>
                    <italic><tp:taxon-name><tp:taxon-name-part taxon-name-part-type="genus" reg="Torrenticola">Torrenticola</tp:taxon-name-part> <tp:taxon-name-part taxon-name-part-type="species" reg="raptor">raptor</tp:taxon-name-part></tp:taxon-name></italic> are similar to other members of the Raptor Group (<italic><tp:taxon-name><tp:taxon-name-part taxon-name-part-type="genus" reg="Torrenticola">T.</tp:taxon-name-part> <tp:taxon-name-part taxon-name-part-type="species" reg="gnoma">gnoma</tp:taxon-name-part></tp:taxon-name></italic>, <italic><tp:taxon-name><tp:taxon-name-part taxon-name-part-type="genus" reg="Torrenticola">T.</tp:taxon-name-part> <tp:taxon-name-part taxon-name-part-type="species" reg="irapalpa">irapalpa</tp:taxon-name-part></tp:taxon-name></italic>, <italic><tp:taxon-name><tp:taxon-name-part taxon-name-part-type="genus" reg="Torrenticola">T.</tp:taxon-name-part> <tp:taxon-name-part taxon-name-part-type="species" reg="longitibia">longitibia</tp:taxon-name-part></tp:taxon-name></italic>, <italic><tp:taxon-name><tp:taxon-name-part taxon-name-part-type="genus" reg="Torrenticola">T.</tp:taxon-name-part> <tp:taxon-name-part taxon-name-part-type="species" reg="mjolniri">mjolniri</tp:taxon-name-part></tp:taxon-name></italic>, <italic><tp:taxon-name><tp:taxon-name-part taxon-name-part-type="genus" reg="Torrenticola">T.</tp:taxon-name-part> <tp:taxon-name-part taxon-name-part-type="species" reg="elusiva">elusiva</tp:taxon-name-part></tp:taxon-name></italic>, <italic><tp:taxon-name><tp:taxon-name-part taxon-name-part-type="genus" reg="Torrenticola">T.</tp:taxon-name-part> <tp:taxon-name-part taxon-name-part-type="species" reg="racupalpa">racupalpa</tp:taxon-name-part></tp:taxon-name></italic>, <italic><tp:taxon-name><tp:taxon-name-part taxon-name-part-type="genus" reg="Torrenticola">T.</tp:taxon-name-part> <tp:taxon-name-part taxon-name-part-type="species" reg="danielleae">danielleae</tp:taxon-name-part></tp:taxon-name></italic>, <italic><tp:taxon-name><tp:taxon-name-part taxon-name-part-type="genus" reg="Torrenticola">T.</tp:taxon-name-part> <tp:taxon-name-part taxon-name-part-type="species" reg="daemon">daemon</tp:taxon-name-part></tp:taxon-name></italic>, and <italic><tp:taxon-name><tp:taxon-name-part taxon-name-part-type="genus" reg="Torrenticola">T.</tp:taxon-name-part> <tp:taxon-name-part taxon-name-part-type="species" reg="ivyae">ivyae</tp:taxon-name-part></tp:taxon-name></italic>) in having round bodies; Dgl-4 close to muscles scars; long, thin subcapitular rostra; and long, thin pedipalp tibiae. <italic><tp:taxon-name><tp:taxon-name-part taxon-name-part-type="genus" reg="Torrenticola">T.</tp:taxon-name-part> <tp:taxon-name-part taxon-name-part-type="species" reg="raptor">raptor</tp:taxon-name-part></tp:taxon-name></italic> can be differentiated from all other members of the Raptor Group by having a more elongate subcapitulum (ventral length/height ♀ = 2.98–3.18 in <italic><tp:taxon-name><tp:taxon-name-part taxon-name-part-type="genus" reg="Torrenticola">T.</tp:taxon-name-part> <tp:taxon-name-part taxon-name-part-type="species" reg="raptor">raptor</tp:taxon-name-part></tp:taxon-name></italic>, 2.26–2.90 in others; ♂ = 3.13–3.27 in <italic><tp:taxon-name><tp:taxon-name-part taxon-name-part-type="genus" reg="Torrenticola">T.</tp:taxon-name-part> <tp:taxon-name-part taxon-name-part-type="species" reg="raptor">raptor</tp:taxon-name-part></tp:taxon-name></italic>, 2.29–3.00 in others). <italic><tp:taxon-name><tp:taxon-name-part taxon-name-part-type="genus" reg="Torrenticola">T.</tp:taxon-name-part> <tp:taxon-name-part taxon-name-part-type="species" reg="raptor">raptor</tp:taxon-name-part></tp:taxon-name></italic> can be further differentiated from <italic><tp:taxon-name><tp:taxon-name-part taxon-name-part-type="genus" reg="Torrenticola">T.</tp:taxon-name-part> <tp:taxon-name-part taxon-name-part-type="species" reg="elusiva">elusiva</tp:taxon-name-part></tp:taxon-name></italic>, <italic><tp:taxon-name><tp:taxon-name-part taxon-name-part-type="genus" reg="Torrenticola">T.</tp:taxon-name-part> <tp:taxon-name-part taxon-name-part-type="species" reg="irapalpa">irapalpa</tp:taxon-name-part></tp:taxon-name></italic>, <italic><tp:taxon-name><tp:taxon-name-part taxon-name-part-type="genus" reg="Torrenticola">T.</tp:taxon-name-part> <tp:taxon-name-part taxon-name-part-type="species" reg="gnoma">gnoma</tp:taxon-name-part></tp:taxon-name></italic>, <italic><tp:taxon-name><tp:taxon-name-part taxon-name-part-type="genus" reg="Torrenticola">T.</tp:taxon-name-part> <tp:taxon-name-part taxon-name-part-type="species" reg="danielleae">danielleae</tp:taxon-name-part></tp:taxon-name></italic>, <italic><tp:taxon-name><tp:taxon-name-part taxon-name-part-type="genus" reg="Torrenticola">T.</tp:taxon-name-part> <tp:taxon-name-part taxon-name-part-type="species" reg="daemon">daemon</tp:taxon-name-part></tp:taxon-name></italic>, and <italic><tp:taxon-name><tp:taxon-name-part taxon-name-part-type="genus" reg="Torrenticola">T.</tp:taxon-name-part> <tp:taxon-name-part taxon-name-part-type="species" reg="ivyae">ivyae</tp:taxon-name-part></tp:taxon-name></italic> by having more elongate pedipalp tibiae (length/width ♀ = 6.00–7.54 in <italic><tp:taxon-name><tp:taxon-name-part taxon-name-part-type="genus" reg="Torrenticola">T.</tp:taxon-name-part> <tp:taxon-name-part taxon-name-part-type="species" reg="raptor">raptor</tp:taxon-name-part></tp:taxon-name></italic>, 4.09–5.67 in others; ♂ = 5.29–5.63 in <italic><tp:taxon-name><tp:taxon-name-part taxon-name-part-type="genus" reg="Torrenticola">T.</tp:taxon-name-part> <tp:taxon-name-part taxon-name-part-type="species" reg="raptor">raptor</tp:taxon-name-part></tp:taxon-name></italic>, 3.88–5.20 in others). <italic><tp:taxon-name><tp:taxon-name-part taxon-name-part-type="genus" reg="Torrenticola">T.</tp:taxon-name-part> <tp:taxon-name-part taxon-name-part-type="species" reg="raptor">raptor</tp:taxon-name-part></tp:taxon-name></italic> can be further differentiated from <italic><tp:taxon-name><tp:taxon-name-part taxon-name-part-type="genus" reg="Torrenticola">T.</tp:taxon-name-part> <tp:taxon-name-part taxon-name-part-type="species" reg="mjolniri">mjolniri</tp:taxon-name-part></tp:taxon-name></italic>, <italic><tp:taxon-name><tp:taxon-name-part taxon-name-part-type="genus" reg="Torrenticola">T.</tp:taxon-name-part> <tp:taxon-name-part taxon-name-part-type="species" reg="longitibia">longitibia</tp:taxon-name-part></tp:taxon-name></italic>, <italic><tp:taxon-name><tp:taxon-name-part taxon-name-part-type="genus" reg="Torrenticola">T.</tp:taxon-name-part> <tp:taxon-name-part taxon-name-part-type="species" reg="gnoma">gnoma</tp:taxon-name-part></tp:taxon-name></italic>, <italic><tp:taxon-name><tp:taxon-name-part taxon-name-part-type="genus" reg="Torrenticola">T.</tp:taxon-name-part> <tp:taxon-name-part taxon-name-part-type="species" reg="elusiva">elusiva</tp:taxon-name-part></tp:taxon-name></italic>, <italic><tp:taxon-name><tp:taxon-name-part taxon-name-part-type="genus" reg="Torrenticola">T.</tp:taxon-name-part> <tp:taxon-name-part taxon-name-part-type="species" reg="racupalpa">racupalpa</tp:taxon-name-part></tp:taxon-name></italic>, and <italic><tp:taxon-name><tp:taxon-name-part taxon-name-part-type="genus" reg="Torrenticola">T.</tp:taxon-name-part> <tp:taxon-name-part taxon-name-part-type="species" reg="ivyae">ivyae</tp:taxon-name-part></tp:taxon-name></italic> by having Dgl-4 closer to the dorsal edge (dorsal width/distance between Dgl-4 = 1.66–2.02 in <italic><tp:taxon-name><tp:taxon-name-part taxon-name-part-type="genus" reg="Torrenticola">T.</tp:taxon-name-part> <tp:taxon-name-part taxon-name-part-type="species" reg="raptor">raptor</tp:taxon-name-part></tp:taxon-name></italic>, 2.06–3.29 in others).</p></tp:treatment-sec><tp:treatment-sec sec-type="description" id="SECID0EJWWO"><title>Description.</title><p>
                    <bold>Female (Figure <xref ref-type="fig" rid="F212">212</xref>)</bold> (n = 13) (holotype measurements in parentheses when available) with characters of the genus with following specifications.</p><p>
                    <bold>Dorsum</bold> — (570–660 (625) long; 465–550 (505) wide) circular with coloration posteriorly extending in a strip anteriorly to the edge of the dorsal plate (rarely without anterior extension), coloration variable from navy blue to purple to reddish purple. Anterio-medial platelets (122.5–150 (135) long; 60–80 (75) wide). Anterio-lateral platelets (182.5–210 (195) long; 75–90 (80) wide) free from dorsal plate. Dgl-4 closer to the muscle scars than to the dorsum edge (distance between Dgl-4 230–295 (275)). Dorsal plate proportions: dorsum length/width 1.19–1.31 (1.24); dorsal width/distance between Dgl-4 1.80–2.02 (1.84); anterio-medial platelet length/width 1.75–2.07 (1.80); anterio-lateral platelet length/width 2.28–2.49 (2.44); anterio-lateral/anterio-medial length 1.39–1.57 (1.44).</p><p>
                    <bold>Gnathosoma — Subcapitulum</bold> (335–380 (365) long (ventral); 249–283 (270) long (dorsal); 107.5–125 (120) tall) colorless. Rostrum (150–167.5 (160) long; 37.5–45 (37.5) wide) elongate. Chelicerae (316–368 (355) long) with curved fangs (43–60 (60) long). Subcapitular proportions: ventral length/height 2.98–3.18 (3.04); rostrum length/width 3.44–4.40 (4.27). <bold>Pedipalps</bold> elongate (especially tibiae) with long tuberculate ventral extensions on femora and genua. Palpomeres: trochanter (37.5–42.5 (42.5) long); femur (122.5–143.75 (137.5) long); genu (65–77.5 (70) long); tibia (112.5–142.5 (122.5) long; 16.25–20 (18.75) wide); tarsus (17.5–22.5 (22.5) long). Palpomere proportions: femur/genu 1.68–1.96 (1.96); tibia/femur 0.82–1.03 (0.89); tibia length/width 6.00–7.54 (6.53).</p><p>
                    <bold>Venter</bold> — (720–830 (800) long; 535–609 (550) wide) with faint navy blue to purple coloration or colorless. Gnathosomal bay (135–192.5 (172.5) long; 62.5–85 (75) wide). Cxgl-4 far from apex. <bold>Medial suture</bold> (35–45 (45) long). <bold>Genital plates</bold> (157.5–182.5 (170) long; 135–153.75 (145) wide). Additional measurements: Cx-1 (271–330 (330) long (total); 92–160 (160) long (medial)); Cx-3 (336–373 (340) wide); anterior venter (205–240 (220) long). Ventral proportions: gnathosomal bay length/width 1.74–2.48 (2.30); anterior venter/genital field length 1.23–1.47 (1.29); anterior venter length/genital field width 1.41–1.65 (1.52); anterior venter/medial suture 4.56–6.29 (4.89).</p><p>
                    <bold>Male (Figure <xref ref-type="fig" rid="F213">213</xref>)</bold> (n = 5) (allotypic measurements in parentheses when available) with characters of the genus with following specifications.</p><p>
                    <bold>Dorsum</bold> — (540–610 (540) long; 415–450 (440) wide) circular with coloration posteriorly extending in a strip anteriorly to the edge of the dorsal plate (rarely without anterior extension), coloration variable from navy blue to purple to reddish purple. Anterio-medial platelets (126.25–132.5 (127.5) long; 57.5–65 (57.5) wide). Anterio-lateral platelets (177.5–190 (177.5) long; 68–80 (75) wide) free from dorsal plate. Dgl-4 closer to the muscle scars than to the dorsum edge (distance between Dgl-4 230–265 (230)). Dorsal plate proportions: dorsum length/width 1.23–1.36 (1.23); dorsal width/distance between Dgl-4 1.66–1.91 (1.91); anterio-medial platelet length/width 1.94–2.22 (2.22); anterio-lateral platelet length/width 2.34–2.58 (2.37); anterio-lateral/anterio-medial length 1.39–1.47 (1.39).</p><p>
                    <bold>Gnathosoma — Subcapitulum</bold> (297.5–327.5 (297.5) long (ventral); 220–247 (221) long (dorsal); 95–102.5 (95) tall) colorless. Rostrum (131.25–147.5 (131.25) long; 30–35 (30) wide) elongate. Chelicerae (274–306 (274) long) with curved fangs (44–54 (45) long). Subcapitular proportions: ventral length/height 3.13–3.27 (3.13); rostrum length/width 3.89–4.38 (4.38). <bold>Pedipalps</bold> elongate (especially tibiae) with long tuberculate ventral extensions on femora and genua. Palpomeres: trochanter (37.5–40 (40) long); femur (111.25–122.5 (111.25) long); genu (62.5–65 (62.5) long); tibia (102.5–112.5 (102.5) long; 18.75–21.25 (18.75) wide); tarsus (17.5–20 (20) long). Palpomere proportions: femur/genu 1.73–1.88 (1.78); tibia/femur 0.89–0.99 (0.92); tibia length/width 5.29–5.63 (5.47).</p><p>
                    <bold>Venter</bold> — (680–790 (680) long; 457–523 (458) wide) with faint navy blue to purple coloration or colorless. Gnathosomal bay (132.5–145 (132.5) long; 52.5–77.5 (52.5) wide). Cxgl-4 far from apex. <bold>Medial suture</bold> (80–107.5 (80) long). <bold>Genital plates</bold> (137.5–152.5 (141.25) long; 110–125 (120) wide). Additional measurements: Cx-1 (268–322 (269) long (total); 112–160 (113) long (medial)); Cx-3 (332–347 (335) wide); anterior venter (245–305 (245) long). Ventral proportions: gnathosomal bay length/width 1.81–2.52 (2.52); anterior venter/genital field length 1.73–2.11 (1.73); anterior venter length/genital field width 2.04–2.60 (2.04); anterior venter/medial suture 2.84–3.06 (3.06).</p><p>
                    <bold>Immatures</bold> unknown.</p></tp:treatment-sec><tp:treatment-sec sec-type="etymology" id="SECID0EHYWO"><title>Etymology.</title><p>Specific epithet (<italic><tp:taxon-name><tp:taxon-name-part taxon-name-part-type="species" reg="raptor">raptor</tp:taxon-name-part></tp:taxon-name></italic>) refers to the long, thin pedipalps (especially tibiae) of this species which, combined with pronounced tubercles, appear especially capable of grasping slippery prey (<italic>rapio L.</italic> to seize; known in apposition).</p></tp:treatment-sec><tp:treatment-sec sec-type="distribution" id="SECID0EZYWO"><title>Distribution.</title><p>Northeastern, but extending southward in the Appalachians (Figure <xref ref-type="fig" rid="F211">211</xref>).</p><fig id="F211" position="float" orientation="portrait"><label>Figure 211.</label><caption><p>
          <italic><tp:taxon-name><tp:taxon-name-part taxon-name-part-type="genus" reg="Torrenticola">Torrenticola</tp:taxon-name-part> <tp:taxon-name-part taxon-name-part-type="species" reg="raptor">raptor</tp:taxon-name-part></tp:taxon-name></italic> sp. n. distribution.</p></caption><graphic xmlns:xlink="http://www.w3.org/1999/xlink" xlink:href="zookeys-701-001-g211.jpg" position="float" orientation="portrait" xlink:type="simple" id="oo_157230.jpg"/></fig><fig id="F212" position="float" orientation="portrait"><label>Figure 212.</label><caption><p>
          <italic><tp:taxon-name><tp:taxon-name-part taxon-name-part-type="genus" reg="Torrenticola">Torrenticola</tp:taxon-name-part> <tp:taxon-name-part taxon-name-part-type="species" reg="raptor">raptor</tp:taxon-name-part></tp:taxon-name></italic> sp. n. female: <bold>A</bold> dorsal plates, note color variation <bold>B</bold> venter (legs removed) <bold>C</bold> subcapitulum <bold>D</bold> pedipalp (setae not accurately depicted). Scale = 100 µm.</p></caption><graphic xmlns:xlink="http://www.w3.org/1999/xlink" xlink:href="zookeys-701-001-g212.jpg" position="float" orientation="portrait" xlink:type="simple" id="oo_157231.jpg"/></fig><fig id="F213" position="float" orientation="portrait"><label>Figure 213.</label><caption><p>
          <italic><tp:taxon-name><tp:taxon-name-part taxon-name-part-type="genus" reg="Torrenticola">Torrenticola</tp:taxon-name-part> <tp:taxon-name-part taxon-name-part-type="species" reg="raptor">raptor</tp:taxon-name-part></tp:taxon-name></italic> sp. n. male: <bold>A</bold> dorsal plates <bold>B</bold> venter (legs removed) <bold>C</bold> subcapitulum <bold>D</bold> pedipalp (setae not accurately depicted). Scale = 100 µm.</p></caption><graphic xmlns:xlink="http://www.w3.org/1999/xlink" xlink:href="zookeys-701-001-g213.jpg" position="float" orientation="portrait" xlink:type="simple" id="oo_157232.jpg"/></fig></tp:treatment-sec><tp:treatment-sec sec-type="remarks" id="SECID0E22WO"><title>Remarks.</title><p>
                    <italic><tp:taxon-name><tp:taxon-name-part taxon-name-part-type="genus" reg="Torrenticola">Torrenticola</tp:taxon-name-part> <tp:taxon-name-part taxon-name-part-type="species" reg="raptor">raptor</tp:taxon-name-part></tp:taxon-name></italic> groups with other members of the Raptor Complex with high support and specimens of this species are less than 4% different in <abbrev xmlns:xlink="http://www.w3.org/1999/xlink" xlink:title="cytochrome c oxidase subunit 1" id="ABBRID0EM3WO" xlink:type="simple">COI</abbrev> sequence from each other. This is higher sequence variability than in many species hypotheses presented herein. However, given the topology in the <abbrev xmlns:xlink="http://www.w3.org/1999/xlink" xlink:title="cytochrome c oxidase subunit 1" id="ABBRID0EQ3WO" xlink:type="simple">COI</abbrev> tree (Figure <xref ref-type="fig" rid="F7">7</xref>) and morphological similarity, it seems apparent that the variability represents a continuum across a large distribution rather than isolated species, so we consider these specimens to be within the same species hypothesis.</p><p>The position of <italic><tp:taxon-name><tp:taxon-name-part taxon-name-part-type="genus" reg="Torrenticola">T.</tp:taxon-name-part> <tp:taxon-name-part taxon-name-part-type="species" reg="raptor">raptor</tp:taxon-name-part></tp:taxon-name></italic> varied with analysis and was not well-supported in the combined analysis, so we are unable to comment on its affinities. However, morphological similarity is consistent with placing this species in the Raptor Identification Group.</p><p>This species hypothesis is supported by high divergence between species (3–15%), and by the morphological characters outlined in the diagnosis.</p></tp:treatment-sec><tp:treatment-sec><!--Section generated to contain objects referenced in tp:taxon-treatment.--><fig id="F7" position="float" orientation="portrait"><label>Figure 7.</label><caption><p>Bayesian inferred cladogram for combined analysis (28S+<abbrev xmlns:xlink="http://www.w3.org/1999/xlink" xlink:title="cytochrome c oxidase subunit 1" id="ABBRID0EL2AE" xlink:type="simple">COI</abbrev>) of North American <italic><tp:taxon-name><tp:taxon-name-part taxon-name-part-type="genus" reg="Torrenticola">Torrenticola</tp:taxon-name-part></tp:taxon-name></italic>: species complexes and identification groups. Four well-supported complexes are organized into 13 groups that are helpful for identification. Note that 1) not all identification groups are monophyletic (in quotation marks); 2) not all species are placed in a complex; and 3) some species are not placed within a group, reflecting their identification difficulty. Numbers are DNA identification numbers. Dots denote posterior probably &gt;95%.</p></caption><graphic xmlns:xlink="http://www.w3.org/1999/xlink" xlink:href="zookeys-701-001-g007.jpg" position="float" orientation="portrait" xlink:type="simple" id="oo_157026.jpg"/></fig></tp:treatment-sec></tp:taxon-treatment>
