# Supplementary material for: Revision of torrent mites (Parasitengona, Torrenticolidae, Torrenticola) of the United States and Canada: 90 descriptions, molecular phylogenetics, and a key to species
Source: Zookeys. 2017 Sep 21;(701):1–496. doi: 10.3897/zookeys.701.13261 (PMC5674090; doi:10.3897/zookeys.701.13261)
Supplement: XML Treatment for Torrenticola raptoroides [file zookeys.701.13261-treatment68.xml]

<!DOCTYPE tp:taxon-treatment
  PUBLIC "-//TaxonX//DTD Taxonomic Treatment Publishing DTD v0 20100105//EN" "tax-treatment-NSO.dtd">
<tp:taxon-treatment xmlns:tp="http://www.plazi.org/taxpub"><tp:treatment-meta><kwd-group><label>Taxon classification</label><kwd><named-content xmlns:xlink="http://www.w3.org/1999/xlink" content-type="kingdom">Animalia</named-content></kwd><kwd><named-content xmlns:xlink="http://www.w3.org/1999/xlink" content-type="order">Trombidiformes</named-content></kwd><kwd><named-content xmlns:xlink="http://www.w3.org/1999/xlink" content-type="family">Torrenticolidae</named-content></kwd></kwd-group><mixed-citation publication-type="journal"><person-group><name><surname>Fisher</surname><given-names>J. Ray</given-names></name><name><surname>Fisher</surname><given-names>Danielle M.</given-names></name><name><surname>Skvarla</surname><given-names>Michael J.</given-names></name><name><surname>Nelson</surname><given-names>Whitney A.</given-names></name><name><surname>Dowling</surname><given-names>Ashley P.G.</given-names></name></person-group><article-title>Revision of torrent mites (<tp:taxon-name><tp:taxon-name-part taxon-name-part-type="clade">Parasitengona</tp:taxon-name-part></tp:taxon-name>, <tp:taxon-name><tp:taxon-name-part taxon-name-part-type="family">Torrenticolidae</tp:taxon-name-part></tp:taxon-name>, <italic><tp:taxon-name><tp:taxon-name-part taxon-name-part-type="genus" reg="Torrenticola">Torrenticola</tp:taxon-name-part></tp:taxon-name></italic>) of the United States and Canada: 90 descriptions, molecular phylogenetics, and a key to species</article-title><source>Zookeys</source><day>21</day><month>9</month><year>2017</year><volume>2017</volume><issue>701</issue><fpage>1</fpage><lpage>496</lpage><pub-id pub-id-type="doi">10.3897/zookeys.701.13261</pub-id></mixed-citation></tp:treatment-meta><tp:nomenclature><tp:taxon-name>
                    <tp:taxon-name-part taxon-name-part-type="genus" reg="Torrenticola">Torrenticola</tp:taxon-name-part>
                    <tp:taxon-name-part taxon-name-part-type="species" reg="raptoroides">raptoroides</tp:taxon-name-part>
                    <object-id xmlns:xlink="http://www.w3.org/1999/xlink" content-type="zoobank" xlink:type="simple">http://zoobank.org/92C6BF5F-BC02-4D5E-ABFD-140F2247D59F</object-id>
                  </tp:taxon-name><tp:taxon-authority>Fisher &amp; Dowling</tp:taxon-authority><tp:taxon-status xmlns:xlink="http://www.w3.org/1999/xlink" xlink:type="simple">sp. n.</tp:taxon-status></tp:nomenclature><tp:treatment-sec sec-type="material" id="SECID0EO5WO"><title>Material examined.</title><p>HOLOTYPE (♀): from USA, New Mexico, Catron County, Little Creek, Gila Hot Springs, Little Creek Recreation Area off Route 15, 6 May 2012, by IM Smith, IMS120006, DNA 2895.</p><p>PARATYPES (8 ♀; 8 ♂): <bold>Arizona, USA</bold>: 2 ♀ and 2 ♂ from Coconino County, Oak Creek Canyon, Oak Creek, beside Route 89A, between Banjo Bill &amp; Bootlegger campgrounds, 21 Jul 1987, by IM Smith, IMS870100B • 1 ♀ from Coconino County, Oak Creek Canyon, Oak Creek, beside Route 89A, just north of Pine Flat campground, 21 Jul 1987, by IM Smith, IMS870099B • 1 ♀ and 1 ♂ from Yavapai County, West Clear Creek at Clear creek campground, off Forest Road 9, east of Camp Verde, 22 Jul 1987, by IM Smith, IMS870102 • <bold>New Mexico, USA</bold>: 1 ♂ (ALLOTYPE) from Grant County, East Fork Gila River, Grapevine Recreation Area off Route 15, north of Silver City, 5 May 2012, by IM Smith, IMS120007, DNA 2900 • 1 ♂ from Catron County, Gila River, beside Route 15, just below mouth of Little Creek, 11 Jul 1987, by IM Smith, IMS870083A • 2 ♀ and 1 ♂ from Catron County, Little Creek, Gila Hot Springs, Little Creek Recreation Area off Route 15, 6 May 2012, by IM Smith, IMS120006 • 2 ♀ and 2 ♂ from Catron County, Little Creek, beside Route 15, 65 kilometers north of Route 180 in Silver City, 10 Jul 1987, by IM Smith, IMS870081A.</p></tp:treatment-sec><tp:treatment-sec sec-type="Type deposition" id="SECID0EZ5WO"><title>Type deposition.</title><p>Holotype (♀), allotype (♂), and most paratypes (5 ♀; 5 ♂) deposited in the <named-content xmlns:xlink="http://www.w3.org/1999/xlink" content-type="dwc:institutional_code" xlink:type="simple">CNC</named-content>; other paratypes (3 ♀; 3 ♂) deposited in <named-content xmlns:xlink="http://www.w3.org/1999/xlink" content-type="dwc:institutional_code" xlink:type="simple">ACUA</named-content>.</p></tp:treatment-sec><tp:treatment-sec sec-type="diagnosis" id="SECID0EJ6WO"><title>Diagnosis.</title><p>
                    <italic><tp:taxon-name><tp:taxon-name-part taxon-name-part-type="genus" reg="Torrenticola">Torrenticola</tp:taxon-name-part> <tp:taxon-name-part taxon-name-part-type="species" reg="raptoroides">raptoroides</tp:taxon-name-part></tp:taxon-name></italic> are unlike all other western species in having round bodies with dorsal coloration restricted posteriorly and long, thin pedipalp tibiae. Additionally, they are only known from Catron &amp; Grant Counties, New Mexico.</p></tp:treatment-sec><tp:treatment-sec sec-type="description" id="SECID0E16WO"><title>Description.</title><p>
                    <bold>Female (Figure <xref ref-type="fig" rid="F215">215</xref>)</bold> (n = 5) (holotype measurements in parentheses when available) with characters of the genus with following specifications.</p><p>
                    <bold>Dorsum</bold> — (610–690 (650) long; 485–530 (520) wide) ovoid with navy blue coloration separated into anterior and posterior portions with faint orange medially. Anterio-medial platelets (140–167.5 (157.5) long; 56–67.5 (61.25) wide). Anterio-lateral platelets (165–200 (195) long; 72.5–82.5 (75) wide) free from dorsal plate. Dgl-4 much closer to the edge of the dorsum than to the muscle scars (distance between Dgl-4 295–380 (380)). Dorsal plate proportions: dorsum length/width 1.19–1.30 (1.25); dorsal width/distance between Dgl-4 1.37–1.64 (1.37); anterio-medial platelet length/width 2.36–2.60 (2.57); anterio-lateral platelet length/width 2.27–2.60 (2.60); anterio-lateral/anterio-medial length 1.15–1.24 (1.24).</p><p>
                    <bold>Gnathosoma — Subcapitulum</bold> (315–335 (330) long (ventral); 240–250 (249) long (dorsal); 135–140 (137.5) tall) colorless. Rostrum (135–142.5 (142.5) long; 40–45 (42.5) wide). Chelicerae (335–360 (345) long) with curved fangs (62–69 (63) long). Subcapitular proportions: ventral length/height 2.25–2.48 (2.40); rostrum length/width 3.17–3.38 (3.35). <bold>Pedipalps</bold> elongate (especially tibiae) with tuberculate ventral extensions on femora and genua. Palpomeres: trochanter (40–47.5 (45) long); femur (120–131.25 (131.25) long); genu (63.75–75 (72.5) long); tibia (100–112.5 (112.5) long; 21.25–22.5 (22.5) wide); tarsus (15–17.5 (17.5) long). Palpomere proportions: femur/genu 1.60–1.88 (1.81); tibia/femur 0.79–0.94 (0.86); tibia length/width 4.44–5.00 (5.00).</p><p>
                    <bold>Venter</bold> — (710–805 (805) long; 562–600 (562) wide) colorless. Gnathosomal bay (167.5–182.5 (180) long; 72.5–100 (82.5) wide). Cxgl-4 far from apex. <bold>Medial suture</bold> (10–17.5 (12.5) long). <bold>Genital plates</bold> (172.5–182.5 (172.5) long; 167.5–177.5 (167.5) wide). Additional measurements: Cx-1 (300–311 (311) long (total); 111–140 (112) long (medial)); Cx-3 (350–410 (373) wide); anterior venter (150–187.5 (170) long). Ventral proportions: gnathosomal bay length/width 1.83–2.41 (2.18); anterior venter/genital field length 0.86–1.04 (0.99); anterior venter length/genital field width 0.88–1.07 (1.01); anterior venter/medial suture 10.71–16.75 (13.60).</p><p>
                    <bold>Male (Figure <xref ref-type="fig" rid="F216">216</xref>)</bold> (n = 5) (allotypic measurements in parentheses when available) with characters of the genus with following specifications.</p><p>
                    <bold>Dorsum</bold> — (530–605 (590) long; 415–500 (455) wide) ovoid with navy blue coloration separated into anterior and posterior portions with faint orange medially. Anterio-medial platelets (130–147.5 (140) long; 50–62.5 (62.5) wide). Anterio-lateral platelets (170–192.5 (177.5) long; 60–77.5 (75) wide) free from dorsal plate. Dgl-4 much closer to the edge of the dorsum than to the muscle scars (distance between Dgl-4 290–365 (320)). Dorsal plate proportions: dorsum length/width 1.21–1.30 (1.30); dorsal width/distance between Dgl-4 1.34–1.43 (1.42); anterio-medial platelet length/width 2.24–2.60 (2.24); anterio-lateral platelet length/width 2.33–2.83 (2.37); anterio-lateral/anterio-medial length 1.25–1.33 (1.27).</p><p>
                    <bold>Gnathosoma — Subcapitulum</bold> (260–300 (290) long (ventral); 197.5–225 (215) long (dorsal); 105–122.5 (112.5) tall) colorless. Rostrum (112.5–127.5 (122.5) long; 37.5–42.5 (40) wide). Chelicerae (255–295 (282) long) with curved fangs (45–64 (64) long). Subcapitular proportions: ventral length/height 2.40–2.58 (2.58); rostrum length/width 2.94–3.06 (3.06). <bold>Pedipalps</bold> elongate (especially tibiae) with tuberculate ventral extensions on femora and genua. Palpomeres: trochanter (35–42.5 (40) long); femur (85–113.75 (113.75) long); genu (55–67.5 (67.5) long); tibia (85–107.5 (102.5) long; 20–22.5 (22.5) wide); tarsus (15–17.5 (17.5) long). Palpomere proportions: femur/genu 1.55–1.69 (1.69); tibia/femur 0.90–1.00 (0.90); tibia length/width 4.25–4.78 (4.56).</p><p>
                    <bold>Venter</bold> — (630–710 (710) long; 480–580 (498) wide) colorless. Gnathosomal bay (135–162.5 (157.5) long; 60–72.5 (70) wide). Cxgl-4 far from apex. <bold>Medial suture</bold> (60–70 (62.5) long). <bold>Genital plates</bold> (135–155 (147.5) long; 120–130 (127.5) wide). Additional measurements: Cx-1 (260–300 (280) long (total); 130–155 (131) long (medial)); Cx-3 (330–375 (340) wide); anterior venter (195–235 (227.5) long). Ventral proportions: gnathosomal bay length/width 1.90–2.32 (2.25); anterior venter/genital field length 1.37–1.66 (1.54); anterior venter length/genital field width 1.56–1.86 (1.78); anterior venter/medial suture 3.25–3.64 (3.64).</p><p>
                    <bold>Immatures</bold> unknown.</p></tp:treatment-sec><tp:treatment-sec sec-type="etymology" id="SECID0EYBXO"><title>Etymology.</title><p>Specific epithet (<italic><tp:taxon-name><tp:taxon-name-part taxon-name-part-type="species" reg="raptoroides">raptoroides</tp:taxon-name-part></tp:taxon-name></italic>) refers to the long, thin pedipalp tibia and long genual/femoral tubercles, which are similar to members of the Raptor Group (<italic>rapio</italic>, L. to seize; -<italic>oides</italic>, G. resembling).</p></tp:treatment-sec><tp:treatment-sec sec-type="distribution" id="SECID0EMCXO"><title>Distribution.</title><p>Southeastern, Arizona and New Mexico (Figure <xref ref-type="fig" rid="F214">214</xref>).</p><fig id="F214" position="float" orientation="portrait"><label>Figure 214.</label><caption><p>
          <italic><tp:taxon-name><tp:taxon-name-part taxon-name-part-type="genus" reg="Torrenticola">Torrenticola</tp:taxon-name-part> <tp:taxon-name-part taxon-name-part-type="species" reg="raptoroides">raptoroides</tp:taxon-name-part></tp:taxon-name></italic> sp. n. distribution.</p></caption><graphic xmlns:xlink="http://www.w3.org/1999/xlink" xlink:href="zookeys-701-001-g214.jpg" position="float" orientation="portrait" xlink:type="simple" id="oo_157233.jpg"/></fig><fig id="F215" position="float" orientation="portrait"><label>Figure 215.</label><caption><p>
          <italic><tp:taxon-name><tp:taxon-name-part taxon-name-part-type="genus" reg="Torrenticola">Torrenticola</tp:taxon-name-part> <tp:taxon-name-part taxon-name-part-type="species" reg="raptoroides">raptoroides</tp:taxon-name-part></tp:taxon-name></italic> sp. n. female: <bold>A</bold> dorsal plates <bold>B</bold> venter (legs removed) <bold>C</bold> subcapitulum <bold>D</bold> pedipalp (setae not accurately depicted). Scale = 100 µm.</p></caption><graphic xmlns:xlink="http://www.w3.org/1999/xlink" xlink:href="zookeys-701-001-g215.jpg" position="float" orientation="portrait" xlink:type="simple" id="oo_157234.jpg"/></fig><fig id="F216" position="float" orientation="portrait"><label>Figure 216.</label><caption><p>
          <italic><tp:taxon-name><tp:taxon-name-part taxon-name-part-type="genus" reg="Torrenticola">Torrenticola</tp:taxon-name-part> <tp:taxon-name-part taxon-name-part-type="species" reg="raptoroides">raptoroides</tp:taxon-name-part></tp:taxon-name></italic> sp. n. male: <bold>A</bold> dorsal plates <bold>B</bold> venter (legs removed) <bold>C</bold> subcapitulum <bold>D</bold> pedipalp (setae not accurately depicted). Scale = 100 µm.</p></caption><graphic xmlns:xlink="http://www.w3.org/1999/xlink" xlink:href="zookeys-701-001-g216.jpg" position="float" orientation="portrait" xlink:type="simple" id="oo_157235.jpg"/></fig></tp:treatment-sec><tp:treatment-sec sec-type="remarks" id="SECID0EOFXO"><title>Remarks.</title><p>Our analyses were unable to confidently place <italic><tp:taxon-name><tp:taxon-name-part taxon-name-part-type="genus" reg="Torrenticola">Torrenticola</tp:taxon-name-part> <tp:taxon-name-part taxon-name-part-type="species" reg="raptoroides">raptoroides</tp:taxon-name-part></tp:taxon-name></italic> phylogenetically. Both analyses place this species at the base of the Raptor Complex, but this relationship was not well-supported. Because of this ambiguity, we refrain from placing this species in a species complex. Furthermore, because of the unique morphology, we are also unable to place this species within an identification group.</p><p>All specimens are less than 1% different in <abbrev xmlns:xlink="http://www.w3.org/1999/xlink" xlink:title="cytochrome c oxidase subunit 1" id="ABBRID0EBGXO" xlink:type="simple">COI</abbrev> sequence and are greater than 15% different from sister species. This species hypothesis is supported by biogeography, low <abbrev xmlns:xlink="http://www.w3.org/1999/xlink" xlink:title="cytochrome c oxidase subunit 1" id="ABBRID0EFGXO" xlink:type="simple">COI</abbrev> divergence within the species (0–2%) and high divergence between species (3–15%), and by the morphological characters outlined in the diagnosis.</p></tp:treatment-sec></tp:taxon-treatment>
