# Supplementary material for: Revision of torrent mites (Parasitengona, Torrenticolidae, Torrenticola) of the United States and Canada: 90 descriptions, molecular phylogenetics, and a key to species
Source: Zookeys. 2017 Sep 21;(701):1–496. doi: 10.3897/zookeys.701.13261 (PMC5674090; doi:10.3897/zookeys.701.13261)
Supplement: XML Treatment for Torrenticola reduncarostra [file zookeys.701.13261-treatment69.xml]

<!DOCTYPE tp:taxon-treatment
  PUBLIC "-//TaxonX//DTD Taxonomic Treatment Publishing DTD v0 20100105//EN" "tax-treatment-NSO.dtd">
<tp:taxon-treatment xmlns:tp="http://www.plazi.org/taxpub"><tp:treatment-meta><kwd-group><label>Taxon classification</label><kwd><named-content xmlns:xlink="http://www.w3.org/1999/xlink" content-type="kingdom">Animalia</named-content></kwd><kwd><named-content xmlns:xlink="http://www.w3.org/1999/xlink" content-type="order">Trombidiformes</named-content></kwd><kwd><named-content xmlns:xlink="http://www.w3.org/1999/xlink" content-type="family">Torrenticolidae</named-content></kwd></kwd-group><mixed-citation publication-type="journal"><person-group><name><surname>Fisher</surname><given-names>J. Ray</given-names></name><name><surname>Fisher</surname><given-names>Danielle M.</given-names></name><name><surname>Skvarla</surname><given-names>Michael J.</given-names></name><name><surname>Nelson</surname><given-names>Whitney A.</given-names></name><name><surname>Dowling</surname><given-names>Ashley P.G.</given-names></name></person-group><article-title>Revision of torrent mites (<tp:taxon-name><tp:taxon-name-part taxon-name-part-type="clade">Parasitengona</tp:taxon-name-part></tp:taxon-name>, <tp:taxon-name><tp:taxon-name-part taxon-name-part-type="family">Torrenticolidae</tp:taxon-name-part></tp:taxon-name>, <italic><tp:taxon-name><tp:taxon-name-part taxon-name-part-type="genus" reg="Torrenticola">Torrenticola</tp:taxon-name-part></tp:taxon-name></italic>) of the United States and Canada: 90 descriptions, molecular phylogenetics, and a key to species</article-title><source>Zookeys</source><day>21</day><month>9</month><year>2017</year><volume>2017</volume><issue>701</issue><fpage>1</fpage><lpage>496</lpage><pub-id pub-id-type="doi">10.3897/zookeys.701.13261</pub-id></mixed-citation></tp:treatment-meta><tp:nomenclature><tp:taxon-name>
                    <tp:taxon-name-part taxon-name-part-type="genus" reg="Torrenticola">Torrenticola</tp:taxon-name-part>
                    <tp:taxon-name-part taxon-name-part-type="species" reg="reduncarostra">reduncarostra</tp:taxon-name-part>
                    <object-id xmlns:xlink="http://www.w3.org/1999/xlink" content-type="zoobank" xlink:type="simple">http://zoobank.org/F3BC5217-1524-4F40-9D2C-549F20E161E9</object-id>
                  </tp:taxon-name><tp:taxon-authority>Fisher &amp; Dowling</tp:taxon-authority><tp:taxon-status xmlns:xlink="http://www.w3.org/1999/xlink" xlink:type="simple">sp. n.</tp:taxon-status></tp:nomenclature><tp:treatment-sec sec-type="material" id="SECID0ERHXO"><title>Material examined.</title><p>HOLOTYPE (♀): from USA, Virginia, Washington County, Damascus; beside Rt. 58 just inside boundary of Mount Rogers National Recreation Area, (<named-content xmlns:xlink="http://www.w3.org/1999/xlink" content-type="dwc:verbatimCoordinates" xlink:type="simple"><named-content content-type="geo-json" specific-use="{&#34;type&#34;:&#34;Point&#34;,&#34;coordinates&#34;:[-81.762500,36.643889]}" id="NCID0E1HXO" xlink:type="simple">36°38'38"N, 81°45'45"W</named-content></named-content>), 10 July 1990, by IM Smith, IMS900085A.</p><p>PARATYPES (8 ♀; 7 ♂): <bold>Alabama, USA</bold>: 1 ♂ from Clay County, beside Forest Route 649, 0.8 km northeast of road from Campbell Springs to Forest Route 600, (<named-content xmlns:xlink="http://www.w3.org/1999/xlink" content-type="dwc:verbatimCoordinates" xlink:type="simple"><named-content content-type="geo-json" specific-use="{&#34;type&#34;:&#34;Point&#34;,&#34;coordinates&#34;:[-85.881111,33.372778]}" id="NCID0EGIXO" xlink:type="simple">33°22'22"N, 85°52'52"W</named-content></named-content>), 3 July 1990, by IM Smith, IMS900075A • <bold>Maine, USA</bold>: 1 ♀ and 1 ♂ from Aroostook County, Ashland; beside Rt. 11 at bridge over Aroostook River, (<named-content xmlns:xlink="http://www.w3.org/1999/xlink" content-type="dwc:verbatimCoordinates" xlink:type="simple"><named-content content-type="geo-json" specific-use="{&#34;type&#34;:&#34;Point&#34;,&#34;coordinates&#34;:[-68.406667,46.643889]}" id="NCID0EQIXO" xlink:type="simple">46°38'38"N, 68°24'24"W</named-content></named-content>), 4 July 1989, by IM Smith, IMS890067 • <bold>New Brunswick, Canada</bold>: 2 ♀ and 1 ♂ from York County, beside Hwy. 8, 1.7 km north of road to Durham Bridge, (<named-content xmlns:xlink="http://www.w3.org/1999/xlink" content-type="dwc:verbatimCoordinates" xlink:type="simple"><named-content content-type="geo-json" specific-use="{&#34;type&#34;:&#34;Point&#34;,&#34;coordinates&#34;:[-66.610000,46.118611]}" id="NCID0E1IXO" xlink:type="simple">46°7'7"N, 66°36'36"W</named-content></named-content>), 2 July 1989, by IM Smith, IMS890058 • <bold>New York, USA</bold>: 1♀ and 1 ♂ from Schuyler County, beside Town Line Road off Route 228, 0.6 km south of Perry City, (<named-content xmlns:xlink="http://www.w3.org/1999/xlink" content-type="dwc:verbatimCoordinates" xlink:type="simple"><named-content content-type="geo-json" specific-use="{&#34;type&#34;:&#34;Point&#34;,&#34;coordinates&#34;:[-76.711667,42.491389]}" id="NCID0EEJXO" xlink:type="simple">42°29'29"N, 76°42'42"W</named-content></named-content>), 21 July 1990, by IM Smith, IMS900112A • <bold>Tennessee, USA</bold>: 1 ♀ from Monroe County, beside Forest Route 35, 2.0 km northeast of road from Rt. 165 to Miller Chapel Baptist Church, (<named-content xmlns:xlink="http://www.w3.org/1999/xlink" content-type="dwc:verbatimCoordinates" xlink:type="simple"><named-content content-type="geo-json" specific-use="{&#34;type&#34;:&#34;Point&#34;,&#34;coordinates&#34;:[-84.152500,35.355833]}" id="NCID0EOJXO" xlink:type="simple">35°21'21"N, 84°9'9"W</named-content></named-content>), 5 July 1990, by IM Smith, IMS900078 • 2 ♀ and 2 ♂ from Monroe County, beside Forest Route 210, 1.8 km east of bridge at Bald River Falls, (<named-content xmlns:xlink="http://www.w3.org/1999/xlink" content-type="dwc:verbatimCoordinates" xlink:type="simple"><named-content content-type="geo-json" specific-use="{&#34;type&#34;:&#34;Point&#34;,&#34;coordinates&#34;:[-84.169444,35.321944]}" id="NCID0EWJXO" xlink:type="simple">35°19'19"N, 84°10'10"W</named-content></named-content>), 5 July 1990, by IM Smith, IMS900079 • <bold>Virginia, USA</bold>: 1 ♂ (ALLOTYPE) from Washington County, Damascus; beside Rt. 58 just inside boundary of Mount Rogers National Recreation Area, (<named-content xmlns:xlink="http://www.w3.org/1999/xlink" content-type="dwc:verbatimCoordinates" xlink:type="simple"><named-content content-type="geo-json" specific-use="{&#34;type&#34;:&#34;Point&#34;,&#34;coordinates&#34;:[-81.762500,36.643889]}" id="NCID0EAKXO" xlink:type="simple">36°38'38"N, 81°45'45"W</named-content></named-content>), 10 July 1990, by IM Smith, IMS900085A • 1 ♀ from Washington County, Damascus; beside Rt. 58 just inside boundary of Mount Rogers National Recreation Area, (<named-content xmlns:xlink="http://www.w3.org/1999/xlink" content-type="dwc:verbatimCoordinates" xlink:type="simple"><named-content content-type="geo-json" specific-use="{&#34;type&#34;:&#34;Point&#34;,&#34;coordinates&#34;:[-81.762500,36.643889]}" id="NCID0EIKXO" xlink:type="simple">36°38'38"N, 81°45'45"W</named-content></named-content>), 10 July 1990, by IM Smith, IMS900085A</p></tp:treatment-sec><tp:treatment-sec sec-type="Type deposition" id="SECID0ENKXO"><title>Type deposition.</title><p>Holotype (♀), allotype (♂), and some paratypes (5 ♀; 3 ♂) deposited in the <named-content xmlns:xlink="http://www.w3.org/1999/xlink" content-type="dwc:institutional_code" xlink:type="simple">CNC</named-content>; other paratypes (3 ♀; 3 ♂) deposited in the <named-content xmlns:xlink="http://www.w3.org/1999/xlink" content-type="dwc:institutional_code" xlink:type="simple">ACUA</named-content>.</p></tp:treatment-sec><tp:treatment-sec sec-type="diagnosis" id="SECID0E4KXO"><title>Diagnosis.</title><p>
                    <italic><tp:taxon-name><tp:taxon-name-part taxon-name-part-type="genus" reg="Torrenticola">Torrenticola</tp:taxon-name-part> <tp:taxon-name-part taxon-name-part-type="species" reg="reduncarostra">reduncarostra</tp:taxon-name-part></tp:taxon-name></italic> are similar to species with similar dorsal patterning, such as the <tp:taxon-name><tp:taxon-name-part taxon-name-part-type="genus" reg="Rusetria">Rusetria</tp:taxon-name-part></tp:taxon-name> “4-Plate” group (<italic><tp:taxon-name><tp:taxon-name-part taxon-name-part-type="genus" reg="Torrenticola">T.</tp:taxon-name-part> <tp:taxon-name-part taxon-name-part-type="species" reg="dunni">dunni</tp:taxon-name-part></tp:taxon-name></italic>, <italic><tp:taxon-name><tp:taxon-name-part taxon-name-part-type="genus" reg="Torrenticola">T.</tp:taxon-name-part> <tp:taxon-name-part taxon-name-part-type="species" reg="glomerabilis">glomerabilis</tp:taxon-name-part></tp:taxon-name></italic>, <italic><tp:taxon-name><tp:taxon-name-part taxon-name-part-type="genus" reg="Torrenticola">T.</tp:taxon-name-part> <tp:taxon-name-part taxon-name-part-type="species" reg="kittatinniana">kittatinniana</tp:taxon-name-part></tp:taxon-name></italic>, <italic><tp:taxon-name><tp:taxon-name-part taxon-name-part-type="genus" reg="Torrenticola">T.</tp:taxon-name-part> <tp:taxon-name-part taxon-name-part-type="species" reg="pollani">pollani</tp:taxon-name-part></tp:taxon-name></italic>, <italic><tp:taxon-name><tp:taxon-name-part taxon-name-part-type="genus" reg="Torrenticola">T.</tp:taxon-name-part> <tp:taxon-name-part taxon-name-part-type="species" reg="rufoalba">rufoalba</tp:taxon-name-part></tp:taxon-name></italic> and <italic><tp:taxon-name><tp:taxon-name-part taxon-name-part-type="genus" reg="Torrenticola">T.</tp:taxon-name-part> <tp:taxon-name-part taxon-name-part-type="species" reg="shubini">shubini</tp:taxon-name-part></tp:taxon-name></italic>), Neoanomala Group (<italic><tp:taxon-name><tp:taxon-name-part taxon-name-part-type="genus" reg="Torrenticola">T.</tp:taxon-name-part> <tp:taxon-name-part taxon-name-part-type="species" reg="interiorensis">interiorensis</tp:taxon-name-part></tp:taxon-name></italic> and <italic><tp:taxon-name><tp:taxon-name-part taxon-name-part-type="genus" reg="Torrenticola">T.</tp:taxon-name-part> <tp:taxon-name-part taxon-name-part-type="species" reg="neoanomala">neoanomala</tp:taxon-name-part></tp:taxon-name></italic>), and <italic><tp:taxon-name><tp:taxon-name-part taxon-name-part-type="genus" reg="Torrenticola">T.</tp:taxon-name-part> <tp:taxon-name-part taxon-name-part-type="species" reg="bondi">bondi</tp:taxon-name-part></tp:taxon-name></italic>, <italic><tp:taxon-name><tp:taxon-name-part taxon-name-part-type="genus" reg="Torrenticola">T.</tp:taxon-name-part> <tp:taxon-name-part taxon-name-part-type="species" reg="gorti">gorti</tp:taxon-name-part></tp:taxon-name></italic>, <italic><tp:taxon-name><tp:taxon-name-part taxon-name-part-type="genus" reg="Torrenticola">T.</tp:taxon-name-part> <tp:taxon-name-part taxon-name-part-type="species" reg="elongata">elongata</tp:taxon-name-part></tp:taxon-name></italic>, <italic><tp:taxon-name><tp:taxon-name-part taxon-name-part-type="genus" reg="Torrenticola">T.</tp:taxon-name-part> <tp:taxon-name-part taxon-name-part-type="species" reg="erectirostra">erectirostra</tp:taxon-name-part></tp:taxon-name></italic>, <italic><tp:taxon-name><tp:taxon-name-part taxon-name-part-type="genus" reg="Torrenticola">T.</tp:taxon-name-part> <tp:taxon-name-part taxon-name-part-type="species" reg="robisoni">robisoni</tp:taxon-name-part></tp:taxon-name></italic>, <italic><tp:taxon-name><tp:taxon-name-part taxon-name-part-type="genus" reg="Torrenticola">T.</tp:taxon-name-part> <tp:taxon-name-part taxon-name-part-type="species" reg="irapalpa">irapalpa</tp:taxon-name-part></tp:taxon-name></italic>, <italic><tp:taxon-name><tp:taxon-name-part taxon-name-part-type="genus" reg="Torrenticola">T.</tp:taxon-name-part> <tp:taxon-name-part taxon-name-part-type="species" reg="racupalpa">racupalpa</tp:taxon-name-part></tp:taxon-name></italic>, <italic><tp:taxon-name><tp:taxon-name-part taxon-name-part-type="genus" reg="Torrenticola">T.</tp:taxon-name-part> <tp:taxon-name-part taxon-name-part-type="species" reg="skvarlai">skvarlai</tp:taxon-name-part></tp:taxon-name></italic>, and <italic><tp:taxon-name><tp:taxon-name-part taxon-name-part-type="genus" reg="Torrenticola">T.</tp:taxon-name-part> <tp:taxon-name-part taxon-name-part-type="species" reg="arktonyx">arktonyx</tp:taxon-name-part></tp:taxon-name></italic>. <italic><tp:taxon-name><tp:taxon-name-part taxon-name-part-type="genus" reg="Torrenticola">T.</tp:taxon-name-part> <tp:taxon-name-part taxon-name-part-type="species" reg="reduncarostra">reduncarostra</tp:taxon-name-part></tp:taxon-name></italic> can be differentiated from all <italic><tp:taxon-name><tp:taxon-name-part taxon-name-part-type="genus" reg="Torrenticola">Torrenticola</tp:taxon-name-part></tp:taxon-name></italic>, except Erectirostra Group, by having an upturned rostrum. <italic><tp:taxon-name><tp:taxon-name-part taxon-name-part-type="genus" reg="Torrenticola">T.</tp:taxon-name-part> <tp:taxon-name-part taxon-name-part-type="species" reg="reduncarostra">reduncarostra</tp:taxon-name-part></tp:taxon-name></italic> can be differentiated from <italic><tp:taxon-name><tp:taxon-name-part taxon-name-part-type="genus" reg="Torrenticola">T.</tp:taxon-name-part> <tp:taxon-name-part taxon-name-part-type="species" reg="erectirostra">erectirostra</tp:taxon-name-part></tp:taxon-name></italic>, <italic><tp:taxon-name><tp:taxon-name-part taxon-name-part-type="genus" reg="Torrenticola">T.</tp:taxon-name-part> <tp:taxon-name-part taxon-name-part-type="species" reg="karambita">karambita</tp:taxon-name-part></tp:taxon-name></italic>, and <italic><tp:taxon-name><tp:taxon-name-part taxon-name-part-type="genus" reg="Torrenticola">T.</tp:taxon-name-part> <tp:taxon-name-part taxon-name-part-type="species" reg="robisoni">robisoni</tp:taxon-name-part></tp:taxon-name></italic> by lacking dentation on the rostrum (others have strong dentation on the lateral edge of the rostrum).</p></tp:treatment-sec><tp:treatment-sec sec-type="description" id="SECID0ENTXO"><title>Description.</title><p>
                    <bold>Female (Figure <xref ref-type="fig" rid="F218">218</xref>)</bold> (n = 5) (holotype measurements in parentheses when available) with characters of the genus with following specifications.</p><p>
                    <bold>Dorsum</bold> — (610–665 (625) long; 420–450 (420) wide) ovoid with faint purple coloration separated into anterior and posterior portions, occasionally colorless. Anterio-medial platelets (120–130 (120) long; 55–57.5 (55) wide). Anterio-lateral platelets (175–205 (185) long; 57.5–67.5 (60) wide) free from dorsal plate. Dgl-4 approximately half-way between the edge of the dorsum and the muscle scars (distance between Dgl-4 280–315 (290)). Dorsal plate proportions: dorsum length/width 1.45–1.5 (1.49); dorsal width/distance between Dgl-4 1.40–1.50 (1.45); anterio-medial platelet length/width 2.18–2.27 (2.18); anterio-lateral platelet length/width 2.59–3.42 (3.08); anterio-lateral/anterio-medial length 1.46–1.58 (1.54).</p><p>
                    <bold>Gnathosoma — Subcapitulum</bold> (330–340 (330) long (ventral); 240–255 (240) long (dorsal); 110–120 (120) tall) colorless. Rostrum (130–140 (132.5) long; 35–37.5 (35) wide) elongate and upturned. Chelicerae (345–360 (350) long) with curved fangs (55–60 (55) long). Subcapitular proportions: ventral length/height 2.75–3.09 (2.75); rostrum length/width 3.71–4.00 (3.79). <bold>Pedipalps</bold> with tuberculate ventral extensions on femora and genua. Palpomeres: trochanter (45–50 (47.5) long); femur (115–120 (115) long); genu (62.5–65 (62.5) long); tibia (67.5–72.5 (70) long; 23.75–26.25 (26.25) wide); tarsus (16.25–20 (17.5) long). Palpomere proportions: femur/genu 1.81–1.85 (1.84); tibia/femur 0.58–0.62 (0.61); tibia length/width 2.67–2.85 (2.67).</p><p>
                    <bold>Venter</bold> — (740–800 (740) long; 470–515 (500) wide) colorless. Gnathosomal bay (145–165 (155) long; 65–70 (67.5) wide). Cxgl-4 subapical. <bold>Medial suture</bold> (25–35 (25) long). <bold>Genital plates</bold> (170–192.5 (170) long; 150–157.5 (155) wide). Additional measurements: Cx-1 (290–320 (305) long (total); 150–165 (155) long (medial)); Cx-3 (325–350 (330) wide); anterior venter (190–210 (190) long). Ventral proportions: gnathosomal bay length/width 2.07–2.46 (2.30); anterior venter/genital field length 1.07–1.24 (1.12); anterior venter length/genital field width 1.23–1.40 (1.23); anterior venter/medial suture 6.00–8.10 (7.60).</p><p>
                    <bold>Male (Figure <xref ref-type="fig" rid="F219">219</xref>)</bold> (n = 5) (allotypic measurements in parentheses when available) with characters of the genus with following specifications.</p><p>
                    <bold>Dorsum</bold> — (480–580 (525) long; 295–360 (335) wide) ovoid with faint purple coloration separated into anterior and posterior portions, occasionally colorless. Anterio-medial platelets (95–115 (115) long; 42.5–52.5 (50) wide). Anterio-lateral platelets (165–195 (170) long; 52.5–55 (52.5) wide) free from dorsal plate. Dgl-4 approximately halfway between the edge of the dorsum and the muscle scars (distance between Dgl-4 215–255 (220)). Dorsal plate proportions: dorsum length/width 1.51–1.68 (1.57); dorsal width/distance between Dgl-4 1.37–1.52 (1.52); anterio-medial platelet length/width 2.19–2.30 (2.30); anterio-lateral platelet length/width 3.14–3.71 (3.24); anterio-lateral/anterio-medial length 1.48–1.79 (1.48).</p><p>
                    <bold>Gnathosoma — Subcapitulum</bold> (255–300 (290) long (ventral); 195–220 (207.5) long (dorsal); 87.5–95 (95) tall) colorless. Rostrum (102.5–120 (110) long; 27.5–32.5 (30) wide) elongate and upturned. Chelicerae (250–300 (300) long) with curved fangs (45–55 (55) long). Subcapitular proportions: ventral length/height 2.91–3.16 (3.05); rostrum length/width 3.54–3.73 (3.67). <bold>Pedipalps</bold> with tuberculate ventral extensions on femora and genua. Palpomeres: trochanter (40–42.5 (42.5) long); femur (90–105 (102.5) long); genu (52.5–60 (58.75) long); tibia (62.5–72.5 (67.5) long; 22.5–25 (25) wide); tarsus (15–17.5 (17.5) long). Palpomere proportions: femur/genu 1.69–1.83 (1.74); tibia/femur 0.66–0.72 (0.66); tibia length/width 2.70–3.11 (2.70).</p><p>
                    <bold>Venter</bold> — (595–710 (650) long; 345–410 (370) wide) colorless. Gnathosomal bay (122.5–145 (137.5) long; 57.5–67.5 (57.5) wide). Cxgl-4 subapical. <bold>Medial suture</bold> (75–105 (85) long). <bold>Genital plates</bold> (135–150 (140) long; 100–105 (102.5) wide). Additional measurements: Cx-1 (250–280 (270) long (total); 130–140 (135) long (medial)); Cx-3 (270–300 (295) wide); anterior venter (222.5–257.5 (245) long). Ventral proportions: gnathosomal bay length/width 1.96–2.39 (2.39); anterior venter/genital field length 1.53–1.81 (1.75); anterior venter length/genital field width 2.23–2.45 (2.39); anterior venter/medial suture 2.45–3.19 (2.88).</p><p>
                    <bold>Immatures</bold> unknown.</p></tp:treatment-sec><tp:treatment-sec sec-type="etymology" id="SECID0ELVXO"><title>Etymology.</title><p>Specific epithet (<italic><tp:taxon-name><tp:taxon-name-part taxon-name-part-type="species" reg="reduncarostra">reduncarostra</tp:taxon-name-part></tp:taxon-name></italic>) refers to the rostrum, which is curved upwards anteriorly, a rare condition outside of the Erectirostra Group (<italic>reduncus</italic>, L. bent backward; <italic>rostrum</italic>, L. snout).</p></tp:treatment-sec><tp:treatment-sec sec-type="distribution" id="SECID0E6VXO"><title>Distribution.</title><p>Appalachians (Figure <xref ref-type="fig" rid="F217">217</xref>).</p><fig id="F217" position="float" orientation="portrait"><label>Figure 217.</label><caption><p>
          <italic><tp:taxon-name><tp:taxon-name-part taxon-name-part-type="genus" reg="Torrenticola">Torrenticola</tp:taxon-name-part> <tp:taxon-name-part taxon-name-part-type="species" reg="reduncarostra">reduncarostra</tp:taxon-name-part></tp:taxon-name></italic> sp. n. distribution.</p></caption><graphic xmlns:xlink="http://www.w3.org/1999/xlink" xlink:href="zookeys-701-001-g217.jpg" position="float" orientation="portrait" xlink:type="simple" id="oo_157236.jpg"/></fig><fig id="F218" position="float" orientation="portrait"><label>Figure 218.</label><caption><p>
          <italic><tp:taxon-name><tp:taxon-name-part taxon-name-part-type="genus" reg="Torrenticola">Torrenticola</tp:taxon-name-part> <tp:taxon-name-part taxon-name-part-type="species" reg="reduncarostra">reduncarostra</tp:taxon-name-part></tp:taxon-name></italic> sp. n. female: <bold>A</bold> dorsal plates <bold>B</bold> venter (legs removed) <bold>C</bold> subcapitulum <bold>D</bold> pedipalp (setae not accurately depicted). Scale = 100 µm.</p></caption><graphic xmlns:xlink="http://www.w3.org/1999/xlink" xlink:href="zookeys-701-001-g218.jpg" position="float" orientation="portrait" xlink:type="simple" id="oo_157237.jpg"/></fig><fig id="F219" position="float" orientation="portrait"><label>Figure 219.</label><caption><p>
          <italic><tp:taxon-name><tp:taxon-name-part taxon-name-part-type="genus" reg="Torrenticola">Torrenticola</tp:taxon-name-part> <tp:taxon-name-part taxon-name-part-type="species" reg="reduncarostra">reduncarostra</tp:taxon-name-part></tp:taxon-name></italic> sp. n. male: <bold>A</bold> dorsal plates <bold>B</bold> venter (legs removed) <bold>C</bold> subcapitulum <bold>D</bold> pedipalp (setae not accurately depicted). Scale = 100 µm.</p></caption><graphic xmlns:xlink="http://www.w3.org/1999/xlink" xlink:href="zookeys-701-001-g219.jpg" position="float" orientation="portrait" xlink:type="simple" id="oo_157238.jpg"/></fig></tp:treatment-sec><tp:treatment-sec sec-type="remarks" id="SECID0EBZXO"><title>Remarks.</title><p>Unfortunately, we were unable to acquire fresh material of <italic><tp:taxon-name><tp:taxon-name-part taxon-name-part-type="genus" reg="Torrenticola">Torrenticola</tp:taxon-name-part> <tp:taxon-name-part taxon-name-part-type="species" reg="reduncarostra">reduncarostra</tp:taxon-name-part></tp:taxon-name></italic> and therefore this species is not included in our phylogenetic analyses. However, we were able to examine morphology with material preserved in <abbrev xmlns:xlink="http://www.w3.org/1999/xlink" xlink:title="50% glycerol, 10% glacial acetic acid, 40% water" id="ABBRID0ESZXO" xlink:type="simple">GAW</abbrev>. The overall appearance, small size, and elongate, ovoid body shape are consistent with placing this species in the Raptor Complex and within the Elongata Identification Group.</p></tp:treatment-sec></tp:taxon-treatment>
