# Supplementary material for: Revision of torrent mites (Parasitengona, Torrenticolidae, Torrenticola) of the United States and Canada: 90 descriptions, molecular phylogenetics, and a key to species
Source: Zookeys. 2017 Sep 21;(701):1–496. doi: 10.3897/zookeys.701.13261 (PMC5674090; doi:10.3897/zookeys.701.13261)
Supplement: XML Treatment for Torrenticola regalis [file zookeys.701.13261-treatment70.xml]

<!DOCTYPE tp:taxon-treatment
  PUBLIC "-//TaxonX//DTD Taxonomic Treatment Publishing DTD v0 20100105//EN" "tax-treatment-NSO.dtd">
<tp:taxon-treatment xmlns:tp="http://www.plazi.org/taxpub"><tp:treatment-meta><kwd-group><label>Taxon classification</label><kwd><named-content xmlns:xlink="http://www.w3.org/1999/xlink" content-type="kingdom">Animalia</named-content></kwd><kwd><named-content xmlns:xlink="http://www.w3.org/1999/xlink" content-type="order">Trombidiformes</named-content></kwd><kwd><named-content xmlns:xlink="http://www.w3.org/1999/xlink" content-type="family">Torrenticolidae</named-content></kwd></kwd-group><mixed-citation publication-type="journal"><person-group><name><surname>Fisher</surname><given-names>J. Ray</given-names></name><name><surname>Fisher</surname><given-names>Danielle M.</given-names></name><name><surname>Skvarla</surname><given-names>Michael J.</given-names></name><name><surname>Nelson</surname><given-names>Whitney A.</given-names></name><name><surname>Dowling</surname><given-names>Ashley P.G.</given-names></name></person-group><article-title>Revision of torrent mites (<tp:taxon-name><tp:taxon-name-part taxon-name-part-type="clade">Parasitengona</tp:taxon-name-part></tp:taxon-name>, <tp:taxon-name><tp:taxon-name-part taxon-name-part-type="family">Torrenticolidae</tp:taxon-name-part></tp:taxon-name>, <italic><tp:taxon-name><tp:taxon-name-part taxon-name-part-type="genus" reg="Torrenticola">Torrenticola</tp:taxon-name-part></tp:taxon-name></italic>) of the United States and Canada: 90 descriptions, molecular phylogenetics, and a key to species</article-title><source>Zookeys</source><day>21</day><month>9</month><year>2017</year><volume>2017</volume><issue>701</issue><fpage>1</fpage><lpage>496</lpage><pub-id pub-id-type="doi">10.3897/zookeys.701.13261</pub-id></mixed-citation></tp:treatment-meta><tp:nomenclature><tp:taxon-name>
                    <tp:taxon-name-part taxon-name-part-type="genus" reg="Torrenticola">Torrenticola</tp:taxon-name-part>
                    <tp:taxon-name-part taxon-name-part-type="species" reg="regalis">regalis</tp:taxon-name-part>
                    <object-id xmlns:xlink="http://www.w3.org/1999/xlink" content-type="zoobank" xlink:type="simple">http://zoobank.org/DC4A22B6-7EBA-42FC-9DF1-D2AF617CCEC5</object-id>
                  </tp:taxon-name><tp:taxon-authority>Fisher &amp; Dowling</tp:taxon-authority><tp:taxon-status xmlns:xlink="http://www.w3.org/1999/xlink" xlink:type="simple">sp. n.</tp:taxon-status></tp:nomenclature><tp:treatment-sec sec-type="material" id="SECID0E51XO"><title>Material examined.</title><p>HOLOTYPE (♂): from USA, Oregon, Curry County, Port Orford, beside Elk River Road, 9 km east of Elk River Fish Hatchery (<named-content xmlns:xlink="http://www.w3.org/1999/xlink" content-type="dwc:verbatimCoordinates" xlink:type="simple"><named-content content-type="geo-json" specific-use="{&#34;type&#34;:&#34;Point&#34;,&#34;coordinates&#34;:[-124.341111,42.706111]}" id="NCID0EH2XO" xlink:type="simple">42°42'22"N, 124°20'28"W</named-content></named-content>), 18 Jun 2010, by IM Smith, IMS100075, DNA 1442.</p><p>PARATYPES (2 ♀; 6 ♂): <bold>Oregon, USA</bold>: 1 ♀ (ALLOTYPE) from Curry County, Port Orford; beside Elk River Road 9.0 km east of Elk River Fish Hatchery, (<named-content xmlns:xlink="http://www.w3.org/1999/xlink" content-type="dwc:verbatimCoordinates" xlink:type="simple"><named-content content-type="geo-json" specific-use="{&#34;type&#34;:&#34;Point&#34;,&#34;coordinates&#34;:[-124.338889,42.711667]}" id="NCID0ET2XO" xlink:type="simple">42°42'42"N, 124°20'20"W</named-content></named-content>), 18 June 2010, by IM Smith, IMS100075 • 1 ♀ and 6 ♂ from Curry County, Port Orford; beside Elk River Road 9.0 km east of Elk River Fish Hatchery, (<named-content xmlns:xlink="http://www.w3.org/1999/xlink" content-type="dwc:verbatimCoordinates" xlink:type="simple"><named-content content-type="geo-json" specific-use="{&#34;type&#34;:&#34;Point&#34;,&#34;coordinates&#34;:[-124.338889,42.711667]}" id="NCID0E22XO" xlink:type="simple">42°42'42"N, 124°20'20"W</named-content></named-content>), 18 June 2010, by IM Smith, IMS100075</p></tp:treatment-sec><tp:treatment-sec sec-type="Type deposition" id="SECID0EA3XO"><title>Type deposition.</title><p>Holotype (♀), allotype (♂), and most paratypes (1 ♀; 3 ♂) deposited in the <named-content xmlns:xlink="http://www.w3.org/1999/xlink" content-type="dwc:institutional_code" xlink:type="simple">CNC</named-content>; other paratypes (1 ♀; 2 ♂) deposited in <named-content xmlns:xlink="http://www.w3.org/1999/xlink" content-type="dwc:institutional_code" xlink:type="simple">ACUA</named-content>.</p></tp:treatment-sec><tp:treatment-sec sec-type="diagnosis" id="SECID0EQ3XO"><title>Diagnosis.</title><p>
                    <italic><tp:taxon-name><tp:taxon-name-part taxon-name-part-type="genus" reg="Torrenticola">Torrenticola</tp:taxon-name-part> <tp:taxon-name-part taxon-name-part-type="species" reg="regalis">regalis</tp:taxon-name-part></tp:taxon-name></italic> can be differentiated from all other western <italic><tp:taxon-name><tp:taxon-name-part taxon-name-part-type="genus" reg="Torrenticola">Torrenticola</tp:taxon-name-part></tp:taxon-name></italic> by having purple coloration covering the entire dorsal plate and by being the only member of the Miniforma Complex with indistinct or partial hind coxal margins. Occasionally its coloration can look similar to <italic><tp:taxon-name><tp:taxon-name-part taxon-name-part-type="genus" reg="Torrenticola">T.</tp:taxon-name-part> <tp:taxon-name-part taxon-name-part-type="species" reg="tahoei">tahoei</tp:taxon-name-part></tp:taxon-name></italic>, but <italic><tp:taxon-name><tp:taxon-name-part taxon-name-part-type="genus" reg="Torrenticola">T.</tp:taxon-name-part> <tp:taxon-name-part taxon-name-part-type="species" reg="regalis">regalis</tp:taxon-name-part></tp:taxon-name></italic> can be differentiated from <italic><tp:taxon-name><tp:taxon-name-part taxon-name-part-type="genus" reg="Torrenticola">T.</tp:taxon-name-part> <tp:taxon-name-part taxon-name-part-type="species" reg="tahoei">tahoei</tp:taxon-name-part></tp:taxon-name></italic> by having a shorter anterior venter (200–265 in <italic><tp:taxon-name><tp:taxon-name-part taxon-name-part-type="genus" reg="Torrenticola">T.</tp:taxon-name-part> <tp:taxon-name-part taxon-name-part-type="species" reg="regalis">regalis</tp:taxon-name-part></tp:taxon-name></italic>, 285–325 in <italic><tp:taxon-name><tp:taxon-name-part taxon-name-part-type="genus" reg="Torrenticola">T.</tp:taxon-name-part> <tp:taxon-name-part taxon-name-part-type="species" reg="tahoei">tahoei</tp:taxon-name-part></tp:taxon-name></italic>), a stockier subcapitulum (ventral length/height = 2.41–2.68 in <italic><tp:taxon-name><tp:taxon-name-part taxon-name-part-type="genus" reg="Torrenticola">T.</tp:taxon-name-part> <tp:taxon-name-part taxon-name-part-type="species" reg="regalis">regalis</tp:taxon-name-part></tp:taxon-name></italic>, 3.25–4.11 in <italic><tp:taxon-name><tp:taxon-name-part taxon-name-part-type="genus" reg="Torrenticola">T.</tp:taxon-name-part> <tp:taxon-name-part taxon-name-part-type="species" reg="tahoei">tahoei</tp:taxon-name-part></tp:taxon-name></italic>), and by having indistinct hind coxal margins (distinct in <italic><tp:taxon-name><tp:taxon-name-part taxon-name-part-type="genus" reg="Torrenticola">T.</tp:taxon-name-part> <tp:taxon-name-part taxon-name-part-type="species" reg="tahoei">tahoei</tp:taxon-name-part></tp:taxon-name></italic>).</p></tp:treatment-sec><tp:treatment-sec sec-type="description" id="SECID0EAAYO"><title>Description.</title><p>
                    <bold>Female (Figure <xref ref-type="fig" rid="F221">221</xref>)</bold> (n = 2) (allotypic measurements in parentheses when available) with characters of the genus with following specifications.</p><p>
                    <bold>Dorsum</bold> — (680–695 (695) long; 540–540 (540) wide) circular with purple coloration, excepting platelets. Anterio-medial platelets (152.5–160 (160) long; 65–65 (65) wide). Anterio-lateral platelets (207.5–222.5 (222.5) long; 80–83.75 (83.75) wide) free from dorsal plate. Dgl-4 much closer to the edge of dorsum than to the muscle scars (distance between Dgl-4 405–420 (420)). Dorsal plate proportions: dorsum length/width 1.26–1.29 (1.29); dorsal width/distance between Dgl-4 1.29–1.33 (1.29); anterio-medial platelet length/width 2.35–2.46 (2.46); anterio-lateral platelet length/width 2.59–2.66 (2.66); anterio-lateral/anterio-medial length 1.36–1.39 (1.39).</p><p>
                    <bold>Gnathosoma — Subcapitulum</bold> (400–410 (410) long (ventral); 295–307.5 (307.5) long (dorsal); 160–170 (170) tall) colorless. Rostrum (155–165 (165) long; 52.5–55 (55) wide). Chelicerae (410–420 (420) long) with curved fangs (70–75 (70) long). Subcapitular proportions: ventral length/height 2.41–2.50 (2.41); rostrum length/width 2.95–3.00 (3.00). <bold>Pedipalps</bold> with tuberculate ventral extensions on femora and tuberculate ventral extensions with dentate tip on genua. Palpomeres: trochanter (45–47.5 (45) long); femur (132.5–132.5 (132.5) long); genu (80–85 (85) long); tibia (90–93.75 (93.75) long; 30–30 (30) wide); tarsus (17.5–17.5 (17.5) long). Palpomere proportions: femur/genu 1.56–1.66 (1.56); tibia/femur 0.68–0.71 (0.71); tibia length/width 3.00–3.13 (3.13).</p><p>
                    <bold>Venter</bold> — (860–860 (860) long; 630–630 (630) wide) colorless. Gnathosomal bay (197.5–205 (205) long; 75–80 (75) wide). Cxgl-4 subapical. <bold>Medial suture</bold> (30–40 (30) long). <bold>Genital plates</bold> (225–232.5 (232.5) long; 205–205 (205) wide). Additional measurements: Cx-1 (340–350 (350) long (total); 140–145 (145) long (medial)); Cx-3 (395–405 (405) wide); anterior venter 200–200 (200) long). Ventral proportions: gnathosomal bay length/width 2.47–2.73 (2.73); anterior venter/genital field length 0.86–0.89 (0.86); anterior venter length/genital field width 0.98–0.98 (0.98); anterior venter/medial suture 5.00–6.67 (6.67).</p><p>
                    <bold>Male (Figure <xref ref-type="fig" rid="F222">222</xref>)</bold> (n = 5) (holotype measurements in parentheses when available) with characters of the genus with following specifications.</p><p>
                    <bold>Dorsum</bold> — (580–640 (630) long; 465–520 (490) wide) circular with purple coloration, excepting platelets. Anterio-medial platelets (127.5–145 (140) long; 55–67.5 (67.5) wide). Anterio-lateral platelets (177.5–217.5 (203.75) long; 72.5–85 (82.5) wide) free from dorsal plate. Dgl-4 much closer to the edge of dorsum than to the muscle scars (distance between Dgl-4 375–420 (400)). Dorsal plate proportions: dorsum length/width 1.23–1.29 (1.29); dorsal width/distance between Dgl-4 1.23–1.27 (1.23); anterio-medial platelet length/width 2.07–2.32 (2.07); anterio-lateral platelet length/width 2.44–2.64 (2.47); anterio-lateral/anterio-medial length 1.39–1.50 (1.46).</p><p>
                    <bold>Gnathosoma — Subcapitulum</bold> (355–375 (365) long (ventral); 255–280 (270) long (dorsal); 132.5–150 (145) tall) colorless. Rostrum (140–150 (145) long; 45–55 (55) wide). Chelicerae (350–375 (365) long) with curved fangs (65–70 (67.5) long). Subcapitular proportions: ventral length/height 2.50–2.68 (2.52); rostrum length/width 2.64–3.16 (2.64). <bold>Pedipalps</bold> with tuberculate ventral extensions on femora and tuberculate ventral extensions with dentate tip on genua. Palpomeres: trochanter (41.25–50 (45) long); femur (113.75–125 (125) long); genu (72.5–82.5 (80) long); tibia (82.5–92.5 (92.5) long; 23.75–27.5 (27.5) wide); tarsus (17.5–17.5 (17.5) long). Palpomere proportions: femur/genu 1.48–1.57 (1.56); tibia/femur 0.71–0.74 (0.74); tibia length/width 3.36–3.50 (3.36).</p><p>
                    <bold>Venter</bold> — (730–780 (770) long; 535–640 (640) wide) colorless. Gnathosomal bay (160–185 (160) long; 72.5–92.5 (92.5) wide). Cxgl-4 subapical. <bold>Medial suture</bold> (75–90 (90) long). <bold>Genital plates</bold> (185–190 (185) long; 145–155 (152.5) wide). Additional measurements: Cx-1 (305–340 (320) long (total); 135–160 (160) long (medial)); Cx-3 (350–410 (410) wide); anterior venter 237.5–265 (265) long). Ventral proportions: gnathosomal bay length/width 1.73–2.55 (1.73); anterior venter/genital field length 1.28–1.43 (1.43); anterior venter length/genital field width 1.62–1.74 (1.74); anterior venter/medial suture 2.64–3.47 (2.94).</p><p>
                    <bold>Immatures</bold> unknown.</p></tp:treatment-sec><tp:treatment-sec sec-type="etymology" id="SECID0E5BYO"><title>Etymology.</title><p>Specific epithet (<italic><tp:taxon-name><tp:taxon-name-part taxon-name-part-type="species" reg="regalis">regalis</tp:taxon-name-part></tp:taxon-name></italic>) refers to the coloration of this species, which is nearly colorless except the purple dorsum, giving the appearance of a mite wearing a purple cape, such as those often depicted as worn by royalty (<italic>rēgālis</italic>, L. royal).</p></tp:treatment-sec><tp:treatment-sec sec-type="distribution" id="SECID0EQCYO"><title>Distribution.</title><p>Known only from Curry County, Oregon (Figure <xref ref-type="fig" rid="F220">220</xref>).</p><fig id="F220" position="float" orientation="portrait"><label>Figure 220.</label><caption><p>
          <italic><tp:taxon-name><tp:taxon-name-part taxon-name-part-type="genus" reg="Torrenticola">Torrenticola</tp:taxon-name-part> <tp:taxon-name-part taxon-name-part-type="species" reg="regalis">regalis</tp:taxon-name-part></tp:taxon-name></italic> sp. n. distribution.</p></caption><graphic xmlns:xlink="http://www.w3.org/1999/xlink" xlink:href="zookeys-701-001-g220.jpg" position="float" orientation="portrait" xlink:type="simple" id="oo_157239.jpg"/></fig><fig id="F221" position="float" orientation="portrait"><label>Figure 221.</label><caption><p>
          <italic><tp:taxon-name><tp:taxon-name-part taxon-name-part-type="genus" reg="Torrenticola">Torrenticola</tp:taxon-name-part> <tp:taxon-name-part taxon-name-part-type="species" reg="regalis">regalis</tp:taxon-name-part></tp:taxon-name></italic> sp. n. female: <bold>A</bold> dorsal plates <bold>B</bold> venter (legs removed) <bold>C</bold> subcapitulum <bold>D</bold> pedipalp (setae not accurately depicted). Scale = 100 µm.</p></caption><graphic xmlns:xlink="http://www.w3.org/1999/xlink" xlink:href="zookeys-701-001-g221.jpg" position="float" orientation="portrait" xlink:type="simple" id="oo_157240.jpg"/></fig><fig id="F222" position="float" orientation="portrait"><label>Figure 222.</label><caption><p>
          <italic><tp:taxon-name><tp:taxon-name-part taxon-name-part-type="genus" reg="Torrenticola">Torrenticola</tp:taxon-name-part> <tp:taxon-name-part taxon-name-part-type="species" reg="regalis">regalis</tp:taxon-name-part></tp:taxon-name></italic> sp. n. male: <bold>A</bold> dorsal plates <bold>B</bold> venter (legs removed) <bold>C</bold> subcapitulum <bold>D</bold> pedipalp (setae not accurately depicted). Scale = 100 µm.</p></caption><graphic xmlns:xlink="http://www.w3.org/1999/xlink" xlink:href="zookeys-701-001-g222.jpg" position="float" orientation="portrait" xlink:type="simple" id="oo_157241.jpg"/></fig></tp:treatment-sec><tp:treatment-sec sec-type="remarks" id="SECID0ESFYO"><title>Remarks.</title><p>
                    <italic><tp:taxon-name><tp:taxon-name-part taxon-name-part-type="genus" reg="Torrenticola">Torrenticola</tp:taxon-name-part> <tp:taxon-name-part taxon-name-part-type="species" reg="regalis">regalis</tp:taxon-name-part></tp:taxon-name></italic> groups with other members of the Miniforma Complex with high support and is greater than 17% different from other species in the Ellipsoidalis Identification Group. This species is represented by a single specimen that does not resemble any other species group. This species hypothesis is supported by phylogenetic affinity, high divergence between species (3–15%), and by the morphological characters outlined in the diagnosis.</p></tp:treatment-sec></tp:taxon-treatment>
