# Supplementary material for: Revision of torrent mites (Parasitengona, Torrenticolidae, Torrenticola) of the United States and Canada: 90 descriptions, molecular phylogenetics, and a key to species
Source: Zookeys. 2017 Sep 21;(701):1–496. doi: 10.3897/zookeys.701.13261 (PMC5674090; doi:10.3897/zookeys.701.13261)
Supplement: XML Treatment for Torrenticola robisoni [file zookeys.701.13261-treatment71.xml]

<!DOCTYPE tp:taxon-treatment
  PUBLIC "-//TaxonX//DTD Taxonomic Treatment Publishing DTD v0 20100105//EN" "tax-treatment-NSO.dtd">
<tp:taxon-treatment xmlns:tp="http://www.plazi.org/taxpub"><tp:treatment-meta><kwd-group><label>Taxon classification</label><kwd><named-content xmlns:xlink="http://www.w3.org/1999/xlink" content-type="kingdom">Animalia</named-content></kwd><kwd><named-content xmlns:xlink="http://www.w3.org/1999/xlink" content-type="order">Trombidiformes</named-content></kwd><kwd><named-content xmlns:xlink="http://www.w3.org/1999/xlink" content-type="family">Torrenticolidae</named-content></kwd></kwd-group><mixed-citation publication-type="journal"><person-group><name><surname>Fisher</surname><given-names>J. Ray</given-names></name><name><surname>Fisher</surname><given-names>Danielle M.</given-names></name><name><surname>Skvarla</surname><given-names>Michael J.</given-names></name><name><surname>Nelson</surname><given-names>Whitney A.</given-names></name><name><surname>Dowling</surname><given-names>Ashley P.G.</given-names></name></person-group><article-title>Revision of torrent mites (<tp:taxon-name><tp:taxon-name-part taxon-name-part-type="clade">Parasitengona</tp:taxon-name-part></tp:taxon-name>, <tp:taxon-name><tp:taxon-name-part taxon-name-part-type="family">Torrenticolidae</tp:taxon-name-part></tp:taxon-name>, <italic><tp:taxon-name><tp:taxon-name-part taxon-name-part-type="genus" reg="Torrenticola">Torrenticola</tp:taxon-name-part></tp:taxon-name></italic>) of the United States and Canada: 90 descriptions, molecular phylogenetics, and a key to species</article-title><source>Zookeys</source><day>21</day><month>9</month><year>2017</year><volume>2017</volume><issue>701</issue><fpage>1</fpage><lpage>496</lpage><pub-id pub-id-type="doi">10.3897/zookeys.701.13261</pub-id></mixed-citation></tp:treatment-meta><tp:nomenclature><tp:taxon-name>
                    <tp:taxon-name-part taxon-name-part-type="genus" reg="Torrenticola">Torrenticola</tp:taxon-name-part>
                    <tp:taxon-name-part taxon-name-part-type="species" reg="robisoni">robisoni</tp:taxon-name-part>
                    <object-id xmlns:xlink="http://www.w3.org/1999/xlink" content-type="zoobank" xlink:type="simple">http://zoobank.org/F5FEE1EC-3580-4DF8-A138-499D8AABD9E4</object-id>
                  </tp:taxon-name><tp:taxon-authority>Fisher &amp; Dowling</tp:taxon-authority><tp:taxon-status xmlns:xlink="http://www.w3.org/1999/xlink" xlink:type="simple">sp. n.</tp:taxon-status></tp:nomenclature><tp:treatment-sec sec-type="material" id="SECID0ELHYO"><title>Material examined.</title><p>HOLOTYPE (♀): from USA, Arkansas, Polk County, East Saline Creek, 30 Jul 2011, by IM Smith, IMS110041</p><p>PARATYPES (1 ♀; 0 ♂): <bold>Oklahoma, USA</bold>: Pushmataha County, beside Route 271, Walnut Creek (<named-content xmlns:xlink="http://www.w3.org/1999/xlink" content-type="dwc:verbatimCoordinates" xlink:type="simple"><named-content content-type="geo-json" specific-use="{&#34;type&#34;:&#34;Point&#34;,&#34;coordinates&#34;:[-95.116667,34.650000]}" id="NCID0EXHYO" xlink:type="simple">34°39'N 95°7'W</named-content></named-content>), 1 Jul 1987, by IM Smith, IMS870063A</p></tp:treatment-sec><tp:treatment-sec sec-type="Type deposition" id="SECID0E3HYO"><title>Type deposition.</title><p>Holotype (♀) deposited in the <named-content xmlns:xlink="http://www.w3.org/1999/xlink" content-type="dwc:institutional_code" xlink:type="simple">CNC</named-content>; paratype (1 ♀) deposited in the <named-content xmlns:xlink="http://www.w3.org/1999/xlink" content-type="dwc:institutional_code" xlink:type="simple">ACUA</named-content>.</p></tp:treatment-sec><tp:treatment-sec sec-type="diagnosis" id="SECID0EMIYO"><title>Diagnosis.</title><p>
                    <italic><tp:taxon-name><tp:taxon-name-part taxon-name-part-type="genus" reg="Torrenticola">Torrenticola</tp:taxon-name-part> <tp:taxon-name-part taxon-name-part-type="species" reg="robisoni">robisoni</tp:taxon-name-part></tp:taxon-name></italic> are similar to other members of the Erectirostra Group (<italic><tp:taxon-name><tp:taxon-name-part taxon-name-part-type="genus" reg="Torrenticola">T.</tp:taxon-name-part> <tp:taxon-name-part taxon-name-part-type="species" reg="karambita">karambita</tp:taxon-name-part></tp:taxon-name></italic> and <italic><tp:taxon-name><tp:taxon-name-part taxon-name-part-type="genus" reg="Torrenticola">T.</tp:taxon-name-part> <tp:taxon-name-part taxon-name-part-type="species" reg="erectirostra">erectirostra</tp:taxon-name-part></tp:taxon-name></italic>). They are similar to other species with similar dorsal patterning, but can be differentiated from these by having a dentate, upturned rostrum that is wide when viewed ventrally. <italic><tp:taxon-name><tp:taxon-name-part taxon-name-part-type="genus" reg="Torrenticola">T.</tp:taxon-name-part> <tp:taxon-name-part taxon-name-part-type="species" reg="robisoni">robisoni</tp:taxon-name-part></tp:taxon-name></italic> can be differentiated from <italic><tp:taxon-name><tp:taxon-name-part taxon-name-part-type="genus" reg="Torrenticola">T.</tp:taxon-name-part> <tp:taxon-name-part taxon-name-part-type="species" reg="erectirostra">erectirostra</tp:taxon-name-part></tp:taxon-name></italic> by having more elongate anterio-lateral platelets (length/width ♀ = 2.96–3.00 in <italic><tp:taxon-name><tp:taxon-name-part taxon-name-part-type="genus" reg="Torrenticola">T.</tp:taxon-name-part> <tp:taxon-name-part taxon-name-part-type="species" reg="robisoni">robisoni</tp:taxon-name-part></tp:taxon-name></italic>, 2.52–2.69 in <italic><tp:taxon-name><tp:taxon-name-part taxon-name-part-type="genus" reg="Torrenticola">T.</tp:taxon-name-part> <tp:taxon-name-part taxon-name-part-type="species" reg="erectirostra">erectirostra</tp:taxon-name-part></tp:taxon-name></italic>). <italic><tp:taxon-name><tp:taxon-name-part taxon-name-part-type="genus" reg="Torrenticola">T.</tp:taxon-name-part> <tp:taxon-name-part taxon-name-part-type="species" reg="robisoni">robisoni</tp:taxon-name-part></tp:taxon-name></italic> can be differentiated from <italic><tp:taxon-name><tp:taxon-name-part taxon-name-part-type="genus" reg="Torrenticola">T.</tp:taxon-name-part> <tp:taxon-name-part taxon-name-part-type="species" reg="karambita">karambita</tp:taxon-name-part></tp:taxon-name></italic> by having dorsal coloration (<italic><tp:taxon-name><tp:taxon-name-part taxon-name-part-type="genus" reg="Torrenticola">T.</tp:taxon-name-part> <tp:taxon-name-part taxon-name-part-type="species" reg="karambita">karambita</tp:taxon-name-part></tp:taxon-name></italic> is colorless) and having a more elongate rostrum (length/width ♀ = 2.09–2.09 in <italic><tp:taxon-name><tp:taxon-name-part taxon-name-part-type="genus" reg="Torrenticola">T.</tp:taxon-name-part> <tp:taxon-name-part taxon-name-part-type="species" reg="robisoni">robisoni</tp:taxon-name-part></tp:taxon-name></italic>, 1.57–1.62 in <italic><tp:taxon-name><tp:taxon-name-part taxon-name-part-type="genus" reg="Torrenticola">T.</tp:taxon-name-part> <tp:taxon-name-part taxon-name-part-type="species" reg="karambita">karambita</tp:taxon-name-part></tp:taxon-name></italic>). <italic><tp:taxon-name><tp:taxon-name-part taxon-name-part-type="genus" reg="Torrenticola">T.</tp:taxon-name-part> <tp:taxon-name-part taxon-name-part-type="species" reg="robisoni">robisoni</tp:taxon-name-part></tp:taxon-name></italic> can be further differentiated from <italic><tp:taxon-name><tp:taxon-name-part taxon-name-part-type="genus" reg="Torrenticola">T.</tp:taxon-name-part> <tp:taxon-name-part taxon-name-part-type="species" reg="erectirostra">erectirostra</tp:taxon-name-part></tp:taxon-name></italic> and <italic><tp:taxon-name><tp:taxon-name-part taxon-name-part-type="genus" reg="Torrenticola">T.</tp:taxon-name-part> <tp:taxon-name-part taxon-name-part-type="species" reg="karambita">karambita</tp:taxon-name-part></tp:taxon-name></italic> by being distributed in the Interior Highlands, while the others are in the Appalachians.</p></tp:treatment-sec><tp:treatment-sec sec-type="description" id="SECID0EXNYO"><title>Description.</title><p>
                    <bold>Female (Figure <xref ref-type="fig" rid="F224">224</xref>)</bold> (n = 2) (holotype measurements in parentheses when available) with characters of the genus with following specifications.</p><p>
                    <bold>Dorsum</bold>— (650–670 (650) long; 455–500 (455) wide) ovoid with reddish purple coloration separated into anterior and posterior portions with orange medially. Anterio-medial platelets (147.5–150 (150) long; 60–62.5 (60) wide). Anterio-lateral platelets (200–210 (200) long; 67.5–70 (67.5) wide) free from dorsal plate. Dgl-4 closer to the edge of the dorsum than to the muscle scars (distance between Dgl-4 305–340 (305)). Dorsal plate proportions: dorsum length/width 1.34–1.43 (1.34); dorsal width/distance between Dgl-4 1.47–1.49 (1.49); anterio-medial platelet length/width 2.36–2.50 (2.50); anterio-lateral platelet length/width 2.96–3.00 (2.96); anterio-lateral/anterio-medial length 1.33–1.42 (1.33).</p><p>
                    <bold>Gnathosoma — Subcapitulum</bold> (325–335 (325) long (ventral); 218–250 (218) long (dorsal); 125–132.5 (132.5) tall) colorless. Rostrum (115–120 (115) long; 55–57.5 (55) wide) wide and upturned with dentation. Chelicerae (315–330 (315) long) with curved fangs (46–50 (46) long). Subcapitular proportions: ventral length/height 2.45–2.68 (2.45); rostrum length/width 2.09–2.09 (2.09). <bold>Pedipalps</bold> short and stocky (especially tibiae) with tuberculate ventral extensions on femora and genua. Palpomeres: trochanter (52.5–52.5 (52.5) long); femur (95–107.5 (95) long); genu (60–62.5 (60) long); tibia (47.5–58.75 (47.5) long; 25–27.5 (25) wide); tarsus (15–17.5 (15) long). Palpomere proportions: femur/genu 1.58–1.72 (1.58); tibia/femur 0.50–0.55 (0.50); tibia length/width 1.90–2.14 (1.90).</p><p>
                    <bold>Venter</bold> — (779–825 (779) long; 543–550 (543) wide) colorless. Gnathosomal bay (165–190 (165) long; 115–120 (115) wide). Cxgl-4 far from apex. <bold>Medial suture</bold> (12.5–20 (12.5) long). <bold>Genital plates</bold> (168.75–202.5 (202.5) long; 157.5–180 (180) wide). Additional measurements: Cx-1 (308–350 (308) long (total); 142–155 (142) long (medial)); Cx-3 (367–375 (367) wide); anterior venter (182.5–200 (182.5) long). Ventral proportions: gnathosomal bay length/width 1.43–1.58 (1.43); anterior venter/genital field length 1.05–1.08 (1.08); anterior venter length/genital field width 1.16–1.25 (1.16); anterior venter/medial suture 10.00–14.60 (14.60).</p><p>
                    <bold>Male</bold> unknown.</p><p>
                    <bold>Immatures</bold> unknown.</p></tp:treatment-sec><tp:treatment-sec sec-type="etymology" id="SECID0E5OYO"><title>Etymology.</title><p>Specific epithet (<italic><tp:taxon-name><tp:taxon-name-part taxon-name-part-type="species" reg="robisoni">robisoni</tp:taxon-name-part></tp:taxon-name></italic>) named in honor of Henry W. Robison for his efforts in communicating the importance of the Interior Highlands (Ozarks and Ouachitas)—the type locality—which have a high proportion of endemic species, yet are understudied with respect to other areas of increased endemism (e.g., California floristic province, coastal plains, southern Appalachians, Pacific Northwest). His contributions instill passion for the region to even the casual reader, and have inspired many, including JRF, to pursue biodiversity research in the area.</p></tp:treatment-sec><tp:treatment-sec sec-type="distribution" id="SECID0EOPYO"><title>Distribution.</title><p>Known only from the Ouachita Mountains, possibly endemic (Figure <xref ref-type="fig" rid="F223">223</xref>).</p><fig id="F223" position="float" orientation="portrait"><label>Figure 223.</label><caption><p>
          <italic><tp:taxon-name><tp:taxon-name-part taxon-name-part-type="genus" reg="Torrenticola">Torrenticola</tp:taxon-name-part> <tp:taxon-name-part taxon-name-part-type="species" reg="robisoni">robisoni</tp:taxon-name-part></tp:taxon-name></italic> sp. n. distribution.</p></caption><graphic xmlns:xlink="http://www.w3.org/1999/xlink" xlink:href="zookeys-701-001-g223.jpg" position="float" orientation="portrait" xlink:type="simple" id="oo_157242.jpg"/></fig><fig id="F224" position="float" orientation="portrait"><label>Figure 224.</label><caption><p>
          <italic><tp:taxon-name><tp:taxon-name-part taxon-name-part-type="genus" reg="Torrenticola">Torrenticola</tp:taxon-name-part> <tp:taxon-name-part taxon-name-part-type="species" reg="robisoni">robisoni</tp:taxon-name-part></tp:taxon-name></italic> sp. n. female: <bold>A</bold> dorsal plates <bold>B</bold> venter (legs removed) <bold>C</bold> subcapitulum <bold>D</bold> pedipalp (setae not accurately depicted). Scale = 100 µm.</p></caption><graphic xmlns:xlink="http://www.w3.org/1999/xlink" xlink:href="zookeys-701-001-g224.jpg" position="float" orientation="portrait" xlink:type="simple" id="oo_157243.jpg"/></fig></tp:treatment-sec><tp:treatment-sec sec-type="remarks" id="SECID0EQRYO"><title>Remarks.</title><p>
                    <italic><tp:taxon-name><tp:taxon-name-part taxon-name-part-type="genus" reg="Torrenticola">Torrenticola</tp:taxon-name-part> <tp:taxon-name-part taxon-name-part-type="species" reg="robisoni">robisoni</tp:taxon-name-part></tp:taxon-name></italic> groups with other members of the Raptor Complex with high support. The single <italic><tp:taxon-name><tp:taxon-name-part taxon-name-part-type="genus" reg="Torrenticola">T.</tp:taxon-name-part> <tp:taxon-name-part taxon-name-part-type="species" reg="robisoni">robisoni</tp:taxon-name-part></tp:taxon-name></italic> specimen that we were able to include in our phylogenetic analysis is 8–9% different in <abbrev xmlns:xlink="http://www.w3.org/1999/xlink" xlink:title="cytochrome c oxidase subunit 1" id="ABBRID0EMSYO" xlink:type="simple">COI</abbrev> sequence from <italic><tp:taxon-name><tp:taxon-name-part taxon-name-part-type="genus" reg="Torrenticola">T.</tp:taxon-name-part> <tp:taxon-name-part taxon-name-part-type="species" reg="erectirostra">erectirostra</tp:taxon-name-part></tp:taxon-name></italic> and <italic><tp:taxon-name><tp:taxon-name-part taxon-name-part-type="genus" reg="Torrenticola">T.</tp:taxon-name-part> <tp:taxon-name-part taxon-name-part-type="species" reg="karambita">karambita</tp:taxon-name-part></tp:taxon-name></italic>. Based upon the distinctive morphology of the gnathosoma of these species, we place them in the Erectirostra Identification group.</p><p>This species hypothesis is supported by biogeography, high divergence between species, and by morphological characters outlined in the diagnosis.</p></tp:treatment-sec></tp:taxon-treatment>
