# Supplementary material for: Revision of torrent mites (Parasitengona, Torrenticolidae, Torrenticola) of the United States and Canada: 90 descriptions, molecular phylogenetics, and a key to species
Source: Zookeys. 2017 Sep 21;(701):1–496. doi: 10.3897/zookeys.701.13261 (PMC5674090; doi:10.3897/zookeys.701.13261)
Supplement: XML Treatment for Torrenticola rockyensis [file zookeys.701.13261-treatment72.xml]

<!DOCTYPE tp:taxon-treatment
  PUBLIC "-//TaxonX//DTD Taxonomic Treatment Publishing DTD v0 20100105//EN" "tax-treatment-NSO.dtd">
<tp:taxon-treatment xmlns:tp="http://www.plazi.org/taxpub"><tp:treatment-meta><kwd-group><label>Taxon classification</label><kwd><named-content xmlns:xlink="http://www.w3.org/1999/xlink" content-type="kingdom">Animalia</named-content></kwd><kwd><named-content xmlns:xlink="http://www.w3.org/1999/xlink" content-type="order">Trombidiformes</named-content></kwd><kwd><named-content xmlns:xlink="http://www.w3.org/1999/xlink" content-type="family">Torrenticolidae</named-content></kwd></kwd-group><mixed-citation publication-type="journal"><person-group><name><surname>Fisher</surname><given-names>J. Ray</given-names></name><name><surname>Fisher</surname><given-names>Danielle M.</given-names></name><name><surname>Skvarla</surname><given-names>Michael J.</given-names></name><name><surname>Nelson</surname><given-names>Whitney A.</given-names></name><name><surname>Dowling</surname><given-names>Ashley P.G.</given-names></name></person-group><article-title>Revision of torrent mites (<tp:taxon-name><tp:taxon-name-part taxon-name-part-type="clade">Parasitengona</tp:taxon-name-part></tp:taxon-name>, <tp:taxon-name><tp:taxon-name-part taxon-name-part-type="family">Torrenticolidae</tp:taxon-name-part></tp:taxon-name>, <italic><tp:taxon-name><tp:taxon-name-part taxon-name-part-type="genus" reg="Torrenticola">Torrenticola</tp:taxon-name-part></tp:taxon-name></italic>) of the United States and Canada: 90 descriptions, molecular phylogenetics, and a key to species</article-title><source>Zookeys</source><day>21</day><month>9</month><year>2017</year><volume>2017</volume><issue>701</issue><fpage>1</fpage><lpage>496</lpage><pub-id pub-id-type="doi">10.3897/zookeys.701.13261</pub-id></mixed-citation></tp:treatment-meta><tp:nomenclature><tp:taxon-name>
                    <tp:taxon-name-part taxon-name-part-type="genus" reg="Torrenticola">Torrenticola</tp:taxon-name-part>
                    <tp:taxon-name-part taxon-name-part-type="species" reg="rockyensis">rockyensis</tp:taxon-name-part>
                    <object-id xmlns:xlink="http://www.w3.org/1999/xlink" content-type="zoobank" xlink:type="simple">http://zoobank.org/F1B21665-2736-40B5-B1FC-C74B58457661</object-id>
                    
                  </tp:taxon-name><tp:taxon-authority>Fisher &amp; Dowling</tp:taxon-authority><tp:taxon-status xmlns:xlink="http://www.w3.org/1999/xlink" xlink:type="simple">sp. n.</tp:taxon-status></tp:nomenclature><tp:treatment-sec sec-type="material" id="SECID0ESUYO"><title>Material examined.</title><p>HOLOTYPE (♀): from USA, Idaho, Blaine County, Sawtooth National Forest, Salmon River (<named-content xmlns:xlink="http://www.w3.org/1999/xlink" content-type="dwc:verbatimCoordinates" xlink:type="simple"><named-content content-type="geo-json" specific-use="{&#34;type&#34;:&#34;Point&#34;,&#34;coordinates&#34;:[-114.770833,43.885278]}" id="NCID0E2UYO" xlink:type="simple">43°53'7"N, 114°46'15"W</named-content></named-content>), 29 Jul 2012, by JR Fisher, WA Nelson, &amp; JC O’Neill, ROW 12-0729-002, DNA 2623.</p><p>PARATYPES (4 ♀; 6 ♂): Idaho, USA: 2 ♀ and 2 ♂ from Blaine County, Salmon River, beside Route 75 between Obsidian &amp; Galena Summit, 3 Jul 1985, by IM Smith, IMS850067 • 1 ♂ from Blaine County, Sawtooth National Forest, Salmon River (<named-content xmlns:xlink="http://www.w3.org/1999/xlink" content-type="dwc:verbatimCoordinates" xlink:type="simple"><named-content content-type="geo-json" specific-use="{&#34;type&#34;:&#34;Point&#34;,&#34;coordinates&#34;:[-114.770833,43.885278]}" id="NCID0EFVYO" xlink:type="simple">43°53'7"N, 114°46'15"W</named-content></named-content>), 29 Jul 2012, by JR Fisher, WA Nelson, &amp; JC O’Neill, ROW 12-0729-002 • 2 ♀ and 3 ♂ from Custer County, Basin Creek campground, beside Route 75 between Sunbeam &amp; Stanley Basin Creek, 2 Jul 1985, by IM Smith, IMS850066 • 1 ♀ and 1 ♂ from Custer County, Challis National Forest, Stanley Creek (<named-content xmlns:xlink="http://www.w3.org/1999/xlink" content-type="dwc:verbatimCoordinates" xlink:type="simple"><named-content content-type="geo-json" specific-use="{&#34;type&#34;:&#34;Point&#34;,&#34;coordinates&#34;:[-115.005278,44.253333]}" id="NCID0ENVYO" xlink:type="simple">44°15'12"N, 115°0'19"W</named-content></named-content>), 30 Jul 2012, by JR Fisher, WA Nelson, &amp; JC O’Neill, ROW 12-0730-005 • 1 ♀ and 1 ♂ from Custer County, Salmon River (<named-content xmlns:xlink="http://www.w3.org/1999/xlink" content-type="dwc:verbatimCoordinates" xlink:type="simple"><named-content content-type="geo-json" specific-use="{&#34;type&#34;:&#34;Point&#34;,&#34;coordinates&#34;:[-114.930833,44.208611]}" id="NCID0EVVYO" xlink:type="simple">44°12'31"N, 114°55'51"W</named-content></named-content>), 29 Jul 2012, by JR Fisher, WA Nelson, &amp; JC O’Neill, ROW 12-0729-003 • 1 ♂ from Custer County, Stanley, Little Redfish Lake, 3 Jul 1985, by IM Smith, IMS850069 • 2 ♀ from Lemhi County, North Fork of Salmon River, beside Route 93, 15 kilometers north of North Fork, 1 Jul 1985, by IM Smith, IMS850062 • 1 ♂ (ALLOTYPE) from Lemhi County, Salmon National Forest, Niapas Creek (<named-content xmlns:xlink="http://www.w3.org/1999/xlink" content-type="dwc:verbatimCoordinates" xlink:type="simple"><named-content content-type="geo-json" specific-use="{&#34;type&#34;:&#34;Point&#34;,&#34;coordinates&#34;:[-114.217778,45.137500]}" id="NCID0E4VYO" xlink:type="simple">45°8'15"N, 114°13'4"W</named-content></named-content>), 2 Aug 2012, by JR Fisher, WA Nelson, &amp; JC O’Neill, ROW 12-0802-003, DNA 2626 • 1 ♀ from Lemhi County, Salmon National Forest, Niapas Creek (<named-content xmlns:xlink="http://www.w3.org/1999/xlink" content-type="dwc:verbatimCoordinates" xlink:type="simple"><named-content content-type="geo-json" specific-use="{&#34;type&#34;:&#34;Point&#34;,&#34;coordinates&#34;:[-114.217778,45.137500]}" id="NCID0EFWYO" xlink:type="simple">45°8'15"N, 114°13'4"W</named-content></named-content>), 2 Aug 2012, by JR Fisher, WA Nelson, &amp; JC O’Neill, ROW 12-0802-003 • Montana, USA 1 ♂ from Missoula County, Lolo National Forest, Lolo Creek (<named-content xmlns:xlink="http://www.w3.org/1999/xlink" content-type="dwc:verbatimCoordinates" xlink:type="simple"><named-content content-type="geo-json" specific-use="{&#34;type&#34;:&#34;Point&#34;,&#34;coordinates&#34;:[-114.542778,46.697500]}" id="NCID0ENWYO" xlink:type="simple">46°41'51"N, 114°32'34"W</named-content></named-content>), 7 Aug 2012, by JR Fisher, WA Nelson &amp; JC O’Neill, ROW 12-0807-002 • 1 ♀ from Missoula County, Lolo National Forest, Lolo Creek (<named-content xmlns:xlink="http://www.w3.org/1999/xlink" content-type="dwc:verbatimCoordinates" xlink:type="simple"><named-content content-type="geo-json" specific-use="{&#34;type&#34;:&#34;Point&#34;,&#34;coordinates&#34;:[-114.464722,46.768611]}" id="NCID0EVWYO" xlink:type="simple">46°46'7"N, 114°27'53"W</named-content></named-content>), 7 Aug 2012, by JR Fisher, WA Nelson &amp; JC O’Neill, ROW 12-0807-003 • 1 ♂ from Ravalli County, Bitterroot National Forest, Soda Spring Creek (<named-content xmlns:xlink="http://www.w3.org/1999/xlink" content-type="dwc:verbatimCoordinates" xlink:type="simple"><named-content content-type="geo-json" specific-use="{&#34;type&#34;:&#34;Point&#34;,&#34;coordinates&#34;:[-114.350556,45.786667]}" id="NCID0E4WYO" xlink:type="simple">45°47'12"N, 114°21'2"W</named-content></named-content>), 6 Aug 2012, by JR Fisher, WA Nelson &amp; JC O’Neill, ROW 12-0806-001 • 1 ♀ and 1 ♂ from Ravalli County, Medicine Springs, Spring Gulch campground, East Fork of Bitterroot River, beside Route 93, 1 Jul 1985, by IM Smith, IMS850060.</p></tp:treatment-sec><tp:treatment-sec sec-type="Type deposition" id="SECID0ECXYO"><title>Type deposition.</title><p>Holotype (♀), allotype (♂), and other paratypes (2 ♀; 3 ♂) deposited in the <named-content xmlns:xlink="http://www.w3.org/1999/xlink" content-type="dwc:institutional_code" xlink:type="simple">CNC</named-content>; other paratypes (2 ♀; 2 ♂) deposited in <named-content xmlns:xlink="http://www.w3.org/1999/xlink" content-type="dwc:institutional_code" xlink:type="simple">ACUA</named-content>.</p></tp:treatment-sec><tp:treatment-sec sec-type="diagnosis" id="SECID0ESXYO"><title>Diagnosis.</title><p>
                    <italic><tp:taxon-name><tp:taxon-name-part taxon-name-part-type="genus" reg="Torrenticola">Torrenticola</tp:taxon-name-part> <tp:taxon-name-part taxon-name-part-type="species" reg="rockyensis">rockyensis</tp:taxon-name-part></tp:taxon-name></italic> are similar to members of the Miniforma group (<italic><tp:taxon-name><tp:taxon-name-part taxon-name-part-type="genus" reg="Torrenticola">T.</tp:taxon-name-part> <tp:taxon-name-part taxon-name-part-type="species" reg="copipalpa">copipalpa</tp:taxon-name-part></tp:taxon-name></italic>, <italic><tp:taxon-name><tp:taxon-name-part taxon-name-part-type="genus" reg="Torrenticola">T.</tp:taxon-name-part> <tp:taxon-name-part taxon-name-part-type="species" reg="manni">manni</tp:taxon-name-part></tp:taxon-name></italic>, <italic><tp:taxon-name><tp:taxon-name-part taxon-name-part-type="genus" reg="Torrenticola">T.</tp:taxon-name-part> <tp:taxon-name-part taxon-name-part-type="species" reg="miniforma">miniforma</tp:taxon-name-part></tp:taxon-name></italic>, <italic><tp:taxon-name><tp:taxon-name-part taxon-name-part-type="genus" reg="Torrenticola">T.</tp:taxon-name-part> <tp:taxon-name-part taxon-name-part-type="species" reg="pacificensis">pacificensis</tp:taxon-name-part></tp:taxon-name></italic>, <italic><tp:taxon-name><tp:taxon-name-part taxon-name-part-type="genus" reg="Torrenticola">T.</tp:taxon-name-part> <tp:taxon-name-part taxon-name-part-type="species" reg="oliveri">oliveri</tp:taxon-name-part></tp:taxon-name></italic>, and <italic><tp:taxon-name><tp:taxon-name-part taxon-name-part-type="genus" reg="Torrenticola">T.</tp:taxon-name-part> <tp:taxon-name-part taxon-name-part-type="species" reg="pinocchio">pinocchio</tp:taxon-name-part></tp:taxon-name></italic>) in having short, stocky pedipalps (except <italic><tp:taxon-name><tp:taxon-name-part taxon-name-part-type="genus" reg="Torrenticola">T.</tp:taxon-name-part> <tp:taxon-name-part taxon-name-part-type="species" reg="oliveri">oliveri</tp:taxon-name-part></tp:taxon-name></italic> and <italic><tp:taxon-name><tp:taxon-name-part taxon-name-part-type="genus" reg="Torrenticola">T.</tp:taxon-name-part> <tp:taxon-name-part taxon-name-part-type="species" reg="pinocchio">pinocchio</tp:taxon-name-part></tp:taxon-name></italic>); similar pedipalpal extensions (unique to members of this group); and being among the smallest <italic><tp:taxon-name><tp:taxon-name-part taxon-name-part-type="genus" reg="Torrenticola">Torrenticola</tp:taxon-name-part></tp:taxon-name></italic> in the west (dorsum 500–625 long) (except <italic><tp:taxon-name><tp:taxon-name-part taxon-name-part-type="genus" reg="Torrenticola">T.</tp:taxon-name-part> <tp:taxon-name-part taxon-name-part-type="species" reg="oliveri">oliveri</tp:taxon-name-part></tp:taxon-name></italic>). <italic><tp:taxon-name><tp:taxon-name-part taxon-name-part-type="genus" reg="Torrenticola">T.</tp:taxon-name-part> <tp:taxon-name-part taxon-name-part-type="species" reg="rockyensis">rockyensis</tp:taxon-name-part></tp:taxon-name></italic> can be differentiated from all other Miniforma group by being distributed in the Rocky Mountains. <italic><tp:taxon-name><tp:taxon-name-part taxon-name-part-type="genus" reg="Torrenticola">T.</tp:taxon-name-part> <tp:taxon-name-part taxon-name-part-type="species" reg="rockyensis">rockyensis</tp:taxon-name-part></tp:taxon-name></italic> are best differentiated from <italic><tp:taxon-name><tp:taxon-name-part taxon-name-part-type="genus" reg="Torrenticola">T.</tp:taxon-name-part> <tp:taxon-name-part taxon-name-part-type="species" reg="copipalpa">copipalpa</tp:taxon-name-part></tp:taxon-name></italic> by having tuberculate pedipalp femoral extensions (broad and flat in <italic><tp:taxon-name><tp:taxon-name-part taxon-name-part-type="genus" reg="Torrenticola">T.</tp:taxon-name-part> <tp:taxon-name-part taxon-name-part-type="species" reg="copipalpa">copipalpa</tp:taxon-name-part></tp:taxon-name></italic>). <italic><tp:taxon-name><tp:taxon-name-part taxon-name-part-type="genus" reg="Torrenticola">T.</tp:taxon-name-part> <tp:taxon-name-part taxon-name-part-type="species" reg="rockyensis">rockyensis</tp:taxon-name-part></tp:taxon-name></italic> are best differentiated from <italic><tp:taxon-name><tp:taxon-name-part taxon-name-part-type="genus" reg="Torrenticola">T.</tp:taxon-name-part> <tp:taxon-name-part taxon-name-part-type="species" reg="pacificensis">pacificensis</tp:taxon-name-part></tp:taxon-name></italic> by females having more elongate subcapitular rostra (length/width ♀ = 2.72–2.91 in <italic><tp:taxon-name><tp:taxon-name-part taxon-name-part-type="genus" reg="Torrenticola">T.</tp:taxon-name-part> <tp:taxon-name-part taxon-name-part-type="species" reg="rockyensis">rockyensis</tp:taxon-name-part></tp:taxon-name></italic>, 2.59–2.68 in <italic><tp:taxon-name><tp:taxon-name-part taxon-name-part-type="genus" reg="Torrenticola">T.</tp:taxon-name-part> <tp:taxon-name-part taxon-name-part-type="species" reg="pacificensis">pacificensis</tp:taxon-name-part></tp:taxon-name></italic>). <italic><tp:taxon-name><tp:taxon-name-part taxon-name-part-type="genus" reg="Torrenticola">T.</tp:taxon-name-part> <tp:taxon-name-part taxon-name-part-type="species" reg="rockyensis">rockyensis</tp:taxon-name-part></tp:taxon-name></italic> are best differentiated from <italic><tp:taxon-name><tp:taxon-name-part taxon-name-part-type="genus" reg="Torrenticola">T.</tp:taxon-name-part> <tp:taxon-name-part taxon-name-part-type="species" reg="manni">manni</tp:taxon-name-part></tp:taxon-name></italic> by having stockier pedipalp tibiae (length/width = 2.47–3.11 in <italic><tp:taxon-name><tp:taxon-name-part taxon-name-part-type="genus" reg="Torrenticola">T.</tp:taxon-name-part> <tp:taxon-name-part taxon-name-part-type="species" reg="rockyensis">rockyensis</tp:taxon-name-part></tp:taxon-name></italic>, 3.13–3.38 in <italic><tp:taxon-name><tp:taxon-name-part taxon-name-part-type="genus" reg="Torrenticola">T.</tp:taxon-name-part> <tp:taxon-name-part taxon-name-part-type="species" reg="manni">manni</tp:taxon-name-part></tp:taxon-name></italic>). <italic><tp:taxon-name><tp:taxon-name-part taxon-name-part-type="genus" reg="Torrenticola">T.</tp:taxon-name-part> <tp:taxon-name-part taxon-name-part-type="species" reg="rockyensis">rockyensis</tp:taxon-name-part></tp:taxon-name></italic> are best differentiated from <italic><tp:taxon-name><tp:taxon-name-part taxon-name-part-type="genus" reg="Torrenticola">T.</tp:taxon-name-part> <tp:taxon-name-part taxon-name-part-type="species" reg="miniforma">miniforma</tp:taxon-name-part></tp:taxon-name></italic> by being larger (dorsum length ♀ = 570–620 in <italic><tp:taxon-name><tp:taxon-name-part taxon-name-part-type="genus" reg="Torrenticola">T.</tp:taxon-name-part> <tp:taxon-name-part taxon-name-part-type="species" reg="rockyensis">rockyensis</tp:taxon-name-part></tp:taxon-name></italic>, 545 in <italic><tp:taxon-name><tp:taxon-name-part taxon-name-part-type="genus" reg="Torrenticola">T.</tp:taxon-name-part> <tp:taxon-name-part taxon-name-part-type="species" reg="miniforma">miniforma</tp:taxon-name-part></tp:taxon-name></italic>; ♂ = 525–545 in <italic><tp:taxon-name><tp:taxon-name-part taxon-name-part-type="genus" reg="Torrenticola">T.</tp:taxon-name-part> <tp:taxon-name-part taxon-name-part-type="species" reg="rockyensis">rockyensis</tp:taxon-name-part></tp:taxon-name></italic>, 485 in <italic><tp:taxon-name><tp:taxon-name-part taxon-name-part-type="genus" reg="Torrenticola">T.</tp:taxon-name-part> <tp:taxon-name-part taxon-name-part-type="species" reg="miniforma">miniforma</tp:taxon-name-part></tp:taxon-name></italic>) and having stockier subcapitular rostra (length/width ♀ = 2.72–2.91 in <italic><tp:taxon-name><tp:taxon-name-part taxon-name-part-type="genus" reg="Torrenticola">T.</tp:taxon-name-part> <tp:taxon-name-part taxon-name-part-type="species" reg="rockyensis">rockyensis</tp:taxon-name-part></tp:taxon-name></italic>, 3.13 in <italic><tp:taxon-name><tp:taxon-name-part taxon-name-part-type="genus" reg="Torrenticola">T.</tp:taxon-name-part> <tp:taxon-name-part taxon-name-part-type="species" reg="miniforma">miniforma</tp:taxon-name-part></tp:taxon-name></italic>; ♂ = 2.83–3.00 in <italic><tp:taxon-name><tp:taxon-name-part taxon-name-part-type="genus" reg="Torrenticola">T.</tp:taxon-name-part> <tp:taxon-name-part taxon-name-part-type="species" reg="rockyensis">rockyensis</tp:taxon-name-part></tp:taxon-name></italic>, 3.19 in <italic><tp:taxon-name><tp:taxon-name-part taxon-name-part-type="genus" reg="Torrenticola">T.</tp:taxon-name-part> <tp:taxon-name-part taxon-name-part-type="species" reg="miniforma">miniforma</tp:taxon-name-part></tp:taxon-name></italic>). <italic><tp:taxon-name><tp:taxon-name-part taxon-name-part-type="genus" reg="Torrenticola">T.</tp:taxon-name-part> <tp:taxon-name-part taxon-name-part-type="species" reg="rockyensis">rockyensis</tp:taxon-name-part></tp:taxon-name></italic> can be differentiated by having a shorter anterior venter (175–223 in <italic><tp:taxon-name><tp:taxon-name-part taxon-name-part-type="genus" reg="Torrenticola">T.</tp:taxon-name-part> <tp:taxon-name-part taxon-name-part-type="species" reg="rockyensis">rockyensis</tp:taxon-name-part></tp:taxon-name></italic>, 250–310 in <italic><tp:taxon-name><tp:taxon-name-part taxon-name-part-type="genus" reg="Torrenticola">T.</tp:taxon-name-part> <tp:taxon-name-part taxon-name-part-type="species" reg="oliveri">oliveri</tp:taxon-name-part></tp:taxon-name></italic>) and less elongate pedipalpal tibiae (length/width = 2.4–3.1 in <italic><tp:taxon-name><tp:taxon-name-part taxon-name-part-type="genus" reg="Torrenticola">T.</tp:taxon-name-part> <tp:taxon-name-part taxon-name-part-type="species" reg="rockyensis">rockyensis</tp:taxon-name-part></tp:taxon-name></italic>, 3.6–4.2 in <italic><tp:taxon-name><tp:taxon-name-part taxon-name-part-type="genus" reg="Torrenticola">T.</tp:taxon-name-part> <tp:taxon-name-part taxon-name-part-type="species" reg="oliveri">oliveri</tp:taxon-name-part></tp:taxon-name></italic>). <italic><tp:taxon-name><tp:taxon-name-part taxon-name-part-type="genus" reg="Torrenticola">T.</tp:taxon-name-part> <tp:taxon-name-part taxon-name-part-type="species" reg="rockyensis">rockyensis</tp:taxon-name-part></tp:taxon-name></italic> can be differentiated from <italic><tp:taxon-name><tp:taxon-name-part taxon-name-part-type="genus" reg="Torrenticola">T.</tp:taxon-name-part> <tp:taxon-name-part taxon-name-part-type="species" reg="pinocchio">pinocchio</tp:taxon-name-part></tp:taxon-name></italic> by having a less elongate rostrum (length/width = 2.7–3.0 in <italic><tp:taxon-name><tp:taxon-name-part taxon-name-part-type="genus" reg="Torrenticola">T.</tp:taxon-name-part> <tp:taxon-name-part taxon-name-part-type="species" reg="rockyensis">rockyensis</tp:taxon-name-part></tp:taxon-name></italic>, 4.5–4.9 in <italic><tp:taxon-name><tp:taxon-name-part taxon-name-part-type="genus" reg="Torrenticola">T.</tp:taxon-name-part> <tp:taxon-name-part taxon-name-part-type="species" reg="pinocchio">pinocchio</tp:taxon-name-part></tp:taxon-name></italic>).</p></tp:treatment-sec><tp:treatment-sec sec-type="description" id="SECID0ECGZO"><title>Description.</title><p>
                    <bold>Female (Figure <xref ref-type="fig" rid="F226">226</xref>)</bold> (n = 5) (holotype measurements in parentheses when available) with characters of the genus with following specifications.</p><p>
                    <bold>Dorsum</bold> — (570–620 (620) long; 400–420 (400) wide) ovoid with purple coloration often restricted posteriorly, occasionally encroaching anteriorly nearly to the platelets (one specimen with purple on the platelets). Anterio-medial platelets (110–120 (120) long; 43.75–52.5 (52.5) wide). Anterio-lateral platelets (160–172.5 (172.5) long; 52.5–62.5 (62.5) wide) free from dorsal plate. Dgl-4 much closer to the edge of dorsum than to the muscle scars (distance between Dgl-4 290–310 (300)). Dorsal plate proportions: dorsum length/width 1.43–1.55 (1.55); dorsal width/distance between Dgl-4 1.33–1.38 (1.33); anterio-medial platelet length/width 2.19–2.51 (2.29); anterio-lateral platelet length/width 2.76–3.05 (2.76); anterio-lateral/anterio-medial length 1.43–1.55 (1.44).</p><p>
                    <bold>Gnathosoma — Subcapitulum</bold> (300–315 (302.5) long (ventral); 222.5–235 (231) long (dorsal); 115–122.5 (117.5) tall) colorless. Rostrum (117.5–130 (123.75) long; 42.5–45 (42.5) wide). Chelicerae (283–310 (283) long) with curved fangs (52.5–68 (67) long). Subcapitular proportions: ventral length/height 2.49–2.68 (2.57); rostrum length/width 2.72–2.91 (2.91). <bold>Pedipalps</bold> short and stocky (especially tibiae) with tuberculate (occasionally broadly tuberculate), dentate ventral extensions on femora and dentate, flanged ventral extensions on genua. Palpomeres: trochanter 35–42.5 (42.5) long); femur (90–95 (95) long); genu (63.75–67.5 (67.5) long); tibia (62.5–70 (70) long; 21.25–23.75 (22.5) wide); tarsus (12.5–17.5 (15) long). Palpomere proportions: femur/genu 1.38–1.46 (1.41); tibia/femur 0.68–0.74 (1.74); tibia length/width 2.78–3.11 (3.11).</p><p>
                    <bold>Venter</bold> — (615–770 (760) long; 339–470 (455) wide) colorless. Gnathosomal bay (120–147.5 (145) long; 65–80 (67.5) wide). Cxgl-4 subapical. <bold>Medial suture</bold> (42.5–60 (52.5) long). <bold>Genital plates</bold> (172.5–190 (185) long; 157.5–173.75 (170) wide). Additional measurements: Cx-1 (239–279 (279) long (total); 112–133 (121) long (medial)); Cx-3 (247–310 (296) wide); anterior venter (175–202.5 (190) long). Ventral proportions: gnathosomal bay length/width 1.71–2.27 (2.15); anterior venter/genital field length 0.99–1.07 (1.03); anterior venter length/genital field width 1.08–1.19 (1.12); anterior venter/medial suture 3.13–4.29 (3.62).</p><p>
                    <bold>Male (Figure <xref ref-type="fig" rid="F227">227</xref>)</bold> (n = 5) (allotypic measurements in parentheses when available) with characters of the genus with following specifications.</p><p>
                    <bold>Dorsum</bold> — (525–545 (535) long; 335–350 (350) wide) ovoid with purple coloration often restricted posteriorly, occasionally encroaching anteriorly nearly to the platelets. Anterio-medial platelets (102.5–106.25 (105) long; 45–47.5 (45) wide). Anterio-lateral platelets (145–155 (152.5) long; 52.5–55 (52.5) wide) free from dorsal plate. Dgl-4 much closer to the edge of dorsum than to the muscle scars (distance between Dgl-4 255–285 (280)). Dorsal plate proportions: dorsum length/width 1.53–1.57 (1.53); dorsal width/distance between Dgl-4 1.23–1.31 (1.25); anterio-medial platelet length/width 2.21–2.36 (2.33); anterio-lateral platelet length/width 2.68–2.90 (2.90); anterio-lateral/anterio-medial length 1.36–1.51 (1.45).</p><p>
                    <bold>Gnathosoma — Subcapitulum</bold> (270–285 (285) long (ventral); 197.5–208 (207) long (dorsal); 102.5–107.5 (107.5) tall) colorless. Rostrum (106.25–112.5 (112.5) long; 36.25–38.75 (37.5) wide). Chelicerae (269–284 (282) long) with curved fangs (41–52 (46) long). Subcapitular proportions: ventral length/height 2.62–2.67 (2.65); rostrum length/width 2.83–3.00 (3.00). <bold>Pedipalps</bold> short and stocky (especially tibiae) with tuberculate (occasionally broadly tuberculate), dentate ventral extensions on femora and dentate, flanged ventral extensions on genua. Palpomeres: trochanter (30–40 (31.25) long); femur (81.25–86.25 (86.25) long); genu (57.5–60 (60) long); tibia (52.5–62.5 (62.5) long; 21.25–22.5 (22.5) wide); tarsus (12.5–15 (15) long). Palpomere proportions: femur/genu 1.41–1.44 (1.44); tibia/femur 0.62–0.74 (0.72); tibia length/width 2.47–2.82 (2.78).</p><p>
                    <bold>Venter</bold> — (580–690 (690) long; 352–420 (385) wide) colorless. Gnathosomal bay (130–140 (140) long; 57.5–62.5 (62.5) wide). Cxgl-4 subapical. <bold>Medial suture</bold> (75–92.5 (92.5) long). <bold>Genital plates</bold> (137.5–147.5 (143.75) long; 105–113.75 (110) wide). Additional measurements: Cx-1 (234–266 (266) long (total); 98.25–137 (136) long (medial)); Cx-3 (245–270 (260) wide); anterior venter (197.5–222.5 (215) long). Ventral proportions: gnathosomal bay length/width 2.12–2.26 (2.24); anterior venter/genital field length 1.42–1.51 (1.50); anterior venter length/genital field width 1.82–1.98 (1.95); anterior venter/medial suture 2.32–2.73 (2.32).</p><p>
                    <bold>Immatures</bold> unknown.</p></tp:treatment-sec><tp:treatment-sec sec-type="etymology" id="SECID0EAIZO"><title>Etymology.</title><p>Specific epithet (<italic><tp:taxon-name><tp:taxon-name-part taxon-name-part-type="species" reg="rockyensis">rockyensis</tp:taxon-name-part></tp:taxon-name></italic>) refers to the distribution of this species in the Rocky Mountains. This location-based naming reflects that locality is the easiest way to differentiate this species from others in the Miniforma Group, particularly <italic><tp:taxon-name><tp:taxon-name-part taxon-name-part-type="genus" reg="Torrenticola">T.</tp:taxon-name-part> <tp:taxon-name-part taxon-name-part-type="species" reg="pacificensis">pacificensis</tp:taxon-name-part></tp:taxon-name></italic>.</p></tp:treatment-sec><tp:treatment-sec sec-type="distribution" id="SECID0E2IZO"><title>Distribution.</title><p>Rocky Mountains of Idaho and Montana (Figure <xref ref-type="fig" rid="F225">225</xref>).</p><fig id="F225" position="float" orientation="portrait"><label>Figure 225.</label><caption><p>
          <italic><tp:taxon-name><tp:taxon-name-part taxon-name-part-type="genus" reg="Torrenticola">Torrenticola</tp:taxon-name-part> <tp:taxon-name-part taxon-name-part-type="species" reg="rockyensis">rockyensis</tp:taxon-name-part></tp:taxon-name></italic> sp. n. distribution.</p></caption><graphic xmlns:xlink="http://www.w3.org/1999/xlink" xlink:href="zookeys-701-001-g225.jpg" position="float" orientation="portrait" xlink:type="simple" id="oo_157244.jpg"/></fig><fig id="F226" position="float" orientation="portrait"><label>Figure 226.</label><caption><p>
          <italic><tp:taxon-name><tp:taxon-name-part taxon-name-part-type="genus" reg="Torrenticola">Torrenticola</tp:taxon-name-part> <tp:taxon-name-part taxon-name-part-type="species" reg="rockyensis">rockyensis</tp:taxon-name-part></tp:taxon-name></italic> sp. n. female: <bold>A</bold> dorsal plates <bold>B</bold> venter (legs removed) <bold>C</bold> subcapitulum <bold>D</bold> pedipalp (setae not accurately depicted). Scale = 100 µm.</p></caption><graphic xmlns:xlink="http://www.w3.org/1999/xlink" xlink:href="zookeys-701-001-g226.jpg" position="float" orientation="portrait" xlink:type="simple" id="oo_157245.jpg"/></fig><fig id="F227" position="float" orientation="portrait"><label>Figure 227.</label><caption><p>
          <italic><tp:taxon-name><tp:taxon-name-part taxon-name-part-type="genus" reg="Torrenticola">Torrenticola</tp:taxon-name-part> <tp:taxon-name-part taxon-name-part-type="species" reg="rockyensis">rockyensis</tp:taxon-name-part></tp:taxon-name></italic> sp. n. male: <bold>A</bold> dorsal plates <bold>B</bold> venter (legs removed) <bold>C</bold> subcapitulum <bold>D</bold> pedipalp (setae not accurately depicted). Scale = 100 µm.</p></caption><graphic xmlns:xlink="http://www.w3.org/1999/xlink" xlink:href="zookeys-701-001-g227.jpg" position="float" orientation="portrait" xlink:type="simple" id="oo_157246.jpg"/></fig></tp:treatment-sec><tp:treatment-sec sec-type="remarks" id="SECID0E4LZO"><title>Remarks.</title><p>
                    <italic><tp:taxon-name><tp:taxon-name-part taxon-name-part-type="genus" reg="Torrenticola">Torrenticola</tp:taxon-name-part> <tp:taxon-name-part taxon-name-part-type="species" reg="rockyensis">rockyensis</tp:taxon-name-part></tp:taxon-name></italic> groups with other members of the Miniforma group in all analyses with high support. All specimens are less than 1% different in <abbrev xmlns:xlink="http://www.w3.org/1999/xlink" xlink:title="cytochrome c oxidase subunit 1" id="ABBRID0EOMZO" xlink:type="simple">COI</abbrev> sequence from each other and are greater than 5% different from other members of the group. This species is the only member of the Miniforma group that occurs in the Rocky Mountains.</p><p>This species hypothesis is supported by non-overlapping distributions, low <abbrev xmlns:xlink="http://www.w3.org/1999/xlink" xlink:title="cytochrome c oxidase subunit 1" id="ABBRID0EUMZO" xlink:type="simple">COI</abbrev> divergence within the species, and high divergence between species (3–15%), and by the morphological characters outlined in the diagnosis.</p><p>
                    <italic><tp:taxon-name><tp:taxon-name-part taxon-name-part-type="genus" reg="Torrenticola">Torrenticola</tp:taxon-name-part> <tp:taxon-name-part taxon-name-part-type="species" reg="rockyensis">rockyensis</tp:taxon-name-part></tp:taxon-name></italic> groups with other members of the Miniforma Complex with high support and specimens of this species are less than 1% different in <abbrev xmlns:xlink="http://www.w3.org/1999/xlink" xlink:title="cytochrome c oxidase subunit 1" id="ABBRID0EFNZO" xlink:type="simple">COI</abbrev> sequence from each other. In all analyses, <italic><tp:taxon-name><tp:taxon-name-part taxon-name-part-type="genus" reg="Torrenticola">T.</tp:taxon-name-part> <tp:taxon-name-part taxon-name-part-type="species" reg="rockyensis">rockyensis</tp:taxon-name-part></tp:taxon-name></italic> groups with three other morphologically similar species: <italic><tp:taxon-name><tp:taxon-name-part taxon-name-part-type="genus" reg="Torrenticola">T.</tp:taxon-name-part> <tp:taxon-name-part taxon-name-part-type="species" reg="pacificensis">pacificensis</tp:taxon-name-part></tp:taxon-name></italic>, <italic><tp:taxon-name><tp:taxon-name-part taxon-name-part-type="genus" reg="Torrenticola">T.</tp:taxon-name-part> <tp:taxon-name-part taxon-name-part-type="species" reg="manni">manni</tp:taxon-name-part></tp:taxon-name></italic>, and <italic><tp:taxon-name><tp:taxon-name-part taxon-name-part-type="genus" reg="Torrenticola">T.</tp:taxon-name-part> <tp:taxon-name-part taxon-name-part-type="species" reg="copipalpa">copipalpa</tp:taxon-name-part></tp:taxon-name></italic>. <italic><tp:taxon-name><tp:taxon-name-part taxon-name-part-type="genus" reg="Torrenticola">Torrenticola</tp:taxon-name-part> <tp:taxon-name-part taxon-name-part-type="species" reg="rockyensis">rockyensis</tp:taxon-name-part></tp:taxon-name></italic> is greater than 5% different from the other three species in <abbrev xmlns:xlink="http://www.w3.org/1999/xlink" xlink:title="cytochrome c oxidase subunit 1" id="ABBRID0EAPZO" xlink:type="simple">COI</abbrev> sequence and is the only one of the four to occur in the Rocky Mountains.</p><p>Based upon overall similarity, the pedipalp genu extensions, and western distribution, we were able to place this species in the Miniforma Identification Group.</p><p>This species hypothesis is supported by biogeography, low <abbrev xmlns:xlink="http://www.w3.org/1999/xlink" xlink:title="cytochrome c oxidase subunit 1" id="ABBRID0EHPZO" xlink:type="simple">COI</abbrev> divergence within the species (0–2%) and high divergence between species (3–15%), and by the morphological characters outlined in the diagnosis.</p></tp:treatment-sec></tp:taxon-treatment>
