# Supplementary material for: Revision of torrent mites (Parasitengona, Torrenticolidae, Torrenticola) of the United States and Canada: 90 descriptions, molecular phylogenetics, and a key to species
Source: Zookeys. 2017 Sep 21;(701):1–496. doi: 10.3897/zookeys.701.13261 (PMC5674090; doi:10.3897/zookeys.701.13261)
Supplement: XML Treatment for Torrenticola sellersorum [file zookeys.701.13261-treatment74.xml]

<!DOCTYPE tp:taxon-treatment
  PUBLIC "-//TaxonX//DTD Taxonomic Treatment Publishing DTD v0 20100105//EN" "tax-treatment-NSO.dtd">
<tp:taxon-treatment xmlns:tp="http://www.plazi.org/taxpub"><tp:treatment-meta><kwd-group><label>Taxon classification</label><kwd><named-content xmlns:xlink="http://www.w3.org/1999/xlink" content-type="kingdom">Animalia</named-content></kwd><kwd><named-content xmlns:xlink="http://www.w3.org/1999/xlink" content-type="order">Trombidiformes</named-content></kwd><kwd><named-content xmlns:xlink="http://www.w3.org/1999/xlink" content-type="family">Torrenticolidae</named-content></kwd></kwd-group><mixed-citation publication-type="journal"><person-group><name><surname>Fisher</surname><given-names>J. Ray</given-names></name><name><surname>Fisher</surname><given-names>Danielle M.</given-names></name><name><surname>Skvarla</surname><given-names>Michael J.</given-names></name><name><surname>Nelson</surname><given-names>Whitney A.</given-names></name><name><surname>Dowling</surname><given-names>Ashley P.G.</given-names></name></person-group><article-title>Revision of torrent mites (<tp:taxon-name><tp:taxon-name-part taxon-name-part-type="clade">Parasitengona</tp:taxon-name-part></tp:taxon-name>, <tp:taxon-name><tp:taxon-name-part taxon-name-part-type="family">Torrenticolidae</tp:taxon-name-part></tp:taxon-name>, <italic><tp:taxon-name><tp:taxon-name-part taxon-name-part-type="genus" reg="Torrenticola">Torrenticola</tp:taxon-name-part></tp:taxon-name></italic>) of the United States and Canada: 90 descriptions, molecular phylogenetics, and a key to species</article-title><source>Zookeys</source><day>21</day><month>9</month><year>2017</year><volume>2017</volume><issue>701</issue><fpage>1</fpage><lpage>496</lpage><pub-id pub-id-type="doi">10.3897/zookeys.701.13261</pub-id></mixed-citation></tp:treatment-meta><tp:nomenclature><tp:taxon-name>
                    <tp:taxon-name-part taxon-name-part-type="genus" reg="Torrenticola">Torrenticola</tp:taxon-name-part>
                    <tp:taxon-name-part taxon-name-part-type="species" reg="sellersorum">sellersorum</tp:taxon-name-part>
                    <object-id xmlns:xlink="http://www.w3.org/1999/xlink" content-type="zoobank" xlink:type="simple">http://zoobank.org/E42D30E2-9FF8-4BFD-8431-7F20BB2AD9E0</object-id>
                  </tp:taxon-name><tp:taxon-authority>Fisher &amp; Dowling</tp:taxon-authority><tp:taxon-status xmlns:xlink="http://www.w3.org/1999/xlink" xlink:type="simple">sp. n.</tp:taxon-status></tp:nomenclature><tp:treatment-sec sec-type="material" id="SECID0E5M1O"><title>Material examined.</title><p>HOLOTYPE (♀): from USA, Pennsylvania, Fayette County, Ohiopyle State Park, Laurel Run (<named-content xmlns:xlink="http://www.w3.org/1999/xlink" content-type="dwc:verbatimCoordinates" xlink:type="simple"><named-content content-type="geo-json" specific-use="{&#34;type&#34;:&#34;Point&#34;,&#34;coordinates&#34;:[-79.514167,39.849444]}" id="NCID0EHN1O" xlink:type="simple">39°50'58"N, 79°30'51"W</named-content></named-content>), 10 Aug 2014, by MJ Skvarla, MS 14-0810-005, DNA 2831.</p><p>PARATYPES (18 ♀; 8 ♂): <bold>Manitoba, Canada</bold>: 1 ♀ and 1 ♂ from Eating Point Creek, 0.3 kilometers east of Highway 6 (<named-content xmlns:xlink="http://www.w3.org/1999/xlink" content-type="dwc:verbatimCoordinates" xlink:type="simple"><named-content content-type="geo-json" specific-use="{&#34;type&#34;:&#34;Point&#34;,&#34;coordinates&#34;:[-99.315000,53.251944]}" id="NCID0ETN1O" xlink:type="simple">53°15'7"N, 99°18'54"W</named-content></named-content>), 4 Jul 2009, by IM Smith, IMS090030A • 1 ♀ and 1 ♂ from Ochre River, beside Highway 5 (<named-content xmlns:xlink="http://www.w3.org/1999/xlink" content-type="dwc:verbatimCoordinates" xlink:type="simple"><named-content content-type="geo-json" specific-use="{&#34;type&#34;:&#34;Point&#34;,&#34;coordinates&#34;:[-99.766667,51.050000]}" id="NCID0E2N1O" xlink:type="simple">51°3'N, 99°46'W</named-content></named-content>), 6 Sep 1970, by DW Barr &amp; H Frania, ROM700638 • <bold>New Mexico, USA</bold>: 2 ♀ from Catron County, Whitewater Creek, Glenwood Whitewater Picnic Area, 5 May 2012, by IM Smith, IMS120005 • 1 ♀ from Grant County, east fork of Gila River, Grapevine Recreation Area off Route 15 north of Silver City, 5 May 2012, by IM Smith, IMS120007 • <bold>Ohio, USA</bold>: 2 ♀ and 1 ♂ from Hocking County, beside road near Ash Cave, East Branch of Queer Creek (<named-content xmlns:xlink="http://www.w3.org/1999/xlink" content-type="dwc:verbatimCoordinates" xlink:type="simple"><named-content content-type="geo-json" specific-use="{&#34;type&#34;:&#34;Point&#34;,&#34;coordinates&#34;:[-82.550000,39.400000]}" id="NCID0EHO1O" xlink:type="simple">39°24'N, 82°33'W</named-content></named-content>), 5 May 1993, by IM Smith &amp; DR Cook, IMS930001A • <bold>Pennsylvania, USA</bold>: 1 ♂ (ALLOTYPE) from Fayette County, Ohiopyle State Park, Laurel Run (<named-content xmlns:xlink="http://www.w3.org/1999/xlink" content-type="dwc:verbatimCoordinates" xlink:type="simple"><named-content content-type="geo-json" specific-use="{&#34;type&#34;:&#34;Point&#34;,&#34;coordinates&#34;:[-79.514167,39.849444]}" id="NCID0ERO1O" xlink:type="simple">39°50'58"N, 79°30'51"W</named-content></named-content>), 10 Aug 2014, by MJ Skvarla, MS 14-0810-005, DNA 2835 • 1 ♂ from Fayette County, Ohiopyle State Park, Laurel Run (<named-content xmlns:xlink="http://www.w3.org/1999/xlink" content-type="dwc:verbatimCoordinates" xlink:type="simple"><named-content content-type="geo-json" specific-use="{&#34;type&#34;:&#34;Point&#34;,&#34;coordinates&#34;:[-79.514167,39.849444]}" id="NCID0EZO1O" xlink:type="simple">39°50'58"N, 79°30'51"W</named-content></named-content>), 10 Aug 2014, by MJ Skvarla, MS 14-0810-005• 2 ♀ from Westmoreland County, Irwin Park (<named-content xmlns:xlink="http://www.w3.org/1999/xlink" content-type="dwc:verbatimCoordinates" xlink:type="simple"><named-content content-type="geo-json" specific-use="{&#34;type&#34;:&#34;Point&#34;,&#34;coordinates&#34;:[-79.708333,40.327222]}" id="NCID0EBP1O" xlink:type="simple">40°19'38"N, 79°42'30"W</named-content></named-content>), 4 Aug 2014, by MJ Skvarla, MS 14-0804-004 • 4 ♀ from Somerset County, Laurel Hill State Park Laurel Hill Creek (<named-content xmlns:xlink="http://www.w3.org/1999/xlink" content-type="dwc:verbatimCoordinates" xlink:type="simple"><named-content content-type="geo-json" specific-use="{&#34;type&#34;:&#34;Point&#34;,&#34;coordinates&#34;:[-79.234444,40.018333]}" id="NCID0EJP1O" xlink:type="simple">40°1'6"N, 79°14'4"W</named-content></named-content>), 8 Aug 2014, by MJ Skvarla, MS 14-0808-001 • <bold>Saskatchewan, Canada</bold>: 2 ♀ and 1 ♂ from Smeaton Torch River, beside Highway 106, 26.2 km north of Highway 55, 20 Aug 2012, by IM Smith, IMS120079 • <bold>South Dakota, USA</bold>: 2 ♀ and 2 ♂ from Pennington County, Willow Creek Trail Head off Route 244, Willow Creek (<named-content xmlns:xlink="http://www.w3.org/1999/xlink" content-type="dwc:verbatimCoordinates" xlink:type="simple"><named-content content-type="geo-json" specific-use="{&#34;type&#34;:&#34;Point&#34;,&#34;coordinates&#34;:[-103.533333,43.900000]}" id="NCID0EVP1O" xlink:type="simple">43°54'N, 103°32'W</named-content></named-content>), 10 Sep 1999, by IM Smith, IMS990033.</p></tp:treatment-sec><tp:treatment-sec sec-type="Type deposition" id="SECID0E1P1O"><title>Type deposition.</title><p>Holotype (♀), allotype (♂), and other paratypes (13 ♀; 4 ♂) deposited in the <named-content xmlns:xlink="http://www.w3.org/1999/xlink" content-type="dwc:institutional_code" xlink:type="simple">CNC</named-content>; other paratypes (5 ♀; 3 ♂) deposited in <named-content xmlns:xlink="http://www.w3.org/1999/xlink" content-type="dwc:institutional_code" xlink:type="simple">ACUA</named-content>.</p></tp:treatment-sec><tp:treatment-sec sec-type="diagnosis" id="SECID0EKQ1O"><title>Diagnosis.</title><p>
                    <italic><tp:taxon-name><tp:taxon-name-part taxon-name-part-type="genus" reg="Torrenticola">Torrenticola</tp:taxon-name-part> <tp:taxon-name-part taxon-name-part-type="species" reg="sellersorum">sellersorum</tp:taxon-name-part></tp:taxon-name></italic> are similar to other members of the <tp:taxon-name><tp:taxon-name-part taxon-name-part-type="genus" reg="Rusetria">Rusetria</tp:taxon-name-part></tp:taxon-name> “Eastern 2-Plates” group (<italic><tp:taxon-name><tp:taxon-name-part taxon-name-part-type="genus" reg="Torrenticola">T.</tp:taxon-name-part> <tp:taxon-name-part taxon-name-part-type="species" reg="biscutella">biscutella</tp:taxon-name-part></tp:taxon-name></italic>, <italic><tp:taxon-name><tp:taxon-name-part taxon-name-part-type="genus" reg="Torrenticola">T.</tp:taxon-name-part> <tp:taxon-name-part taxon-name-part-type="species" reg="caerulea">caerulea</tp:taxon-name-part></tp:taxon-name></italic>, <italic><tp:taxon-name><tp:taxon-name-part taxon-name-part-type="genus" reg="Torrenticola">T.</tp:taxon-name-part> <tp:taxon-name-part taxon-name-part-type="species" reg="delicatexa">delicatexa</tp:taxon-name-part></tp:taxon-name></italic>, <italic><tp:taxon-name><tp:taxon-name-part taxon-name-part-type="genus" reg="Torrenticola">T.</tp:taxon-name-part> <tp:taxon-name-part taxon-name-part-type="species" reg="indistincta">indistincta</tp:taxon-name-part></tp:taxon-name></italic>, <italic><tp:taxon-name><tp:taxon-name-part taxon-name-part-type="genus" reg="Torrenticola">T.</tp:taxon-name-part> <tp:taxon-name-part taxon-name-part-type="species" reg="malarkeyorum">malarkeyorum</tp:taxon-name-part></tp:taxon-name></italic>, <italic><tp:taxon-name><tp:taxon-name-part taxon-name-part-type="genus" reg="Torrenticola">T.</tp:taxon-name-part> <tp:taxon-name-part taxon-name-part-type="species" reg="pendula">pendula</tp:taxon-name-part></tp:taxon-name></italic>, <italic><tp:taxon-name><tp:taxon-name-part taxon-name-part-type="genus" reg="Torrenticola">T.</tp:taxon-name-part> <tp:taxon-name-part taxon-name-part-type="species" reg="tysoni">tysoni</tp:taxon-name-part></tp:taxon-name></italic>, <italic><tp:taxon-name><tp:taxon-name-part taxon-name-part-type="genus" reg="Torrenticola">T.</tp:taxon-name-part> <tp:taxon-name-part taxon-name-part-type="species" reg="ululata">ululata</tp:taxon-name-part></tp:taxon-name></italic>, <italic><tp:taxon-name><tp:taxon-name-part taxon-name-part-type="genus" reg="Torrenticola">T.</tp:taxon-name-part> <tp:taxon-name-part taxon-name-part-type="species" reg="whitneyae">whitneyae</tp:taxon-name-part></tp:taxon-name></italic>, <italic><tp:taxon-name><tp:taxon-name-part taxon-name-part-type="genus" reg="Torrenticola">T.</tp:taxon-name-part> <tp:taxon-name-part taxon-name-part-type="species" reg="microbiscutella">microbiscutella</tp:taxon-name-part></tp:taxon-name></italic>, and <italic><tp:taxon-name><tp:taxon-name-part taxon-name-part-type="genus" reg="Torrenticola">T.</tp:taxon-name-part> <tp:taxon-name-part taxon-name-part-type="species" reg="feminellai">feminellai</tp:taxon-name-part></tp:taxon-name></italic>) in having anterio-lateral platelets fused to the dorsal plate, having dorsal coloration separated into anterior and posterior portions (except <italic><tp:taxon-name><tp:taxon-name-part taxon-name-part-type="genus" reg="Torrenticola">T.</tp:taxon-name-part> <tp:taxon-name-part taxon-name-part-type="species" reg="ululata">ululata</tp:taxon-name-part></tp:taxon-name></italic> and <italic><tp:taxon-name><tp:taxon-name-part taxon-name-part-type="genus" reg="Torrenticola">T.</tp:taxon-name-part> <tp:taxon-name-part taxon-name-part-type="species" reg="indistincta">indistincta</tp:taxon-name-part></tp:taxon-name></italic>), and being distributed in the east. It is one of only four Eastern 2-Plates that have dark, bold, bluish-purple coloration (also <italic><tp:taxon-name><tp:taxon-name-part taxon-name-part-type="genus" reg="Torrenticola">T.</tp:taxon-name-part> <tp:taxon-name-part taxon-name-part-type="species" reg="tysoni">tysoni</tp:taxon-name-part></tp:taxon-name></italic>, <italic><tp:taxon-name><tp:taxon-name-part taxon-name-part-type="genus" reg="Torrenticola">T.</tp:taxon-name-part> <tp:taxon-name-part taxon-name-part-type="species" reg="biscutella">biscutella</tp:taxon-name-part></tp:taxon-name></italic>, and <italic><tp:taxon-name><tp:taxon-name-part taxon-name-part-type="genus" reg="Torrenticola">T.</tp:taxon-name-part> <tp:taxon-name-part taxon-name-part-type="species" reg="pendula">pendula</tp:taxon-name-part></tp:taxon-name></italic>). <italic><tp:taxon-name><tp:taxon-name-part taxon-name-part-type="genus" reg="Torrenticola">T.</tp:taxon-name-part> <tp:taxon-name-part taxon-name-part-type="species" reg="sellersorum">sellersorum</tp:taxon-name-part></tp:taxon-name></italic> can be differentiated from <italic><tp:taxon-name><tp:taxon-name-part taxon-name-part-type="genus" reg="Torrenticola">T.</tp:taxon-name-part> <tp:taxon-name-part taxon-name-part-type="species" reg="ululata">ululata</tp:taxon-name-part></tp:taxon-name></italic>, <italic><tp:taxon-name><tp:taxon-name-part taxon-name-part-type="genus" reg="Torrenticola">T.</tp:taxon-name-part> <tp:taxon-name-part taxon-name-part-type="species" reg="indistincta">indistincta</tp:taxon-name-part></tp:taxon-name></italic>, and <italic><tp:taxon-name><tp:taxon-name-part taxon-name-part-type="genus" reg="Torrenticola">T.</tp:taxon-name-part> <tp:taxon-name-part taxon-name-part-type="species" reg="feminellai">feminellai</tp:taxon-name-part></tp:taxon-name></italic> by dorsal coloration and pattern. <italic><tp:taxon-name><tp:taxon-name-part taxon-name-part-type="genus" reg="Torrenticola">T.</tp:taxon-name-part> <tp:taxon-name-part taxon-name-part-type="species" reg="sellersorum">sellersorum</tp:taxon-name-part></tp:taxon-name></italic> can be differentiated from <italic><tp:taxon-name><tp:taxon-name-part taxon-name-part-type="genus" reg="Torrenticola">T.</tp:taxon-name-part> <tp:taxon-name-part taxon-name-part-type="species" reg="tysoni">tysoni</tp:taxon-name-part></tp:taxon-name></italic> by having a stockier rostrum (length/width ♀ = 2.44–2.68 in <italic><tp:taxon-name><tp:taxon-name-part taxon-name-part-type="genus" reg="Torrenticola">T.</tp:taxon-name-part> <tp:taxon-name-part taxon-name-part-type="species" reg="sellersorum">sellersorum</tp:taxon-name-part></tp:taxon-name></italic>, 3.06–3.31 in <italic><tp:taxon-name><tp:taxon-name-part taxon-name-part-type="genus" reg="Torrenticola">T.</tp:taxon-name-part> <tp:taxon-name-part taxon-name-part-type="species" reg="tysoni">tysoni</tp:taxon-name-part></tp:taxon-name></italic>; ♂ = 2.71–3.05 in <italic><tp:taxon-name><tp:taxon-name-part taxon-name-part-type="genus" reg="Torrenticola">T.</tp:taxon-name-part> <tp:taxon-name-part taxon-name-part-type="species" reg="sellersorum">sellersorum</tp:taxon-name-part></tp:taxon-name></italic>, 3.14–3.50 in <italic><tp:taxon-name><tp:taxon-name-part taxon-name-part-type="genus" reg="Torrenticola">T.</tp:taxon-name-part> <tp:taxon-name-part taxon-name-part-type="species" reg="tysoni">tysoni</tp:taxon-name-part></tp:taxon-name></italic>). Female <italic><tp:taxon-name><tp:taxon-name-part taxon-name-part-type="genus" reg="Torrenticola">T.</tp:taxon-name-part> <tp:taxon-name-part taxon-name-part-type="species" reg="sellersorum">sellersorum</tp:taxon-name-part></tp:taxon-name></italic> can be differentiated from female <italic><tp:taxon-name><tp:taxon-name-part taxon-name-part-type="genus" reg="Torrenticola">T.</tp:taxon-name-part> <tp:taxon-name-part taxon-name-part-type="species" reg="biscutella">biscutella</tp:taxon-name-part></tp:taxon-name></italic> by anterior venter/genital field length (0.69–0.77 in <italic><tp:taxon-name><tp:taxon-name-part taxon-name-part-type="genus" reg="Torrenticola">T.</tp:taxon-name-part> <tp:taxon-name-part taxon-name-part-type="species" reg="sellersorum">sellersorum</tp:taxon-name-part></tp:taxon-name></italic>, 0.82–0.88 in <italic><tp:taxon-name><tp:taxon-name-part taxon-name-part-type="genus" reg="Torrenticola">T.</tp:taxon-name-part> <tp:taxon-name-part taxon-name-part-type="species" reg="biscutella">biscutella</tp:taxon-name-part></tp:taxon-name></italic>). Male <italic><tp:taxon-name><tp:taxon-name-part taxon-name-part-type="genus" reg="Torrenticola">T.</tp:taxon-name-part> <tp:taxon-name-part taxon-name-part-type="species" reg="sellersorum">sellersorum</tp:taxon-name-part></tp:taxon-name></italic> can be differentiated from male <italic><tp:taxon-name><tp:taxon-name-part taxon-name-part-type="genus" reg="Torrenticola">T.</tp:taxon-name-part> <tp:taxon-name-part taxon-name-part-type="species" reg="biscutella">biscutella</tp:taxon-name-part></tp:taxon-name></italic> by having slightly more elongate anterio-lateral platelets (length/width = 2.76–3.00 in <italic><tp:taxon-name><tp:taxon-name-part taxon-name-part-type="genus" reg="Torrenticola">T.</tp:taxon-name-part> <tp:taxon-name-part taxon-name-part-type="species" reg="sellersorum">sellersorum</tp:taxon-name-part></tp:taxon-name></italic>, 2.58–2.74 in <italic><tp:taxon-name><tp:taxon-name-part taxon-name-part-type="genus" reg="Torrenticola">T.</tp:taxon-name-part> <tp:taxon-name-part taxon-name-part-type="species" reg="biscutella">biscutella</tp:taxon-name-part></tp:taxon-name></italic>). <italic><tp:taxon-name><tp:taxon-name-part taxon-name-part-type="genus" reg="Torrenticola">T.</tp:taxon-name-part> <tp:taxon-name-part taxon-name-part-type="species" reg="sellersorum">sellersorum</tp:taxon-name-part></tp:taxon-name></italic> can be differentiated from <italic><tp:taxon-name><tp:taxon-name-part taxon-name-part-type="genus" reg="Torrenticola">T.</tp:taxon-name-part> <tp:taxon-name-part taxon-name-part-type="species" reg="pendula">pendula</tp:taxon-name-part></tp:taxon-name></italic> by having a stockier gnathosomal bay (length/width = 1.56–2.08 in <italic><tp:taxon-name><tp:taxon-name-part taxon-name-part-type="genus" reg="Torrenticola">T.</tp:taxon-name-part> <tp:taxon-name-part taxon-name-part-type="species" reg="sellersorum">sellersorum</tp:taxon-name-part></tp:taxon-name></italic>, 2.42–2.90 in <italic><tp:taxon-name><tp:taxon-name-part taxon-name-part-type="genus" reg="Torrenticola">T.</tp:taxon-name-part> <tp:taxon-name-part taxon-name-part-type="species" reg="pendula">pendula</tp:taxon-name-part></tp:taxon-name></italic>) and more elongate tibiae (length/width = 3.13–3.8 in <italic><tp:taxon-name><tp:taxon-name-part taxon-name-part-type="genus" reg="Torrenticola">T.</tp:taxon-name-part> <tp:taxon-name-part taxon-name-part-type="species" reg="sellersorum">sellersorum</tp:taxon-name-part></tp:taxon-name></italic>, 2.78–3.05 in <italic><tp:taxon-name><tp:taxon-name-part taxon-name-part-type="genus" reg="Torrenticola">T.</tp:taxon-name-part> <tp:taxon-name-part taxon-name-part-type="species" reg="pendula">pendula</tp:taxon-name-part></tp:taxon-name></italic>). <italic><tp:taxon-name><tp:taxon-name-part taxon-name-part-type="genus" reg="Torrenticola">T.</tp:taxon-name-part> <tp:taxon-name-part taxon-name-part-type="species" reg="sellersorum">sellersorum</tp:taxon-name-part></tp:taxon-name></italic> can be differentiated from <italic><tp:taxon-name><tp:taxon-name-part taxon-name-part-type="genus" reg="Torrenticola">T.</tp:taxon-name-part> <tp:taxon-name-part taxon-name-part-type="species" reg="whitneyae">whitneyae</tp:taxon-name-part></tp:taxon-name></italic> by having more elongate pedipalpal tibiae (length/width = 3.13–3.80 in <italic><tp:taxon-name><tp:taxon-name-part taxon-name-part-type="genus" reg="Torrenticola">T.</tp:taxon-name-part> <tp:taxon-name-part taxon-name-part-type="species" reg="sellersorum">sellersorum</tp:taxon-name-part></tp:taxon-name></italic>, 2.42–2.95 in <italic><tp:taxon-name><tp:taxon-name-part taxon-name-part-type="genus" reg="Torrenticola">T.</tp:taxon-name-part> <tp:taxon-name-part taxon-name-part-type="species" reg="whitneyae">whitneyae</tp:taxon-name-part></tp:taxon-name></italic>). <italic><tp:taxon-name><tp:taxon-name-part taxon-name-part-type="genus" reg="Torrenticola">T.</tp:taxon-name-part> <tp:taxon-name-part taxon-name-part-type="species" reg="sellersorum">sellersorum</tp:taxon-name-part></tp:taxon-name></italic> can be differentiated from <italic><tp:taxon-name><tp:taxon-name-part taxon-name-part-type="genus" reg="Torrenticola">T.</tp:taxon-name-part> <tp:taxon-name-part taxon-name-part-type="species" reg="microbiscutella">microbiscutella</tp:taxon-name-part></tp:taxon-name></italic> by having a less elongate dorsum (length/width = 1.23–1.54 in <italic><tp:taxon-name><tp:taxon-name-part taxon-name-part-type="genus" reg="Torrenticola">T.</tp:taxon-name-part> <tp:taxon-name-part taxon-name-part-type="species" reg="sellersorum">sellersorum</tp:taxon-name-part></tp:taxon-name></italic>, 1.63–1.75 in <italic><tp:taxon-name><tp:taxon-name-part taxon-name-part-type="genus" reg="Torrenticola">T.</tp:taxon-name-part> <tp:taxon-name-part taxon-name-part-type="species" reg="microbiscutella">microbiscutella</tp:taxon-name-part></tp:taxon-name></italic>). Female <italic><tp:taxon-name><tp:taxon-name-part taxon-name-part-type="genus" reg="Torrenticola">T.</tp:taxon-name-part> <tp:taxon-name-part taxon-name-part-type="species" reg="sellersorum">sellersorum</tp:taxon-name-part></tp:taxon-name></italic> can be differentiated from female <italic><tp:taxon-name><tp:taxon-name-part taxon-name-part-type="genus" reg="Torrenticola">T.</tp:taxon-name-part> <tp:taxon-name-part taxon-name-part-type="species" reg="malarkeyorum">malarkeyorum</tp:taxon-name-part></tp:taxon-name></italic> by anterior venter/genital field length (0.69–0.77 in <italic><tp:taxon-name><tp:taxon-name-part taxon-name-part-type="genus" reg="Torrenticola">T.</tp:taxon-name-part> <tp:taxon-name-part taxon-name-part-type="species" reg="sellersorum">sellersorum</tp:taxon-name-part></tp:taxon-name></italic>, 0.85–0.89 in <italic><tp:taxon-name><tp:taxon-name-part taxon-name-part-type="genus" reg="Torrenticola">T.</tp:taxon-name-part> <tp:taxon-name-part taxon-name-part-type="species" reg="malarkeyorum">malarkeyorum</tp:taxon-name-part></tp:taxon-name></italic>). Female <italic><tp:taxon-name><tp:taxon-name-part taxon-name-part-type="genus" reg="Torrenticola">T.</tp:taxon-name-part> <tp:taxon-name-part taxon-name-part-type="species" reg="sellersorum">sellersorum</tp:taxon-name-part></tp:taxon-name></italic> can be differentiated from female <italic><tp:taxon-name><tp:taxon-name-part taxon-name-part-type="genus" reg="Torrenticola">T.</tp:taxon-name-part> <tp:taxon-name-part taxon-name-part-type="species" reg="caerulea">caerulea</tp:taxon-name-part></tp:taxon-name></italic> by having a wider genital field (150–182 in <italic><tp:taxon-name><tp:taxon-name-part taxon-name-part-type="genus" reg="Torrenticola">T.</tp:taxon-name-part> <tp:taxon-name-part taxon-name-part-type="species" reg="sellersorum">sellersorum</tp:taxon-name-part></tp:taxon-name></italic>, 120–145 in <italic><tp:taxon-name><tp:taxon-name-part taxon-name-part-type="genus" reg="Torrenticola">T.</tp:taxon-name-part> <tp:taxon-name-part taxon-name-part-type="species" reg="caerulea">caerulea</tp:taxon-name-part></tp:taxon-name></italic>). Female <italic><tp:taxon-name><tp:taxon-name-part taxon-name-part-type="genus" reg="Torrenticola">T.</tp:taxon-name-part> <tp:taxon-name-part taxon-name-part-type="species" reg="sellersorum">sellersorum</tp:taxon-name-part></tp:taxon-name></italic> can be differentiated from female <italic><tp:taxon-name><tp:taxon-name-part taxon-name-part-type="genus" reg="Torrenticola">T.</tp:taxon-name-part> <tp:taxon-name-part taxon-name-part-type="species" reg="delicatexa">delicatexa</tp:taxon-name-part></tp:taxon-name></italic> by having a rounder dorsum (length/width = 1.23–1.37 in <italic><tp:taxon-name><tp:taxon-name-part taxon-name-part-type="genus" reg="Torrenticola">T.</tp:taxon-name-part> <tp:taxon-name-part taxon-name-part-type="species" reg="sellersorum">sellersorum</tp:taxon-name-part></tp:taxon-name></italic>, 1.38–1.44 in <italic><tp:taxon-name><tp:taxon-name-part taxon-name-part-type="genus" reg="Torrenticola">T.</tp:taxon-name-part> <tp:taxon-name-part taxon-name-part-type="species" reg="delicatexa">delicatexa</tp:taxon-name-part></tp:taxon-name></italic>). Male <italic><tp:taxon-name><tp:taxon-name-part taxon-name-part-type="genus" reg="Torrenticola">T.</tp:taxon-name-part> <tp:taxon-name-part taxon-name-part-type="species" reg="sellersorum">sellersorum</tp:taxon-name-part></tp:taxon-name></italic> do not have any measurement differences with male <italic><tp:taxon-name><tp:taxon-name-part taxon-name-part-type="genus" reg="Torrenticola">T.</tp:taxon-name-part> <tp:taxon-name-part taxon-name-part-type="species" reg="malarkeyorum">malarkeyorum</tp:taxon-name-part></tp:taxon-name></italic>, <italic><tp:taxon-name><tp:taxon-name-part taxon-name-part-type="genus" reg="Torrenticola">T.</tp:taxon-name-part> <tp:taxon-name-part taxon-name-part-type="species" reg="caerulea">caerulea</tp:taxon-name-part></tp:taxon-name></italic>, and <italic><tp:taxon-name><tp:taxon-name-part taxon-name-part-type="genus" reg="Torrenticola">T.</tp:taxon-name-part> <tp:taxon-name-part taxon-name-part-type="species" reg="delicatexa">delicatexa</tp:taxon-name-part></tp:taxon-name></italic>; however, they can be differentiated by dorsal coloration.</p></tp:treatment-sec><tp:treatment-sec sec-type="description" id="SECID0EBH2O"><title>Description.</title><p>
                    <bold>Female (Figure <xref ref-type="fig" rid="F232">232</xref>)</bold> (n = 5) (holotype measurements in parentheses when available) with characters of the genus with following specifications.</p><p>
                    <bold>Dorsum</bold> — (540–650 (540) long; 400–520 (400) wide) ovoid with bold (occasionally faint) bluish-purple coloration separated into anterior and posterior portions with a thin or thick strip of red medially. Anterio-medial platelets (112.5–135 (117.5) long; 35–50 (35) wide). Anterio-lateral platelets (147.5–172.5 (147.5) long; 47.5–75 (47.5) wide) fused to dorsal plate. Dgl-4 much closer to the edge of the dorsum than to the muscle scars (distance between Dgl-4 290–370 (295)). Dorsal plate proportions: dorsum length/width 1.23–1.37 (1.35); dorsal width/distance between Dgl-4 1.35–1.42 (1.36); anterio-medial platelet length/width 2.65–3.36 (3.36); anterio-lateral platelet length/width 2.23–3.11 (3.11); anterio-lateral/anterio-medial length 1.26–1.36 (1.26).</p><p>
                    <bold>Gnathosoma — Subcapitulum</bold> (282.5–330 (285) long (ventral); 210–245 (219) long (dorsal); 130–157.5 (135) tall) colorless. Rostrum (110–125 (113.75) long; 42.5–47.5 (42.5) wide). Chelicerae 280–325 (280) long) with curved fangs (51–66 (62) long). Subcapitular proportions: ventral length/height 2.05–2.17 (2.11); rostrum length/width 2.44–2.68 (2.68). <bold>Pedipalps</bold> with tuberculate ventral extensions on femora and genua. Palpomeres: trochanter (40–50 (42.5) long); femur (107.5–122.5 (110) long); genu (62.5–72.5 (65) long); tibia (82.5–95 (85) long; 22.5–27.5 (22.5) wide); tarsus (17.5–20 (20) long). Palpomere proportions: femur/genu 1.69–1.85 (1.69); tibia/femur 0.75–0.79 (0.77); tibia length/width 3.14–3.80 (3.78).</p><p>
                    <bold>Venter</bold> — (640–800 (645) long; 449–529 (470) wide) colorless. Gnathosomal bay (132.5–187.5 (157.5) long; 82.5–97.5 (82.5) wide). Cxgl-4 subapical. <bold>Medial suture</bold> (0–10 (0) long) often absent. <bold>Genital plates</bold> (160–195 (165) long; 150–181.25 (157.5) wide). Additional measurements: Cx-1 (230–322 (270) long (total); 83–126 (106) long (medial)); Cx-3 (310–365 (319) wide); anterior venter (120–142.5 (120) long). Ventral proportions: gnathosomal bay length/width 1.56–2.08 (1.91); anterior venter/genital field length 0.69–0.77 (0.73); anterior venter length/genital field width 0.74–0.80 (0.76); anterior venter/medial suture (proportion cannot be calculated for specimens without a medial suture) 12.25–17.00.</p><p>
                    <bold>Male (Figure <xref ref-type="fig" rid="F233">233</xref>)</bold> (n = 5) (allotypic measurements in parentheses when available) with characters of the genus with following specifications.</p><p>
                    <bold>Dorsum</bold> — (390–470 (400) long; 255–330 (280) wide) ovoid with bold (occasionally faint) bluish-purple coloration separated into anterior and posterior portions with a thin or thick strip of red medially. Anterio-medial platelets (82.5–97.5 (82.5) long; 30–40 (30) wide). Anterio-lateral platelets (112.5–145 (120) long; 37.5–52.5 (42.5) wide) fused to dorsal plate. Dgl-4 much closer to the edge of the dorsum than to the muscle scars (distance between Dgl-4 190–250 (220)). Dorsal plate proportions: dorsum length/width 1.42–1.54 (1.43); dorsal width/distance between Dgl-4 1.27–1.34 (1.27); anterio-medial platelet length/width 2.44–2.83 (2.75); anterio-lateral platelet length/width 2.76–3.00 (2.82); anterio-lateral/anterio-medial length 1.32–1.49 (1.45).</p><p>
                    <bold>Gnathosoma — Subcapitulum</bold> (205–245 (215) long (ventral); 151–179 (166) long (dorsal); 80–107.5 (91.25) tall) colorless. Rostrum 80–95 (85) long; 27.5–35 (30) wide). Chelicerae (195–235 (208) long) with curved fangs (40–50 (46) long). Subcapitular proportions: ventral length/height 2.24–2.59 (2.36); rostrum length/width 2.71–3.05 (2.83). <bold>Pedipalps</bold> with tuberculate ventral extensions on femora and genua. Palpomeres: trochanter (30–38.75 (30) long); femur (75–87.5 (80) long); genu (46.25–52.5 (50) long); tibia (62.5–70 (67.5) long; 18.75–21.25 (20) wide); tarsus (15–17.5 (15) long). Palpomere proportions: femur/genu 1.60–1.67 (1.60); tibia/femur 0.79–0.87 (0.84); tibia length/width 3.13–3.47 (3.38).</p><p>
                    <bold>Venter</bold> — (465–570 (490) long; 290–367 (325) wide) colorless. Gnathosomal bay (105–135 (117.5) long; 57.5–66.25 (65) wide). Cxgl-4 subapical. <bold>Medial suture</bold> (57.5–72.5 (57.5) long). <bold>Genital plates</bold> (102.5–122.5 (107.5) long; 91.25–115 (96.25) wide). Additional measurements: Cx-1 (189–237 (199) long (total); 79–96 (85) long (medial)); Cx-3 (230–290 (232) wide); anterior venter (150–185 (150) long). Ventral proportions: gnathosomal bay length/width 1.75–2.08 (1.81); anterior venter/genital field length 1.39–1.59 (1.40); anterior venter length/genital field width 1.55–1.78 (1.56); anterior venter/medial suture 2.32–2.61 (2.61).</p><p>
                    <bold>Immatures</bold> unknown.</p></tp:treatment-sec><tp:treatment-sec sec-type="etymology" id="SECID0E6I2O"><title>Etymology.</title><p>Specific epithet (<italic><tp:taxon-name><tp:taxon-name-part taxon-name-part-type="species" reg="sellersorum">sellersorum</tp:taxon-name-part></tp:taxon-name></italic>) named in honor of the grandparents of DMF, who always supported and encouraged her love of nature and discovery.</p></tp:treatment-sec><tp:treatment-sec sec-type="distribution" id="SECID0EPJ2O"><title>Distribution.</title><p>Widespread (Figure <xref ref-type="fig" rid="F231">231</xref>). <italic><tp:taxon-name><tp:taxon-name-part taxon-name-part-type="genus" reg="Torrenticola">T.</tp:taxon-name-part> <tp:taxon-name-part taxon-name-part-type="species" reg="sellersorum">sellersorum</tp:taxon-name-part></tp:taxon-name></italic> are unlike all other <italic><tp:taxon-name><tp:taxon-name-part taxon-name-part-type="genus" reg="Torrenticola">Torrenticola</tp:taxon-name-part></tp:taxon-name></italic> in our collections in that they span either side of the Great Plains, which act as a barrier for most other species. <italic><tp:taxon-name><tp:taxon-name-part taxon-name-part-type="genus" reg="Torrenticola">T.</tp:taxon-name-part> <tp:taxon-name-part taxon-name-part-type="species" reg="sellersorum">sellersorum</tp:taxon-name-part></tp:taxon-name></italic> are likely absent from cool, highland streams of the Appalachians, Interior Highlands, and Rocky Mountains, but are likely widely distributed throughout the Interior. Explaining the peculiar distribution of <italic><tp:taxon-name><tp:taxon-name-part taxon-name-part-type="genus" reg="Torrenticola">T.</tp:taxon-name-part> <tp:taxon-name-part taxon-name-part-type="species" reg="sellersorum">sellersorum</tp:taxon-name-part></tp:taxon-name></italic> will depend on knowledge of dispersal capabilities, including host preference by the larvae and the dispersal capabilities of the host.</p><fig id="F231" position="float" orientation="portrait"><label>Figure 231.</label><caption><p>
          <italic><tp:taxon-name><tp:taxon-name-part taxon-name-part-type="genus" reg="Torrenticola">Torrenticola</tp:taxon-name-part> <tp:taxon-name-part taxon-name-part-type="species" reg="sellersorum">sellersorum</tp:taxon-name-part></tp:taxon-name></italic> sp. n. distribution.</p></caption><graphic xmlns:xlink="http://www.w3.org/1999/xlink" xlink:href="zookeys-701-001-g231.jpg" position="float" orientation="portrait" xlink:type="simple" id="oo_157250.jpg"/></fig><fig id="F232" position="float" orientation="portrait"><label>Figure 232.</label><caption><p>
          <italic><tp:taxon-name><tp:taxon-name-part taxon-name-part-type="genus" reg="Torrenticola">Torrenticola</tp:taxon-name-part> <tp:taxon-name-part taxon-name-part-type="species" reg="sellersorum">sellersorum</tp:taxon-name-part></tp:taxon-name></italic> sp. n. female: <bold>A</bold> dorsal plates <bold>B</bold> venter (legs removed) <bold>C</bold> subcapitulum <bold>D</bold> pedipalp (setae not accurately depicted). Scale = 100 µm.</p></caption><graphic xmlns:xlink="http://www.w3.org/1999/xlink" xlink:href="zookeys-701-001-g232.jpg" position="float" orientation="portrait" xlink:type="simple" id="oo_157251.jpg"/></fig><fig id="F233" position="float" orientation="portrait"><label>Figure 233.</label><caption><p>
          <italic><tp:taxon-name><tp:taxon-name-part taxon-name-part-type="genus" reg="Torrenticola">Torrenticola</tp:taxon-name-part> <tp:taxon-name-part taxon-name-part-type="species" reg="sellersorum">sellersorum</tp:taxon-name-part></tp:taxon-name></italic> sp. n. male: <bold>A</bold> dorsal plates <bold>B</bold> venter (legs removed) <bold>C</bold> subcapitulum <bold>D</bold> pedipalp (setae not accurately depicted). Scale = 100 µm.</p></caption><graphic xmlns:xlink="http://www.w3.org/1999/xlink" xlink:href="zookeys-701-001-g233.jpg" position="float" orientation="portrait" xlink:type="simple" id="oo_157252.jpg"/></fig></tp:treatment-sec><tp:treatment-sec sec-type="remarks" id="SECID0EZN2O"><title>Remarks.</title><p>In all analyses, <italic><tp:taxon-name><tp:taxon-name-part taxon-name-part-type="genus" reg="Torrenticola">Torrenticola</tp:taxon-name-part> <tp:taxon-name-part taxon-name-part-type="species" reg="sellersorum">sellersorum</tp:taxon-name-part></tp:taxon-name></italic> groups with other members of the <tp:taxon-name><tp:taxon-name-part taxon-name-part-type="genus" reg="Rusetria">Rusetria</tp:taxon-name-part></tp:taxon-name> Complex with high support and specimens of this species are less than 2.3% different in <abbrev xmlns:xlink="http://www.w3.org/1999/xlink" xlink:title="cytochrome c oxidase subunit 1" id="ABBRID0EQO2O" xlink:type="simple">COI</abbrev> sequence from each other. In all analysis, <italic><tp:taxon-name><tp:taxon-name-part taxon-name-part-type="genus" reg="Torrenticola">T.</tp:taxon-name-part> <tp:taxon-name-part taxon-name-part-type="species" reg="sellersorum">sellersorum</tp:taxon-name-part></tp:taxon-name></italic> groups with other eastern members of the <tp:taxon-name><tp:taxon-name-part taxon-name-part-type="genus" reg="Rusetria">Rusetria</tp:taxon-name-part></tp:taxon-name> Complex that have fused lateral platelets. Because of this, we are able to place this species in the Eastern 2-Plate Identification Group.</p><p>The slightly increased <abbrev xmlns:xlink="http://www.w3.org/1999/xlink" xlink:title="cytochrome c oxidase subunit 1" id="ABBRID0EHP2O" xlink:type="simple">COI</abbrev> variation of this species (2.3%) is expected for specimens separated by great geographic distance. For example, the specimens from Pennsylvania are 0–1.3% different from each other and the specimens from Saskatchewan are 0.3% different from each other, but Pennsylvania specimens are 1.3–2.0% different from the Saskatchewan specimens. However, even specimens from New Mexico are only 2.0–2.3% different from other localities, despite being separated by great geographic distance and ecoregions that act as barriers for other <italic><tp:taxon-name><tp:taxon-name-part taxon-name-part-type="genus" reg="Torrenticola">Torrenticola</tp:taxon-name-part></tp:taxon-name></italic> (i.e., the Great Plains). This variation in <abbrev xmlns:xlink="http://www.w3.org/1999/xlink" xlink:title="cytochrome c oxidase subunit 1" id="ABBRID0ESP2O" xlink:type="simple">COI</abbrev> in the New Mexico samples supports two hypotheses: 1) given the relatively low divergence of approximately 2%, New Mexico specimens represent the same species as specimens further east; and conversely, 2) given the relatively high divergence of greater than 1%, New Mexico specimens represent a long-standing population, not a recent introduction from the east.</p><p>This species hypothesis is supported by low <abbrev xmlns:xlink="http://www.w3.org/1999/xlink" xlink:title="cytochrome c oxidase subunit 1" id="ABBRID0EYP2O" xlink:type="simple">COI</abbrev> divergence within the species (0–2.3%) (but see above discussion) and high divergence between species (3–15%), and by the morphological characters outlined in the diagnosis.</p></tp:treatment-sec></tp:taxon-treatment>
