# Supplementary material for: Revision of torrent mites (Parasitengona, Torrenticolidae, Torrenticola) of the United States and Canada: 90 descriptions, molecular phylogenetics, and a key to species
Source: Zookeys. 2017 Sep 21;(701):1–496. doi: 10.3897/zookeys.701.13261 (PMC5674090; doi:10.3897/zookeys.701.13261)
Supplement: XML Treatment for Torrenticola sharkeyi [file zookeys.701.13261-treatment75.xml]

<!DOCTYPE tp:taxon-treatment
  PUBLIC "-//TaxonX//DTD Taxonomic Treatment Publishing DTD v0 20100105//EN" "tax-treatment-NSO.dtd">
<tp:taxon-treatment xmlns:tp="http://www.plazi.org/taxpub"><tp:treatment-meta><kwd-group><label>Taxon classification</label><kwd><named-content xmlns:xlink="http://www.w3.org/1999/xlink" content-type="kingdom">Animalia</named-content></kwd><kwd><named-content xmlns:xlink="http://www.w3.org/1999/xlink" content-type="order">Trombidiformes</named-content></kwd><kwd><named-content xmlns:xlink="http://www.w3.org/1999/xlink" content-type="family">Torrenticolidae</named-content></kwd></kwd-group><mixed-citation publication-type="journal"><person-group><name><surname>Fisher</surname><given-names>J. Ray</given-names></name><name><surname>Fisher</surname><given-names>Danielle M.</given-names></name><name><surname>Skvarla</surname><given-names>Michael J.</given-names></name><name><surname>Nelson</surname><given-names>Whitney A.</given-names></name><name><surname>Dowling</surname><given-names>Ashley P.G.</given-names></name></person-group><article-title>Revision of torrent mites (<tp:taxon-name><tp:taxon-name-part taxon-name-part-type="clade">Parasitengona</tp:taxon-name-part></tp:taxon-name>, <tp:taxon-name><tp:taxon-name-part taxon-name-part-type="family">Torrenticolidae</tp:taxon-name-part></tp:taxon-name>, <italic><tp:taxon-name><tp:taxon-name-part taxon-name-part-type="genus" reg="Torrenticola">Torrenticola</tp:taxon-name-part></tp:taxon-name></italic>) of the United States and Canada: 90 descriptions, molecular phylogenetics, and a key to species</article-title><source>Zookeys</source><day>21</day><month>9</month><year>2017</year><volume>2017</volume><issue>701</issue><fpage>1</fpage><lpage>496</lpage><pub-id pub-id-type="doi">10.3897/zookeys.701.13261</pub-id></mixed-citation></tp:treatment-meta><tp:nomenclature><tp:taxon-name>
                    <tp:taxon-name-part taxon-name-part-type="genus" reg="Torrenticola">Torrenticola</tp:taxon-name-part>
                    <tp:taxon-name-part taxon-name-part-type="species" reg="sharkeyi">sharkeyi</tp:taxon-name-part>
                    <object-id xmlns:xlink="http://www.w3.org/1999/xlink" content-type="zoobank" xlink:type="simple">http://zoobank.org/4785F071-6FDF-4732-A1D2-67B6CDD0CB86</object-id>
                  </tp:taxon-name><tp:taxon-authority>Fisher &amp; Dowling</tp:taxon-authority><tp:taxon-status xmlns:xlink="http://www.w3.org/1999/xlink" xlink:type="simple">sp. n.</tp:taxon-status></tp:nomenclature><tp:treatment-sec sec-type="material" id="SECID0EER2O"><title>Material examined.</title><p>HOLOTYPE (♀): from USA, New Mexico, Catron County, Gila Hot Springs, Little Creek Recreational Area, Little Creek, off Route 15, 6 May 2012, by IM Smith, IMS120006, DNA 2891.</p><p>PARATYPES (13 ♀; 11 ♂): <bold>Arizona, USA</bold>: 2 ♀ and 2 ♂ from Coconino County, Oak Creek Canyon, Oak Creek, beside Route 89A, between Banjo Bill &amp; Bootlegger campgrounds, 21 Jul 1987, by IM Smith, IMS870100A &amp; IMS870100B • 1 ♀ and 1 ♂ from Yavapai County, West Clear Creek at Clear Creek campground, off Forest Road 9, east of Camp Verde, 19-22 Jul 1987, by IM Smith, IMS870098 &amp; IMS870102 • <bold>New Mexico, USA</bold>: 1 ♀ and 1 ♂ from Catron County, Gila Cliff Dwellers National Monument, West Fork of Gila River, 10 Jul 1987, by IM Smith, IMS870080A • 1 ♂ (ALLOTYPE) from Catron County, Gila Hot Springs, Little Creek, Little Creek Recreational Area off Route 15, 6 May 2012, by IM Smith, IMS120006, DNA 2892 • 1 ♀ and 1 ♂ from Catron County, Gila River, beside Route 15, just below mouth of Little Creek, 11 Jul 1987, by IM Smith, IMS870083A • 2 ♀ and 1 ♂ from Catron County, Gila Hot Springs, Little Creek, Little Creek Recreational Area off Route 15, 6 May 2012, by IM Smith, IMS120006 • 2 ♀ and 3 ♂ from Catron County, Little Creek, beside Route 15, 65 kilometers north of Route 180 in Silver City, 10 Jul 1987, by IM Smith, IMS870081A • 3 ♀ and 2 ♂ from Grant County, Gila River Recreation Area, East Fork of Gila River, beside Route 15, 11 Jul 1987, by IM Smith, IMS870082A • 1 ♀ and 1 ♂ from Grant County, Grapevine Recreational Area, East Fork of Gila River, off Route 15 north of Silver City, 5 May 2012, by IM Smith, IMS120007.</p></tp:treatment-sec><tp:treatment-sec sec-type="Type deposition" id="SECID0EPR2O"><title>Type deposition.</title><p>Holotype (♀), allotype (♂), and most paratypes (8 ♀; 5 ♂) deposited in the <named-content xmlns:xlink="http://www.w3.org/1999/xlink" content-type="dwc:institutional_code" xlink:type="simple">CNC</named-content>; other paratypes (5 ♀; 5 ♂) deposited in <named-content xmlns:xlink="http://www.w3.org/1999/xlink" content-type="dwc:institutional_code" xlink:type="simple">ACUA</named-content>.</p></tp:treatment-sec><tp:treatment-sec sec-type="diagnosis" id="SECID0E6R2O"><title>Diagnosis.</title><p>
                    <italic><tp:taxon-name><tp:taxon-name-part taxon-name-part-type="genus" reg="Torrenticola">Torrenticola</tp:taxon-name-part> <tp:taxon-name-part taxon-name-part-type="species" reg="sharkeyi">sharkeyi</tp:taxon-name-part></tp:taxon-name></italic> is unlike all other western species by having the following combination of characters: dorsal coloration, although faint, restricted posteriorly; indistinct hind coxal margins; and ellipsoid body. It is only known from Catron &amp; Grant Counties, New Mexico. It is most similar to members of the Rala Group (<italic><tp:taxon-name><tp:taxon-name-part taxon-name-part-type="genus" reg="Torrenticola">T.</tp:taxon-name-part> <tp:taxon-name-part taxon-name-part-type="species" reg="rala">rala</tp:taxon-name-part></tp:taxon-name></italic>, <italic><tp:taxon-name><tp:taxon-name-part taxon-name-part-type="genus" reg="Torrenticola">T.</tp:taxon-name-part> <tp:taxon-name-part taxon-name-part-type="species" reg="keesdavidsi">keesdavidsi</tp:taxon-name-part></tp:taxon-name></italic>, <italic><tp:taxon-name><tp:taxon-name-part taxon-name-part-type="genus" reg="Torrenticola">T.</tp:taxon-name-part> <tp:taxon-name-part taxon-name-part-type="species" reg="kurtvietsi">kurtvietsi</tp:taxon-name-part></tp:taxon-name></italic>, <italic><tp:taxon-name><tp:taxon-name-part taxon-name-part-type="genus" reg="Torrenticola">T.</tp:taxon-name-part> <tp:taxon-name-part taxon-name-part-type="species" reg="boettgeri">boettgeri</tp:taxon-name-part></tp:taxon-name></italic>, <italic><tp:taxon-name><tp:taxon-name-part taxon-name-part-type="genus" reg="Torrenticola">T.</tp:taxon-name-part> <tp:taxon-name-part taxon-name-part-type="species" reg="lamellipalpis">lamellipalpis</tp:taxon-name-part></tp:taxon-name></italic>, <italic><tp:taxon-name><tp:taxon-name-part taxon-name-part-type="genus" reg="Torrenticola">T.</tp:taxon-name-part> <tp:taxon-name-part taxon-name-part-type="species" reg="dolichodactyla">dolichodactyla</tp:taxon-name-part></tp:taxon-name></italic>, and <italic><tp:taxon-name><tp:taxon-name-part taxon-name-part-type="genus" reg="Torrenticola">T.</tp:taxon-name-part> <tp:taxon-name-part taxon-name-part-type="species" reg="anoplopalpa">anoplopalpa</tp:taxon-name-part></tp:taxon-name></italic>); however, members of this group are colorless. <italic><tp:taxon-name><tp:taxon-name-part taxon-name-part-type="genus" reg="Torrenticola">T.</tp:taxon-name-part> <tp:taxon-name-part taxon-name-part-type="species" reg="sharkeyi">sharkeyi</tp:taxon-name-part></tp:taxon-name></italic> can be differentiated from <italic><tp:taxon-name><tp:taxon-name-part taxon-name-part-type="genus" reg="Torrenticola">T.</tp:taxon-name-part> <tp:taxon-name-part taxon-name-part-type="species" reg="boettgeri">boettgeri</tp:taxon-name-part></tp:taxon-name></italic>, <italic><tp:taxon-name><tp:taxon-name-part taxon-name-part-type="genus" reg="Torrenticola">T.</tp:taxon-name-part> <tp:taxon-name-part taxon-name-part-type="species" reg="kurtvietsi">kurtvietsi</tp:taxon-name-part></tp:taxon-name></italic>, <italic><tp:taxon-name><tp:taxon-name-part taxon-name-part-type="genus" reg="Torrenticola">T.</tp:taxon-name-part> <tp:taxon-name-part taxon-name-part-type="species" reg="lamellipalpis">lamellipalpis</tp:taxon-name-part></tp:taxon-name></italic>, <italic><tp:taxon-name><tp:taxon-name-part taxon-name-part-type="genus" reg="Torrenticola">T.</tp:taxon-name-part> <tp:taxon-name-part taxon-name-part-type="species" reg="keesdavidsi">keesdavidsi</tp:taxon-name-part></tp:taxon-name></italic>, and <italic><tp:taxon-name><tp:taxon-name-part taxon-name-part-type="genus" reg="Torrenticola">T.</tp:taxon-name-part> <tp:taxon-name-part taxon-name-part-type="species" reg="anoplopalpa">anoplopalpa</tp:taxon-name-part></tp:taxon-name></italic> by having tuberculate ventral extensions on the pedipalpal femora (others are lacking extensions, have dentate flanged extensions or wide lamellate extensions). <italic><tp:taxon-name><tp:taxon-name-part taxon-name-part-type="genus" reg="Torrenticola">T.</tp:taxon-name-part> <tp:taxon-name-part taxon-name-part-type="species" reg="sharkeyi">sharkeyi</tp:taxon-name-part></tp:taxon-name></italic> can be differentiated from <italic><tp:taxon-name><tp:taxon-name-part taxon-name-part-type="genus" reg="Torrenticola">T.</tp:taxon-name-part> <tp:taxon-name-part taxon-name-part-type="species" reg="rala">rala</tp:taxon-name-part></tp:taxon-name></italic>, <italic><tp:taxon-name><tp:taxon-name-part taxon-name-part-type="genus" reg="Torrenticola">T.</tp:taxon-name-part> <tp:taxon-name-part taxon-name-part-type="species" reg="kurtvietsi">kurtvietsi</tp:taxon-name-part></tp:taxon-name></italic>, <italic><tp:taxon-name><tp:taxon-name-part taxon-name-part-type="genus" reg="Torrenticola">T.</tp:taxon-name-part> <tp:taxon-name-part taxon-name-part-type="species" reg="boettgeri">boettgeri</tp:taxon-name-part></tp:taxon-name></italic>, <italic><tp:taxon-name><tp:taxon-name-part taxon-name-part-type="genus" reg="Torrenticola">T.</tp:taxon-name-part> <tp:taxon-name-part taxon-name-part-type="species" reg="dolichodactyla">dolichodactyla</tp:taxon-name-part></tp:taxon-name></italic> and <italic><tp:taxon-name><tp:taxon-name-part taxon-name-part-type="genus" reg="Torrenticola">T.</tp:taxon-name-part> <tp:taxon-name-part taxon-name-part-type="species" reg="anoplopalpa">anoplopalpa</tp:taxon-name-part></tp:taxon-name></italic> by having a more elongate pedipalpal tibiae (length/width = 3.81–4.10 in <italic><tp:taxon-name><tp:taxon-name-part taxon-name-part-type="genus" reg="Torrenticola">T.</tp:taxon-name-part> <tp:taxon-name-part taxon-name-part-type="species" reg="sharkeyi">sharkeyi</tp:taxon-name-part></tp:taxon-name></italic>, 1.75–3.38 in others). <italic><tp:taxon-name><tp:taxon-name-part taxon-name-part-type="genus" reg="Torrenticola">T.</tp:taxon-name-part> <tp:taxon-name-part taxon-name-part-type="species" reg="sharkeyi">sharkeyi</tp:taxon-name-part></tp:taxon-name></italic> can be differentiated from <italic><tp:taxon-name><tp:taxon-name-part taxon-name-part-type="genus" reg="Torrenticola">T.</tp:taxon-name-part> <tp:taxon-name-part taxon-name-part-type="species" reg="kurtvietsi">kurtvietsi</tp:taxon-name-part></tp:taxon-name></italic>, <italic><tp:taxon-name><tp:taxon-name-part taxon-name-part-type="genus" reg="Torrenticola">T.</tp:taxon-name-part> <tp:taxon-name-part taxon-name-part-type="species" reg="keesdavidsi">keesdavidsi</tp:taxon-name-part></tp:taxon-name></italic>, <italic><tp:taxon-name><tp:taxon-name-part taxon-name-part-type="genus" reg="Torrenticola">T.</tp:taxon-name-part> <tp:taxon-name-part taxon-name-part-type="species" reg="lamellipalpis">lamellipalpis</tp:taxon-name-part></tp:taxon-name></italic>, and <italic><tp:taxon-name><tp:taxon-name-part taxon-name-part-type="genus" reg="Torrenticola">T.</tp:taxon-name-part> <tp:taxon-name-part taxon-name-part-type="species" reg="anoplopalpa">anoplopalpa</tp:taxon-name-part></tp:taxon-name></italic> by having a stockier subcapitulum (ventral length/width = 2.03–2.40 in <italic><tp:taxon-name><tp:taxon-name-part taxon-name-part-type="genus" reg="Torrenticola">T.</tp:taxon-name-part> <tp:taxon-name-part taxon-name-part-type="species" reg="sharkeyi">sharkeyi</tp:taxon-name-part></tp:taxon-name></italic>, 2.51–4.16 in others).</p></tp:treatment-sec><tp:treatment-sec sec-type="description" id="SECID0EO22O"><title>Description.</title><p>
                    <bold>Female (Figure <xref ref-type="fig" rid="F235">235</xref>)</bold> (n = 5) (holotype measurements in parentheses when available) with characters of the genus with following specifications.</p><p>
                    <bold>Dorsum</bold> — (650–750 (715) long; 450–530 (490) wide) ovoid with faint bluish-purple coloration restricted posteriorly or colorless. Anterio-medial platelets (130–155 (137.5) long; 50–57.5 (52.5) wide). Anterio-lateral platelets (187.5–225 (202.5) long; 62.5–75 (67.5) wide) free from dorsal plate. Dgl-4 closer to the edge of the dorsum than to the muscle scars (distance between Dgl-4 305–360 (335)). Dorsal plate proportions: dorsum length/width 1.41–1.46 (1.46); dorsal width/distance between Dgl-4 1.38–1.52 (1.46); anterio-medial platelet length/width 2.60–2.77 (2.62); anterio-lateral platelet length/width 2.91–3.08 (3.00); anterio-lateral/anterio-medial length 1.39–1.47 (1.47).</p><p>
                    <bold>Gnathosoma — Subcapitulum</bold> (300–335 (310) long (ventral); 215–245 (227) long (dorsal); 135–157.5 (152.5) tall) colorless. Rostrum (117.5–137.5 (125) long; 45–55 (46.25) wide). Chelicerae (290–340 (314) long) with curved fangs (62.5–70 (68) long). Subcapitular proportions: ventral length/height 2.03–2.25 (2.03); rostrum length/width 2.45–2.89 (2.70). <bold>Pedipalps</bold> with short tuberculate ventral extensions on femora and genua. Palpomeres: trochanter (42.5–50 (50) long); femur (112.5–132.5 (125) long); genu (66.25–75 (68.75) long); tibia (100–107.5 (105) long; 25–27.5 (26.25) wide); tarsus (23.75–27.5 (27.5) long). Palpomere proportions: femur/genu 1.67–1.83 (1.82); tibia/femur 0.81–0.91 (0.84); tibia length/width 3.91–4.10 (4.00).</p><p>
                    <bold>Venter</bold> — (730–880 (870) long; 513–610 (543) wide) colorless. Gnathosomal bay (145–186.25 (181.25) long; 92.5–105 (105) wide). Cxgl-4 apical. <bold>Medial suture</bold> (20–25 (20) long). <bold>Genital plates</bold> (177.5–200 (200) long; 157.5–180 (167.5) wide). Additional measurements: Cx-1 (280–350 (323) long (total); 125–160 (140) long (medial)); Cx-3 (365–405 (365) wide); anterior venter (167.5–186.25 (181.25) long). Ventral proportions: gnathosomal bay length/width 1.57–1.84 (1.73); anterior venter/genital field length 0.91–0.97 (0.91); anterior venter length/genital field width 1.03–1.08 (1.08); anterior venter/medial suture 7.30–9.25 (9.06).</p><p>
                    <bold>Male (Figure <xref ref-type="fig" rid="F236">236</xref>)</bold> (n = 5) (allotypic measurements in parentheses when available) with characters of the genus with following specifications.</p><p>
                    <bold>Dorsum</bold> — (580–650 (650) long; 415–470 (470) wide) ovoid with faint bluish-purple coloration restricted posteriorly or colorless. Anterio-medial platelets (125–137.5 (137.5) long; 40–60 (60) wide). Anterio-lateral platelets (180–197.5 (197.5) long; 62.5–82.5 (82.5) wide) free from dorsal plate. Dgl-4 closer to the edge of the dorsum than to the muscle scars (distance between Dgl-4 280–320 (320)). Dorsal plate proportions: dorsum length/width 1.36–1.44 (1.38); dorsal width/distance between Dgl-4 1.46–1.49 (1.47); anterio-medial platelet length/width 2.29–3.13 (2.29); anterio-lateral platelet length/width 2.39–2.96 (2.39); anterio-lateral/anterio-medial length 1.37–1.51 (1.44).</p><p>
                    <bold>Gnathosoma — Subcapitulum</bold> (250–300 (300) long (ventral); 195–216 (215.75) long (dorsal); 105–127.5 (127.5) tall) colorless. Rostrum (100–119 (118.75) long; 37.5–50 (42.5) wide). Chelicerae (270–303 (303) long) with curved fangs (46–50 (47) long). Subcapitular proportions: ventral length/height 2.31–2.40 (2.35); rostrum length/width 2.30–2.91 (2.79). <bold>Pedipalps</bold> with short tuberculate ventral extensions on femora and genua. Palpomeres: trochanter (45–47.5 (47.5) long); femur (102.5–115 (110) long); genu (57.5–67.5 (67.5) long); tibia (88–104 (103.75) long; 22.5–27 (26.25) wide); tarsus (22.5–27.5 (22.5) long). Palpomere proportions: femur/genu 1.63–1.80 (1.63); tibia/femur 0.83–0.94 (0.94); tibia length/width 3.80–3.95 (3.95).</p><p>
                    <bold>Venter</bold> — (670–771 (770) long; 460–520 (496) wide) colorless. Gnathosomal bay (127.5–170 (170) long; 80–90 (90) wide). Cxgl-4 apical. <bold>Medial suture</bold> (85–105 (100) long). <bold>Genital plates</bold> (177.5–202 (201.25) long; 135–147.5 (147.5) wide). Additional measurements: Cx-1 (270–315 (305) long (total); 140–157.5 (157.5) long (medial)); Cx-3 (325–370 (360) wide); anterior venter (237.5–270 (270) long). Ventral proportions: gnathosomal bay length/width 1.46–1.94 (1.89); anterior venter/genital field length 1.28–1.41 (1.34); anterior venter length/genital field width 1.70–1.93 (1.83); anterior venter/medial suture 2.43–2.79 (2.70).</p><p>
                    <bold>Immatures</bold> unknown.</p></tp:treatment-sec><tp:treatment-sec sec-type="etymology" id="SECID0EM42O"><title>Etymology.</title><p>Specific epithet (<italic><tp:taxon-name><tp:taxon-name-part taxon-name-part-type="species" reg="sharkeyi">sharkeyi</tp:taxon-name-part></tp:taxon-name></italic>) named in honor of braconid systematist, Michael Sharkey, who advised JRF during his master’s degree and solidified his life-long passion for taxonomy.</p></tp:treatment-sec><tp:treatment-sec sec-type="distribution" id="SECID0E342O"><title>Distribution.</title><p>Southwestern, New Mexico and Arizona (Figure <xref ref-type="fig" rid="F234">234</xref>).</p><fig id="F234" position="float" orientation="portrait"><label>Figure 234.</label><caption><p>
          <italic><tp:taxon-name><tp:taxon-name-part taxon-name-part-type="genus" reg="Torrenticola">Torrenticola</tp:taxon-name-part> <tp:taxon-name-part taxon-name-part-type="species" reg="sharkeyi">sharkeyi</tp:taxon-name-part></tp:taxon-name></italic> sp. n. distribution.</p></caption><graphic xmlns:xlink="http://www.w3.org/1999/xlink" xlink:href="zookeys-701-001-g234.jpg" position="float" orientation="portrait" xlink:type="simple" id="oo_157253.jpg"/></fig><fig id="F235" position="float" orientation="portrait"><label>Figure 235.</label><caption><p>
          <italic><tp:taxon-name><tp:taxon-name-part taxon-name-part-type="genus" reg="Torrenticola">Torrenticola</tp:taxon-name-part> <tp:taxon-name-part taxon-name-part-type="species" reg="sharkeyi">sharkeyi</tp:taxon-name-part></tp:taxon-name></italic> sp. n. female: <bold>A</bold> dorsal plates <bold>B</bold> venter (legs removed) <bold>C</bold> subcapitulum <bold>D</bold> pedipalp (setae not accurately depicted). Scale = 100 µm.</p></caption><graphic xmlns:xlink="http://www.w3.org/1999/xlink" xlink:href="zookeys-701-001-g235.jpg" position="float" orientation="portrait" xlink:type="simple" id="oo_157254.jpg"/></fig><fig id="F236" position="float" orientation="portrait"><label>Figure 236.</label><caption><p>
          <italic><tp:taxon-name><tp:taxon-name-part taxon-name-part-type="genus" reg="Torrenticola">Torrenticola</tp:taxon-name-part> <tp:taxon-name-part taxon-name-part-type="species" reg="sharkeyi">sharkeyi</tp:taxon-name-part></tp:taxon-name></italic> sp. n. male: <bold>A</bold> dorsal plates <bold>B</bold> venter (legs removed) <bold>C</bold> subcapitulum <bold>D</bold> pedipalp (setae not accurately depicted). Scale = 100 µm.</p></caption><graphic xmlns:xlink="http://www.w3.org/1999/xlink" xlink:href="zookeys-701-001-g236.jpg" position="float" orientation="portrait" xlink:type="simple" id="oo_157255.jpg"/></fig></tp:treatment-sec><tp:treatment-sec sec-type="remarks" id="SECID0E5A3O"><title>Remarks.</title><p>Our analyses were unable to confidently place <italic><tp:taxon-name><tp:taxon-name-part taxon-name-part-type="genus" reg="Torrenticola">Torrenticola</tp:taxon-name-part> <tp:taxon-name-part taxon-name-part-type="species" reg="sharkeyi">sharkeyi</tp:taxon-name-part></tp:taxon-name></italic> phylogenetically. The <abbrev xmlns:xlink="http://www.w3.org/1999/xlink" xlink:title="cytochrome c oxidase subunit 1" id="ABBRID0EPB3O" xlink:type="simple">COI</abbrev> analyses recovers this species at the base of the Raptor Complex, but this relationship was not recovered in the combined analysis. Because of this ambiguity, we refrain from placing this species in a species complex. Furthermore, because of the unique morphology of this species, we refrain from placing this species in an identification group.</p><p>All specimens are less than 2% different in <abbrev xmlns:xlink="http://www.w3.org/1999/xlink" xlink:title="cytochrome c oxidase subunit 1" id="ABBRID0EVB3O" xlink:type="simple">COI</abbrev> sequence from each other and greater than 16% different from sister species.</p><p>This species hypothesis is supported by low <abbrev xmlns:xlink="http://www.w3.org/1999/xlink" xlink:title="cytochrome c oxidase subunit 1" id="ABBRID0E2B3O" xlink:type="simple">COI</abbrev> divergence within the species (0–2%) and high divergence between species (greater than 3%), and by the morphological characters outlined in the diagnosis.</p></tp:treatment-sec></tp:taxon-treatment>
