# Supplementary material for: Revision of torrent mites (Parasitengona, Torrenticolidae, Torrenticola) of the United States and Canada: 90 descriptions, molecular phylogenetics, and a key to species
Source: Zookeys. 2017 Sep 21;(701):1–496. doi: 10.3897/zookeys.701.13261 (PMC5674090; doi:10.3897/zookeys.701.13261)
Supplement: XML Treatment for Torrenticola sierrensis [file zookeys.701.13261-treatment77.xml]

<!DOCTYPE tp:taxon-treatment
  PUBLIC "-//TaxonX//DTD Taxonomic Treatment Publishing DTD v0 20100105//EN" "tax-treatment-NSO.dtd">
<tp:taxon-treatment xmlns:tp="http://www.plazi.org/taxpub"><tp:treatment-meta><kwd-group><label>Taxon classification</label><kwd><named-content xmlns:xlink="http://www.w3.org/1999/xlink" content-type="kingdom">Animalia</named-content></kwd><kwd><named-content xmlns:xlink="http://www.w3.org/1999/xlink" content-type="order">Trombidiformes</named-content></kwd><kwd><named-content xmlns:xlink="http://www.w3.org/1999/xlink" content-type="family">Torrenticolidae</named-content></kwd></kwd-group><mixed-citation publication-type="journal"><person-group><name><surname>Fisher</surname><given-names>J. Ray</given-names></name><name><surname>Fisher</surname><given-names>Danielle M.</given-names></name><name><surname>Skvarla</surname><given-names>Michael J.</given-names></name><name><surname>Nelson</surname><given-names>Whitney A.</given-names></name><name><surname>Dowling</surname><given-names>Ashley P.G.</given-names></name></person-group><article-title>Revision of torrent mites (<tp:taxon-name><tp:taxon-name-part taxon-name-part-type="clade">Parasitengona</tp:taxon-name-part></tp:taxon-name>, <tp:taxon-name><tp:taxon-name-part taxon-name-part-type="family">Torrenticolidae</tp:taxon-name-part></tp:taxon-name>, <italic><tp:taxon-name><tp:taxon-name-part taxon-name-part-type="genus" reg="Torrenticola">Torrenticola</tp:taxon-name-part></tp:taxon-name></italic>) of the United States and Canada: 90 descriptions, molecular phylogenetics, and a key to species</article-title><source>Zookeys</source><day>21</day><month>9</month><year>2017</year><volume>2017</volume><issue>701</issue><fpage>1</fpage><lpage>496</lpage><pub-id pub-id-type="doi">10.3897/zookeys.701.13261</pub-id></mixed-citation></tp:treatment-meta><tp:nomenclature><tp:taxon-name>
                    <tp:taxon-name-part taxon-name-part-type="genus" reg="Torrenticola">Torrenticola</tp:taxon-name-part>
                    <tp:taxon-name-part taxon-name-part-type="species" reg="sierrensis">sierrensis</tp:taxon-name-part>
                  </tp:taxon-name><tp:taxon-authority>(Marshall, 1943)</tp:taxon-authority><tp:nomenclature-citation-list><tp:nomenclature-citation><tp:taxon-name>
                        <tp:taxon-name-part taxon-name-part-type="genus" reg="Atractides">Atractides</tp:taxon-name-part> <tp:taxon-name-part taxon-name-part-type="species" reg="sierrensis">sierrensis</tp:taxon-name-part></tp:taxon-name><comment>Marshall, 1943: 307.</comment></tp:nomenclature-citation><tp:nomenclature-citation><tp:taxon-name>
                        <tp:taxon-name-part taxon-name-part-type="genus" reg="Atractides">Atractides</tp:taxon-name-part> <tp:taxon-name-part taxon-name-part-type="species" reg="mercedensis">mercedensis</tp:taxon-name-part></tp:taxon-name><comment>Marshall, 1943: 310.</comment></tp:nomenclature-citation><tp:nomenclature-citation><tp:taxon-name>
                        <tp:taxon-name-part taxon-name-part-type="genus" reg="Torrenticola">Torrenticola</tp:taxon-name-part> <tp:taxon-name-part taxon-name-part-type="species" reg="sierrensis">sierrensis</tp:taxon-name-part></tp:taxon-name><comment>Mitchell, 1954: 40.</comment></tp:nomenclature-citation></tp:nomenclature-citation-list></tp:nomenclature><tp:treatment-sec sec-type="material" id="SECID0EGI4O"><title>Material examined.</title><p>LECTOTYPE (1 ♀): USA, California, Santa Cruz County, Waddell Creek, 25-26 Aug 1932, by PR Needham, RM320007</p><p>PARALECTOTYPE (1 ♂): California, Santa Cruz County, Waddell Creek, 1 Dec 1932, by PR Needham, RM320008.</p><p>TOPOTYPES (1 ♀; 1 ♂): from USA, California, Santa Cruz County, Waddell Creek, 30-31 Aug 1933, by PR Needham, RM330016.</p><p>OTHER MATERIAL (54 ♀; 34 ♂): <bold>British Columbia, Canada</bold>: 3 ♀ and 1 ♂ from Ryan Rest Area off Highway 3, east of Yahk Moyie River, 15 Aug 2012, by IM Smith, IMS120071 • 1 ♀ from Vancouver Island, Lake Cowichan, Cowichan River, above Skutz Falls, 9 Jul 1979, by IM Smith, IMS790035 • <bold>California, USA</bold>: 1 ♀ from Del Norte County, Six Rivers National Forest, Middle Fork Smith River (<named-content xmlns:xlink="http://www.w3.org/1999/xlink" content-type="dwc:verbatimCoordinates" xlink:type="simple"><named-content content-type="geo-json" specific-use="{&#34;type&#34;:&#34;Point&#34;,&#34;coordinates&#34;:[-123.886111,41.855556]}" id="NCID0EWI4O" xlink:type="simple">41°51'20"N, 123°53'10"W</named-content></named-content>), 15 Aug 2013, by JR Fisher, JRF 13-0815-002 • 1 ♀ from El Dorado County, Upper Truckee River (<named-content xmlns:xlink="http://www.w3.org/1999/xlink" content-type="dwc:verbatimCoordinates" xlink:type="simple"><named-content content-type="geo-json" specific-use="{&#34;type&#34;:&#34;Point&#34;,&#34;coordinates&#34;:[-120.027500,38.848889]}" id="NCID0E5I4O" xlink:type="simple">38°50'56"N, 120°1'39"W</named-content></named-content>), 29 Aug 2013, by JR Fisher, JRF 13-0829-003 • 1 ♀ and 1 ♂ from El Dorado County, Upper Truckee River (<named-content xmlns:xlink="http://www.w3.org/1999/xlink" content-type="dwc:verbatimCoordinates" xlink:type="simple"><named-content content-type="geo-json" specific-use="{&#34;type&#34;:&#34;Point&#34;,&#34;coordinates&#34;:[-120.027500,38.848889]}" id="NCID0EGJ4O" xlink:type="simple">38°50'56"N, 120°1'39"W</named-content></named-content>), 29 Aug 2013, by JR Fisher, JRF 13-0829-004 • 2 ♀ and 2 ♂ from Mariposa County, El Portal, Indian Flat campground, Merced River, 9-10 Jun 1976, by IM Smith, IMS760087 • 2 ♀ from Mariposa County, Yosemite Valley, East Fork of Merced River, 22 Aug 1933, by PR Needham, RM330012 • 1 ♀ from Mendocino County, Jackson Demonstration State Park, North Fork of Big River (<named-content xmlns:xlink="http://www.w3.org/1999/xlink" content-type="dwc:verbatimCoordinates" xlink:type="simple"><named-content content-type="geo-json" specific-use="{&#34;type&#34;:&#34;Point&#34;,&#34;coordinates&#34;:[-123.509722,39.346111]}" id="NCID0EOJ4O" xlink:type="simple">39°20'46"N, 123°30'35"W</named-content></named-content>), 22 Aug 2013, by JR Fisher, JRF 13-0822-002 • 1 ♀ from Mendocino County, Paul M. Dimmick Recreation Area, North Fork of Navarro River, beside Route 128, 4 Aug 1987, by IM Smith, IMS870127A • 1 ♂ from Mendocino County, Rancheria Creek, beside Route 128, 7.3 kilometers south of Boonville, 4 Aug 1987, by IM Smith, IMS870126A • 1 ♀ and 1 ♂ from Monterey County, Big Sur River, beside Route 1 near Pfeiffer-Big Sur State Park, 28-29 Jul 1987, by IM Smith, IMS870116A • 3 ♀ from Monterey County, Big Sur, Pfeiffer-Big Sure State Park, Big Sur Creek, 7 Jun 1976, by IM Smith, IMS760074 • 1 ♀ from Monterey County, Los Padres National Forest, Salmon Creek (<named-content xmlns:xlink="http://www.w3.org/1999/xlink" content-type="dwc:verbatimCoordinates" xlink:type="simple"><named-content content-type="geo-json" specific-use="{&#34;type&#34;:&#34;Point&#34;,&#34;coordinates&#34;:[-121.358056,35.815833]}" id="NCID0EWJ4O" xlink:type="simple">35°48'57"N, 121°21'29"W</named-content></named-content>), 6 Sep 2013, by JR Fisher, JRF 13-0906-003 • 1 ♀ from Monterey County, Pfeiffer State Park, Big Sur River (<named-content xmlns:xlink="http://www.w3.org/1999/xlink" content-type="dwc:verbatimCoordinates" xlink:type="simple"><named-content content-type="geo-json" specific-use="{&#34;type&#34;:&#34;Point&#34;,&#34;coordinates&#34;:[-121.778611,36.245000]}" id="NCID0E5J4O" xlink:type="simple">36°14'42"N, 121°46'43"W</named-content></named-content>), 4 Sep 2013, by JR Fisher, JRF 13-0904-004 • 1 ♀ and 1 ♂ from Monterey County, Salmon Creek, beside Route 1, south of Gorda, 28 Jul 1987, by IM Smith, IMS870114A • 1 ♀ from Nevada County, beside Route 89, north of Hobart Mills, 13 Jun 1976, by IM Smith, IMS760109 • 1 ♀ from Nevada County, Tahoe National Forest, Sagehen Creek (<named-content xmlns:xlink="http://www.w3.org/1999/xlink" content-type="dwc:verbatimCoordinates" xlink:type="simple"><named-content content-type="geo-json" specific-use="{&#34;type&#34;:&#34;Point&#34;,&#34;coordinates&#34;:[-120.204722,39.433889]}" id="NCID0EGK4O" xlink:type="simple">39°26'2"N, 120°12'17"W</named-content></named-content>), 26 Aug 2013, by JR Fisher, JRF 13-0826-006 • 2 ♀ from Trinity County, Shasta-Trinity National Forest, Wilson Creek (<named-content xmlns:xlink="http://www.w3.org/1999/xlink" content-type="dwc:verbatimCoordinates" xlink:type="simple"><named-content content-type="geo-json" specific-use="{&#34;type&#34;:&#34;Point&#34;,&#34;coordinates&#34;:[-123.051389,40.421389]}" id="NCID0EOK4O" xlink:type="simple">40°25'17"N, 123°3'5"W</named-content></named-content>), 20 Aug 2013, by JR Fisher, JRF 13-0820-003 • 1 ♂ from Shasta County, Battle Creek, beside Route 44, 5.6 kilometers west of Viola, 10 Aug 1987, by IM Smith, IMS870139A • 1 ♀ from Trinity County, South Fork of Trinity River, beside Route 36 at Forest Glen campground, 6 Aug 1987, by IM Smith, IMS870131 • 1 ♀ and 1 ♂ from Tulare County, Brush Creek, Brush Creek Flat, beside SM99 between Roads End Station &amp; Johnsondale, 31 Jul 1987, by IM Smith, IMS870122 • 1 ♀ and 3 ♂ from Tulare County, Kern River, Brush Creek Flat, beside SM99 between Roads End Station &amp; Johnsondale, 31 Jul 1987, by IM Smith, IMS870121 • 1 ♂ from Tulare County, Stony Creek, Stony Creek Picnic Area, east of Sequoia National Park, 1 Aug 1987, by IM Smith, IMS870124A • <bold>Idaho, USA</bold>: 1 ♀ and 1 ♂ from Custer County, Challis National Forest, Stanley Creek (<named-content xmlns:xlink="http://www.w3.org/1999/xlink" content-type="dwc:verbatimCoordinates" xlink:type="simple"><named-content content-type="geo-json" specific-use="{&#34;type&#34;:&#34;Point&#34;,&#34;coordinates&#34;:[-115.005278,44.253333]}" id="NCID0EYK4O" xlink:type="simple">44°15'12"N, 115°0'19"W</named-content></named-content>), 30 Jul 2012, by JR Fisher, WA Nelson, &amp; JC O’Neill, ROW 12-0730-005 • 1 ♀ and 1 ♂ from Custer County, Salmon River at picnic area, beside Route 93, north of Morgan Creek, 2 Jul 1985, by IM Smith, IMS850064 • 1 ♀ from Fremont County, Targhee National Forest, Rock Creek (<named-content xmlns:xlink="http://www.w3.org/1999/xlink" content-type="dwc:verbatimCoordinates" xlink:type="simple"><named-content content-type="geo-json" specific-use="{&#34;type&#34;:&#34;Point&#34;,&#34;coordinates&#34;:[-111.251111,44.112222]}" id="NCID0EAL4O" xlink:type="simple">44°6'44"N, 111°15'4"W</named-content></named-content>), by JR Fisher, WA Nelson, &amp; JC O’Neill, ROW 12-0725-001• <bold>Montana, USA</bold>: 1 ♀ from Ravalli County, Bitterroot National Forest, West Fork Bitterroot River (<named-content xmlns:xlink="http://www.w3.org/1999/xlink" content-type="dwc:verbatimCoordinates" xlink:type="simple"><named-content content-type="geo-json" specific-use="{&#34;type&#34;:&#34;Point&#34;,&#34;coordinates&#34;:[-114.161944,45.910556]}" id="NCID0EKL4O" xlink:type="simple">45°54'38"N, 114°9'43"W</named-content></named-content>), 6 Aug 2012, by JR Fisher, WA Nelson, &amp; JC O’Neill, ROW 12-0806-003 • 1 ♀ from Ravalli County, Medicine Springs, Spring Gulch campground, East Fork of Bitterroot River, beside Route 93, 1 Jul 1985, by IM Smith, IMS850060 • <bold>Nevada, USA</bold>: 1 ♀ and 1 ♂ from Humboldt County, Paradise Valley, Cabin Creek beside road, 10.7 kilometers north of Hinkey Summit, 11 Aug 1987, by IM Smith, IMS870141A • 1 ♀ and 2 ♂ from Humboldt County, Paradise Valley, Dutch John Creek beside road, 8.3 kilometers north of Hinkey Summit, 11 Aug 1987, by IM Smith, IMS870142A • <bold>Oregon, USA</bold>: 1 ♀ and 2 ♂ from Coos County, Siskiyou National Forest, Road 33 between Powers &amp; Agness, 2 Jul 1983, by IM Smith, IMS830015 • 2 ♀ from Curry County, Port Orford, Butler Bar campground, Elk River, 25 Jun 1976, by IM Smith, IMS760162 • 1 ♀ and 1 ♂ from Curry County, Port Orford, Humbug Mountain State Park Picnic Area, beside Route 1, Brush Creek, 1 Jul 1983, by IM Smith, IMS830012 • 1 ♀ and 2 ♂ from Curry County, Port Orford, Humbug Mountain State Park Picnic Area, Brush Creek, beside Route 1, 3 Jul 1983, by IM Smith, IMS830020B • 1 ♀ from Curry County, Quosatana Creek (<named-content xmlns:xlink="http://www.w3.org/1999/xlink" content-type="dwc:verbatimCoordinates" xlink:type="simple"><named-content content-type="geo-json" specific-use="{&#34;type&#34;:&#34;Point&#34;,&#34;coordinates&#34;:[-124.233889,42.489167]}" id="NCID0EWL4O" xlink:type="simple">42°29'21"N, 124°14'2"W</named-content></named-content>), 14 Aug 2013, by JR Fisher, JRF 13-0814-003 • 1 ♀ from Curry County, Rogue River National Forest, Elk River (<named-content xmlns:xlink="http://www.w3.org/1999/xlink" content-type="dwc:verbatimCoordinates" xlink:type="simple"><named-content content-type="geo-json" specific-use="{&#34;type&#34;:&#34;Point&#34;,&#34;coordinates&#34;:[-124.311389,42.712778]}" id="NCID0E5L4O" xlink:type="simple">42°42'46"N, 124°18'41"W</named-content></named-content>), 13 Aug 2013, by JR Fisher, JRF 13-0813-003 • 3 ♀ from Lane County, Gate Creek (<named-content xmlns:xlink="http://www.w3.org/1999/xlink" content-type="dwc:verbatimCoordinates" xlink:type="simple"><named-content content-type="geo-json" specific-use="{&#34;type&#34;:&#34;Point&#34;,&#34;coordinates&#34;:[-122.572222,44.146667]}" id="NCID0EGM4O" xlink:type="simple">44°8'48"N, 122°34'20"W</named-content></named-content>), 11 Aug 2013, by JC O’Neill, &amp; WA Nelson, JNOW 13-0811-001 • 1 ♀ and 1 ♂ from Curry County, Sixes, Sixes River, beside road at mouth of Edson Creek, 4 Jul 1983, by IM Smith, IMS830021B • 1 ♀ and 1 ♂ from Lincoln County, Blackberry campground near Tidewater, Alsea River, 28 Jun 1983, by IM Smith, IMS830009 • 2 ♀ and 2 ♂ from Lincoln County, Blackberry campground near Tidewater, Alsea River, 29 Jun 1983, by IM Smith, IMS830010 • 2 ♀ and 2 ♂ from Lincoln County, Siuslaw National Forest, Five Rivers Creek (<named-content xmlns:xlink="http://www.w3.org/1999/xlink" content-type="dwc:verbatimCoordinates" xlink:type="simple"><named-content content-type="geo-json" specific-use="{&#34;type&#34;:&#34;Point&#34;,&#34;coordinates&#34;:[-123.849722,44.331389]}" id="NCID0EOM4O" xlink:type="simple">44°19'53"N, 123°50'59"W</named-content></named-content>), 8 Aug 2013, by JC O’Neill, &amp; WA Nelson, JNOW 13-0808-001 • <bold>Washington, USA</bold>: 2 ♀ and 2 ♂ from Cowlitz County (<named-content xmlns:xlink="http://www.w3.org/1999/xlink" content-type="dwc:verbatimCoordinates" xlink:type="simple"><named-content content-type="geo-json" specific-use="{&#34;type&#34;:&#34;Point&#34;,&#34;coordinates&#34;:[-122.579167,46.373333]}" id="NCID0EYM4O" xlink:type="simple">46°22'24"N, 122°34'45"W</named-content></named-content>), 16 Jul 2013, by JC O’Neill, &amp; WA Nelson, JNOW 13-0716-001 • 1 ♀ and 1 ♂ from Grays Harbor County, Stewarts Creek (<named-content xmlns:xlink="http://www.w3.org/1999/xlink" content-type="dwc:verbatimCoordinates" xlink:type="simple"><named-content content-type="geo-json" specific-use="{&#34;type&#34;:&#34;Point&#34;,&#34;coordinates&#34;:[-123.920000,47.263611]}" id="NCID0EAN4O" xlink:type="simple">47°15'49"N, 123°55'12"W</named-content></named-content>), 25 Jul 2013, by JC O’Neill, &amp; WA Nelson, JNOW 13-0725-001 • <bold>Wyoming, USA</bold>: 1 ♀ and 2 ♂ from Sublette County, Boulder Creek, beside Route 191, just north of Boulder, 15 Aug 1987, by IM Smith, IMS870151A &amp; IMS870151B.</p></tp:treatment-sec><tp:treatment-sec sec-type="Type deposition" id="SECID0EHN4O"><title>Type deposition.</title><p>Types (1 ♀; 1 ♂) deposited in the <named-content xmlns:xlink="http://www.w3.org/1999/xlink" content-type="dwc:institutional_code" xlink:type="simple">CNC</named-content>.</p></tp:treatment-sec><tp:treatment-sec sec-type="diagnosis" id="SECID0ESN4O"><title>Diagnosis.</title><p>
                    <italic><tp:taxon-name><tp:taxon-name-part taxon-name-part-type="genus" reg="Torrenticola">Torrenticola</tp:taxon-name-part> <tp:taxon-name-part taxon-name-part-type="species" reg="sierrensis">sierrensis</tp:taxon-name-part></tp:taxon-name></italic> are similar to other members of the Tricolor Complex (<italic><tp:taxon-name><tp:taxon-name-part taxon-name-part-type="genus" reg="Torrenticola">T.</tp:taxon-name-part> <tp:taxon-name-part taxon-name-part-type="species" reg="bittikoferae">bittikoferae</tp:taxon-name-part></tp:taxon-name></italic>, <italic><tp:taxon-name><tp:taxon-name-part taxon-name-part-type="genus" reg="Torrenticola">T.</tp:taxon-name-part> <tp:taxon-name-part taxon-name-part-type="species" reg="hoosieri">hoosieri</tp:taxon-name-part></tp:taxon-name></italic>, <italic><tp:taxon-name><tp:taxon-name-part taxon-name-part-type="genus" reg="Torrenticola">T.</tp:taxon-name-part> <tp:taxon-name-part taxon-name-part-type="species" reg="larvata">larvata</tp:taxon-name-part></tp:taxon-name></italic>, <italic><tp:taxon-name><tp:taxon-name-part taxon-name-part-type="genus" reg="Torrenticola">T.</tp:taxon-name-part> <tp:taxon-name-part taxon-name-part-type="species" reg="pearsoni">pearsoni</tp:taxon-name-part></tp:taxon-name></italic>, <italic><tp:taxon-name><tp:taxon-name-part taxon-name-part-type="genus" reg="Torrenticola">T.</tp:taxon-name-part> <tp:taxon-name-part taxon-name-part-type="species" reg="olliei">olliei</tp:taxon-name-part></tp:taxon-name></italic>, <italic><tp:taxon-name><tp:taxon-name-part taxon-name-part-type="genus" reg="Torrenticola">T.</tp:taxon-name-part> <tp:taxon-name-part taxon-name-part-type="species" reg="tricolor">tricolor</tp:taxon-name-part></tp:taxon-name></italic>, <italic><tp:taxon-name><tp:taxon-name-part taxon-name-part-type="genus" reg="Torrenticola">T.</tp:taxon-name-part> <tp:taxon-name-part taxon-name-part-type="species" reg="trimaculata">trimaculata</tp:taxon-name-part></tp:taxon-name></italic>, <italic><tp:taxon-name><tp:taxon-name-part taxon-name-part-type="genus" reg="Torrenticola">T.</tp:taxon-name-part> <tp:taxon-name-part taxon-name-part-type="species" reg="unimaculata">unimaculata</tp:taxon-name-part></tp:taxon-name></italic>, <italic><tp:taxon-name><tp:taxon-name-part taxon-name-part-type="genus" reg="Torrenticola">T.</tp:taxon-name-part> <tp:taxon-name-part taxon-name-part-type="species" reg="cardia">cardia</tp:taxon-name-part></tp:taxon-name></italic>, <italic><tp:taxon-name><tp:taxon-name-part taxon-name-part-type="genus" reg="Torrenticola">T.</tp:taxon-name-part> <tp:taxon-name-part taxon-name-part-type="species" reg="kringi">kringi</tp:taxon-name-part></tp:taxon-name></italic>, <italic><tp:taxon-name><tp:taxon-name-part taxon-name-part-type="genus" reg="Torrenticola">T.</tp:taxon-name-part> <tp:taxon-name-part taxon-name-part-type="species" reg="dimorpha">dimorpha</tp:taxon-name-part></tp:taxon-name></italic>, and <italic><tp:taxon-name><tp:taxon-name-part taxon-name-part-type="genus" reg="Torrenticola">T.</tp:taxon-name-part> <tp:taxon-name-part taxon-name-part-type="species" reg="mohawk">mohawk</tp:taxon-name-part></tp:taxon-name></italic>) in having a short, conical rostrum. <italic><tp:taxon-name><tp:taxon-name-part taxon-name-part-type="genus" reg="Torrenticola">T.</tp:taxon-name-part> <tp:taxon-name-part taxon-name-part-type="species" reg="sierrensis">sierrensis</tp:taxon-name-part></tp:taxon-name></italic> can be differentiated from most Tricolor Complex by being distributed in the west and having a wider genital field (♀ = 180–213 in <italic><tp:taxon-name><tp:taxon-name-part taxon-name-part-type="genus" reg="Torrenticola">T.</tp:taxon-name-part> <tp:taxon-name-part taxon-name-part-type="species" reg="sierrensis">sierrensis</tp:taxon-name-part></tp:taxon-name></italic>, 145–180 in others; ♂ = 135–175 in <italic><tp:taxon-name><tp:taxon-name-part taxon-name-part-type="genus" reg="Torrenticola">T.</tp:taxon-name-part> <tp:taxon-name-part taxon-name-part-type="species" reg="sierrensis">sierrensis</tp:taxon-name-part></tp:taxon-name></italic>, 92–120 in others), except for <italic><tp:taxon-name><tp:taxon-name-part taxon-name-part-type="genus" reg="Torrenticola">T.</tp:taxon-name-part> <tp:taxon-name-part taxon-name-part-type="species" reg="olliei">olliei</tp:taxon-name-part></tp:taxon-name></italic> (♀ = 190–203, ♂ = 130–138). <italic><tp:taxon-name><tp:taxon-name-part taxon-name-part-type="genus" reg="Torrenticola">T.</tp:taxon-name-part> <tp:taxon-name-part taxon-name-part-type="species" reg="sierrensis">sierrensis</tp:taxon-name-part></tp:taxon-name></italic> can be differentiated from <italic><tp:taxon-name><tp:taxon-name-part taxon-name-part-type="genus" reg="Torrenticola">T.</tp:taxon-name-part> <tp:taxon-name-part taxon-name-part-type="species" reg="olliei">olliei</tp:taxon-name-part></tp:taxon-name></italic> by having a more elongate rostrum (length/width = 1.95–2.14 in <italic><tp:taxon-name><tp:taxon-name-part taxon-name-part-type="genus" reg="Torrenticola">T.</tp:taxon-name-part> <tp:taxon-name-part taxon-name-part-type="species" reg="sierrensis">sierrensis</tp:taxon-name-part></tp:taxon-name></italic>, 1.56–1.81 in <italic><tp:taxon-name><tp:taxon-name-part taxon-name-part-type="genus" reg="Torrenticola">T.</tp:taxon-name-part> <tp:taxon-name-part taxon-name-part-type="species" reg="olliei">olliei</tp:taxon-name-part></tp:taxon-name></italic>).</p></tp:treatment-sec><tp:treatment-sec sec-type="description" id="SECID0E6U4O"><title>Re-description.</title><p>
                    <bold>Female (Figure <xref ref-type="fig" rid="F241">241</xref>)</bold> (n = 9) (holotype measurements in parentheses when available) with characters of the genus with following specifications.</p><p>
                    <bold>Dorsum</bold> — (700–880 (865) long; 550–740 (710) wide) circular with orange or reddish purple coloration separated into anterior and posterior portions with faint orange medially (occasionally colorless). Anterio-medial platelets (162.5–197.5 (187.5) long; 65–82.5 (81.25) wide). Anterio-lateral platelets (192.5–250 (225) long; 82.5–100 (92.5) wide) free from dorsal plate. Dgl-4 much closer to the edge of the dorsum than to the muscle scars (distance between Dgl-4 435–520 (500)). Dorsal plate proportions: dorsum length/width 1.19–1.27 (1.22); dorsal width/distance between Dgl-4 1.22–1.43 (1.42); anterio-medial platelet length/width 2.10–2.50 (2.31); anterio-lateral platelet length/width 2.33–2.50 (2.43); anterio-lateral/anterio-medial length 1.18–1.27 (1.20).</p><p>
                    <bold>Gnathosoma — Subcapitulum</bold> 320–365 (365) long (ventral); 227–265 (260) long (dorsal); 140–165 (152.5) tall) colorless. Rostrum (120–140 (140) long; 60–70 (70) wide) short and conical. Chelicerae (320–355 long) with curved fangs (61–77.5 long). Subcapitular proportions: ventral length/height 2.19–2.39 (2.39); rostrum length/width 1.96–2.08 (2.00). <bold>Pedipalps</bold> with tuberculate ventral extensions with dentate tips on femora and genua. Palpomeres: trochanter (45–55 (55) long); femur (115–135 (135) long); genu (80–92.5 (92.5) long); tibia (107.5–117.5 (117.5) long; 32.5–35 (35) wide); tarsus (21.25–35 32.5) long). Palpomere proportions: femur/genu 1.35–1.55 (1.46); tibia/femur 0.86–0.95 (0.87); tibia length/width 3.07–3.48 (3.36).</p><p>
                    <bold>Venter</bold> — (775–1040 (1015) long; 619–820 (770) wide) colorless. Gnathosomal bay (155–205 (195) long; 95–112.5 (112.5) wide). Cxgl-4 subapical. <bold>Medial suture</bold> (17.5–37.5 (22.5) long). <bold>Genital plates</bold> (210–235 (222.5) long; 180–212.5 (212.5) wide). Additional measurements: Cx-1 (192.5–370 (370) long (total); 136–185 (172.5) long (medial)); Cx-3 (250–475 (475) wide); anterior venter (192.5–237.5 (212.5) long). Ventral proportions: gnathosomal bay length/width 1.50–1.91 (1.73); anterior venter/genital field length 0.90–1.06 (0.96); anterior venter length/genital field width 1.00–1.13 (1.00); anterior venter/medial suture 6.33–12.14 (9.44).</p><p>
                    <bold>Male (Figure <xref ref-type="fig" rid="F242">242</xref>)</bold> (n = 7) (allotypic measurements in parentheses when available) with characters of the genus with following specifications.</p><p>
                    <bold>Dorsum</bold> — (590–735 (715) long; 460–590 (580) wide) circular with orange or reddish purple coloration separated into anterior and posterior portions with faint orange medially (occasionally colorless). Anterio-medial platelets (137.5–172.5 (172.5) long; 60–75 (75) wide). Anterio-lateral platelets (185–222.5 (215) long; 72.5–95 (92.5) wide) free from dorsal plate. Dgl-4 much closer to the edge of the dorsum than to the muscle scars (distance between Dgl-4 355–460 (460)). Dorsal plate proportions: dorsum length/width 1.17–1.28 (1.23); dorsal width/distance between Dgl-4 1.26–1.33 (1.26); anterio-medial platelet length/width 2.24–2.48 (2.30); anterio-lateral platelet length/width 2.12–2.55 (2.32); anterio-lateral/anterio-medial length 1.22–1.38 (1.25).</p><p>
                    <bold>Gnathosoma — Subcapitulum</bold> (270–330 (325) long (ventral); 200–235 (235) long (dorsal); 118.75–140 (135) tall) colorless. Rostrum (100–122.5 (122.5) long; 50–60 (60) wide) short and conical. Chelicerae (262–317.5 (315) long) with curved fangs (50–67.5 (60) long). Subcapitular proportions: ventral length/height 2.23–2.46 (2.41); rostrum length/width 1.95–2.14 (2.04). <bold>Pedipalps</bold> with tuberculate ventral extensions with dentate tips on femora and genua. Palpomeres: trochanter (40–50 (50) long); femur (92.5–120 (120) long); genu (65–80 (78.75) long); tibia (82.5–107.5 (102.5) long; 27.5–32.5 (32.5) wide); tarsus (25–32.5 (32.5) long). Palpomere proportions: femur/genu 1.42–1.52 (1.52); tibia/femur 0.85–0.95 (0.85); tibia length/width 3.00–3.31 (3.15).</p><p>
                    <bold>Venter</bold> — (690–895 (875) long; 538–667 (665) wide) colorless. Gnathosomal bay (112.5–180 (175) long; 80–100 (92.5) wide). Cxgl-4 subapical. <bold>Medial suture</bold> (72.5–92.5 (90) long). <bold>Genital plates</bold> (172.5–220 (217.5) long; 135–175 (175) wide). Additional measurements: Cx-1 (269–360 (360) long (total); 137–182.5 (182.5) long (medial)); Cx-3 (364–455 (455) wide); anterior venter (255–295 (290) long). Ventral proportions: gnathosomal bay length/width 1.41–1.89 (1.89); anterior venter/genital field length 1.32–1.51 (1.33); anterior venter length/genital field width 1.66–1.89 (1.66); anterior venter/medial suture 3.03–3.59 (3.22).</p><p>
                    <bold>Immatures</bold> unknown.</p></tp:treatment-sec><tp:treatment-sec sec-type="etymology" id="SECID0E4W4O"><title>Etymology.</title><p>Although <xref ref-type="bibr" rid="B30">Marshall (1943)</xref> did not specify an etymology for the specific epithet (<italic><tp:taxon-name><tp:taxon-name-part taxon-name-part-type="species" reg="sierrensis">sierrensis</tp:taxon-name-part></tp:taxon-name></italic>), surely it refers to the type locality of this species within the Sierra Nevada in California.</p></tp:treatment-sec><tp:treatment-sec sec-type="distribution" id="SECID0ERX4O"><title>Distribution.</title><p>Western (Figure <xref ref-type="fig" rid="F240">240</xref>), but likely not found in the southwest. <italic><tp:taxon-name><tp:taxon-name-part taxon-name-part-type="genus" reg="Torrenticola">T.</tp:taxon-name-part> <tp:taxon-name-part taxon-name-part-type="species" reg="sierrensis">sierrensis</tp:taxon-name-part></tp:taxon-name></italic> was previously known only from a few localities in California; we extend the range in western North America, but not in the southwest.</p><fig id="F240" position="float" orientation="portrait"><label>Figure 240.</label><caption><p>
          <italic><tp:taxon-name><tp:taxon-name-part taxon-name-part-type="genus" reg="Torrenticola">Torrenticola</tp:taxon-name-part> <tp:taxon-name-part taxon-name-part-type="species" reg="sierrensis">sierrensis</tp:taxon-name-part></tp:taxon-name></italic> distribution.</p></caption><graphic xmlns:xlink="http://www.w3.org/1999/xlink" xlink:href="zookeys-701-001-g240.jpg" position="float" orientation="portrait" xlink:type="simple" id="oo_157259.jpg"/></fig><fig id="F241" position="float" orientation="portrait"><label>Figure 241.</label><caption><p>
          <italic><tp:taxon-name><tp:taxon-name-part taxon-name-part-type="genus" reg="Torrenticola">Torrenticola</tp:taxon-name-part> <tp:taxon-name-part taxon-name-part-type="species" reg="sierrensis">sierrensis</tp:taxon-name-part></tp:taxon-name></italic> female: <bold>A</bold> dorsal plates <bold>B</bold> venter (legs removed) <bold>C</bold> subcapitulum <bold>D</bold> pedipalp (setae not accurately depicted). Scale = 100 µm.</p></caption><graphic xmlns:xlink="http://www.w3.org/1999/xlink" xlink:href="zookeys-701-001-g241.jpg" position="float" orientation="portrait" xlink:type="simple" id="oo_157260.jpg"/></fig><fig id="F242" position="float" orientation="portrait"><label>Figure 242.</label><caption><p>
          <italic><tp:taxon-name><tp:taxon-name-part taxon-name-part-type="genus" reg="Torrenticola">Torrenticola</tp:taxon-name-part> <tp:taxon-name-part taxon-name-part-type="species" reg="sierrensis">sierrensis</tp:taxon-name-part></tp:taxon-name></italic> male: <bold>A</bold> dorsal plates <bold>B</bold> venter (legs removed) <bold>C</bold> subcapitulum <bold>D</bold> pedipalp (setae not accurately depicted). Scale = 100 µm.</p></caption><graphic xmlns:xlink="http://www.w3.org/1999/xlink" xlink:href="zookeys-701-001-g242.jpg" position="float" orientation="portrait" xlink:type="simple" id="oo_157261.jpg"/></fig></tp:treatment-sec><tp:treatment-sec sec-type="remarks" id="SECID0E514O"><title>Remarks.</title><p>
                    <italic><tp:taxon-name><tp:taxon-name-part taxon-name-part-type="genus" reg="Torrenticola">Torrenticola</tp:taxon-name-part> <tp:taxon-name-part taxon-name-part-type="species" reg="sierrensis">sierrensis</tp:taxon-name-part></tp:taxon-name></italic> group with other members of the Tricolor Complex with high support in all analyses and group with <italic><tp:taxon-name><tp:taxon-name-part taxon-name-part-type="genus" reg="Torrenticola">T.</tp:taxon-name-part> <tp:taxon-name-part taxon-name-part-type="species" reg="olliei">olliei</tp:taxon-name-part></tp:taxon-name></italic> to form the western portion of this complex. Specimens within this complex are 0–4.5% different in <abbrev xmlns:xlink="http://www.w3.org/1999/xlink" xlink:title="cytochrome c oxidase subunit 1" id="ABBRID0E124O" xlink:type="simple">COI</abbrev> sequence from each other and greater than 6% different from <italic><tp:taxon-name><tp:taxon-name-part taxon-name-part-type="genus" reg="Torrenticola">T.</tp:taxon-name-part> <tp:taxon-name-part taxon-name-part-type="species" reg="olliei">olliei</tp:taxon-name-part></tp:taxon-name></italic>. This is higher sequence variability in <abbrev xmlns:xlink="http://www.w3.org/1999/xlink" xlink:title="cytochrome c oxidase subunit 1" id="ABBRID0EJ34O" xlink:type="simple">COI</abbrev> than in most species hypotheses presented herein. However, given the topology in the <abbrev xmlns:xlink="http://www.w3.org/1999/xlink" xlink:title="cytochrome c oxidase subunit 1" id="ABBRID0EN34O" xlink:type="simple">COI</abbrev> tree (Figure <xref ref-type="fig" rid="F10">10</xref>) and morphological similarity, it seems apparent that the variability represents a continuum across a large distribution, rather than isolated species. This species hypothesis is supported by phylogenetic affinity and by the morphological characters outlined in the diagnosis.</p><p>Upon examining the types of <italic><tp:taxon-name><tp:taxon-name-part taxon-name-part-type="genus" reg="Torrenticola">T.</tp:taxon-name-part> <tp:taxon-name-part taxon-name-part-type="species" reg="sierrensis">sierrensis</tp:taxon-name-part></tp:taxon-name></italic> and <italic><tp:taxon-name><tp:taxon-name-part taxon-name-part-type="genus" reg="Torrenticola">T.</tp:taxon-name-part> <tp:taxon-name-part taxon-name-part-type="species" reg="mercedensis">mercedensis</tp:taxon-name-part></tp:taxon-name></italic> (Marshall, 1943), all characters for both species overlap with members of only one clade in our analyses. Therefore, it is apparent that these represent the same species hypothesis and must be synonymized. As First Revisers (ICZN Article 24.2), we select “<italic><tp:taxon-name><tp:taxon-name-part taxon-name-part-type="species" reg="sierrensis">sierrensis</tp:taxon-name-part></tp:taxon-name></italic>” as the senior synonym over “<italic><tp:taxon-name><tp:taxon-name-part taxon-name-part-type="species" reg="mercedensis">mercedensis</tp:taxon-name-part></tp:taxon-name></italic>” due to its broader range implication (“<italic><tp:taxon-name><tp:taxon-name-part taxon-name-part-type="species" reg="mercedensis">mercedensis</tp:taxon-name-part></tp:taxon-name></italic>” refers to the Merced River), even though <italic><tp:taxon-name><tp:taxon-name-part taxon-name-part-type="genus" reg="Torrenticola">T.</tp:taxon-name-part> <tp:taxon-name-part taxon-name-part-type="species" reg="sierrensis">sierrensis</tp:taxon-name-part></tp:taxon-name></italic> is distributed more widely than just the Sierra Nevada ranges.</p></tp:treatment-sec><tp:treatment-sec><!--Section generated to contain objects referenced in tp:taxon-treatment.--><fig id="F10" position="float" orientation="portrait"><label>Figure 10.</label><caption><p>Raptor Complex (part I). These species are eastern, although <italic><tp:taxon-name><tp:taxon-name-part taxon-name-part-type="genus" reg="Torrenticola">T.</tp:taxon-name-part> <tp:taxon-name-part taxon-name-part-type="species" reg="irapalpa">irapalpa</tp:taxon-name-part></tp:taxon-name></italic> extends further west. Note that two species (<italic><tp:taxon-name><tp:taxon-name-part taxon-name-part-type="genus" reg="Torrenticola">T.</tp:taxon-name-part> <tp:taxon-name-part taxon-name-part-type="species" reg="skvarlai">skvarlai</tp:taxon-name-part></tp:taxon-name></italic> and <italic><tp:taxon-name><tp:taxon-name-part taxon-name-part-type="genus" reg="Torrenticola">T.</tp:taxon-name-part> <tp:taxon-name-part taxon-name-part-type="species" reg="bondi">bondi</tp:taxon-name-part></tp:taxon-name></italic>) do not fit into identification groups. <bold>A</bold> Species guide (overview of 28S+<abbrev xmlns:xlink="http://www.w3.org/1999/xlink" xlink:title="cytochrome c oxidase subunit 1" id="ABBRID0E63BG" xlink:type="simple">COI</abbrev> analysis from Figure <xref ref-type="fig" rid="F7">7</xref>–<xref ref-type="fig" rid="F8">8</xref>) <bold>B</bold> Overview of Raptor Complex from Figure <xref ref-type="fig" rid="F9">9</xref> (<abbrev xmlns:xlink="http://www.w3.org/1999/xlink" xlink:title="cytochrome c oxidase subunit 1" id="ABBRID0ER4BG" xlink:type="simple">COI</abbrev>-only analysis from Figure <xref ref-type="fig" rid="F9">9</xref>) <bold>C</bold> Detail of Raptor Complex (in part) from B. Colored lineages in A and B correspond to Group names and brackets in C. Dots denote posterior probably of greater than 95%. Taxa are displayed by DNA number and state or territory abbreviation.</p></caption><graphic xmlns:xlink="http://www.w3.org/1999/xlink" xlink:href="zookeys-701-001-g010.jpg" position="float" orientation="portrait" xlink:type="simple" id="oo_157029.jpg"/></fig><fig id="F7" position="float" orientation="portrait"><label>Figure 7.</label><caption><p>Bayesian inferred cladogram for combined analysis (28S+<abbrev xmlns:xlink="http://www.w3.org/1999/xlink" xlink:title="cytochrome c oxidase subunit 1" id="ABBRID0EL2AE" xlink:type="simple">COI</abbrev>) of North American <italic><tp:taxon-name><tp:taxon-name-part taxon-name-part-type="genus" reg="Torrenticola">Torrenticola</tp:taxon-name-part></tp:taxon-name></italic>: species complexes and identification groups. Four well-supported complexes are organized into 13 groups that are helpful for identification. Note that 1) not all identification groups are monophyletic (in quotation marks); 2) not all species are placed in a complex; and 3) some species are not placed within a group, reflecting their identification difficulty. Numbers are DNA identification numbers. Dots denote posterior probably &gt;95%.</p></caption><graphic xmlns:xlink="http://www.w3.org/1999/xlink" xlink:href="zookeys-701-001-g007.jpg" position="float" orientation="portrait" xlink:type="simple" id="oo_157026.jpg"/></fig><fig id="F8" position="float" orientation="portrait"><label>Figure 8.</label><caption><p>Bayesian inferred phylogram for combined analysis (28S+<abbrev xmlns:xlink="http://www.w3.org/1999/xlink" xlink:title="cytochrome c oxidase subunit 1" id="ABBRID0ECXBG" xlink:type="simple">COI</abbrev>) of North American <italic><tp:taxon-name><tp:taxon-name-part taxon-name-part-type="genus" reg="Torrenticola">Torrenticola</tp:taxon-name-part></tp:taxon-name></italic>: distributions of 57 species. Pink represents lineages distributed in eastern North America and blue represents lineages distributed in western North America (gray branches represent lineages distributed in both regions). Species marked with an asterisk are primarily eastern but have distributions extending into the west. Note that larger lineages contain species distributed in either the east or west, but not both. Numbers are DNA identification numbers. Scale bar indicates 0.1 substitutions per site. Dots denote posterior probably &gt;95%.</p></caption><graphic xmlns:xlink="http://www.w3.org/1999/xlink" xlink:href="zookeys-701-001-g008.jpg" position="float" orientation="portrait" xlink:type="simple" id="oo_157027.jpg"/></fig><fig id="F9" position="float" orientation="portrait"><label>Figure 9.</label><caption><p>Bayesian inferred circular phylograms of North American <italic><tp:taxon-name><tp:taxon-name-part taxon-name-part-type="genus" reg="Torrenticola">Torrenticola</tp:taxon-name-part></tp:taxon-name></italic>, <abbrev xmlns:xlink="http://www.w3.org/1999/xlink" xlink:title="cytochrome c oxidase subunit 1" id="ABBRID0EBYBG" xlink:type="simple">COI</abbrev> only. Scale bars indicate 1.0 substitutions per site. <bold>A</bold> Overall tree depicting the four complexes recovered in combined analysis. Dots denote posterior probability &gt;95% <bold>B</bold> Species distributions; branch colors correspond to regions of North America depicted on the right (eastern, pink; western teal). Asterisks denote eastern species that extend into the west. Note that lineages tend to contain species distributed in either the east or west, but not both. Detail of this figure is presented in Figures <xref ref-type="fig" rid="F10">10</xref>–<xref ref-type="fig" rid="F18">18</xref>.</p></caption><graphic xmlns:xlink="http://www.w3.org/1999/xlink" xlink:href="zookeys-701-001-g009.jpg" position="float" orientation="portrait" xlink:type="simple" id="oo_157028.jpg"/></fig></tp:treatment-sec><ref-list><ref id="B30"><mixed-citation xmlns:xlink="http://www.w3.org/1999/xlink" xlink:type="simple">
          <person-group><name name-style="western"><surname>Marshall</surname><given-names>R</given-names></name></person-group> (<year>1943</year>) <tp:taxon-name><tp:taxon-name-part taxon-name-part-type="above-genus">Hydracarina</tp:taxon-name-part></tp:taxon-name> from California Part I. Transactions of the American Microscopical Society 38: 306–324. <ext-link xlink:type="simple" ext-link-type="uri" xlink:href="http://www.jstor.org/stable/3223036">http://www.jstor.org/stable/3223036</ext-link></mixed-citation></ref></ref-list></tp:taxon-treatment>
