# Supplementary material for: Revision of torrent mites (Parasitengona, Torrenticolidae, Torrenticola) of the United States and Canada: 90 descriptions, molecular phylogenetics, and a key to species
Source: Zookeys. 2017 Sep 21;(701):1–496. doi: 10.3897/zookeys.701.13261 (PMC5674090; doi:10.3897/zookeys.701.13261)
Supplement: XML Treatment for Torrenticola skvarlai [file zookeys.701.13261-treatment78.xml]

<!DOCTYPE tp:taxon-treatment
  PUBLIC "-//TaxonX//DTD Taxonomic Treatment Publishing DTD v0 20100105//EN" "tax-treatment-NSO.dtd">
<tp:taxon-treatment xmlns:tp="http://www.plazi.org/taxpub"><tp:treatment-meta><kwd-group><label>Taxon classification</label><kwd><named-content xmlns:xlink="http://www.w3.org/1999/xlink" content-type="kingdom">Animalia</named-content></kwd><kwd><named-content xmlns:xlink="http://www.w3.org/1999/xlink" content-type="order">Trombidiformes</named-content></kwd><kwd><named-content xmlns:xlink="http://www.w3.org/1999/xlink" content-type="family">Torrenticolidae</named-content></kwd></kwd-group><mixed-citation publication-type="journal"><person-group><name><surname>Fisher</surname><given-names>J. Ray</given-names></name><name><surname>Fisher</surname><given-names>Danielle M.</given-names></name><name><surname>Skvarla</surname><given-names>Michael J.</given-names></name><name><surname>Nelson</surname><given-names>Whitney A.</given-names></name><name><surname>Dowling</surname><given-names>Ashley P.G.</given-names></name></person-group><article-title>Revision of torrent mites (<tp:taxon-name><tp:taxon-name-part taxon-name-part-type="clade">Parasitengona</tp:taxon-name-part></tp:taxon-name>, <tp:taxon-name><tp:taxon-name-part taxon-name-part-type="family">Torrenticolidae</tp:taxon-name-part></tp:taxon-name>, <italic><tp:taxon-name><tp:taxon-name-part taxon-name-part-type="genus" reg="Torrenticola">Torrenticola</tp:taxon-name-part></tp:taxon-name></italic>) of the United States and Canada: 90 descriptions, molecular phylogenetics, and a key to species</article-title><source>Zookeys</source><day>21</day><month>9</month><year>2017</year><volume>2017</volume><issue>701</issue><fpage>1</fpage><lpage>496</lpage><pub-id pub-id-type="doi">10.3897/zookeys.701.13261</pub-id></mixed-citation></tp:treatment-meta><tp:nomenclature><tp:taxon-name>
                    <tp:taxon-name-part taxon-name-part-type="genus" reg="Torrenticola">Torrenticola</tp:taxon-name-part>
                    <tp:taxon-name-part taxon-name-part-type="species" reg="skvarlai">skvarlai</tp:taxon-name-part>
                    <object-id xmlns:xlink="http://www.w3.org/1999/xlink" content-type="zoobank" xlink:type="simple">http://zoobank.org/FBB57CBC-6128-4319-8891-2920FDD53171</object-id>
                    
                  </tp:taxon-name><tp:taxon-authority>Fisher &amp; Dowling</tp:taxon-authority><tp:taxon-status xmlns:xlink="http://www.w3.org/1999/xlink" xlink:type="simple">sp. n.</tp:taxon-status></tp:nomenclature><tp:treatment-sec sec-type="material" id="SECID0EBA5O"><title>Material examined.</title><p>HOLOTYPE (♀): from USA, Pennsylvania, Somerset County, Laurel Hill State Park, Laurel Hill Creek (<named-content xmlns:xlink="http://www.w3.org/1999/xlink" content-type="dwc:verbatimCoordinates" xlink:type="simple"><named-content content-type="geo-json" specific-use="{&#34;type&#34;:&#34;Point&#34;,&#34;coordinates&#34;:[-79.234444,40.018333]}" id="NCID0EKA5O" xlink:type="simple">40°1'6"N, 79°14'4"W</named-content></named-content>), 8 Aug 2014, by MJ Skvarla, MS 14-0808-001.</p><p>PARATYPES (17 ♀; 24 ♂): <bold>New Hampshire, USA</bold>: 1 ♀ and 1 ♂ from Coos County, Randolph, Moose River, beside Route 2, 30 Jul 1981, by IM Smith, IMS810105 • 2 ♀ and 2 ♂ from Coos County, White Mountain National Forest, Peabody River, Dolly Copp Campground, south of Gorham, 27 Jul 1981, IMS810099A &amp; IMS810099B • <bold>New York, USA</bold>: 1 ♀ and 1 ♂ from Essex County, Minerva, Boreas River, beside Route 28N, 13.8 kilometers northwest of Morse Memorial Parkway, 21 Jun 1990, by IM Smith, IMS900050A • 2 ♀ and 1 ♂ from Greene County, Schoharie Creek, beside Route 23A, 9.6 kilometers west of Route 296 in Hunter, 22 Jun 1990, by IM Smith, IMS900052 • <bold>North Carolina, USA</bold>: 1 ♀ and 1 ♂ from Macon County, Cullasaja River, Highlands beside Route 64/28, 4.1 kilometers northwest of Cliffside Lake Road, 30 Jun 1990, by IM Smith, IMS900070A • 2 ♂ from Macon County, Rainbow Springs, Nantahala River, beside Forest Route 67, south of Standing Indian Campground, 1 Jul 1990, IMS900072 • 2 ♀ and 2 ♂ from Yancey County, South Toe River, Lost Cove Picnic Area on Forest Route 472, 2.8 kilometers south of Route 80, 28 Jun 1990, by IM Smith, IMS900065A • <bold>Pennsylvania, USA</bold>: 1 ♂ from Bedford County, Chaneysville, Sweet Root Picnic Area beside Route 326, 18 Jul 1990, by IM Smith, IMS900105 • 1 ♀ and 3 ♂ from Fayette County, Dunbar Creek (<named-content xmlns:xlink="http://www.w3.org/1999/xlink" content-type="dwc:verbatimCoordinates" xlink:type="simple"><named-content content-type="geo-json" specific-use="{&#34;type&#34;:&#34;Point&#34;,&#34;coordinates&#34;:[-79.585750,39.963889]}" id="NCID0E3A5O" xlink:type="simple">39°57'50"N, 79°35'8.70"W</named-content></named-content>), 10 Aug 2014, by MJ Skvarla, MS 14-0810-001 • 2 ♀ and 1 ♂ from Huntingdon County, Alan Seeger Natural Area, Stone Creek, beside road from McAlevys Fort to Route 322, 19 Jul 1990, by IM Smith, IMS900107 • 1 ♂ (ALLOTYPE) from Somerset County, Laurel Hill State Park, Laurel Hill Creek (<named-content xmlns:xlink="http://www.w3.org/1999/xlink" content-type="dwc:verbatimCoordinates" xlink:type="simple"><named-content content-type="geo-json" specific-use="{&#34;type&#34;:&#34;Point&#34;,&#34;coordinates&#34;:[-79.234444,40.018333]}" id="NCID0EEB5O" xlink:type="simple">40°1'6"N, 79°14'4"W</named-content></named-content>), 8 Aug 2014, by MJ Skvarla, MS 14-0808-001 • 2 ♀ from Somerset County, Laurel Hill State Park, Laurel Hill Creek (<named-content xmlns:xlink="http://www.w3.org/1999/xlink" content-type="dwc:verbatimCoordinates" xlink:type="simple"><named-content content-type="geo-json" specific-use="{&#34;type&#34;:&#34;Point&#34;,&#34;coordinates&#34;:[-79.234444,40.018333]}" id="NCID0EMB5O" xlink:type="simple">40°1'6"N, 79°14'4"W</named-content></named-content>), 8 Aug 2014, by MJ Skvarla, MS 14-0808-001 • <bold>Tennessee, USA</bold>: 1 ♀ and 1 ♂ from Monroe County, Tellico River, beside Forest Route 210, 1.8 kilometers east of bridge at Bald River Falls, 5 Jul 1990, by IM Smith, IMS900079 • 1 ♂ from Monroe County, Turkey Creek , beside Forest Route 35, 2.0 kilometers northeast of road from Route 165 to Miller Chapel Church, 5 Jul 1990, by IM Smith, IMS900078 • <bold>Virginia, USA</bold>: 1 ♀ and 4 ♂ from Washington County, Damascus, Laurel River, beside Route 58 near boundary of Mount Rogers National Recreation Area, 10 Jul 1990, by IM Smith, IMS900085A • <bold>West Virginia, USA</bold>: 1 ♂ from Pendleton County, Spruce Knob, beside Forest Route 112, 10.2 kilometers west of Route 33, 17 Jul 1990, by IM Smith, IMS900103 • 1 ♀ and 1 ♂ from Randolph County, Laurel Fork of Cheat River, Laurel Fork Campground off Forest Route 14, south of Wymer, 17 Jul 1990, by IM Smith, IMS900102.</p></tp:treatment-sec><tp:treatment-sec sec-type="Type deposition" id="SECID0EXB5O"><title>Type deposition.</title><p>Holotype (♀), allotype (♂), and other paratypes (12 ♀; 18 ♂) deposited in the <named-content xmlns:xlink="http://www.w3.org/1999/xlink" content-type="dwc:institutional_code" xlink:type="simple">CNC</named-content>; other paratypes (5 ♀; 5 ♂) deposited in <named-content xmlns:xlink="http://www.w3.org/1999/xlink" content-type="dwc:institutional_code" xlink:type="simple">ACUA</named-content>.</p></tp:treatment-sec><tp:treatment-sec sec-type="diagnosis" id="SECID0EHC5O"><title>Diagnosis.</title><p>
                    <italic><tp:taxon-name><tp:taxon-name-part taxon-name-part-type="genus" reg="Torrenticola">Torrenticola</tp:taxon-name-part> <tp:taxon-name-part taxon-name-part-type="species" reg="skvarlai">skvarlai</tp:taxon-name-part></tp:taxon-name></italic> are similar to species with similar dorsal patterning, such as the <tp:taxon-name><tp:taxon-name-part taxon-name-part-type="genus" reg="Rusetria">Rusetria</tp:taxon-name-part></tp:taxon-name> “4-Plate” group (<italic><tp:taxon-name><tp:taxon-name-part taxon-name-part-type="genus" reg="Torrenticola">T.</tp:taxon-name-part> <tp:taxon-name-part taxon-name-part-type="species" reg="dunni">dunni</tp:taxon-name-part></tp:taxon-name></italic>, <italic><tp:taxon-name><tp:taxon-name-part taxon-name-part-type="genus" reg="Torrenticola">T.</tp:taxon-name-part> <tp:taxon-name-part taxon-name-part-type="species" reg="glomerabilis">glomerabilis</tp:taxon-name-part></tp:taxon-name></italic>, <italic><tp:taxon-name><tp:taxon-name-part taxon-name-part-type="genus" reg="Torrenticola">T.</tp:taxon-name-part> <tp:taxon-name-part taxon-name-part-type="species" reg="kittatinniana">kittatinniana</tp:taxon-name-part></tp:taxon-name></italic>, <italic><tp:taxon-name><tp:taxon-name-part taxon-name-part-type="genus" reg="Torrenticola">T.</tp:taxon-name-part> <tp:taxon-name-part taxon-name-part-type="species" reg="pollani">pollani</tp:taxon-name-part></tp:taxon-name></italic>, <italic><tp:taxon-name><tp:taxon-name-part taxon-name-part-type="genus" reg="Torrenticola">T.</tp:taxon-name-part> <tp:taxon-name-part taxon-name-part-type="species" reg="rufoalba">rufoalba</tp:taxon-name-part></tp:taxon-name></italic>, and <italic><tp:taxon-name><tp:taxon-name-part taxon-name-part-type="genus" reg="Torrenticola">T.</tp:taxon-name-part> <tp:taxon-name-part taxon-name-part-type="species" reg="shubini">shubini</tp:taxon-name-part></tp:taxon-name></italic>), Elongata Group (<italic><tp:taxon-name><tp:taxon-name-part taxon-name-part-type="genus" reg="Torrenticola">T.</tp:taxon-name-part> <tp:taxon-name-part taxon-name-part-type="species" reg="elongata">elongata</tp:taxon-name-part></tp:taxon-name></italic>, <italic><tp:taxon-name><tp:taxon-name-part taxon-name-part-type="genus" reg="Torrenticola">T.</tp:taxon-name-part> <tp:taxon-name-part taxon-name-part-type="species" reg="gorti">gorti</tp:taxon-name-part></tp:taxon-name></italic>, and <italic><tp:taxon-name><tp:taxon-name-part taxon-name-part-type="genus" reg="Torrenticola">T.</tp:taxon-name-part> <tp:taxon-name-part taxon-name-part-type="species" reg="reduncarostra">reduncarostra</tp:taxon-name-part></tp:taxon-name></italic>), Neoanomala Group (<italic><tp:taxon-name><tp:taxon-name-part taxon-name-part-type="genus" reg="Torrenticola">T.</tp:taxon-name-part> <tp:taxon-name-part taxon-name-part-type="species" reg="interiorensis">interiorensis</tp:taxon-name-part></tp:taxon-name></italic> and <italic><tp:taxon-name><tp:taxon-name-part taxon-name-part-type="genus" reg="Torrenticola">T.</tp:taxon-name-part> <tp:taxon-name-part taxon-name-part-type="species" reg="neoanomala">neoanomala</tp:taxon-name-part></tp:taxon-name></italic>), <italic><tp:taxon-name><tp:taxon-name-part taxon-name-part-type="genus" reg="Torrenticola">T.</tp:taxon-name-part> <tp:taxon-name-part taxon-name-part-type="species" reg="bondi">bondi</tp:taxon-name-part></tp:taxon-name></italic>, <italic><tp:taxon-name><tp:taxon-name-part taxon-name-part-type="genus" reg="Torrenticola">T.</tp:taxon-name-part> <tp:taxon-name-part taxon-name-part-type="species" reg="racupalpa">racupalpa</tp:taxon-name-part></tp:taxon-name></italic>, <italic><tp:taxon-name><tp:taxon-name-part taxon-name-part-type="genus" reg="Torrenticola">T.</tp:taxon-name-part> <tp:taxon-name-part taxon-name-part-type="species" reg="irapalpa">irapalpa</tp:taxon-name-part></tp:taxon-name></italic>, <italic><tp:taxon-name><tp:taxon-name-part taxon-name-part-type="genus" reg="Torrenticola">T.</tp:taxon-name-part> <tp:taxon-name-part taxon-name-part-type="species" reg="erectirostra">erectirostra</tp:taxon-name-part></tp:taxon-name></italic>, and <italic><tp:taxon-name><tp:taxon-name-part taxon-name-part-type="genus" reg="Torrenticola">T.</tp:taxon-name-part> <tp:taxon-name-part taxon-name-part-type="species" reg="arktonyx">arktonyx</tp:taxon-name-part></tp:taxon-name></italic>. They can be differentiated from all of these except <tp:taxon-name><tp:taxon-name-part taxon-name-part-type="genus" reg="Rusetria">Rusetria</tp:taxon-name-part></tp:taxon-name> 4-Plates by having indistinct hind coxal margins. <italic><tp:taxon-name><tp:taxon-name-part taxon-name-part-type="genus" reg="Torrenticola">T.</tp:taxon-name-part> <tp:taxon-name-part taxon-name-part-type="species" reg="skvarlai">skvarlai</tp:taxon-name-part></tp:taxon-name></italic> can be differentiated from all <tp:taxon-name><tp:taxon-name-part taxon-name-part-type="genus" reg="Rusetria">Rusetria</tp:taxon-name-part></tp:taxon-name> 4-Plates by having broadly tuberculate, dentate pedipalp femoral extensions (all <tp:taxon-name><tp:taxon-name-part taxon-name-part-type="genus" reg="Rusetria">Rusetria</tp:taxon-name-part></tp:taxon-name> Complex have conical tuberculate pedipalp femoral extensions, usually without dentation) and by having a shorter anterior venter (♀ = 140–152.5 in <italic><tp:taxon-name><tp:taxon-name-part taxon-name-part-type="genus" reg="Torrenticola">T.</tp:taxon-name-part> <tp:taxon-name-part taxon-name-part-type="species" reg="skvarlai">skvarlai</tp:taxon-name-part></tp:taxon-name></italic>, 155–213 in <tp:taxon-name><tp:taxon-name-part taxon-name-part-type="genus" reg="Rusetria">Rusetria</tp:taxon-name-part></tp:taxon-name> 4-Plates; ♂ = 177–205 in <italic><tp:taxon-name><tp:taxon-name-part taxon-name-part-type="genus" reg="Torrenticola">T.</tp:taxon-name-part> <tp:taxon-name-part taxon-name-part-type="species" reg="skvarlai">skvarlai</tp:taxon-name-part></tp:taxon-name></italic>, 215–285 in <tp:taxon-name><tp:taxon-name-part taxon-name-part-type="genus" reg="Rusetria">Rusetria</tp:taxon-name-part></tp:taxon-name> 4-Plates).</p></tp:treatment-sec><tp:treatment-sec sec-type="description" id="SECID0ENK5O"><title>Description.</title><p>
                    <bold>Female (Figure <xref ref-type="fig" rid="F244">244</xref>)</bold> (n = 5) (holotype measurements in parentheses when available) with characters of the genus with following specifications.</p><p>
                    <bold>Dorsum</bold> — (495–560 (495) long; 370–420 (370) wide) ovoid with reddish-purple or bluish-purple coloration separated into anterior and posterior portions, occasionally with orange medially. Anterio-medial platelets (107.5–117.5 (107.5) long; 42.5–47.5 (42.5) wide). Anterio-lateral platelets (155–167.5 (155) long; 52.5–62.5 (52.5) wide) free from dorsal plate. Dgl-4 closer to the edge of the dorsum than to the muscle scars (distance between Dgl-4 245–285 (255)). Dorsal plate proportions: dorsum length/width 1.33–1.39 (1.34); dorsal width/distance between Dgl-4 1.45–1.58 (1.45); anterio-medial platelet length/width 2.37–2.53 (2.53); anterio-lateral platelet length/width 2.68–2.95 (2.95); anterio-lateral/anterio-medial length 1.36–1.44 (1.44).</p><p>
                    <bold>Gnathosoma — Subcapitulum</bold> (290–315 (290) long (ventral); 218–240 (219) long (dorsal); 120–135 (120) tall) colorless. Rostrum (115–130 (115) long; 40–47.5 (40) wide). Chelicerae (286.75–321 (299) long) with curved fangs (49–65 (54) long). Subcapitular proportions: ventral length/height 2.33–2.48 (2.42); rostrum length/width 2.74–2.94 (2.88). <bold>Pedipalps</bold> with broadly tuberculate, dentate ventral extensions on femora and tuberculate ventral extensions on genua. Palpomeres: trochanter (37.5–45 (40) long); femur (105–119 (105) long); genu (62.5–67.5 (62.5) long); tibia (82.5–90 (82.5) long; 22.5–25 (22.5) wide); tarsus (17.5–20 (17.5) long). Palpomere proportions: femur/genu 1.67–1.76 (1.68); tibia/femur 0.76–0.79 (0.79); tibia length/width 3.50–3.78 (3.67).</p><p>
                    <bold>Venter</bold> — (600–690 (600) long; 435–480 (435) wide) with faint reddish-purple or bluish-purple coloration. Gnathosomal bay (125–165 (135) long; 85–105 (85) wide). Cxgl-4 subapical. <bold>Medial suture</bold> (12.5–15 (12.5) long). <bold>Genital plates</bold> (165–172.5 (166.25) long; 150–152.5 (150) wide). Additional measurements: Cx-1 (243–285 (257) long (total); 109–120 (109) long (medial)); Cx-3 (295–345 (300) wide); anterior venter (140–152.5 (145) long). Ventral proportions: gnathosomal bay length/width 1.47–1.71 (1.59); anterior venter/genital field length 0.84–0.92 (0.87); anterior venter length/genital field width 0.93–1.02 (0.97); anterior venter/medial suture 10.17–12.00 (11.60).</p><p>
                    <bold>Male (Figure <xref ref-type="fig" rid="F245">245</xref>)</bold> (n = 5) (allotypic measurements in parentheses when available) with characters of the genus with following specifications.</p><p>
                    <bold>Dorsum</bold> — (425–510 (450) long; 310–360 (325) wide) ovoid with reddish-purple or bluish-purple coloration separated into anterior and posterior portions, occasionally with orange medially. Anterio-medial platelets (95–102.5 (100) long; 38.75–47.5 (40) wide). Anterio-lateral platelets (142.5–177.5 (147.5) long; 45–57.5 (47.5) wide) free from dorsal plate. Dgl-4 closer to the edge of the dorsum than to the muscle scars (distance between Dgl-4 220–240 (240)). Dorsal plate proportions: dorsum length/width 1.32–1.42 (1.38); dorsal width/distance between Dgl-4 1.35–1.50 (1.35); anterio-medial platelet length/width 2.16–2.50 (2.50); anterio-lateral platelet length/width 3.09–3.28 (3.11); anterio-lateral/anterio-medial length 1.48–1.73 (1.48).</p><p>
                    <bold>Gnathosoma — Subcapitulum</bold> (245–290 (255) long (ventral); 177.5–220 (193) long (dorsal); 92.5–105 (97.5) tall) colorless. Rostrum (97.5–125 (102.5) long; 32.5–45 (35) wide). Chelicerae (235–280 (245) long) with curved fangs (47.5–55 (54) long). Subcapitular proportions: ventral length/height 2.62–2.76 (2.62); rostrum length/width 2.78–3.00 (2.93). <bold>Pedipalps</bold> with broadly tuberculate, dentate ventral extensions on femora and tuberculate ventral extensions on genua. Palpomeres: trochanter (30–40 (36.25) long); femur (87.5–105 (87.5) long); genu (50–60 (52.5) long); tibia (75–82.5 (78.75) long; 20–22.5 (21.25) wide); tarsus (15–18.75 (17.5) long). Palpomere proportions: femur/genu 1.67–1.80 (1.67); tibia/femur 0.79–0.90 (0.90); tibia length/width 3.65–3.88 (3.71).</p><p>
                    <bold>Venter</bold> — (530–620 (550) long; 358–415 (359) wide) with faint reddish-purple or bluish-purple coloration. Gnathosomal bay (130–145 (130) long; 62.5–75 (73.75) wide). Cxgl-4 subapical. <bold>Medial suture</bold> (55–75 (75) long). <bold>Genital plates</bold> (120–135 (120) long; 100–110 (100) wide). Additional measurements: Cx-1 (225–280 (242) long (total); 100–135 (102) long (medial)); Cx-3 (270–320 (272) wide); anterior venter (177.5–205 (192.5) long). Ventral proportions: gnathosomal bay length/width 1.76–2.16 (1.76); anterior venter/genital field length 1.48–1.63 (1.60); anterior venter length/genital field width 1.78–1.95 (1.93); anterior venter/medial suture 2.57–3.23 (2.57).</p><p>
                    <bold>Immatures</bold> unknown.</p></tp:treatment-sec><tp:treatment-sec sec-type="etymology" id="SECID0ELM5O"><title>Etymology.</title><p>Specific epithet (<italic><tp:taxon-name><tp:taxon-name-part taxon-name-part-type="species" reg="skvarlai">skvarlai</tp:taxon-name-part></tp:taxon-name></italic>) named in honor of Michael Skvarla, who collected specimens of the species and is a dear friend and colleague of JRF.</p></tp:treatment-sec><tp:treatment-sec sec-type="distribution" id="SECID0E2M5O"><title>Distribution.</title><p>Appalachians (Figure <xref ref-type="fig" rid="F243">243</xref>).</p><fig id="F243" position="float" orientation="portrait"><label>Figure 243.</label><caption><p>
          <italic><tp:taxon-name><tp:taxon-name-part taxon-name-part-type="genus" reg="Torrenticola">Torrenticola</tp:taxon-name-part> <tp:taxon-name-part taxon-name-part-type="species" reg="skvarlai">skvarlai</tp:taxon-name-part></tp:taxon-name></italic> sp. n. distribution.</p></caption><graphic xmlns:xlink="http://www.w3.org/1999/xlink" xlink:href="zookeys-701-001-g243.jpg" position="float" orientation="portrait" xlink:type="simple" id="oo_157262.jpg"/></fig><fig id="F244" position="float" orientation="portrait"><label>Figure 244.</label><caption><p>
          <italic><tp:taxon-name><tp:taxon-name-part taxon-name-part-type="genus" reg="Torrenticola">Torrenticola</tp:taxon-name-part> <tp:taxon-name-part taxon-name-part-type="species" reg="skvarlai">skvarlai</tp:taxon-name-part></tp:taxon-name></italic> sp. n. female: <bold>A</bold> dorsal plates <bold>B</bold> venter (legs removed) <bold>C</bold> subcapitulum <bold>D</bold> pedipalp (setae not accurately depicted). Scale = 100 µm.</p></caption><graphic xmlns:xlink="http://www.w3.org/1999/xlink" xlink:href="zookeys-701-001-g244.jpg" position="float" orientation="portrait" xlink:type="simple" id="oo_157263.jpg"/></fig><fig id="F245" position="float" orientation="portrait"><label>Figure 245.</label><caption><p>
          <italic><tp:taxon-name><tp:taxon-name-part taxon-name-part-type="genus" reg="Torrenticola">Torrenticola</tp:taxon-name-part> <tp:taxon-name-part taxon-name-part-type="species" reg="skvarlai">skvarlai</tp:taxon-name-part></tp:taxon-name></italic> sp. n. male: <bold>A</bold> dorsal plates <bold>B</bold> venter (legs removed) <bold>C</bold> subcapitulum <bold>D</bold> pedipalp (setae not accurately depicted). Scale = 100 µm.</p></caption><graphic xmlns:xlink="http://www.w3.org/1999/xlink" xlink:href="zookeys-701-001-g245.jpg" position="float" orientation="portrait" xlink:type="simple" id="oo_157264.jpg"/></fig></tp:treatment-sec><tp:treatment-sec sec-type="remarks" id="SECID0E4P5O"><title>Remarks.</title><p>
                    <italic><tp:taxon-name><tp:taxon-name-part taxon-name-part-type="genus" reg="Torrenticola">Torrenticola</tp:taxon-name-part> <tp:taxon-name-part taxon-name-part-type="species" reg="skvarlai">skvarlai</tp:taxon-name-part></tp:taxon-name></italic> groups with other members of the Raptor Complex with high support and specimens are less than 2% different in <abbrev xmlns:xlink="http://www.w3.org/1999/xlink" xlink:title="cytochrome c oxidase subunit 1" id="ABBRID0EOQ5O" xlink:type="simple">COI</abbrev> sequence from each other and greater than 9% from sister species. Placement of this species varied with analysis and was never well-supported. Furthermore, this species is not readily identifiable without keying, which does not warrant placement within an identification group.</p><p>This species hypothesis is supported by low <abbrev xmlns:xlink="http://www.w3.org/1999/xlink" xlink:title="cytochrome c oxidase subunit 1" id="ABBRID0EUQ5O" xlink:type="simple">COI</abbrev> divergence within the species (0–2%) and high divergence between species (3–15%), and by the morphological characters outlined in the diagnosis.</p></tp:treatment-sec></tp:taxon-treatment>
