# Supplementary material for: Revision of torrent mites (Parasitengona, Torrenticolidae, Torrenticola) of the United States and Canada: 90 descriptions, molecular phylogenetics, and a key to species
Source: Zookeys. 2017 Sep 21;(701):1–496. doi: 10.3897/zookeys.701.13261 (PMC5674090; doi:10.3897/zookeys.701.13261)
Supplement: XML Treatment for Torrenticola tahoei [file zookeys.701.13261-treatment80.xml]

<!DOCTYPE tp:taxon-treatment
  PUBLIC "-//TaxonX//DTD Taxonomic Treatment Publishing DTD v0 20100105//EN" "tax-treatment-NSO.dtd">
<tp:taxon-treatment xmlns:tp="http://www.plazi.org/taxpub"><tp:treatment-meta><kwd-group><label>Taxon classification</label><kwd><named-content xmlns:xlink="http://www.w3.org/1999/xlink" content-type="kingdom">Animalia</named-content></kwd><kwd><named-content xmlns:xlink="http://www.w3.org/1999/xlink" content-type="order">Trombidiformes</named-content></kwd><kwd><named-content xmlns:xlink="http://www.w3.org/1999/xlink" content-type="family">Torrenticolidae</named-content></kwd></kwd-group><mixed-citation publication-type="journal"><person-group><name><surname>Fisher</surname><given-names>J. Ray</given-names></name><name><surname>Fisher</surname><given-names>Danielle M.</given-names></name><name><surname>Skvarla</surname><given-names>Michael J.</given-names></name><name><surname>Nelson</surname><given-names>Whitney A.</given-names></name><name><surname>Dowling</surname><given-names>Ashley P.G.</given-names></name></person-group><article-title>Revision of torrent mites (<tp:taxon-name><tp:taxon-name-part taxon-name-part-type="clade">Parasitengona</tp:taxon-name-part></tp:taxon-name>, <tp:taxon-name><tp:taxon-name-part taxon-name-part-type="family">Torrenticolidae</tp:taxon-name-part></tp:taxon-name>, <italic><tp:taxon-name><tp:taxon-name-part taxon-name-part-type="genus" reg="Torrenticola">Torrenticola</tp:taxon-name-part></tp:taxon-name></italic>) of the United States and Canada: 90 descriptions, molecular phylogenetics, and a key to species</article-title><source>Zookeys</source><day>21</day><month>9</month><year>2017</year><volume>2017</volume><issue>701</issue><fpage>1</fpage><lpage>496</lpage><pub-id pub-id-type="doi">10.3897/zookeys.701.13261</pub-id></mixed-citation></tp:treatment-meta><tp:nomenclature><tp:taxon-name>
                    <tp:taxon-name-part taxon-name-part-type="genus" reg="Torrenticola">Torrenticola</tp:taxon-name-part>
                    <tp:taxon-name-part taxon-name-part-type="species" reg="tahoei">tahoei</tp:taxon-name-part>
                  </tp:taxon-name><tp:taxon-authority>(Marshall, 1943)</tp:taxon-authority><tp:nomenclature-citation-list><tp:nomenclature-citation><tp:taxon-name>
                        <tp:taxon-name-part taxon-name-part-type="genus" reg="Atractides">Atractides</tp:taxon-name-part> <tp:taxon-name-part taxon-name-part-type="species" reg="tahoei">tahoei</tp:taxon-name-part></tp:taxon-name><comment>Marshall, 1943: 308.</comment></tp:nomenclature-citation><tp:nomenclature-citation><tp:taxon-name>
                        <tp:taxon-name-part taxon-name-part-type="genus" reg="Torrenticola">Torrenticola</tp:taxon-name-part> <tp:taxon-name-part taxon-name-part-type="species" reg="tahoei">tahoei</tp:taxon-name-part></tp:taxon-name><comment>Mitchell, 1954: 40.</comment></tp:nomenclature-citation></tp:nomenclature-citation-list></tp:nomenclature><tp:treatment-sec sec-type="material" id="SECID0EGM6O"><title>Material examined.</title><p>HOLOTYPE (♀): from USA, California, Santa Cruz County, Waddell Creek, 28 April 1933, PR Needham, RM330007.</p><p>PARATYPES (1 ♀; 0 ♂): from USA, California, El Dorado County, South Lake Tahoe, Taylor Creek, 1 Sep 1932, by PR Needham, RM320005.</p><p>OTHER MATERIAL (49 ♀; 59 ♂): <bold>British Columbia, Canada</bold>: 2 ♀ and 1 ♂ from Ryan Rest Area off Highway 3, east of Yahk Moyie River, 15 Aug 2012, by IM Smith, IMS120071 • 1 ♀ and 1 ♂ from Vancouver Island, beside Highway 4, 35.6 kilometers east of Pacific Rim Road, 9 Jul 1976, by IM Smith, IMS760206 • 2 ♀ and 1 ♂ from Vancouver Island, Caycuse, Nixon Creek, 8 Jul 1976, by IM Smith, IMS760197&amp; IMS760198 • 1 ♀ from Vancouver Island, Lake Cowichan, Cowichan River, above Skutz Falls, 9 Jul 1979, by IM Smith, IMS790035 • 1 ♀ and 2 ♂ from Vancouver Island, Lake Cowichan, Robertson River, South Shore Road, north of Mesachie Lake, 10 Jul 1976, by IM Smith, IMS760183A • 1 ♂ from Vancouver Island, Lake Cowichan, tributary of Robertson River, South Shore Road, north of Mesachie Lake, 10 Jul 1976, by IM Smith, IMS760183B • 2 ♀ and 2 ♂ from Vancouver Island, Lake Cowichan, Skutz Falls, Skutz Creek, near Cowichan River, 9 Jul 1979, by IM Smith, IMS790036A &amp; IMS790036B • 1 ♀ and 1 ♂ from Vancouver Island, Lost Shoe Creek, beside Highway 4, 1.3 kilometers east of Pacific Rim Road, 9 Jul 1976, by IM Smith, IMS760203 • 1 ♀ from Vancouver Island, spring run beside South Shore Road, 2.3 kilometers north of Lake Cowichan, 6 Jun 1979, by IM Smith, IMS790007 • 1 ♀ and 1 ♂ from Vancouver Island, Ucluelet, beside Highway 4, 16.6 kilometers east of Pacific Rim Road, 18-19 Jul 1979, by IM Smith, IMS790047 • 1 ♀ from Vancouver Island, Youbou, Shaw Creek, North Shore Road, 4.3 kilometers south of north end of Cowichan Lake, 8 Jul 1976, by IM Smith, IMS760196 • <bold>California, USA</bold>: 1 ♂ from Calaveras County, Stanislaus National Forest, North Fork Stanislaus River (<named-content xmlns:xlink="http://www.w3.org/1999/xlink" content-type="dwc:verbatimCoordinates" xlink:type="simple"><named-content content-type="geo-json" specific-use="{&#34;type&#34;:&#34;Point&#34;,&#34;coordinates&#34;:[-120.046389,38.422222]}" id="NCID0EVM6O" xlink:type="simple">38°25'20"N, 120°2'47"W</named-content></named-content>), 30 Aug 2013, by JR Fisher, JRF 13-0830-005 • 1 ♀ and 1 ♂ from El Dorado County, El Dorado National Forest, Taylor Creek (<named-content xmlns:xlink="http://www.w3.org/1999/xlink" content-type="dwc:verbatimCoordinates" xlink:type="simple"><named-content content-type="geo-json" specific-use="{&#34;type&#34;:&#34;Point&#34;,&#34;coordinates&#34;:[-120.055833,38.933056]}" id="NCID0E4M6O" xlink:type="simple">38°55'59"N, 120°3'21"W</named-content></named-content>), 27 Aug 2013, by JR Fisher, JRF 13-0827-003 • 1 ♀ from Mendocino County, Jackson Demonstration State Park, North Fork of Big River (<named-content xmlns:xlink="http://www.w3.org/1999/xlink" content-type="dwc:verbatimCoordinates" xlink:type="simple"><named-content content-type="geo-json" specific-use="{&#34;type&#34;:&#34;Point&#34;,&#34;coordinates&#34;:[-123.509722,39.346111]}" id="NCID0EFN6O" xlink:type="simple">39°20'46"N, 123°30'35"W</named-content></named-content>), 22 Aug 2013, by JR Fisher, JRF 13-0822-002 • 1 ♀ and 1 ♂ from Mendocino County, Cottaneva Creek, beside Route 1, 21.8 kilometers southwest of Route 101, 5 Aug 1987, by IM Smith, IMS870129A • 1 ♀ and 1 ♂ from Mendocino County, small stream at beach access road, off Route 1, 2.6 kilometers south of Westport, 5 Aug 1987, by IM Smith, IMS870128A • 2 ♀ from Monterey County, Nacimiento River, beside Nacimiento-Ferguson Road at Nacimiento campground, 30 Jul 1987, by IM Smith, IMS870120A • 1 ♀ and 1 ♂ from Monterey County, Salmon Creek, beside Route 1, south of Gorda, 28 Jul 1987, by IM Smith, IMS870114A • 1 ♀ and 1 ♂ from Monterey County, spring run on north side of Salmon Creek, beside Route 1, south Gorda, 29 Jul 1987, by IM Smith, IMS870117 • 1 ♂ from Nevada County, Tahoe National Forest, Sagehen Creek (<named-content xmlns:xlink="http://www.w3.org/1999/xlink" content-type="dwc:verbatimCoordinates" xlink:type="simple"><named-content content-type="geo-json" specific-use="{&#34;type&#34;:&#34;Point&#34;,&#34;coordinates&#34;:[-120.204722,39.433889]}" id="NCID0ENN6O" xlink:type="simple">39°26'2"N, 120°12'17"W</named-content></named-content>), 26 Aug 2013, by JR Fisher, JRF 13-0826-006 • 1 ♀ and 1 ♂ from Plumas County, beside Route 89, north of Greenville, 14 Jun 1976, by IM Smith, IMS760113 • 3 ♀ and 3 ♂ from Shasta County, Battle Creek, beside Route 44, 5.6 kilometers west of Viola, 10 Aug 1987, by IM Smith, IMS870139A • 1 ♂ from Trinity County, small cascading trickle beside Route 36, 5.2 kilometers west of Forest Glen Station, 6 Aug 1987, by IM Smith, IMS870132 • 1 ♀ and 1 ♂ from Tulare County, Johnsondale, Double Bunk Creek, beside SM50, 2.2 kilometers east of Double Bunk Meadow, 31 Jul 1987, by IM Smith, IMS870123 • 1 ♂ from Tulare County, Kern River, Brush Creek Flat, beside SM99 between Roads End Station &amp; Johnsondale, 31 Jul 1987, by IM Smith, IMS870121 • 1 ♂ from Tulare County, Stony Creek, Stony Creek Picnic Area, east of Sequoia National Park, 1 Aug 1987, by IM Smith, IMS870124A • 1 ♀ and 2 ♂ from Ventura County, Ojai, North Fork of Ventura River, beside Route 33, just above Wheeler Gorge, 25-26 Jul 1987, by IM Smith, IMS870109A &amp; IMS870109B • 1 ♀ and 1 ♂ from Ventura County, Ojai, North Fork of Ventura River just below Wheeler Gorge campground, beside Route 33, 27 Jul 1987, by IM Smith, IMS870112• <bold>Idaho, USA</bold>: 1 ♀ from Custer County, Challis National Forest, Squaw Creek (<named-content xmlns:xlink="http://www.w3.org/1999/xlink" content-type="dwc:verbatimCoordinates" xlink:type="simple"><named-content content-type="geo-json" specific-use="{&#34;type&#34;:&#34;Point&#34;,&#34;coordinates&#34;:[-114.470833,44.326389]}" id="NCID0EXN6O" xlink:type="simple">44°19'35"N, 114°28'15"W</named-content></named-content>), 30 Jul 2012, by JR Fisher, WA Nelson, &amp; JC O’Neill, ROW 12-0730-002 • 1 ♂ from Lemhi County, Salmon National Forest, Niapas Creek (<named-content xmlns:xlink="http://www.w3.org/1999/xlink" content-type="dwc:verbatimCoordinates" xlink:type="simple"><named-content content-type="geo-json" specific-use="{&#34;type&#34;:&#34;Point&#34;,&#34;coordinates&#34;:[-114.217778,45.137500]}" id="NCID0E6N6O" xlink:type="simple">45°8'15"N, 114°13'4"W</named-content></named-content>), 2 Aug 2012, by JR Fisher, WA Nelson, &amp; JC O’Neill, ROW 12-0802-003 • <bold>Montana, USA</bold>: 1 ♀ and 1 ♂ from Missoula County, Lolo National Forest, Lolo Creek (<named-content xmlns:xlink="http://www.w3.org/1999/xlink" content-type="dwc:verbatimCoordinates" xlink:type="simple"><named-content content-type="geo-json" specific-use="{&#34;type&#34;:&#34;Point&#34;,&#34;coordinates&#34;:[-114.464722,46.768611]}" id="NCID0EJO6O" xlink:type="simple">46°46'7"N, 114°27'53"W</named-content></named-content>), 7 Aug 2012, by JR Fisher, WA Nelson, &amp; JC O’Neill, ROW 12-0807-003 • 1 ♀ and 1 ♂ from Ravalli County, Bitterroot National Forest, West Fork Bitterroot River (<named-content xmlns:xlink="http://www.w3.org/1999/xlink" content-type="dwc:verbatimCoordinates" xlink:type="simple"><named-content content-type="geo-json" specific-use="{&#34;type&#34;:&#34;Point&#34;,&#34;coordinates&#34;:[-114.161944,45.910556]}" id="NCID0ERO6O" xlink:type="simple">45°54'38"N, 114°9'43"W</named-content></named-content>), 6 Aug 2012, by JR Fisher, WA Nelson, &amp; JC O’Neill, ROW 12-0806-003 • 1 ♀ from Ravalli County, Medicine Springs, Spring Gulch campground, East Fork of Bitterroot River, beside Route 93, 1 Jul 1985, by IM Smith, IMS850060 • <bold>Oregon, USA</bold>: 2 ♀ and 3 ♂ from Coos County, Siskiyou National Forest, Road 33 between Powers &amp; Agness, Coal Creek, 2 Jul 1983, by IM Smith, IMS830015 • 1 ♂ from Curry County, Port Orford, Butler Bar campground, Elk River, 25 Jun 1976, by IM Smith, IMS760162 • 1 ♂ from Curry County, Port Orford, Butler Bar campground, Elk River, 25-26 Jun 1976, by IM Smith, IMS760163 • 1 ♀ and 2 ♂ from Curry County, Port Orford, Humbug Mountain State Park Picnic Area, beside Route 1, Brush Creek, 1 Jul 1983, by IM Smith, IMS830012 • 2 ♀ and 6 ♂ from Curry County, Port Orford, Humbug Mountain State Park Picnic Area, Brush Creek, beside Route 1, 3 Jul 1983, by IM Smith, IMS830020A &amp; IMS830020B • 1 ♀ from Curry County, Port Orford, Humbug Mountain State Park Picnic Area, beside Route 1, 1 Jul 1983, by IM Smith, IMS830013 • 3 ♀ and 5 ♂ from Curry County, Sixes, Sixes River, beside road at mouth of Edson Creek, 4 Jul 1983, by IM Smith, IMS830021A &amp; IMS830021B • 2 ♂ from Lane County, Gate Creek (<named-content xmlns:xlink="http://www.w3.org/1999/xlink" content-type="dwc:verbatimCoordinates" xlink:type="simple"><named-content content-type="geo-json" specific-use="{&#34;type&#34;:&#34;Point&#34;,&#34;coordinates&#34;:[-122.572222,44.146667]}" id="NCID0E2O6O" xlink:type="simple">44°8'48"N, 122°34'20"W</named-content></named-content>), 11 Aug 2013, by JC O’Neill, &amp; WA Nelson, JNOW 13-0811-001• 2 ♀ and 1 ♂ from Lincoln County, Blackberry campground, near Tidewater, Alsea River, 28 Jun 1983, by IM Smith &amp; AB Smith, IMS830009 • 2 ♀ and 3 ♂ from Multnomah County, Columbia River Scenic Highway, Horsetail Falls, 27 Jun 1983, by IM Smith, IMS830005 • <bold>Washington, USA</bold>: 2 ♀ from Clallam County, Green Creek (<named-content xmlns:xlink="http://www.w3.org/1999/xlink" content-type="dwc:verbatimCoordinates" xlink:type="simple"><named-content content-type="geo-json" specific-use="{&#34;type&#34;:&#34;Point&#34;,&#34;coordinates&#34;:[-124.205833,48.179167]}" id="NCID0EFP6O" xlink:type="simple">48°10'45"N, 124°12'21"W</named-content></named-content>), 24 Jul 2013, by JC O’Neill, &amp; WA Nelson, JNOW 13-0724-005 • 1 ♂ from Clallam County, Olympic National Forest, Jimmy Come Lately Creek (<named-content xmlns:xlink="http://www.w3.org/1999/xlink" content-type="dwc:verbatimCoordinates" xlink:type="simple"><named-content content-type="geo-json" specific-use="{&#34;type&#34;:&#34;Point&#34;,&#34;coordinates&#34;:[-123.001389,47.984722]}" id="NCID0ENP6O" xlink:type="simple">47°59'5"N, 123°0'5"W</named-content></named-content>), 23 Jul 2013, by JC O’Neill, &amp; WA Nelson, JNOW 13-0724-001 • 1 ♀ from Clallam County, Whiskey Creek (<named-content xmlns:xlink="http://www.w3.org/1999/xlink" content-type="dwc:verbatimCoordinates" xlink:type="simple"><named-content content-type="geo-json" specific-use="{&#34;type&#34;:&#34;Point&#34;,&#34;coordinates&#34;:[-123.785278,48.139722]}" id="NCID0EVP6O" xlink:type="simple">48°8'23"N, 123°47'7"W</named-content></named-content>), 24 Jul 2013, by JC O’Neill, &amp; WA Nelson, JNOW 13-0724-004 • 1 ♀ and 1 ♂ from Lewis County, Gifford Pinchot National Forest, Snake Creek (<named-content xmlns:xlink="http://www.w3.org/1999/xlink" content-type="dwc:verbatimCoordinates" xlink:type="simple"><named-content content-type="geo-json" specific-use="{&#34;type&#34;:&#34;Point&#34;,&#34;coordinates&#34;:[-121.718889,46.647778]}" id="NCID0E4P6O" xlink:type="simple">46°38'52"N, 121°43'8"W</named-content></named-content>), 23 Jul 2013, by JC O’Neill, &amp; WA Nelson, JNOW 13-0723-006 • 2 ♂ from Snohomish County, Mount Baker National Forest, Marten River (<named-content xmlns:xlink="http://www.w3.org/1999/xlink" content-type="dwc:verbatimCoordinates" xlink:type="simple"><named-content content-type="geo-json" specific-use="{&#34;type&#34;:&#34;Point&#34;,&#34;coordinates&#34;:[-121.606667,48.071944]}" id="NCID0EFQ6O" xlink:type="simple">48°4'19"N, 121°36'24"W</named-content></named-content>), 28 Jul 2013, by JC O’Neill, &amp; WA Nelson, JNOW 13-0728-002.</p></tp:treatment-sec><tp:treatment-sec sec-type="Type deposition" id="SECID0EKQ6O"><title>Type deposition.</title><p>Holotype (♀) and allotype (♂) deposited in the <named-content xmlns:xlink="http://www.w3.org/1999/xlink" content-type="dwc:institutional_code" xlink:type="simple">CNC</named-content>.</p></tp:treatment-sec><tp:treatment-sec sec-type="diagnosis" id="SECID0EVQ6O"><title>Diagnosis.</title><p>
                    <italic><tp:taxon-name><tp:taxon-name-part taxon-name-part-type="genus" reg="Torrenticola">Torrenticola</tp:taxon-name-part> <tp:taxon-name-part taxon-name-part-type="species" reg="tahoei">tahoei</tp:taxon-name-part></tp:taxon-name></italic> are similar to the other member of Tahoei group, <italic><tp:taxon-name><tp:taxon-name-part taxon-name-part-type="genus" reg="Torrenticola">T.</tp:taxon-name-part> <tp:taxon-name-part taxon-name-part-type="species" reg="oregonensis">oregonensis</tp:taxon-name-part></tp:taxon-name></italic> by subcapitulum shape, having purple coloration restricted posteriorly and being distributed in the west and to members of the Nigroalba Group (<italic><tp:taxon-name><tp:taxon-name-part taxon-name-part-type="genus" reg="Torrenticola">T.</tp:taxon-name-part> <tp:taxon-name-part taxon-name-part-type="species" reg="flangipalpa">flangipalpa</tp:taxon-name-part></tp:taxon-name></italic>, <italic><tp:taxon-name><tp:taxon-name-part taxon-name-part-type="genus" reg="Torrenticola">T.</tp:taxon-name-part> <tp:taxon-name-part taxon-name-part-type="species" reg="nigroalba">nigroalba</tp:taxon-name-part></tp:taxon-name></italic>, <italic><tp:taxon-name><tp:taxon-name-part taxon-name-part-type="genus" reg="Torrenticola">T.</tp:taxon-name-part> <tp:taxon-name-part taxon-name-part-type="species" reg="solisorta">solisorta</tp:taxon-name-part></tp:taxon-name></italic>, and <italic><tp:taxon-name><tp:taxon-name-part taxon-name-part-type="genus" reg="Torrenticola">T.</tp:taxon-name-part> <tp:taxon-name-part taxon-name-part-type="species" reg="dentirostra">dentirostra</tp:taxon-name-part></tp:taxon-name></italic>) in having purple dorsal coloration restricted posteriorly. <italic><tp:taxon-name><tp:taxon-name-part taxon-name-part-type="genus" reg="Torrenticola">T.</tp:taxon-name-part> <tp:taxon-name-part taxon-name-part-type="species" reg="tahoei">tahoei</tp:taxon-name-part></tp:taxon-name></italic> can be differentiated from the Nigroalba Group by being larger (dorsum length ♀ = 600–720 in <italic><tp:taxon-name><tp:taxon-name-part taxon-name-part-type="genus" reg="Torrenticola">T.</tp:taxon-name-part> <tp:taxon-name-part taxon-name-part-type="species" reg="tahoei">tahoei</tp:taxon-name-part></tp:taxon-name></italic>, 475–565 in Nigroalba Group; ♂ = 560–650 in <italic><tp:taxon-name><tp:taxon-name-part taxon-name-part-type="genus" reg="Torrenticola">T.</tp:taxon-name-part> <tp:taxon-name-part taxon-name-part-type="species" reg="tahoei">tahoei</tp:taxon-name-part></tp:taxon-name></italic>, 425–510 in Nigroalba Group) and distributed in the west (Nigroalba Group are eastern). <italic><tp:taxon-name><tp:taxon-name-part taxon-name-part-type="genus" reg="Torrenticola">T.</tp:taxon-name-part> <tp:taxon-name-part taxon-name-part-type="species" reg="tahoei">tahoei</tp:taxon-name-part></tp:taxon-name></italic> can be differentiated from <italic><tp:taxon-name><tp:taxon-name-part taxon-name-part-type="genus" reg="Torrenticola">T.</tp:taxon-name-part> <tp:taxon-name-part taxon-name-part-type="species" reg="oregonensis">oregonensis</tp:taxon-name-part></tp:taxon-name></italic> by being smaller (dorsum length ♀ = 600–720 in <italic><tp:taxon-name><tp:taxon-name-part taxon-name-part-type="genus" reg="Torrenticola">T.</tp:taxon-name-part> <tp:taxon-name-part taxon-name-part-type="species" reg="tahoei">tahoei</tp:taxon-name-part></tp:taxon-name></italic>, 760–840 in <italic><tp:taxon-name><tp:taxon-name-part taxon-name-part-type="genus" reg="Torrenticola">T.</tp:taxon-name-part> <tp:taxon-name-part taxon-name-part-type="species" reg="oregonensis">oregonensis</tp:taxon-name-part></tp:taxon-name></italic>; ♂ = 560–650 in <italic><tp:taxon-name><tp:taxon-name-part taxon-name-part-type="genus" reg="Torrenticola">T.</tp:taxon-name-part> <tp:taxon-name-part taxon-name-part-type="species" reg="tahoei">tahoei</tp:taxon-name-part></tp:taxon-name></italic>, 690–820 in <italic><tp:taxon-name><tp:taxon-name-part taxon-name-part-type="genus" reg="Torrenticola">T.</tp:taxon-name-part> <tp:taxon-name-part taxon-name-part-type="species" reg="oregonensis">oregonensis</tp:taxon-name-part></tp:taxon-name></italic>; dorsum width ♀ = 430–515 in <italic><tp:taxon-name><tp:taxon-name-part taxon-name-part-type="genus" reg="Torrenticola">T.</tp:taxon-name-part> <tp:taxon-name-part taxon-name-part-type="species" reg="tahoei">tahoei</tp:taxon-name-part></tp:taxon-name></italic>, 560–640 in <italic><tp:taxon-name><tp:taxon-name-part taxon-name-part-type="genus" reg="Torrenticola">T.</tp:taxon-name-part> <tp:taxon-name-part taxon-name-part-type="species" reg="oregonensis">oregonensis</tp:taxon-name-part></tp:taxon-name></italic>; ♂ = 400–460 in <italic><tp:taxon-name><tp:taxon-name-part taxon-name-part-type="genus" reg="Torrenticola">T.</tp:taxon-name-part> <tp:taxon-name-part taxon-name-part-type="species" reg="tahoei">tahoei</tp:taxon-name-part></tp:taxon-name></italic>, 520–605 in <italic><tp:taxon-name><tp:taxon-name-part taxon-name-part-type="genus" reg="Torrenticola">T.</tp:taxon-name-part> <tp:taxon-name-part taxon-name-part-type="species" reg="oregonensis">oregonensis</tp:taxon-name-part></tp:taxon-name></italic>) and a more elongate subcapitulum (ventral length/width = 3.25–4.11 in <italic><tp:taxon-name><tp:taxon-name-part taxon-name-part-type="genus" reg="Torrenticola">T.</tp:taxon-name-part> <tp:taxon-name-part taxon-name-part-type="species" reg="tahoei">tahoei</tp:taxon-name-part></tp:taxon-name></italic>, 2.63–2.74 in <italic><tp:taxon-name><tp:taxon-name-part taxon-name-part-type="genus" reg="Torrenticola">T.</tp:taxon-name-part> <tp:taxon-name-part taxon-name-part-type="species" reg="oregonensis">oregonensis</tp:taxon-name-part></tp:taxon-name></italic>).</p></tp:treatment-sec><tp:treatment-sec sec-type="description" id="SECID0ECY6O"><title>Re-description.</title><p>
                    <bold>Female (Figure <xref ref-type="fig" rid="F250">250</xref>)</bold> (n = 7) (holotype measurements in parentheses when available) with characters of the genus with following specifications.</p><p>
                    <bold>Dorsum</bold> — (600–720 (640) long; 430–515 (515) wide) ovoid with purple coloration restricted posteriorly. Anterio-medial platelets (115–140 (132.5) long; 62.5–77.5 (72.5) wide). Anterio-lateral platelets (177.5–202.5 (192.5) long; 65–85 (75) wide) free from dorsal plate. Dgl-4 much closer to the edge of the dorsum than to the muscle scars (distance between Dgl-4 335–400 (380)). Dorsal plate proportions: dorsum length/width 1.24–1.44 (1.24); dorsal width/distance between Dgl-4 1.25–1.43 (1.36); anterio-medial platelet length/width 1.68–1.96 (1.83); anterio-lateral platelet length/width 2.31–2.76 (2.57); anterio-lateral/anterio-medial length 1.40–1.57 (1.45).</p><p>
                    <bold>Gnathosoma — Subcapitulum</bold> (345–390 (390) long (ventral); 266–315 (315) long (dorsal); 95–110 (95) tall) elongate and colorless. Rostrum (142.5–157.5 (157.5) long; 40–47.5 (45) wide) elongate. Chelicerae (358–395 (395) long) with curved fangs (50–56 (52.5) long). Subcapitular proportions: ventral length/height 3.41–4.11 (4.11); rostrum length/width 3.11–3.81 (3.50). <bold>Pedipalps</bold> elongate (especially tibiae) with broad, flat, dentate, and anteriorly-directed ventral extensions on femora and broadly tuberculate, dentate ventral extensions on genua. Palpomeres: trochanter (32.5–40 long); femur (102.5–117.5 long); genu (72.5–85 long); tibia (87.5–97.5 long; 21.25–25 wide); tarsus (15–17.5 long). Palpomere proportions: femur/genu 1.38–1.52; tibia/femur 0.82–0.86; tibia length/width 3.89–4.22.</p><p>
                    <bold>Venter</bold> — (770–850 (810) long; 466–565 (565) wide) mostly colorless with areas of purple coloration. Gnathosomal bay (95–112.5 (100) long; 65–80 (70) wide). Cxgl-4 far from apex. <bold>Medial suture</bold> (95–130 (122.5) long). <bold>Genital plates</bold> (160–172.5 (166.25) long; 145–160 (160) wide). Additional measurements: Cx-1 (266–301 (290) long (total); 159–195 (190) long (medial)); Cx-3 (297–340 (335) wide); anterior venter (285–322.5 (312.5) long) elongate. Ventral proportions: gnathosomal bay length/width 1.19–1.59 (1.43); anterior venter/genital field length 1.70–1.88 (1.88); anterior venter length/genital field width 1.84–2.08 (1.95); anterior venter/medial suture 2.37–3.11 (2.55).</p><p>
                    <bold>Male (Figure <xref ref-type="fig" rid="F251">251</xref>)</bold> (n = 5) with characters of the genus with following specifications.</p><p>
                    <bold>Dorsum</bold> — (560–650 long; 400–460 wide) ovoid with purple coloration restricted posteriorly. Anterio-medial platelets (112.5–125 long; 57.5–67.5 wide). Anterio-lateral platelets (163.75–200 long; 65–80 wide) free from dorsal plate. Dgl-4 much closer to the edge of the dorsum than to the muscle scars (distance between Dgl-4 300–370). Dorsal plate proportions: dorsum length/width 1.30–1.41; dorsal width/distance between Dgl-4 1.24–1.33; anterio-medial platelet length/width 1.70–1.96; anterio-lateral platelet length/width 2.38–2.71; anterio-lateral/anterio-medial length 1.44–1.65.</p><p>
                    <bold>Gnathosoma — Subcapitulum</bold> (325–347.5 long (ventral); 244–268 long (dorsal); 92.5–106.25 tall) elongate and colorless. Rostrum (130–140 long; 40–45 wide) elongate. Chelicerae (320–353 long) with curved fangs (41–56 long). Subcapitular proportions: ventral length/height 3.25–3.57; rostrum length/width 3.06–3.31. <bold>Pedipalps</bold> elongate (especially tibia) with broad, flat, dentate, and anteriorly-directed ventral extensions on femora and broadly tuberculate, dentate ventral extensions on genua. Palpomeres: trochanter (35–37.5 long); femur (100–107.5 long); genu (67.5–75 long); tibia (82.5–92.5 long; 20–23.75 wide); tarsus (12.5–17.5 long). Palpomere proportions: femur/genu 1.43–1.48; tibia/femur 0.80–0.88; tibia length/width 3.67–4.13.</p><p>
                    <bold>Venter</bold> — (720–790 long; 450–517 wide) mostly colorless with areas of purple coloration. Gnathosomal bay (95–105 long; 65–77.5 wide). Cxgl-4 far from apex. <bold>Medial suture</bold> (120–147.5 long). <bold>Genital plates</bold> (132.5–142.5 long; 110–122.5 wide). Additional measurements: Cx-1 (232–264 long (total); 138–183 long (medial)); Cx-3 (285–315 wide); anterior venter (305–325 long) elongate. Ventral proportions: gnathosomal bay length/width 1.27–1.54; anterior venter/genital field length 2.21–2.34; anterior venter length/genital field width 2.57–2.82; anterior venter/medial suture 2.18–2.54.</p><p>
                    <bold>Immatures</bold> unknown.</p></tp:treatment-sec><tp:treatment-sec sec-type="etymology" id="SECID0EA16O"><title>Etymology.</title><p>
                    <xref ref-type="bibr" rid="B30">Marshall (1943)</xref> did not specify an etymology for this specific epithet (<italic><tp:taxon-name><tp:taxon-name-part taxon-name-part-type="species" reg="tahoei">tahoei</tp:taxon-name-part></tp:taxon-name></italic>).It surely refers to the collection locality of the paratype, Taylor’s Creek near Lake Tahoe, California, although the holotype was collected from Waddell Creek near the coast.</p></tp:treatment-sec><tp:treatment-sec sec-type="distribution" id="SECID0EU16O"><title>Distribution.</title><p>Western, but not known from the southwest (Figure <xref ref-type="fig" rid="F249">249</xref>). <italic><tp:taxon-name><tp:taxon-name-part taxon-name-part-type="genus" reg="Torrenticola">T.</tp:taxon-name-part> <tp:taxon-name-part taxon-name-part-type="species" reg="tahoei">tahoei</tp:taxon-name-part></tp:taxon-name></italic> was originally reported only from a few localities in California; we expand its known range into Oregon and Washington, and the Rocky Mountains.</p><fig id="F249" position="float" orientation="portrait"><label>Figure 249.</label><caption><p>
          <italic><tp:taxon-name><tp:taxon-name-part taxon-name-part-type="genus" reg="Torrenticola">Torrenticola</tp:taxon-name-part> <tp:taxon-name-part taxon-name-part-type="species" reg="tahoei">tahoei</tp:taxon-name-part></tp:taxon-name></italic> distribution.</p></caption><graphic xmlns:xlink="http://www.w3.org/1999/xlink" xlink:href="zookeys-701-001-g249.jpg" position="float" orientation="portrait" xlink:type="simple" id="oo_157268.jpg"/></fig><fig id="F250" position="float" orientation="portrait"><label>Figure 250.</label><caption><p>
          <italic><tp:taxon-name><tp:taxon-name-part taxon-name-part-type="genus" reg="Torrenticola">Torrenticola</tp:taxon-name-part> <tp:taxon-name-part taxon-name-part-type="species" reg="tahoei">tahoei</tp:taxon-name-part></tp:taxon-name></italic> female: <bold>A</bold> dorsal plates <bold>B</bold> venter (legs removed) <bold>C</bold> subcapitulum <bold>D</bold> pedipalp (setae not accurately depicted). Scale = 100 µm.</p></caption><graphic xmlns:xlink="http://www.w3.org/1999/xlink" xlink:href="zookeys-701-001-g250.jpg" position="float" orientation="portrait" xlink:type="simple" id="oo_157269.jpg"/></fig><fig id="F251" position="float" orientation="portrait"><label>Figure 251.</label><caption><p>
          <italic><tp:taxon-name><tp:taxon-name-part taxon-name-part-type="genus" reg="Torrenticola">Torrenticola</tp:taxon-name-part> <tp:taxon-name-part taxon-name-part-type="species" reg="tahoei">tahoei</tp:taxon-name-part></tp:taxon-name></italic> male: <bold>A</bold> dorsal plates <bold>B</bold> venter (legs removed) <bold>C</bold> subcapitulum <bold>D</bold> pedipalp (setae not accurately depicted). Scale = 100 µm.</p></caption><graphic xmlns:xlink="http://www.w3.org/1999/xlink" xlink:href="zookeys-701-001-g251.jpg" position="float" orientation="portrait" xlink:type="simple" id="oo_157270.jpg"/></fig></tp:treatment-sec><tp:treatment-sec sec-type="remarks" id="SECID0EB56O"><title>Remarks.</title><p>
                    <italic><tp:taxon-name><tp:taxon-name-part taxon-name-part-type="genus" reg="Torrenticola">Torrenticola</tp:taxon-name-part> <tp:taxon-name-part taxon-name-part-type="species" reg="tahoei">tahoei</tp:taxon-name-part></tp:taxon-name></italic> groups with members of the Miniforma Complex with high support in all analyses. There is considerable genetic variability within this species (0–3.8%), particularly between specimens from California and those from elsewhere. However, we find no morphological characters to support California specimens being recognized as a separate species, so we consider them all one widely distributed species.</p><p>This species is so distinct and recognizable from all other species that we do not place it within an identification group. It is greater than 11.6% different in <abbrev xmlns:xlink="http://www.w3.org/1999/xlink" xlink:title="cytochrome c oxidase subunit 1" id="ABBRID0EU56O" xlink:type="simple">COI</abbrev> sequence from other members of the Miniforma group.</p><p>This species hypothesis is supported by high divergence between species (3–15%) and by the morphological characters outlined in the diagnosis.</p></tp:treatment-sec><ref-list><ref id="B30"><mixed-citation xmlns:xlink="http://www.w3.org/1999/xlink" xlink:type="simple">
          <person-group><name name-style="western"><surname>Marshall</surname><given-names>R</given-names></name></person-group> (<year>1943</year>) <tp:taxon-name><tp:taxon-name-part taxon-name-part-type="above-genus">Hydracarina</tp:taxon-name-part></tp:taxon-name> from California Part I. Transactions of the American Microscopical Society 38: 306–324. <ext-link xlink:type="simple" ext-link-type="uri" xlink:href="http://www.jstor.org/stable/3223036">http://www.jstor.org/stable/3223036</ext-link></mixed-citation></ref></ref-list></tp:taxon-treatment>
