# Supplementary material for: Revision of torrent mites (Parasitengona, Torrenticolidae, Torrenticola) of the United States and Canada: 90 descriptions, molecular phylogenetics, and a key to species
Source: Zookeys. 2017 Sep 21;(701):1–496. doi: 10.3897/zookeys.701.13261 (PMC5674090; doi:10.3897/zookeys.701.13261)
Supplement: XML Treatment for Torrenticola trimaculata [file zookeys.701.13261-treatment82.xml]

<!DOCTYPE tp:taxon-treatment
  PUBLIC "-//TaxonX//DTD Taxonomic Treatment Publishing DTD v0 20100105//EN" "tax-treatment-NSO.dtd">
<tp:taxon-treatment xmlns:tp="http://www.plazi.org/taxpub"><tp:treatment-meta><kwd-group><label>Taxon classification</label><kwd><named-content xmlns:xlink="http://www.w3.org/1999/xlink" content-type="kingdom">Animalia</named-content></kwd><kwd><named-content xmlns:xlink="http://www.w3.org/1999/xlink" content-type="order">Trombidiformes</named-content></kwd><kwd><named-content xmlns:xlink="http://www.w3.org/1999/xlink" content-type="family">Torrenticolidae</named-content></kwd></kwd-group><mixed-citation publication-type="journal"><person-group><name><surname>Fisher</surname><given-names>J. Ray</given-names></name><name><surname>Fisher</surname><given-names>Danielle M.</given-names></name><name><surname>Skvarla</surname><given-names>Michael J.</given-names></name><name><surname>Nelson</surname><given-names>Whitney A.</given-names></name><name><surname>Dowling</surname><given-names>Ashley P.G.</given-names></name></person-group><article-title>Revision of torrent mites (<tp:taxon-name><tp:taxon-name-part taxon-name-part-type="clade">Parasitengona</tp:taxon-name-part></tp:taxon-name>, <tp:taxon-name><tp:taxon-name-part taxon-name-part-type="family">Torrenticolidae</tp:taxon-name-part></tp:taxon-name>, <italic><tp:taxon-name><tp:taxon-name-part taxon-name-part-type="genus" reg="Torrenticola">Torrenticola</tp:taxon-name-part></tp:taxon-name></italic>) of the United States and Canada: 90 descriptions, molecular phylogenetics, and a key to species</article-title><source>Zookeys</source><day>21</day><month>9</month><year>2017</year><volume>2017</volume><issue>701</issue><fpage>1</fpage><lpage>496</lpage><pub-id pub-id-type="doi">10.3897/zookeys.701.13261</pub-id></mixed-citation></tp:treatment-meta><tp:nomenclature><tp:taxon-name>
                    <tp:taxon-name-part taxon-name-part-type="genus" reg="Torrenticola">Torrenticola</tp:taxon-name-part>
                    <tp:taxon-name-part taxon-name-part-type="species" reg="trimaculata">trimaculata</tp:taxon-name-part>
                  </tp:taxon-name><tp:taxon-authority>Fisher, 2015</tp:taxon-authority><tp:nomenclature-citation-list><tp:nomenclature-citation><tp:taxon-name>
                        <tp:taxon-name-part taxon-name-part-type="genus" reg="Torrenticola">Torrenticola</tp:taxon-name-part> <tp:taxon-name-part taxon-name-part-type="species" reg="trimaculata">trimaculata</tp:taxon-name-part></tp:taxon-name><comment><xref ref-type="bibr" rid="B10">Fisher et al. (2015)</xref>: 71, 89.</comment></tp:nomenclature-citation></tp:nomenclature-citation-list></tp:nomenclature><tp:treatment-sec sec-type="material" id="SECID0ELDBQ"><title>Material examined.</title><p>HOLOTYPE (♀): USA, Arkansas, Madison County, Withrow Springs State Park, War Eagle Creek (<named-content xmlns:xlink="http://www.w3.org/1999/xlink" content-type="dwc:verbatimCoordinates" xlink:type="simple"><named-content content-type="geo-json" specific-use="{&#34;type&#34;:&#34;Point&#34;,&#34;coordinates&#34;:[-93.740817,36.149806]}" id="NCID0EUDBQ" xlink:type="simple">36°8'59.3"N, 93°44'26.94"W</named-content></named-content>), 27 Jul 2011, by IM Smith, IMS110034.</p><p>PARATYPES (49 ♀; 37 ♂): <bold>Arkansas, USA</bold>: 1 ♂ (ALLOTYPE) from Madison County, Withrow Springs State Park, War Eagle Creek (<named-content xmlns:xlink="http://www.w3.org/1999/xlink" content-type="dwc:verbatimCoordinates" xlink:type="simple"><named-content content-type="geo-json" specific-use="{&#34;type&#34;:&#34;Point&#34;,&#34;coordinates&#34;:[-93.740817,36.149806]}" id="NCID0EAEBQ" xlink:type="simple">36°8'59.3"N, 93°44'26.94"W</named-content></named-content>), 27 Jul 2011, by IM Smith, IMS110034 • 2 ♀ and 3 ♂ from Madison County, Withrow Springs State Park, War Eagle Creek (<named-content xmlns:xlink="http://www.w3.org/1999/xlink" content-type="dwc:verbatimCoordinates" xlink:type="simple"><named-content content-type="geo-json" specific-use="{&#34;type&#34;:&#34;Point&#34;,&#34;coordinates&#34;:[-93.740817,36.149806]}" id="NCID0EIEBQ" xlink:type="simple">36°8'59.3"N, 93°44'26.94"W</named-content></named-content>), 27 Jul 2011, by IM Smith, IMS110034 • 1 ♀ from Marion County, Crooked Creek ex. Northern hogsucker (<italic><tp:taxon-name><tp:taxon-name-part taxon-name-part-type="genus" reg="Hypentelium">Hypentelium</tp:taxon-name-part> <tp:taxon-name-part taxon-name-part-type="species" reg="nigricans">nigricans</tp:taxon-name-part></tp:taxon-name></italic>) (<named-content xmlns:xlink="http://www.w3.org/1999/xlink" content-type="dwc:verbatimCoordinates" xlink:type="simple"><named-content content-type="geo-json" specific-use="{&#34;type&#34;:&#34;Point&#34;,&#34;coordinates&#34;:[-94.440500,36.252750]}" id="NCID0E2EBQ" xlink:type="simple">36°15'9.9"N, 94°26'25.8"W</named-content></named-content>), 22 Jul 2014, by CT McAllister • 3 ♀ and 2 ♂ from Montgomery County, Ouachita National Forest, Ouachita River (<named-content xmlns:xlink="http://www.w3.org/1999/xlink" content-type="dwc:verbatimCoordinates" xlink:type="simple"><named-content content-type="geo-json" specific-use="{&#34;type&#34;:&#34;Point&#34;,&#34;coordinates&#34;:[-93.883378,34.581444]}" id="NCID0EDFBQ" xlink:type="simple">34°34'53.20"N, 93°53'0.16"W</named-content></named-content>), 5 Oct 2007, by AJ Radwell, &amp; HW Robison, AJR070300A • 8 ♀ and 5 ♂ from Montgomery County, Ouachita National Forest, South Fork of Ouachita River, 29 Jul 2011, by AJ Radwell, &amp; B Crump, AJR110302 • 2♀ and 1 ♂ from Montgomery County, Ouachita National Forest, Ouachita River, 27 Aug 2011, by AJ Radwell, AJR110307 • 4 ♀ and 4 ♂ from Montgomery County, Ouachita National Forest, South Fork of Ouachita River, 29 Jul 2011, by IM Smith, IMS110040 • 1 ♀ from Montgomery County, Caddo River, 29 Jul 2011, by IM Smith, IMS110037 • 1 ♂ from Newton County, Ozark National Forest, Mill Creek (<named-content xmlns:xlink="http://www.w3.org/1999/xlink" content-type="dwc:verbatimCoordinates" xlink:type="simple"><named-content content-type="geo-json" specific-use="{&#34;type&#34;:&#34;Point&#34;,&#34;coordinates&#34;:[-93.135450,36.061700]}" id="NCID0ELFBQ" xlink:type="simple">36°3'42.12"N, 93°8'7.62"W</named-content></named-content>), 20 Jun 2012, by TD Edwards, TDE 12-0620-010 • 2 ♀ and 2 ♂ from Newton County, Ozark National Forest, Little Buffalo River, 2 Sep 2012, by TD Edwards, TDE 12-0902-003 • 1 ♂ from Newton County, Buffalo National River, Whiteley Creek (<named-content xmlns:xlink="http://www.w3.org/1999/xlink" content-type="dwc:verbatimCoordinates" xlink:type="simple"><named-content content-type="geo-json" specific-use="{&#34;type&#34;:&#34;Point&#34;,&#34;coordinates&#34;:[-93.399233,35.991150]}" id="NCID0ETFBQ" xlink:type="simple">35°59'28.14"N, 93°23'57.24"W</named-content></named-content>), 23 May 2012, by TD Edwards, TDE 12-0523-002 • <bold>Illinois, USA</bold>: 2 ♀ and 1 ♂ from Union County, Clear Creek (<named-content xmlns:xlink="http://www.w3.org/1999/xlink" content-type="dwc:verbatimCoordinates" xlink:type="simple"><named-content content-type="geo-json" specific-use="{&#34;type&#34;:&#34;Point&#34;,&#34;coordinates&#34;:[-89.383333,37.550000]}" id="NCID0E4FBQ" xlink:type="simple">37°33'N, 89°23'W</named-content></named-content>), 13 Sep 1991, by IM Smith, IMS910036A • <bold>Indiana, USA</bold>: 1 ♀ from Wayne County (<named-content xmlns:xlink="http://www.w3.org/1999/xlink" content-type="dwc:verbatimCoordinates" xlink:type="simple"><named-content content-type="geo-json" specific-use="{&#34;type&#34;:&#34;Point&#34;,&#34;coordinates&#34;:[-85.134444,39.853611]}" id="NCID0EHGBQ" xlink:type="simple">39°51'13"N, 85°8'4"W</named-content></named-content>), 24 Jul 2014, by MJ Skvarla, MS 14-0731-001 • <bold>Georgia, USA</bold>: 1 ♀ from Chattooga County, Johns Creek (<named-content xmlns:xlink="http://www.w3.org/1999/xlink" content-type="dwc:verbatimCoordinates" xlink:type="simple"><named-content content-type="geo-json" specific-use="{&#34;type&#34;:&#34;Point&#34;,&#34;coordinates&#34;:[-80.083333,34.566667]}" id="NCID0ERGBQ" xlink:type="simple">34°34'N, 80°5'W</named-content></named-content>), 4 Jul 1990, by IM Smith, IMS900076 • <bold>Kentucky, USA</bold>: 1 ♀ and 2 ♂ from McCreary County, Rock Creek (<named-content xmlns:xlink="http://www.w3.org/1999/xlink" content-type="dwc:verbatimCoordinates" xlink:type="simple"><named-content content-type="geo-json" specific-use="{&#34;type&#34;:&#34;Point&#34;,&#34;coordinates&#34;:[-84.600000,36.700000]}" id="NCID0E2GBQ" xlink:type="simple">36°42'N, 84°36'W</named-content></named-content>), 8 Jul 1990, by IM Smith, IMS900082B • <bold>Michigan, USA</bold>: 2 ♀ and 2 ♂ from Barry County, Thornapple River (<named-content xmlns:xlink="http://www.w3.org/1999/xlink" content-type="dwc:verbatimCoordinates" xlink:type="simple"><named-content content-type="geo-json" specific-use="{&#34;type&#34;:&#34;Point&#34;,&#34;coordinates&#34;:[-85.283333,42.650000]}" id="NCID0EFHBQ" xlink:type="simple">42°39'N, 85°17'W</named-content></named-content>), 29 Jul 1959, by DR Cook, DRC590034 • <bold>Missouri, USA</bold>: 2 ♀ and 1 ♂ from Crawford County, Huzzah Creek, 23 Jul 2011, by IM Smith, IMS110029 • <bold>New York, USA</bold>: 3 ♀ and 1 ♂ from St. Lawrence County, Canton (<named-content xmlns:xlink="http://www.w3.org/1999/xlink" content-type="dwc:verbatimCoordinates" xlink:type="simple"><named-content content-type="geo-json" specific-use="{&#34;type&#34;:&#34;Point&#34;,&#34;coordinates&#34;:[-75.166667,44.583333]}" id="NCID0ERHBQ" xlink:type="simple">44°35'N, 75°10'W</named-content></named-content>), 15 May 1986, by BP Smith, BPS860508 • 1 ♀ from USA, New York, Delaware Co., Roscoe (<named-content xmlns:xlink="http://www.w3.org/1999/xlink" content-type="dwc:verbatimCoordinates" xlink:type="simple"><named-content content-type="geo-json" specific-use="{&#34;type&#34;:&#34;Point&#34;,&#34;coordinates&#34;:[-74.900000,41.916667]}" id="NCID0EZHBQ" xlink:type="simple">41°55'N, 74°54'W</named-content></named-content>), 11 June 1988, by PW Schefter and R MacCulloch, IMS880110 • <bold>Nova Scotia, Canada</bold>: 1 ♀ from Victoria County, Baddeck River (<named-content xmlns:xlink="http://www.w3.org/1999/xlink" content-type="dwc:verbatimCoordinates" xlink:type="simple"><named-content content-type="geo-json" specific-use="{&#34;type&#34;:&#34;Point&#34;,&#34;coordinates&#34;:[-61.083333,44.866667]}" id="NCID0EDIBQ" xlink:type="simple">44°52'N, 61°5'W</named-content></named-content>), 18 Jul 1981, by IM Smith, IMS810082 • <bold>Ontario, Canada</bold>: 4 ♀ and 2 ♂ from Grey County, Saugeen River (44°10'N, 80°49'W), 9 Jun 1989, by IM Smith, IMS890028A • 1 ♀ from Madoc (<named-content xmlns:xlink="http://www.w3.org/1999/xlink" content-type="dwc:verbatimCoordinates" xlink:type="simple"><named-content content-type="geo-json" specific-use="{&#34;type&#34;:&#34;Point&#34;,&#34;coordinates&#34;:[-77.466667,44.500000]}" id="NCID0ENIBQ" xlink:type="simple">44°30'N, 77°28'W</named-content></named-content>), 4 May 1980, by IM Smith, IMS800003A • 1 ♂ from Renfrew County, Madawaska River (<named-content xmlns:xlink="http://www.w3.org/1999/xlink" content-type="dwc:verbatimCoordinates" xlink:type="simple"><named-content content-type="geo-json" specific-use="{&#34;type&#34;:&#34;Point&#34;,&#34;coordinates&#34;:[-76.666667,45.350000]}" id="NCID0EVIBQ" xlink:type="simple">45°21'N, 76°40'W</named-content></named-content>), 25 May 1980, by IM Smith, IMS800012 • 1 ♀ and 1 ♂ from Lanark County, Mississippi River (<named-content xmlns:xlink="http://www.w3.org/1999/xlink" content-type="dwc:verbatimCoordinates" xlink:type="simple"><named-content content-type="geo-json" specific-use="{&#34;type&#34;:&#34;Point&#34;,&#34;coordinates&#34;:[-76.383333,45.050000]}" id="NCID0E4IBQ" xlink:type="simple">45°3'N, 76°23'W</named-content></named-content>), 6 Oct 1983, by IM Smith and CJ Hill, IMS830093A • <bold>Texas, USA</bold>: 1 ♀ from Gillespie County, Fredericksburg, Pedernales River (<named-content xmlns:xlink="http://www.w3.org/1999/xlink" content-type="dwc:verbatimCoordinates" xlink:type="simple"><named-content content-type="geo-json" specific-use="{&#34;type&#34;:&#34;Point&#34;,&#34;coordinates&#34;:[-98.913889,30.245000]}" id="NCID0EHJBQ" xlink:type="simple">30°14'42"N, 98°54'50"W</named-content></named-content>), 30 May 1998, by IM Smith, IMS980029 • <bold>Virginia, USA</bold>: 1 ♀ and 1 ♂ from Scott County, North Fork of Holston River (<named-content xmlns:xlink="http://www.w3.org/1999/xlink" content-type="dwc:verbatimCoordinates" xlink:type="simple"><named-content content-type="geo-json" specific-use="{&#34;type&#34;:&#34;Point&#34;,&#34;coordinates&#34;:[-82.466667,36.650000]}" id="NCID0ERJBQ" xlink:type="simple">36°39'N, 82°28'W</named-content></named-content>), 7 Jul 1990, by IM Smith, IMS0900080 • 2 ♀ and 4 ♂ from Alleghany County, Potts Creek (<named-content xmlns:xlink="http://www.w3.org/1999/xlink" content-type="dwc:verbatimCoordinates" xlink:type="simple"><named-content content-type="geo-json" specific-use="{&#34;type&#34;:&#34;Point&#34;,&#34;coordinates&#34;:[-80.033333,37.733333]}" id="NCID0EZJBQ" xlink:type="simple">37°44'N, 80°2'W</named-content></named-content>), 13 Jul 1990, by IM Smith, IMS900091B • 1 ♀ and 1 ♂ from Bath County, Jackson River (<named-content xmlns:xlink="http://www.w3.org/1999/xlink" content-type="dwc:verbatimCoordinates" xlink:type="simple"><named-content content-type="geo-json" specific-use="{&#34;type&#34;:&#34;Point&#34;,&#34;coordinates&#34;:[-79.766667,38.133333]}" id="NCID0EBKBQ" xlink:type="simple">38°8'N, 79°46'W</named-content></named-content>), 16 Jul 1990, by IM Smith, IMS900100 • <bold>West Virginia, USA</bold>: 2 ♀ from Pendleton County, North Fork of South Branch of Potomac River (<named-content xmlns:xlink="http://www.w3.org/1999/xlink" content-type="dwc:verbatimCoordinates" xlink:type="simple"><named-content content-type="geo-json" specific-use="{&#34;type&#34;:&#34;Point&#34;,&#34;coordinates&#34;:[-79.366667,39.000000]}" id="NCID0ELKBQ" xlink:type="simple">39°0'N, 79°22'W</named-content></named-content>), 17 Jul 1990, by IM Smith, IMS900104.</p></tp:treatment-sec><tp:treatment-sec sec-type="Type deposition" id="SECID0EQKBQ"><title>Type deposition.</title><p>Holotype (♀), allotype (♂), and other paratypes (44 ♀; 32 ♂) deposited in the <named-content xmlns:xlink="http://www.w3.org/1999/xlink" content-type="dwc:institutional_code" xlink:type="simple">CNC</named-content>; other paratypes (4 ♀; 4 ♂) deposited in <named-content xmlns:xlink="http://www.w3.org/1999/xlink" content-type="dwc:institutional_code" xlink:type="simple">ACUA</named-content>.</p></tp:treatment-sec><tp:treatment-sec sec-type="diagnosis" id="SECID0EALBQ"><title>Diagnosis.</title><p>
                    <italic><tp:taxon-name><tp:taxon-name-part taxon-name-part-type="genus" reg="Torrenticola">Torrenticola</tp:taxon-name-part> <tp:taxon-name-part taxon-name-part-type="species" reg="trimaculata">trimaculata</tp:taxon-name-part></tp:taxon-name></italic> are similar to other members of the Tricolor Complex (<italic><tp:taxon-name><tp:taxon-name-part taxon-name-part-type="genus" reg="Torrenticola">T.</tp:taxon-name-part> <tp:taxon-name-part taxon-name-part-type="species" reg="bittikoferae">bittikoferae</tp:taxon-name-part></tp:taxon-name></italic>, <italic><tp:taxon-name><tp:taxon-name-part taxon-name-part-type="genus" reg="Torrenticola">T.</tp:taxon-name-part> <tp:taxon-name-part taxon-name-part-type="species" reg="hoosieri">hoosieri</tp:taxon-name-part></tp:taxon-name></italic>, <italic><tp:taxon-name><tp:taxon-name-part taxon-name-part-type="genus" reg="Torrenticola">T.</tp:taxon-name-part> <tp:taxon-name-part taxon-name-part-type="species" reg="larvata">larvata</tp:taxon-name-part></tp:taxon-name></italic>, <italic><tp:taxon-name><tp:taxon-name-part taxon-name-part-type="genus" reg="Torrenticola">T.</tp:taxon-name-part> <tp:taxon-name-part taxon-name-part-type="species" reg="pearsoni">pearsoni</tp:taxon-name-part></tp:taxon-name></italic>, <italic><tp:taxon-name><tp:taxon-name-part taxon-name-part-type="genus" reg="Torrenticola">T.</tp:taxon-name-part> <tp:taxon-name-part taxon-name-part-type="species" reg="olliei">olliei</tp:taxon-name-part></tp:taxon-name></italic>, <italic><tp:taxon-name><tp:taxon-name-part taxon-name-part-type="genus" reg="Torrenticola">T.</tp:taxon-name-part> <tp:taxon-name-part taxon-name-part-type="species" reg="sierrensis">sierrensis</tp:taxon-name-part></tp:taxon-name></italic>, <italic><tp:taxon-name><tp:taxon-name-part taxon-name-part-type="genus" reg="Torrenticola">T.</tp:taxon-name-part> <tp:taxon-name-part taxon-name-part-type="species" reg="tricolor">tricolor</tp:taxon-name-part></tp:taxon-name></italic>, <italic><tp:taxon-name><tp:taxon-name-part taxon-name-part-type="genus" reg="Torrenticola">T.</tp:taxon-name-part> <tp:taxon-name-part taxon-name-part-type="species" reg="unimaculata">unimaculata</tp:taxon-name-part></tp:taxon-name></italic>, <italic><tp:taxon-name><tp:taxon-name-part taxon-name-part-type="genus" reg="Torrenticola">T.</tp:taxon-name-part> <tp:taxon-name-part taxon-name-part-type="species" reg="cardia">cardia</tp:taxon-name-part></tp:taxon-name></italic>, <italic><tp:taxon-name><tp:taxon-name-part taxon-name-part-type="genus" reg="Torrenticola">T.</tp:taxon-name-part> <tp:taxon-name-part taxon-name-part-type="species" reg="kringi">kringi</tp:taxon-name-part></tp:taxon-name></italic>, <italic><tp:taxon-name><tp:taxon-name-part taxon-name-part-type="genus" reg="Torrenticola">T.</tp:taxon-name-part> <tp:taxon-name-part taxon-name-part-type="species" reg="dimorpha">dimorpha</tp:taxon-name-part></tp:taxon-name></italic>, and <italic><tp:taxon-name><tp:taxon-name-part taxon-name-part-type="genus" reg="Torrenticola">T.</tp:taxon-name-part> <tp:taxon-name-part taxon-name-part-type="species" reg="mohawk">mohawk</tp:taxon-name-part></tp:taxon-name></italic>) in having a short, conical rostrum. <italic><tp:taxon-name><tp:taxon-name-part taxon-name-part-type="genus" reg="Torrenticola">T.</tp:taxon-name-part> <tp:taxon-name-part taxon-name-part-type="species" reg="trimaculata">trimaculata</tp:taxon-name-part></tp:taxon-name></italic> can be differentiated from all <italic><tp:taxon-name><tp:taxon-name-part taxon-name-part-type="genus" reg="Torrenticola">Torrenticola</tp:taxon-name-part></tp:taxon-name></italic>, including other members of the Tricolor Complex, by having a distinct dorsal pattern. Individuals are reported in two distinct morphs primarily based upon ventral coloration. <italic><tp:taxon-name><tp:taxon-name-part taxon-name-part-type="genus" reg="Torrenticola">T.</tp:taxon-name-part> <tp:taxon-name-part taxon-name-part-type="species" reg="trimaculata">trimaculata</tp:taxon-name-part></tp:taxon-name></italic> are most similar to other members of the Tricolor Complex that have bold patterning (<italic><tp:taxon-name><tp:taxon-name-part taxon-name-part-type="genus" reg="Torrenticola">T.</tp:taxon-name-part> <tp:taxon-name-part taxon-name-part-type="species" reg="larvata">larvata</tp:taxon-name-part></tp:taxon-name></italic>, <italic><tp:taxon-name><tp:taxon-name-part taxon-name-part-type="genus" reg="Torrenticola">T.</tp:taxon-name-part> <tp:taxon-name-part taxon-name-part-type="species" reg="unimaculata">unimaculata</tp:taxon-name-part></tp:taxon-name></italic>, <italic><tp:taxon-name><tp:taxon-name-part taxon-name-part-type="genus" reg="Torrenticola">T.</tp:taxon-name-part> <tp:taxon-name-part taxon-name-part-type="species" reg="tricolor">tricolor</tp:taxon-name-part></tp:taxon-name></italic>, <italic><tp:taxon-name><tp:taxon-name-part taxon-name-part-type="genus" reg="Torrenticola">T.</tp:taxon-name-part> <tp:taxon-name-part taxon-name-part-type="species" reg="cardia">cardia</tp:taxon-name-part></tp:taxon-name></italic>, <italic><tp:taxon-name><tp:taxon-name-part taxon-name-part-type="genus" reg="Torrenticola">T.</tp:taxon-name-part> <tp:taxon-name-part taxon-name-part-type="species" reg="kringi">kringi</tp:taxon-name-part></tp:taxon-name></italic>, and <italic><tp:taxon-name><tp:taxon-name-part taxon-name-part-type="genus" reg="Torrenticola">T.</tp:taxon-name-part> <tp:taxon-name-part taxon-name-part-type="species" reg="mohawk">mohawk</tp:taxon-name-part></tp:taxon-name></italic>). <italic><tp:taxon-name><tp:taxon-name-part taxon-name-part-type="genus" reg="Torrenticola">T.</tp:taxon-name-part> <tp:taxon-name-part taxon-name-part-type="species" reg="trimaculata">trimaculata</tp:taxon-name-part></tp:taxon-name></italic> can be further differentiated from <italic><tp:taxon-name><tp:taxon-name-part taxon-name-part-type="genus" reg="Torrenticola">T.</tp:taxon-name-part> <tp:taxon-name-part taxon-name-part-type="species" reg="larvata">larvata</tp:taxon-name-part></tp:taxon-name></italic> by being rounder (dorsum length/width = 1.2–1.37 in <italic><tp:taxon-name><tp:taxon-name-part taxon-name-part-type="genus" reg="Torrenticola">T.</tp:taxon-name-part> <tp:taxon-name-part taxon-name-part-type="species" reg="trimaculata">trimaculata</tp:taxon-name-part></tp:taxon-name></italic>, 1.41–1.57 in <italic><tp:taxon-name><tp:taxon-name-part taxon-name-part-type="genus" reg="Torrenticola">T.</tp:taxon-name-part> <tp:taxon-name-part taxon-name-part-type="species" reg="larvata">larvata</tp:taxon-name-part></tp:taxon-name></italic>); Dgl-4 closer to the muscle scars (dorsal width/distance between Dgl-4 = 1.49–1.69 in <italic><tp:taxon-name><tp:taxon-name-part taxon-name-part-type="genus" reg="Torrenticola">T.</tp:taxon-name-part> <tp:taxon-name-part taxon-name-part-type="species" reg="trimaculata">trimaculata</tp:taxon-name-part></tp:taxon-name></italic>, 1.18–1.35 in <italic><tp:taxon-name><tp:taxon-name-part taxon-name-part-type="genus" reg="Torrenticola">T.</tp:taxon-name-part> <tp:taxon-name-part taxon-name-part-type="species" reg="larvata">larvata</tp:taxon-name-part></tp:taxon-name></italic>); and a stockier rostrum (length/width = 1.91–2.22 in <italic><tp:taxon-name><tp:taxon-name-part taxon-name-part-type="genus" reg="Torrenticola">T.</tp:taxon-name-part> <tp:taxon-name-part taxon-name-part-type="species" reg="trimaculata">trimaculata</tp:taxon-name-part></tp:taxon-name></italic>, 2.32–2.53 in <italic><tp:taxon-name><tp:taxon-name-part taxon-name-part-type="genus" reg="Torrenticola">T.</tp:taxon-name-part> <tp:taxon-name-part taxon-name-part-type="species" reg="larvata">larvata</tp:taxon-name-part></tp:taxon-name></italic>). <italic><tp:taxon-name><tp:taxon-name-part taxon-name-part-type="genus" reg="Torrenticola">T.</tp:taxon-name-part> <tp:taxon-name-part taxon-name-part-type="species" reg="trimaculata">trimaculata</tp:taxon-name-part></tp:taxon-name></italic> can be further differentiated from <italic>T <tp:taxon-name><tp:taxon-name-part taxon-name-part-type="species" reg="tricolor">tricolor</tp:taxon-name-part></tp:taxon-name></italic> by having shorter genital field (♀ = 157.5–185 in <italic><tp:taxon-name><tp:taxon-name-part taxon-name-part-type="genus" reg="Torrenticola">T.</tp:taxon-name-part> <tp:taxon-name-part taxon-name-part-type="species" reg="trimaculata">trimaculata</tp:taxon-name-part></tp:taxon-name></italic>, 187.5–210 in <italic><tp:taxon-name><tp:taxon-name-part taxon-name-part-type="genus" reg="Torrenticola">T.</tp:taxon-name-part> <tp:taxon-name-part taxon-name-part-type="species" reg="tricolor">tricolor</tp:taxon-name-part></tp:taxon-name></italic>; ♂ = 120–140 in <italic><tp:taxon-name><tp:taxon-name-part taxon-name-part-type="genus" reg="Torrenticola">T.</tp:taxon-name-part> <tp:taxon-name-part taxon-name-part-type="species" reg="trimaculata">trimaculata</tp:taxon-name-part></tp:taxon-name></italic>, 145–170 in <italic><tp:taxon-name><tp:taxon-name-part taxon-name-part-type="genus" reg="Torrenticola">T.</tp:taxon-name-part> <tp:taxon-name-part taxon-name-part-type="species" reg="tricolor">tricolor</tp:taxon-name-part></tp:taxon-name></italic>) and a stockier rostrum (length/width ♀ = 1.91–2.1 in <italic><tp:taxon-name><tp:taxon-name-part taxon-name-part-type="genus" reg="Torrenticola">T.</tp:taxon-name-part> <tp:taxon-name-part taxon-name-part-type="species" reg="trimaculata">trimaculata</tp:taxon-name-part></tp:taxon-name></italic>, 2.14–2.39 in <italic><tp:taxon-name><tp:taxon-name-part taxon-name-part-type="genus" reg="Torrenticola">T.</tp:taxon-name-part> <tp:taxon-name-part taxon-name-part-type="species" reg="tricolor">tricolor</tp:taxon-name-part></tp:taxon-name></italic>; ♂ = 2.05–2.22 in <italic><tp:taxon-name><tp:taxon-name-part taxon-name-part-type="genus" reg="Torrenticola">T.</tp:taxon-name-part> <tp:taxon-name-part taxon-name-part-type="species" reg="trimaculata">trimaculata</tp:taxon-name-part></tp:taxon-name></italic>, 2.37–2.5 in <italic><tp:taxon-name><tp:taxon-name-part taxon-name-part-type="genus" reg="Torrenticola">T.</tp:taxon-name-part> <tp:taxon-name-part taxon-name-part-type="species" reg="tricolor">tricolor</tp:taxon-name-part></tp:taxon-name></italic>). <italic><tp:taxon-name><tp:taxon-name-part taxon-name-part-type="genus" reg="Torrenticola">T.</tp:taxon-name-part> <tp:taxon-name-part taxon-name-part-type="species" reg="trimaculata">trimaculata</tp:taxon-name-part></tp:taxon-name></italic> can be further differentiated from <italic><tp:taxon-name><tp:taxon-name-part taxon-name-part-type="genus" reg="Torrenticola">T.</tp:taxon-name-part> <tp:taxon-name-part taxon-name-part-type="species" reg="unimaculata">unimaculata</tp:taxon-name-part></tp:taxon-name></italic> by Dgl-4 closer to the muscles scars (dorsal width/distance between Dgl-4 = 1.49–1.69 in <italic><tp:taxon-name><tp:taxon-name-part taxon-name-part-type="genus" reg="Torrenticola">T.</tp:taxon-name-part> <tp:taxon-name-part taxon-name-part-type="species" reg="trimaculata">trimaculata</tp:taxon-name-part></tp:taxon-name></italic>, 1.23–1.41 in <italic><tp:taxon-name><tp:taxon-name-part taxon-name-part-type="genus" reg="Torrenticola">T.</tp:taxon-name-part> <tp:taxon-name-part taxon-name-part-type="species" reg="unimaculata">unimaculata</tp:taxon-name-part></tp:taxon-name></italic>) and females with shorter medial suture (♀ = 17.5–27.5 in <italic><tp:taxon-name><tp:taxon-name-part taxon-name-part-type="genus" reg="Torrenticola">T.</tp:taxon-name-part> <tp:taxon-name-part taxon-name-part-type="species" reg="trimaculata">trimaculata</tp:taxon-name-part></tp:taxon-name></italic>, 40–47.5 in <italic><tp:taxon-name><tp:taxon-name-part taxon-name-part-type="genus" reg="Torrenticola">T.</tp:taxon-name-part> <tp:taxon-name-part taxon-name-part-type="species" reg="unimaculata">unimaculata</tp:taxon-name-part></tp:taxon-name></italic>). <italic><tp:taxon-name><tp:taxon-name-part taxon-name-part-type="genus" reg="Torrenticola">T.</tp:taxon-name-part> <tp:taxon-name-part taxon-name-part-type="species" reg="trimaculata">trimaculata</tp:taxon-name-part></tp:taxon-name></italic> can be further differentiated from <italic><tp:taxon-name><tp:taxon-name-part taxon-name-part-type="genus" reg="Torrenticola">T.</tp:taxon-name-part> <tp:taxon-name-part taxon-name-part-type="species" reg="cardia">cardia</tp:taxon-name-part></tp:taxon-name></italic> by having Dgl-4 further from the edge of the dorsum (dorsum width/distance between Dgl-4 = 1.5–1.7 in <italic><tp:taxon-name><tp:taxon-name-part taxon-name-part-type="genus" reg="Torrenticola">T.</tp:taxon-name-part> <tp:taxon-name-part taxon-name-part-type="species" reg="trimaculata">trimaculata</tp:taxon-name-part></tp:taxon-name></italic>, 1.15–1.4 in <italic><tp:taxon-name><tp:taxon-name-part taxon-name-part-type="genus" reg="Torrenticola">T.</tp:taxon-name-part> <tp:taxon-name-part taxon-name-part-type="species" reg="cardia">cardia</tp:taxon-name-part></tp:taxon-name></italic>) and having a stockier rostrum (length/width ♀ = 1.191–2.10 in <italic><tp:taxon-name><tp:taxon-name-part taxon-name-part-type="genus" reg="Torrenticola">T.</tp:taxon-name-part> <tp:taxon-name-part taxon-name-part-type="species" reg="trimaculata">trimaculata</tp:taxon-name-part></tp:taxon-name></italic>, 2.24–2.50 in <italic><tp:taxon-name><tp:taxon-name-part taxon-name-part-type="genus" reg="Torrenticola">T.</tp:taxon-name-part> <tp:taxon-name-part taxon-name-part-type="species" reg="cardia">cardia</tp:taxon-name-part></tp:taxon-name></italic>; ♂ = 2.05–2.22 in <italic><tp:taxon-name><tp:taxon-name-part taxon-name-part-type="genus" reg="Torrenticola">T.</tp:taxon-name-part> <tp:taxon-name-part taxon-name-part-type="species" reg="trimaculata">trimaculata</tp:taxon-name-part></tp:taxon-name></italic>, 2.27–2.47 in <italic><tp:taxon-name><tp:taxon-name-part taxon-name-part-type="genus" reg="Torrenticola">T.</tp:taxon-name-part> <tp:taxon-name-part taxon-name-part-type="species" reg="cardia">cardia</tp:taxon-name-part></tp:taxon-name></italic>). <italic><tp:taxon-name><tp:taxon-name-part taxon-name-part-type="genus" reg="Torrenticola">T.</tp:taxon-name-part> <tp:taxon-name-part taxon-name-part-type="species" reg="trimaculata">trimaculata</tp:taxon-name-part></tp:taxon-name></italic> can be differentiated from <italic><tp:taxon-name><tp:taxon-name-part taxon-name-part-type="genus" reg="Torrenticola">T.</tp:taxon-name-part> <tp:taxon-name-part taxon-name-part-type="species" reg="kringi">kringi</tp:taxon-name-part></tp:taxon-name></italic> by having a stockier rostrum (length/width = 1.9–2.3 in <italic><tp:taxon-name><tp:taxon-name-part taxon-name-part-type="genus" reg="Torrenticola">T.</tp:taxon-name-part> <tp:taxon-name-part taxon-name-part-type="species" reg="trimaculata">trimaculata</tp:taxon-name-part></tp:taxon-name></italic>, 2.6–3.2 in <italic><tp:taxon-name><tp:taxon-name-part taxon-name-part-type="genus" reg="Torrenticola">T.</tp:taxon-name-part> <tp:taxon-name-part taxon-name-part-type="species" reg="kringi">kringi</tp:taxon-name-part></tp:taxon-name></italic>). <italic><tp:taxon-name><tp:taxon-name-part taxon-name-part-type="genus" reg="Torrenticola">T.</tp:taxon-name-part> <tp:taxon-name-part taxon-name-part-type="species" reg="trimaculata">trimaculata</tp:taxon-name-part></tp:taxon-name></italic> can be differentiated from <italic><tp:taxon-name><tp:taxon-name-part taxon-name-part-type="genus" reg="Torrenticola">T.</tp:taxon-name-part> <tp:taxon-name-part taxon-name-part-type="species" reg="mohawk">mohawk</tp:taxon-name-part></tp:taxon-name></italic> by having a shorter anterior venter (♀ = 157–180 in <italic><tp:taxon-name><tp:taxon-name-part taxon-name-part-type="genus" reg="Torrenticola">T.</tp:taxon-name-part> <tp:taxon-name-part taxon-name-part-type="species" reg="trimaculata">trimaculata</tp:taxon-name-part></tp:taxon-name></italic>, 187–200 in <italic><tp:taxon-name><tp:taxon-name-part taxon-name-part-type="genus" reg="Torrenticola">T.</tp:taxon-name-part> <tp:taxon-name-part taxon-name-part-type="species" reg="mohawk">mohawk</tp:taxon-name-part></tp:taxon-name></italic>, ♂ = 230–260 in <italic><tp:taxon-name><tp:taxon-name-part taxon-name-part-type="genus" reg="Torrenticola">T.</tp:taxon-name-part> <tp:taxon-name-part taxon-name-part-type="species" reg="trimaculata">trimaculata</tp:taxon-name-part></tp:taxon-name></italic>, 290–308 in <italic><tp:taxon-name><tp:taxon-name-part taxon-name-part-type="genus" reg="Torrenticola">T.</tp:taxon-name-part> <tp:taxon-name-part taxon-name-part-type="species" reg="mohawk">mohawk</tp:taxon-name-part></tp:taxon-name></italic>). Additionally, female <italic><tp:taxon-name><tp:taxon-name-part taxon-name-part-type="genus" reg="Torrenticola">T.</tp:taxon-name-part> <tp:taxon-name-part taxon-name-part-type="species" reg="trimaculata">trimaculata</tp:taxon-name-part></tp:taxon-name></italic> can be differentiated from female <italic><tp:taxon-name><tp:taxon-name-part taxon-name-part-type="genus" reg="Torrenticola">T.</tp:taxon-name-part> <tp:taxon-name-part taxon-name-part-type="species" reg="mohawk">mohawk</tp:taxon-name-part></tp:taxon-name></italic> by having longer pedipalpal tibiae (♀ = 90–97 in <italic><tp:taxon-name><tp:taxon-name-part taxon-name-part-type="genus" reg="Torrenticola">T.</tp:taxon-name-part> <tp:taxon-name-part taxon-name-part-type="species" reg="trimaculata">trimaculata</tp:taxon-name-part></tp:taxon-name></italic>, 77–88 in <italic><tp:taxon-name><tp:taxon-name-part taxon-name-part-type="genus" reg="Torrenticola">T.</tp:taxon-name-part> <tp:taxon-name-part taxon-name-part-type="species" reg="mohawk">mohawk</tp:taxon-name-part></tp:taxon-name></italic>).</p></tp:treatment-sec><tp:treatment-sec sec-type="description" id="SECID0EOCCQ"><title>Re-description</title><p>
                    <bold>(amended from <xref ref-type="bibr" rid="B10">Fisher et al. 2015</xref>). Female (Figure <xref ref-type="fig" rid="F256">256</xref>)</bold> (n = 6) (holotype measurements in parentheses when available) with characters of the genus with following specifications.</p><p>
                    <bold>Dorsum</bold> — (570–725 (725) long; 455–550 (550) wide) circular to ellipsoid with bluish-purple to navy blue coloration in three distinct spots, one anteriorly and two posteriorly, and orange medially. Anterio-medial platelets (125–145 (145) long; 60–72.5 (67.5) wide). Anterio-lateral platelets (162.5–180 (180) long; 80–85 (82.5) wide) free from dorsal plate. Dgl-4 approaching midway between muscle scars and the dorsum edge (distance between Dgl-4 295–335 (325)). Dorsal plate proportions: dorsum length/width 1.20–1.32 (1.32); dorsal width/distance between Dgl-4 1.49–1.69 1.69); anterio-medial platelet length/width 1.93–2.19 (2.15); anterio-lateral platelet length/width 2.00–2.19 (2.18); anterio-lateral/anterio-medial length 1.23–1.30 (1.24).</p><p>
                    <bold>Gnathosoma — Subcapitulum</bold> (250–280 (280) long (ventral); 202–252 (210) long (dorsal); 115–135 (130) tall) colorless or with bluish-purple to navy blue coloration. Rostrum (97.5–110 (107.5) long; 47.5–55 (52.5) wide) short and conical. Chelicerae (261–326 (270) long) with curved fangs (48–62 (55) long). Subcapitular proportions: ventral length/height 2.04–2.17 (2.15); rostrum length/width 1.91–2.10 (2.05). <bold>Pedipalps</bold> with tuberculate ventral extensions on femora and genua. Palpomeres: trochanter (37.5–42.5 (42.5) long); femur (97.5–107.5 (103.75) long); genu (65–77.5 (70) long); tibia (90–96.25 (92.5) long; 27.5–30 (27.5) wide); tarsus (22.5–25 (22.5) long). Palpomere proportions: femur/genu 1.39–1.50 (1.48); tibia/femur 0.88–0.92 (0.89); tibia length/width 3.17–3.36 (3.36).</p><p>
                    <bold>Venter</bold> — (615–840 (840) long; 533–700 (700) wide) colorless or with variable amount of bluish-purple to navy blue coloration. Gnathosomal bay (130–145 (130) long; 80–90 (80) wide). Cxgl-4 subapical. <bold>Medial suture</bold> (17.5–27.5 (20) long). <bold>Genital plates</bold> (157.5–185 (180) long; 152.5–185 (180) wide). Additional measurements: Cx-1 (258–306.75 (260) long (total); 109–154 (145) long (medial)); Cx-3 (328–390 (390) wide); anterior venter (157.5–180 (180) long). Ventral proportions: gnathosomal bay length/width 1.49–1.75 (1.63); anterior venter/genital field length 0.90–1.03 (1.00); anterior venter length/genital field width 1.00–1.14 (1.14); anterior venter/medial suture 6.09–9.29 (9.00).</p><p>
                    <bold>Male (Figure <xref ref-type="fig" rid="F257">257</xref>)</bold> (n = 5) (allotypic measurements in parentheses when available) with characters of the genus with following specifications.</p><p>
                    <bold>Dorsum</bold> — (530–595 (595) long; 390–440 (435) wide) circular to ellipsoid with bluish-purple to navy blue coloration in three distinct spots, one anteriorly and two posteriorly, and orange medially. Anterio-medial platelets (107.5–130 (120) long; 55–67.5 (62.5) wide). Anterio-lateral platelets (70–87.5 (75) long; 70–87.5 (75) wide) free from dorsal plate. Dgl-4 approaching midway between muscle scars and the dorsum edge (distance between Dgl-4 250–285 (270)). Dorsal plate proportions: dorsum length/width 1.30–1.37 (1.37); dorsal width/distance between Dgl-4 1.51–1.61 (1.61); anterio-medial platelet length/width 1.92–2.00 (1.92); anterio-lateral platelet length/width 1.91–2.23 (2.23); anterio-lateral/anterio-medial length 1.29–1.46 (1.40).</p><p>
                    <bold>Gnathosoma — Subcapitulum</bold> (207.5–242.5 (230) long (ventral); 175–215 (194.75) long (dorsal); 92.5–112.5 (102.5) tall) colorless or with bluish-purple to navy blue coloration. Rostrum (87.5–100 (93.75) long; 40–47.5 (42.5) wide) short and conical. Chelicerae (232–286 (251) long) with curved fangs (40–53 (49) long). Subcapitular proportions: ventral length/height 2.16–2.43 (2.24); rostrum length/width 2.05–2.22 (2.21). <bold>Pedipalps</bold> with tuberculate ventral extensions on femora and genua. Palpomeres: trochanter (32.5–40 (32.5) long); femur (85–95 (93.75) long); genu (60–70 (65) long); tibia (75–82.5 (75) long; 25–27.5 (27.5) wide); tarsus (20–25 (22.5) long). Palpomere proportions: femur/genu 1.34–1.44 (1.44); tibia/femur 0.80–0.88 (0.80); tibia length/width 2.73–3.00 (2.73).</p><p>
                    <bold>Venter</bold> — (588–719 (715) long; 431–571 (568) wide) colorless or with variable amount of bluish-purple to navy blue coloration. Gnathosomal bay (82.5–112.5 (102.5) long; 62.5–77.5 (77.5) wide). Cxgl-4 subapical. <bold>Medial suture</bold> (87.5–105 (105) long). <bold>Genital plates</bold> (120–140 (127.5) long; 92.5–105 (95) wide). Additional measurements: Cx-1 (216–297 (261) long (total); 130–168 (152) long (medial)); Cx-3 (287–372 (349) wide); anterior venter (230–260 (255) long). Ventral proportions: gnathosomal bay length/width 1.32–1.55 (1.32); anterior venter/genital field length 1.79–2.04 (2.00); anterior venter length/genital field width 92.5–105 (95); anterior venter/medial suture 2.43–2.63 (2.43).</p><p>
                    <bold>Immatures</bold> unknown.</p></tp:treatment-sec><tp:treatment-sec sec-type="etymology" id="SECID0EQECQ"><title>Etymology.</title><p>
                    <xref ref-type="bibr" rid="B10">Fisher et al. (2015)</xref> named the specific epithet (<italic><tp:taxon-name><tp:taxon-name-part taxon-name-part-type="species" reg="trimaculata">trimaculata</tp:taxon-name-part></tp:taxon-name></italic>) in reference to the dorsal coloration of three dark spots (<italic>tres</italic>, L. three; <italic>macula</italic>, L. spot).</p></tp:treatment-sec><tp:treatment-sec sec-type="distribution" id="SECID0EIFCQ"><title>Distribution.</title><p>Eastern North America (Figure <xref ref-type="fig" rid="F255">255</xref>).</p><fig id="F255" position="float" orientation="portrait"><label>Figure 255.</label><caption><p>
          <italic><tp:taxon-name><tp:taxon-name-part taxon-name-part-type="genus" reg="Torrenticola">Torrenticola</tp:taxon-name-part> <tp:taxon-name-part taxon-name-part-type="species" reg="trimaculata">trimaculata</tp:taxon-name-part></tp:taxon-name></italic> distribution.</p></caption><graphic xmlns:xlink="http://www.w3.org/1999/xlink" xlink:href="zookeys-701-001-g255.jpg" position="float" orientation="portrait" xlink:type="simple" id="oo_157274.jpg"/></fig><fig id="F256" position="float" orientation="portrait"><label>Figure 256.</label><caption><p>
          <italic><tp:taxon-name><tp:taxon-name-part taxon-name-part-type="genus" reg="Torrenticola">Torrenticola</tp:taxon-name-part> <tp:taxon-name-part taxon-name-part-type="species" reg="trimaculata">trimaculata</tp:taxon-name-part></tp:taxon-name></italic> female: <bold>A</bold> dorsal plates <bold>B</bold> venter (legs removed) <bold>C</bold> subcapitulum <bold>D</bold> pedipalp (setae not accurately depicted). Scale = 100 µm.</p></caption><graphic xmlns:xlink="http://www.w3.org/1999/xlink" xlink:href="zookeys-701-001-g256.jpg" position="float" orientation="portrait" xlink:type="simple" id="oo_157275.jpg"/></fig><fig id="F257" position="float" orientation="portrait"><label>Figure 257.</label><caption><p>
          <italic><tp:taxon-name><tp:taxon-name-part taxon-name-part-type="genus" reg="Torrenticola">Torrenticola</tp:taxon-name-part> <tp:taxon-name-part taxon-name-part-type="species" reg="trimaculata">trimaculata</tp:taxon-name-part></tp:taxon-name></italic> male: <bold>A</bold> dorsal plates <bold>B</bold> venter (legs removed) <bold>C</bold> subcapitulum <bold>D</bold> pedipalp (setae not accurately depicted). Scale = 100 µm.</p></caption><graphic xmlns:xlink="http://www.w3.org/1999/xlink" xlink:href="zookeys-701-001-g257.jpg" position="float" orientation="portrait" xlink:type="simple" id="oo_157276.jpg"/></fig></tp:treatment-sec><tp:treatment-sec sec-type="remarks" id="SECID0EKICQ"><title>Remarks.</title><p>
                    <italic><tp:taxon-name><tp:taxon-name-part taxon-name-part-type="genus" reg="Torrenticola">Torrenticola</tp:taxon-name-part> <tp:taxon-name-part taxon-name-part-type="species" reg="trimaculata">trimaculata</tp:taxon-name-part></tp:taxon-name></italic> group with other members of the Tricolor Complex with high support in all analyses. All specimens of this species are less than 2% different in <abbrev xmlns:xlink="http://www.w3.org/1999/xlink" xlink:title="cytochrome c oxidase subunit 1" id="ABBRID0E2ICQ" xlink:type="simple">COI</abbrev> sequence from each other and are greater than 7% from sister species. In all analyses, <italic><tp:taxon-name><tp:taxon-name-part taxon-name-part-type="genus" reg="Torrenticola">T.</tp:taxon-name-part> <tp:taxon-name-part taxon-name-part-type="species" reg="trimaculata">trimaculata</tp:taxon-name-part></tp:taxon-name></italic> groups with two other species which also have dorsal spots: <italic><tp:taxon-name><tp:taxon-name-part taxon-name-part-type="genus" reg="Torrenticola">T.</tp:taxon-name-part> <tp:taxon-name-part taxon-name-part-type="species" reg="tricolor">tricolor</tp:taxon-name-part></tp:taxon-name></italic> and <italic><tp:taxon-name><tp:taxon-name-part taxon-name-part-type="genus" reg="Torrenticola">T.</tp:taxon-name-part> <tp:taxon-name-part taxon-name-part-type="species" reg="unimaculata">unimaculata</tp:taxon-name-part></tp:taxon-name></italic>. This clade represents some of the most distinctive of all <italic><tp:taxon-name><tp:taxon-name-part taxon-name-part-type="genus" reg="Torrenticola">Torrenticola</tp:taxon-name-part></tp:taxon-name></italic>.</p><p>This species hypothesis is supported by low <abbrev xmlns:xlink="http://www.w3.org/1999/xlink" xlink:title="cytochrome c oxidase subunit 1" id="ABBRID0EJKCQ" xlink:type="simple">COI</abbrev> divergence within the species (0–2%), high divergence between species (3–15%), and the morphological characters outlined in the diagnosis.</p><p>
                    <xref ref-type="bibr" rid="B10">Fisher et al. (2015)</xref> reported two color morphs based primarily upon presence of ventral coloration. Morph I, with a dark venter, was only known from the Interior Highlands and all eastern specimens were reported as Morph II, with a colorless venter. However, we examined additional specimens from across eastern North America and found colored individuals mixed within samples of uncolored individuals. We remain unsure what controls color in <italic><tp:taxon-name><tp:taxon-name-part taxon-name-part-type="genus" reg="Torrenticola">Torrenticola</tp:taxon-name-part></tp:taxon-name></italic>, but with several other species exhibiting great color variation (e.g., <italic><tp:taxon-name><tp:taxon-name-part taxon-name-part-type="genus" reg="Torrenticola">T.</tp:taxon-name-part> <tp:taxon-name-part taxon-name-part-type="species" reg="tricolor">tricolor</tp:taxon-name-part></tp:taxon-name></italic>, <italic><tp:taxon-name><tp:taxon-name-part taxon-name-part-type="genus" reg="Torrenticola">T.</tp:taxon-name-part> <tp:taxon-name-part taxon-name-part-type="species" reg="gorti">gorti</tp:taxon-name-part></tp:taxon-name></italic>), we do not consider it useful to continue with the “morph” concept in this species.</p></tp:treatment-sec><ref-list><ref id="B10"><mixed-citation xmlns:xlink="http://www.w3.org/1999/xlink" xlink:type="simple">
          <person-group><name name-style="western"><surname>Fisher</surname><given-names>JR</given-names></name><name name-style="western"><surname>Fisher</surname><given-names>DM</given-names></name><name name-style="western"><surname>Nelson</surname><given-names>WA</given-names></name><name name-style="western"><surname>O’Neill</surname><given-names>JC</given-names></name><name name-style="western"><surname>Skvarla</surname><given-names>MJ</given-names></name><name name-style="western"><surname>Radwell</surname><given-names>AJ</given-names></name><name name-style="western"><surname>Ochoa</surname><given-names>R</given-names></name><name name-style="western"><surname>Bauchan</surname><given-names>G</given-names></name><name name-style="western"><surname>Dowling</surname><given-names>APG</given-names></name></person-group> (<year>2015</year>) An integrative description of <italic><tp:taxon-name><tp:taxon-name-part taxon-name-part-type="genus">Torrenticola</tp:taxon-name-part> <tp:taxon-name-part taxon-name-part-type="species">trimaculata</tp:taxon-name-part></tp:taxon-name></italic> sp. n. (<tp:taxon-name><tp:taxon-name-part taxon-name-part-type="clade">Parasitengona</tp:taxon-name-part></tp:taxon-name>: <tp:taxon-name><tp:taxon-name-part taxon-name-part-type="family">Torrenticolidae</tp:taxon-name-part></tp:taxon-name>), a three-spotted, riffle- dwelling mite from eastern North America: morphology, phylogenetics, and taxonomic history of the genus. Acarologia 55:71–116. <ext-link xlink:type="simple" ext-link-type="doi" xlink:href="10.1051/acarologia/20152155">https://doi.org/10.1051/acarologia/20152155</ext-link></mixed-citation></ref></ref-list></tp:taxon-treatment>
