# Supplementary material for: Revision of torrent mites (Parasitengona, Torrenticolidae, Torrenticola) of the United States and Canada: 90 descriptions, molecular phylogenetics, and a key to species
Source: Zookeys. 2017 Sep 21;(701):1–496. doi: 10.3897/zookeys.701.13261 (PMC5674090; doi:10.3897/zookeys.701.13261)
Supplement: XML Treatment for Torrenticola tysoni [file zookeys.701.13261-treatment83.xml]

<!DOCTYPE tp:taxon-treatment
  PUBLIC "-//TaxonX//DTD Taxonomic Treatment Publishing DTD v0 20100105//EN" "tax-treatment-NSO.dtd">
<tp:taxon-treatment xmlns:tp="http://www.plazi.org/taxpub"><tp:treatment-meta><kwd-group><label>Taxon classification</label><kwd><named-content xmlns:xlink="http://www.w3.org/1999/xlink" content-type="kingdom">Animalia</named-content></kwd><kwd><named-content xmlns:xlink="http://www.w3.org/1999/xlink" content-type="order">Trombidiformes</named-content></kwd><kwd><named-content xmlns:xlink="http://www.w3.org/1999/xlink" content-type="family">Torrenticolidae</named-content></kwd></kwd-group><mixed-citation publication-type="journal"><person-group><name><surname>Fisher</surname><given-names>J. Ray</given-names></name><name><surname>Fisher</surname><given-names>Danielle M.</given-names></name><name><surname>Skvarla</surname><given-names>Michael J.</given-names></name><name><surname>Nelson</surname><given-names>Whitney A.</given-names></name><name><surname>Dowling</surname><given-names>Ashley P.G.</given-names></name></person-group><article-title>Revision of torrent mites (<tp:taxon-name><tp:taxon-name-part taxon-name-part-type="clade">Parasitengona</tp:taxon-name-part></tp:taxon-name>, <tp:taxon-name><tp:taxon-name-part taxon-name-part-type="family">Torrenticolidae</tp:taxon-name-part></tp:taxon-name>, <italic><tp:taxon-name><tp:taxon-name-part taxon-name-part-type="genus" reg="Torrenticola">Torrenticola</tp:taxon-name-part></tp:taxon-name></italic>) of the United States and Canada: 90 descriptions, molecular phylogenetics, and a key to species</article-title><source>Zookeys</source><day>21</day><month>9</month><year>2017</year><volume>2017</volume><issue>701</issue><fpage>1</fpage><lpage>496</lpage><pub-id pub-id-type="doi">10.3897/zookeys.701.13261</pub-id></mixed-citation></tp:treatment-meta><tp:nomenclature><tp:taxon-name>
                    <tp:taxon-name-part taxon-name-part-type="genus" reg="Torrenticola">Torrenticola</tp:taxon-name-part>
                    <tp:taxon-name-part taxon-name-part-type="species" reg="tysoni">tysoni</tp:taxon-name-part>
                    <object-id xmlns:xlink="http://www.w3.org/1999/xlink" content-type="zoobank" xlink:type="simple">http://zoobank.org/3F9D2DE0-5A5E-4055-8EE6-99F6070AA127</object-id>
                    
                  </tp:taxon-name><tp:taxon-authority>Fisher &amp; Dowling</tp:taxon-authority><tp:taxon-status xmlns:xlink="http://www.w3.org/1999/xlink" xlink:type="simple">sp. n.</tp:taxon-status></tp:nomenclature><tp:treatment-sec sec-type="material" id="SECID0E2MCQ"><title>Material examined.</title><p>HOLOTYPE (♀): from USA, Alabama, Lauderdale County, off Natchez Trace Parkway, 7 km south of Tennessee state line (<named-content xmlns:xlink="http://www.w3.org/1999/xlink" content-type="dwc:verbatimCoordinates" xlink:type="simple"><named-content content-type="geo-json" specific-use="{&#34;type&#34;:&#34;Point&#34;,&#34;coordinates&#34;:[-87.828056,34.941944]}" id="NCID0EENCQ" xlink:type="simple">34°56'31"N, 87°49'41"W</named-content></named-content>), 24 Sep 2009, by IM Smith, IMS090121, DNA 2871.</p><p>PARATYPES (6 ♀; 5 ♂): <bold>Alabama, USA</bold>: 1 ♂ (ALLOTYPE) from Lauderdale County, off Natchez Trace Parkway, 7 km south of Tennessee state line (<named-content xmlns:xlink="http://www.w3.org/1999/xlink" content-type="dwc:verbatimCoordinates" xlink:type="simple"><named-content content-type="geo-json" specific-use="{&#34;type&#34;:&#34;Point&#34;,&#34;coordinates&#34;:[-87.828056,34.941944]}" id="NCID0EQNCQ" xlink:type="simple">34°56'31"N, 87°49'41"W</named-content></named-content>), 24 Sep 2009, by IM Smith, IMS090121, DNA 2870 • 1 ♀ from Lauderdale County, off Natchez Trace Parkway, 7 km south of Tennessee state line (<named-content xmlns:xlink="http://www.w3.org/1999/xlink" content-type="dwc:verbatimCoordinates" xlink:type="simple"><named-content content-type="geo-json" specific-use="{&#34;type&#34;:&#34;Point&#34;,&#34;coordinates&#34;:[-87.828056,34.941944]}" id="NCID0EYNCQ" xlink:type="simple">34°56'31"N, 87°49'41"W</named-content></named-content>), 24 Sep 2009, by IM Smith, IMS090121 • 2 ♀ and 2 ♂ from Lauderdale County, off Natchez Trace Parkway, 7 km south of Tennessee state line (<named-content xmlns:xlink="http://www.w3.org/1999/xlink" content-type="dwc:verbatimCoordinates" xlink:type="simple"><named-content content-type="geo-json" specific-use="{&#34;type&#34;:&#34;Point&#34;,&#34;coordinates&#34;:[-87.828611,34.942222]}" id="NCID0EAOCQ" xlink:type="simple">34°56'32"N, 87°49'43"W</named-content></named-content>), 27 Sep 2010, by IM Smith, IMS100163 • 1 ♂ from Lauderdale County, off Natchez Trace Parkway, 7 km south of Tennessee state line (<named-content xmlns:xlink="http://www.w3.org/1999/xlink" content-type="dwc:verbatimCoordinates" xlink:type="simple"><named-content content-type="geo-json" specific-use="{&#34;type&#34;:&#34;Point&#34;,&#34;coordinates&#34;:[-87.828056,34.941944]}" id="NCID0EIOCQ" xlink:type="simple">34°56'31"N, 87°49'41"W</named-content></named-content>), 27 Sep 2010, by IM Smith, IMS100162 • <bold>Tennessee, USA</bold>: 3 ♀ and 1 ♂ from Wayne County, Glenrock Branch Creek (<named-content xmlns:xlink="http://www.w3.org/1999/xlink" content-type="dwc:verbatimCoordinates" xlink:type="simple"><named-content content-type="geo-json" specific-use="{&#34;type&#34;:&#34;Point&#34;,&#34;coordinates&#34;:[-87.626111,35.263889]}" id="NCID0ESOCQ" xlink:type="simple">35°15'50"N, 87°37'34"W</named-content></named-content>), 24 Sep 2009, by IM Smith, IMS090124.</p></tp:treatment-sec><tp:treatment-sec sec-type="Type deposition" id="SECID0EXOCQ"><title>Type deposition.</title><p>Holotype (♀), allotype (♂), and most paratypes (4 ♀; 2 ♂) deposited in the <named-content xmlns:xlink="http://www.w3.org/1999/xlink" content-type="dwc:institutional_code" xlink:type="simple">CNC</named-content>; other paratypes (2 ♀; 2 ♂) deposited in <named-content xmlns:xlink="http://www.w3.org/1999/xlink" content-type="dwc:institutional_code" xlink:type="simple">ACUA</named-content>.</p></tp:treatment-sec><tp:treatment-sec sec-type="diagnosis" id="SECID0EHPCQ"><title>Diagnosis.</title><p>
                    <italic><tp:taxon-name><tp:taxon-name-part taxon-name-part-type="genus" reg="Torrenticola">Torrenticola</tp:taxon-name-part> <tp:taxon-name-part taxon-name-part-type="species" reg="tysoni">tysoni</tp:taxon-name-part></tp:taxon-name></italic> are similar to other members of the <tp:taxon-name><tp:taxon-name-part taxon-name-part-type="genus" reg="Rusetria">Rusetria</tp:taxon-name-part></tp:taxon-name> “Eastern 2-Plates” group (<italic><tp:taxon-name><tp:taxon-name-part taxon-name-part-type="genus" reg="Torrenticola">T.</tp:taxon-name-part> <tp:taxon-name-part taxon-name-part-type="species" reg="biscutella">biscutella</tp:taxon-name-part></tp:taxon-name></italic>, <italic><tp:taxon-name><tp:taxon-name-part taxon-name-part-type="genus" reg="Torrenticola">T.</tp:taxon-name-part> <tp:taxon-name-part taxon-name-part-type="species" reg="caerulea">caerulea</tp:taxon-name-part></tp:taxon-name></italic>, <italic><tp:taxon-name><tp:taxon-name-part taxon-name-part-type="genus" reg="Torrenticola">T.</tp:taxon-name-part> <tp:taxon-name-part taxon-name-part-type="species" reg="delicatexa">delicatexa</tp:taxon-name-part></tp:taxon-name></italic>, <italic><tp:taxon-name><tp:taxon-name-part taxon-name-part-type="genus" reg="Torrenticola">T.</tp:taxon-name-part> <tp:taxon-name-part taxon-name-part-type="species" reg="indistincta">indistincta</tp:taxon-name-part></tp:taxon-name></italic>, <italic><tp:taxon-name><tp:taxon-name-part taxon-name-part-type="genus" reg="Torrenticola">T.</tp:taxon-name-part> <tp:taxon-name-part taxon-name-part-type="species" reg="malarkeyorum">malarkeyorum</tp:taxon-name-part></tp:taxon-name></italic>, <italic><tp:taxon-name><tp:taxon-name-part taxon-name-part-type="genus" reg="Torrenticola">T.</tp:taxon-name-part> <tp:taxon-name-part taxon-name-part-type="species" reg="pendula">pendula</tp:taxon-name-part></tp:taxon-name></italic>, <italic><tp:taxon-name><tp:taxon-name-part taxon-name-part-type="genus" reg="Torrenticola">T.</tp:taxon-name-part> <tp:taxon-name-part taxon-name-part-type="species" reg="sellersorum">sellersorum</tp:taxon-name-part></tp:taxon-name></italic>, <italic><tp:taxon-name><tp:taxon-name-part taxon-name-part-type="genus" reg="Torrenticola">T.</tp:taxon-name-part> <tp:taxon-name-part taxon-name-part-type="species" reg="ululata">ululata</tp:taxon-name-part></tp:taxon-name></italic>, <italic><tp:taxon-name><tp:taxon-name-part taxon-name-part-type="genus" reg="Torrenticola">T.</tp:taxon-name-part> <tp:taxon-name-part taxon-name-part-type="species" reg="whitneyae">whitneyae</tp:taxon-name-part></tp:taxon-name></italic>, <italic><tp:taxon-name><tp:taxon-name-part taxon-name-part-type="genus" reg="Torrenticola">T.</tp:taxon-name-part> <tp:taxon-name-part taxon-name-part-type="species" reg="microbiscutella">microbiscutella</tp:taxon-name-part></tp:taxon-name></italic>, and <italic><tp:taxon-name><tp:taxon-name-part taxon-name-part-type="genus" reg="Torrenticola">T.</tp:taxon-name-part> <tp:taxon-name-part taxon-name-part-type="species" reg="feminellai">feminellai</tp:taxon-name-part></tp:taxon-name></italic>) in having anterio-lateral platelets fused to the dorsal plate, having dorsal coloration separated into anterior and posterior portions (except <italic><tp:taxon-name><tp:taxon-name-part taxon-name-part-type="genus" reg="Torrenticola">T.</tp:taxon-name-part> <tp:taxon-name-part taxon-name-part-type="species" reg="ululata">ululata</tp:taxon-name-part></tp:taxon-name></italic> and <italic><tp:taxon-name><tp:taxon-name-part taxon-name-part-type="genus" reg="Torrenticola">T.</tp:taxon-name-part> <tp:taxon-name-part taxon-name-part-type="species" reg="indistincta">indistincta</tp:taxon-name-part></tp:taxon-name></italic>), and being distributed in the east. It is one of only four Eastern 2-Plates that have dark, bold, bluish-purple coloration (also <italic><tp:taxon-name><tp:taxon-name-part taxon-name-part-type="genus" reg="Torrenticola">T.</tp:taxon-name-part> <tp:taxon-name-part taxon-name-part-type="species" reg="biscutella">biscutella</tp:taxon-name-part></tp:taxon-name></italic>, <italic><tp:taxon-name><tp:taxon-name-part taxon-name-part-type="genus" reg="Torrenticola">T.</tp:taxon-name-part> <tp:taxon-name-part taxon-name-part-type="species" reg="sellersorum">sellersorum</tp:taxon-name-part></tp:taxon-name></italic>, and <italic><tp:taxon-name><tp:taxon-name-part taxon-name-part-type="genus" reg="Torrenticola">T.</tp:taxon-name-part> <tp:taxon-name-part taxon-name-part-type="species" reg="pendula">pendula</tp:taxon-name-part></tp:taxon-name></italic>). <italic><tp:taxon-name><tp:taxon-name-part taxon-name-part-type="genus" reg="Torrenticola">T.</tp:taxon-name-part> <tp:taxon-name-part taxon-name-part-type="species" reg="tysoni">tysoni</tp:taxon-name-part></tp:taxon-name></italic> can be further differentiated from other Eastern 2-Plates by having a more elongate rostrum (length/width = ♀ = 3.06–3.31 in <italic><tp:taxon-name><tp:taxon-name-part taxon-name-part-type="genus" reg="Torrenticola">T.</tp:taxon-name-part> <tp:taxon-name-part taxon-name-part-type="species" reg="tysoni">tysoni</tp:taxon-name-part></tp:taxon-name></italic>, 2.33–3.0 in others; ♂ = 3.14–3.50 in <italic><tp:taxon-name><tp:taxon-name-part taxon-name-part-type="genus" reg="Torrenticola">T.</tp:taxon-name-part> <tp:taxon-name-part taxon-name-part-type="species" reg="tysoni">tysoni</tp:taxon-name-part></tp:taxon-name></italic>, 2.50–3.05 in others), except <italic><tp:taxon-name><tp:taxon-name-part taxon-name-part-type="genus" reg="Torrenticola">T.</tp:taxon-name-part> <tp:taxon-name-part taxon-name-part-type="species" reg="feminellai">feminellai</tp:taxon-name-part></tp:taxon-name></italic> (3.05–3.38) and female <italic><tp:taxon-name><tp:taxon-name-part taxon-name-part-type="genus" reg="Torrenticola">T.</tp:taxon-name-part> <tp:taxon-name-part taxon-name-part-type="species" reg="pendula">pendula</tp:taxon-name-part></tp:taxon-name></italic> (3.0–3.06). <italic><tp:taxon-name><tp:taxon-name-part taxon-name-part-type="genus" reg="Torrenticola">T.</tp:taxon-name-part> <tp:taxon-name-part taxon-name-part-type="species" reg="tysoni">tysoni</tp:taxon-name-part></tp:taxon-name></italic> can be differentiated from <italic><tp:taxon-name><tp:taxon-name-part taxon-name-part-type="genus" reg="Torrenticola">T.</tp:taxon-name-part> <tp:taxon-name-part taxon-name-part-type="species" reg="feminellai">feminellai</tp:taxon-name-part></tp:taxon-name></italic> and <italic><tp:taxon-name><tp:taxon-name-part taxon-name-part-type="genus" reg="Torrenticola">T.</tp:taxon-name-part> <tp:taxon-name-part taxon-name-part-type="species" reg="pendula">pendula</tp:taxon-name-part></tp:taxon-name></italic> by dorsal coloration and pattern.</p></tp:treatment-sec><tp:treatment-sec sec-type="description" id="SECID0EGYCQ"><title>Description.</title><p>
                    <bold>Female (Figure <xref ref-type="fig" rid="F259">259</xref>)</bold> (n = 5) (holotype measurements in parentheses when available) with characters of the genus with following specifications.</p><p>
                    <bold>Dorsum</bold> — (610–670 (670) long; 450–475 (475) wide) ovoid with bold bluish-purple coloration separated into anterior and posterior portions, and with faint orange medially. Anterio-medial platelets (125–137.5 (135) long; 42.5–52.5 (52.5) wide). Anterio-lateral platelets (162.5–175 (172.5) long; 55–67.5 (67.5) wide) fused to dorsal plate. Dgl-4 much closer to the edge of the dorsum than to the muscle scars (distance between Dgl-4 320–330 (330)). Dorsal plate proportions: dorsum length/width 1.35–1.41 (1.41); dorsal width/distance between Dgl-4 1.38–1.44 (1.44); anterio-medial platelet length/width 2.50–3.18 (2.57); anterio-lateral platelet length/width 2.56–3.18 (2.56); anterio-lateral/anterio-medial length 1.18–1.40 (1.28).</p><p>
                    <bold>Gnathosoma — Subcapitulum</bold> (310–327.5 (327.5) long (ventral); 230–245 (245) long (dorsal); 130–135 (135) tall) mostly colorless. Rostrum (125–132.5 (130) long; 40–42.5 (42.5) wide). Chelicerae (315–380 (350) long) with curved fangs (57.5–60 (60) long). Subcapitular proportions: ventral length/height 2.30–2.46 (2.43); rostrum length/width 3.06–3.31 (3.06). <bold>Pedipalps</bold> with tuberculate ventral extensions on femora and genua. Palpomeres: trochanter (37.5–47.5 (45) long); femur (112.5–120 (120) long); genu (62.5–70 (70) long); tibia (80–90 (87.5) long; 22.5–25 (25) wide); tarsus (17.5–22.5 (20) long). Palpomere proportions: femur/genu 1.61–1.80 (1.71); tibia/femur 0.70–0.80 (0.73); tibia length/width 3.50–3.67 (3.50).</p><p>
                    <bold>Venter</bold> — (715–790 (790) long; 505–560 (540) wide) with bold bluish-purple coloration. Gnathosomal bay (162.5–172.5 (172.5) long; 72.5–100 (85) wide). Cxgl-4 subapical. <bold>Medial suture</bold> (13.75–22.5 (22.5) long). <bold>Genital plates</bold> (175–185 (180) long; 152.5–155 (155) wide). Additional measurements: Cx-1 (280–315 (310) long (total); 115–145 (140) long (medial)); Cx-3 (310–350 (335) wide); anterior venter (150–172.5 (172.5) long). Ventral proportions: gnathosomal bay length/width 1.65–2.24 (2.03); anterior venter/genital field length 0.81–0.99 (0.96); anterior venter length/genital field width 0.97–1.11 (1.11); anterior venter/medial suture 7.67–11.27 (7.67).</p><p>
                    <bold>Male (Figure <xref ref-type="fig" rid="F260">260</xref>)</bold> (n = 5) (allotypic measurements in parentheses when available) with characters of the genus with following specifications.</p><p>
                    <bold>Dorsum</bold> — (430–485 (460) long; 310–340 (320) wide) ovoid with bold bluish-purple coloration separated into anterior and posterior portions, and with faint orange medially. Anterio-medial platelets (97.5–127.5 (127.5) long; 35–40 (40) wide). Anterio-lateral platelets (127.5–137.5 (127.5) long; 42.5–50 (47.5) wide) fused to dorsal plate. Dgl-4 much closer to the edge of the dorsum than to the muscle scars (distance between Dgl-4 235–245 (240)). Dorsal plate proportions: dorsum length/width 1.39–1.48 (1.44); dorsal width/distance between Dgl-4 1.32–1.39 (1.33); anterio-medial platelet length/width 2.60–3.19 (3.19); anterio-lateral platelet length/width 2.65–3.00 (2.68); anterio-lateral/anterio-medial length 1.00–1.31 (1.00).</p><p>
                    <bold>Gnathosoma — Subcapitulum</bold> (250–265 (250) long (ventral); 192.5–200 (195) long (dorsal); 77.5–95 (90) tall) mostly colorless. Rostrum (100–110 (100) long; 30–35 (30) wide). Chelicerae (237.5–260 (250) long) with curved fangs (45–47.5 (45) long). Subcapitular proportions: ventral length/height 2.76–3.23 (2.78); rostrum length/width 3.14–3.50 (3.33). <bold>Pedipalps</bold> with tuberculate ventral extensions on femora and genua. Palpomeres: trochanter (33.75–48.75 (37.5) long); femur (87.5–97.5 (92.5) long); genu (52.5–62.5 (57.5) long); tibia (67.5–75 (75) long; 20–21.25 (21.25) wide); tarsus (15–17.5 (15) long). Palpomere proportions: femur/genu 1.56–1.68 (1.61); tibia/femur 0.72–0.81 (0.81); tibia length/width 3.18–3.63 (3.53).</p><p>
                    <bold>Venter</bold>— (540–585 (560) long; 350–410 (360) wide) with bold bluish-purple coloration. Gnathosomal bay (110–122.5 (112.5) long; 62.5–67.5 (62.5) wide). Cxgl-4 subapical. <bold>Medial suture</bold> (85–115 (85) long). <bold>Genital plates</bold> (110–117.5 (110) long; 87.5–92.5 (92.5) wide). Additional measurements: Cx-1 (240–250 (240) long (total); 115–127.5 (122.5) long (medial)); Cx-3 (250–290 (265) wide); anterior venter (227.5–250 (232.5) long). Ventral proportions: gnathosomal bay length/width 1.69–1.85 (1.80); anterior venter/genital field length 1.98–2.13 (2.11); anterior venter length/genital field width 2.51–2.86 (2.51); anterior venter/medial suture 2.17–2.74 (2.74).</p><p>
                    <bold>Immatures</bold> unknown.</p></tp:treatment-sec><tp:treatment-sec sec-type="etymology" id="SECID0EE1CQ"><title>Etymology.</title><p>Specific epithet (<italic><tp:taxon-name><tp:taxon-name-part taxon-name-part-type="species" reg="tysoni">tysoni</tp:taxon-name-part></tp:taxon-name></italic>) named in honor of Neil Degrasse Tyson for his efforts in popularizing cosmology and science in general with <italic>Cosmos: A Spacetime Odyssey</italic> (2014), which was a worthy update to Carl Sagan’s <italic>Cosmos: A Personal Voyage</italic> (1980).</p></tp:treatment-sec><tp:treatment-sec sec-type="distribution" id="SECID0EY1CQ"><title>Distribution.</title><p>Known only from several localities along Natchez Trace Parkway (Figure <xref ref-type="fig" rid="F258">258</xref>).</p><fig id="F258" position="float" orientation="portrait"><label>Figure 258.</label><caption><p>
          <italic><tp:taxon-name><tp:taxon-name-part taxon-name-part-type="genus" reg="Torrenticola">Torrenticola</tp:taxon-name-part> <tp:taxon-name-part taxon-name-part-type="species" reg="tysoni">tysoni</tp:taxon-name-part></tp:taxon-name></italic> sp. n. distribution.</p></caption><graphic xmlns:xlink="http://www.w3.org/1999/xlink" xlink:href="zookeys-701-001-g258.jpg" position="float" orientation="portrait" xlink:type="simple" id="oo_157277.jpg"/></fig><fig id="F259" position="float" orientation="portrait"><label>Figure 259.</label><caption><p>
          <italic><tp:taxon-name><tp:taxon-name-part taxon-name-part-type="genus" reg="Torrenticola">Torrenticola</tp:taxon-name-part> <tp:taxon-name-part taxon-name-part-type="species" reg="tysoni">tysoni</tp:taxon-name-part></tp:taxon-name></italic> sp. n. female: <bold>A</bold> dorsal plates <bold>B</bold> venter (legs removed) <bold>C</bold> subcapitulum <bold>D</bold> pedipalp (setae not accurately depicted). Scale = 100 µm.</p></caption><graphic xmlns:xlink="http://www.w3.org/1999/xlink" xlink:href="zookeys-701-001-g259.jpg" position="float" orientation="portrait" xlink:type="simple" id="oo_157278.jpg"/></fig><fig id="F260" position="float" orientation="portrait"><label>Figure 260.</label><caption><p>
          <italic><tp:taxon-name><tp:taxon-name-part taxon-name-part-type="genus" reg="Torrenticola">Torrenticola</tp:taxon-name-part> <tp:taxon-name-part taxon-name-part-type="species" reg="tysoni">tysoni</tp:taxon-name-part></tp:taxon-name></italic> sp. n. male: <bold>A</bold> dorsal plates <bold>B</bold> venter (legs removed) <bold>C</bold> subcapitulum <bold>D</bold> pedipalp (setae not accurately depicted). Scale = 100 µm.</p></caption><graphic xmlns:xlink="http://www.w3.org/1999/xlink" xlink:href="zookeys-701-001-g260.jpg" position="float" orientation="portrait" xlink:type="simple" id="oo_157279.jpg"/></fig></tp:treatment-sec><tp:treatment-sec sec-type="remarks" id="SECID0E14CQ"><title>Remarks.</title><p>
                    <italic><tp:taxon-name><tp:taxon-name-part taxon-name-part-type="genus" reg="Torrenticola">Torrenticola</tp:taxon-name-part> <tp:taxon-name-part taxon-name-part-type="species" reg="tysoni">tysoni</tp:taxon-name-part></tp:taxon-name></italic> groups with other members of the <tp:taxon-name><tp:taxon-name-part taxon-name-part-type="genus" reg="Rusetria">Rusetria</tp:taxon-name-part></tp:taxon-name> Complex with high support. Specimens of this species from Tennessee and Alabama are less than 1% different in <abbrev xmlns:xlink="http://www.w3.org/1999/xlink" xlink:title="cytochrome c oxidase subunit 1" id="ABBRID0ER5CQ" xlink:type="simple">COI</abbrev> sequence from each other and the specimen from Arkansas is less than 2% different from those. This species is greater than 10% different from sister species.</p><p>In all analyses, <italic><tp:taxon-name><tp:taxon-name-part taxon-name-part-type="genus" reg="Torrenticola">T.</tp:taxon-name-part> <tp:taxon-name-part taxon-name-part-type="species" reg="tysoni">tysoni</tp:taxon-name-part></tp:taxon-name></italic> groups with two other species (<italic><tp:taxon-name><tp:taxon-name-part taxon-name-part-type="genus" reg="Torrenticola">T.</tp:taxon-name-part> <tp:taxon-name-part taxon-name-part-type="species" reg="sellersorum">sellersorum</tp:taxon-name-part></tp:taxon-name></italic> and <italic><tp:taxon-name><tp:taxon-name-part taxon-name-part-type="genus" reg="Torrenticola">T.</tp:taxon-name-part> <tp:taxon-name-part taxon-name-part-type="species" reg="pendula">pendula</tp:taxon-name-part></tp:taxon-name></italic>) as a paraphyletic grade at the base of the Eastern 2-Plate Identification Group. Based upon overall similarity, lateral platelets fused with the dorsal shield, and distribution, we were able to place this species within the Eastern 2-Plate Identification Group.</p><p>This species hypothesis is supported by low <abbrev xmlns:xlink="http://www.w3.org/1999/xlink" xlink:title="cytochrome c oxidase subunit 1" id="ABBRID0E16CQ" xlink:type="simple">COI</abbrev> divergence within the species (0–2%) and high divergence between species (3–15%), and by the morphological characters outlined in the diagnosis.</p></tp:treatment-sec></tp:taxon-treatment>
