# Supplementary material for: Revision of torrent mites (Parasitengona, Torrenticolidae, Torrenticola) of the United States and Canada: 90 descriptions, molecular phylogenetics, and a key to species
Source: Zookeys. 2017 Sep 21;(701):1–496. doi: 10.3897/zookeys.701.13261 (PMC5674090; doi:10.3897/zookeys.701.13261)
Supplement: XML Treatment for Torrenticola ululata [file zookeys.701.13261-treatment84.xml]

<!DOCTYPE tp:taxon-treatment
  PUBLIC "-//TaxonX//DTD Taxonomic Treatment Publishing DTD v0 20100105//EN" "tax-treatment-NSO.dtd">
<tp:taxon-treatment xmlns:tp="http://www.plazi.org/taxpub"><tp:treatment-meta><kwd-group><label>Taxon classification</label><kwd><named-content xmlns:xlink="http://www.w3.org/1999/xlink" content-type="kingdom">Animalia</named-content></kwd><kwd><named-content xmlns:xlink="http://www.w3.org/1999/xlink" content-type="order">Trombidiformes</named-content></kwd><kwd><named-content xmlns:xlink="http://www.w3.org/1999/xlink" content-type="family">Torrenticolidae</named-content></kwd></kwd-group><mixed-citation publication-type="journal"><person-group><name><surname>Fisher</surname><given-names>J. Ray</given-names></name><name><surname>Fisher</surname><given-names>Danielle M.</given-names></name><name><surname>Skvarla</surname><given-names>Michael J.</given-names></name><name><surname>Nelson</surname><given-names>Whitney A.</given-names></name><name><surname>Dowling</surname><given-names>Ashley P.G.</given-names></name></person-group><article-title>Revision of torrent mites (<tp:taxon-name><tp:taxon-name-part taxon-name-part-type="clade">Parasitengona</tp:taxon-name-part></tp:taxon-name>, <tp:taxon-name><tp:taxon-name-part taxon-name-part-type="family">Torrenticolidae</tp:taxon-name-part></tp:taxon-name>, <italic><tp:taxon-name><tp:taxon-name-part taxon-name-part-type="genus" reg="Torrenticola">Torrenticola</tp:taxon-name-part></tp:taxon-name></italic>) of the United States and Canada: 90 descriptions, molecular phylogenetics, and a key to species</article-title><source>Zookeys</source><day>21</day><month>9</month><year>2017</year><volume>2017</volume><issue>701</issue><fpage>1</fpage><lpage>496</lpage><pub-id pub-id-type="doi">10.3897/zookeys.701.13261</pub-id></mixed-citation></tp:treatment-meta><tp:nomenclature><tp:taxon-name>
                    <tp:taxon-name-part taxon-name-part-type="genus" reg="Torrenticola">Torrenticola</tp:taxon-name-part>
                    <tp:taxon-name-part taxon-name-part-type="species" reg="ululata">ululata</tp:taxon-name-part>
                    <object-id xmlns:xlink="http://www.w3.org/1999/xlink" content-type="zoobank" xlink:type="simple">http://zoobank.org/36729057-C4D7-4662-BF9B-B2854286F6CE</object-id>
                  </tp:taxon-name><tp:taxon-authority>Fisher &amp; Dowling</tp:taxon-authority><tp:taxon-status xmlns:xlink="http://www.w3.org/1999/xlink" xlink:type="simple">sp. n.</tp:taxon-status></tp:nomenclature><tp:treatment-sec sec-type="material" id="SECID0EGBDQ"><title>Material examined.</title><p>HOLOTYPE (♀): from USA, Mississippi, Attala County, Hurricane Creek (<named-content xmlns:xlink="http://www.w3.org/1999/xlink" content-type="dwc:verbatimCoordinates" xlink:type="simple"><named-content content-type="geo-json" specific-use="{&#34;type&#34;:&#34;Point&#34;,&#34;coordinates&#34;:[-89.533333,33.066667]}" id="NCID0EPBDQ" xlink:type="simple">33°4'N, 89°32'W</named-content></named-content>), 13 Oct 1999, by IM Smith, IMS990071.</p><p>PARATYPES (2 ♀; 4 ♂): <bold>Alabama, USA</bold>: 1 ♀ from Lauderdale County, off Natchez Trace parkway, 7 km south of Tennessee state line (<named-content xmlns:xlink="http://www.w3.org/1999/xlink" content-type="dwc:verbatimCoordinates" xlink:type="simple"><named-content content-type="geo-json" specific-use="{&#34;type&#34;:&#34;Point&#34;,&#34;coordinates&#34;:[-87.828611,34.942222]}" id="NCID0E2BDQ" xlink:type="simple">34°56'32"N, 87°49'43"W</named-content></named-content>), 24 Sep 2009, by IM Smith, IMS090122 • 2 ♂ from Lauderdale County, off Natchez Trace parkway, 7 km south of Tennessee state line (<named-content xmlns:xlink="http://www.w3.org/1999/xlink" content-type="dwc:verbatimCoordinates" xlink:type="simple"><named-content content-type="geo-json" specific-use="{&#34;type&#34;:&#34;Point&#34;,&#34;coordinates&#34;:[-87.828611,34.942222]}" id="NCID0EDCDQ" xlink:type="simple">34°56'32"N, 87°49'43"W</named-content></named-content>), 27 Sep 2010, by IM Smith, IMS100163 • <bold>Mississippi, USA</bold>: 1 ♂ (ALLOTYPE) from Attala County, Hurricane Creek (<named-content xmlns:xlink="http://www.w3.org/1999/xlink" content-type="dwc:verbatimCoordinates" xlink:type="simple"><named-content content-type="geo-json" specific-use="{&#34;type&#34;:&#34;Point&#34;,&#34;coordinates&#34;:[-89.525278,33.082778]}" id="NCID0ENCDQ" xlink:type="simple">33°4'58"N, 89°31'31"W</named-content></named-content>), 30 Sep 2010, by IM Smith, IMS100168 • 1 ♀ and 1 ♂ from Attala County, Hurricane Creek (<named-content xmlns:xlink="http://www.w3.org/1999/xlink" content-type="dwc:verbatimCoordinates" xlink:type="simple"><named-content content-type="geo-json" specific-use="{&#34;type&#34;:&#34;Point&#34;,&#34;coordinates&#34;:[-89.525278,33.082778]}" id="NCID0EVCDQ" xlink:type="simple">33°4'58"N, 89°31'31"W</named-content></named-content>), 30 Sep 2010, by IM Smith, IMS100168.</p></tp:treatment-sec><tp:treatment-sec sec-type="Type deposition" id="SECID0E1CDQ"><title>Type deposition.</title><p>Holotype (♀), allotype (♂), and most paratypes (1 ♀; 2 ♂) deposited in the <named-content xmlns:xlink="http://www.w3.org/1999/xlink" content-type="dwc:institutional_code" xlink:type="simple">CNC</named-content>; other paratypes (1 ♀; 1 ♂) deposited in <named-content xmlns:xlink="http://www.w3.org/1999/xlink" content-type="dwc:institutional_code" xlink:type="simple">ACUA</named-content>.</p></tp:treatment-sec><tp:treatment-sec sec-type="diagnosis" id="SECID0EKDDQ"><title>Diagnosis.</title><p>
                    <italic><tp:taxon-name><tp:taxon-name-part taxon-name-part-type="genus" reg="Torrenticola">Torrenticola</tp:taxon-name-part> <tp:taxon-name-part taxon-name-part-type="species" reg="ululata">ululata</tp:taxon-name-part></tp:taxon-name></italic> are similar to other members of the <tp:taxon-name><tp:taxon-name-part taxon-name-part-type="genus" reg="Rusetria">Rusetria</tp:taxon-name-part></tp:taxon-name> “Eastern 2-Plates” group (<italic><tp:taxon-name><tp:taxon-name-part taxon-name-part-type="genus" reg="Torrenticola">T.</tp:taxon-name-part> <tp:taxon-name-part taxon-name-part-type="species" reg="biscutella">biscutella</tp:taxon-name-part></tp:taxon-name></italic>, <italic><tp:taxon-name><tp:taxon-name-part taxon-name-part-type="genus" reg="Torrenticola">T.</tp:taxon-name-part> <tp:taxon-name-part taxon-name-part-type="species" reg="caerulea">caerulea</tp:taxon-name-part></tp:taxon-name></italic>, <italic><tp:taxon-name><tp:taxon-name-part taxon-name-part-type="genus" reg="Torrenticola">T.</tp:taxon-name-part> <tp:taxon-name-part taxon-name-part-type="species" reg="delicatexa">delicatexa</tp:taxon-name-part></tp:taxon-name></italic>, <italic><tp:taxon-name><tp:taxon-name-part taxon-name-part-type="genus" reg="Torrenticola">T.</tp:taxon-name-part> <tp:taxon-name-part taxon-name-part-type="species" reg="indistincta">indistincta</tp:taxon-name-part></tp:taxon-name></italic>, <italic><tp:taxon-name><tp:taxon-name-part taxon-name-part-type="genus" reg="Torrenticola">T.</tp:taxon-name-part> <tp:taxon-name-part taxon-name-part-type="species" reg="malarkeyorum">malarkeyorum</tp:taxon-name-part></tp:taxon-name></italic>, <italic><tp:taxon-name><tp:taxon-name-part taxon-name-part-type="genus" reg="Torrenticola">T.</tp:taxon-name-part> <tp:taxon-name-part taxon-name-part-type="species" reg="pendula">pendula</tp:taxon-name-part></tp:taxon-name></italic>, <italic><tp:taxon-name><tp:taxon-name-part taxon-name-part-type="genus" reg="Torrenticola">T.</tp:taxon-name-part> <tp:taxon-name-part taxon-name-part-type="species" reg="sellersorum">sellersorum</tp:taxon-name-part></tp:taxon-name></italic>, <italic><tp:taxon-name><tp:taxon-name-part taxon-name-part-type="genus" reg="Torrenticola">T.</tp:taxon-name-part> <tp:taxon-name-part taxon-name-part-type="species" reg="tysoni">tysoni</tp:taxon-name-part></tp:taxon-name></italic>, <italic><tp:taxon-name><tp:taxon-name-part taxon-name-part-type="genus" reg="Torrenticola">T.</tp:taxon-name-part> <tp:taxon-name-part taxon-name-part-type="species" reg="whitneyae">whitneyae</tp:taxon-name-part></tp:taxon-name></italic>, <italic><tp:taxon-name><tp:taxon-name-part taxon-name-part-type="genus" reg="Torrenticola">T.</tp:taxon-name-part> <tp:taxon-name-part taxon-name-part-type="species" reg="microbiscutella">microbiscutella</tp:taxon-name-part></tp:taxon-name></italic>, and <italic><tp:taxon-name><tp:taxon-name-part taxon-name-part-type="genus" reg="Torrenticola">T.</tp:taxon-name-part> <tp:taxon-name-part taxon-name-part-type="species" reg="feminellai">feminellai</tp:taxon-name-part></tp:taxon-name></italic>) in having anterio-lateral platelets fused to the dorsal plate, and being distributed in the east. <italic><tp:taxon-name><tp:taxon-name-part taxon-name-part-type="genus" reg="Torrenticola">T.</tp:taxon-name-part> <tp:taxon-name-part taxon-name-part-type="species" reg="ululata">ululata</tp:taxon-name-part></tp:taxon-name></italic> can be differentiated from most <italic><tp:taxon-name><tp:taxon-name-part taxon-name-part-type="genus" reg="Torrenticola">Torrenticola</tp:taxon-name-part></tp:taxon-name></italic>, including other Eastern 2-Plates, by having a distinct dorsal pattern with a single dark spot posteriorly and an orange spot posterior to the dark spot. The only other species with this pattern is <italic><tp:taxon-name><tp:taxon-name-part taxon-name-part-type="genus" reg="Torrenticola">T.</tp:taxon-name-part> <tp:taxon-name-part taxon-name-part-type="species" reg="unimaculata">unimaculata</tp:taxon-name-part></tp:taxon-name></italic> and <italic><tp:taxon-name><tp:taxon-name-part taxon-name-part-type="genus" reg="Torrenticola">T.</tp:taxon-name-part> <tp:taxon-name-part taxon-name-part-type="species" reg="kringi">kringi</tp:taxon-name-part></tp:taxon-name></italic>, which both have anterio-lateral platelets free from the dorsal plate.</p></tp:treatment-sec><tp:treatment-sec sec-type="description" id="SECID0ECJDQ"><title>Description.</title><p>
                    <bold>Female (Figure <xref ref-type="fig" rid="F262">262</xref>)</bold> (n = 3) (holotype measurements in parentheses when available) with characters of the genus with following specifications.</p><p>
                    <bold>Dorsum</bold> — (540–580 (570) long; 400–450 (450) wide) circular or occasionally ovoid with coloration restricted to a single dark spot anteriorly, often with an orange spot posterior to the dark spot. Anterio-medial platelets (130–137.5 (130) long; 50–55 (55) wide). Anterio-lateral platelets (150–180 (150) long; 72.5–77.5 (72.5) wide) fused to dorsal plate. Dgl-4 approaching midway between muscle scars and dorsum edge (distance between Dgl-4 265–295 (265)). Dorsal plate proportions: dorsum length/width 1.27–1.41 (1.27); dorsal width/distance between Dgl-4 1.36–1.70 (1.70); anterio-medial platelet length/width 2.36–2.70 (2.36); anterio-lateral platelet length/width 2.07–2.32 (2.07); anterio-lateral/anterio-medial length 1.15–1.31 (1.15).</p><p>
                    <bold>Gnathosoma — Subcapitulum</bold> (290–305 (290) long (ventral); 216–235 (216) long (dorsal); 130–140 (130) tall) colorless. Rostrum (125–125 (125) long; 42.5–45 (42.5) wide). Chelicerae (289–317 (289) long) with curved fangs (59–64 (64) long). Subcapitular proportions: ventral length/height 2.18–2.23 (2.23); rostrum length/width 2.78–2.94 (2.94). <bold>Pedipalps</bold> with tuberculate ventral extensions on femora and genua. Palpomeres: trochanter (42.5–45 (45) long); femur (117.5–122.5 (117.5) long); genu (67.5–75 (67.5) long); tibia (97.5–105 (97.5) long; 21.25–25 (21.25) wide); tarsus (17.5–20 (17.5) long). Palpomere proportions: femur/genu 1.63–1.74 (1.74); tibia/femur 0.83–0.86 (0.83); tibia length/width 4.20–4.59 (4.59).</p><p>
                    <bold>Venter</bold> — (595–670 (670) long; 517–540 (518) wide) colorless. Gnathosomal bay (152.5–160 (152.5) long; 85–102.5 (85) wide). Cxgl-4 subapical. <bold>Medial suture</bold> (15–15 (15) long). <bold>Genital plates</bold> (155–170 (155) long; 147.5–157.5 (147.5) wide). Additional measurements: Cx-1 (276–282 (281) long (total); 115–126 (120) long (medial)); Cx-3 (357–382 (358) wide); anterior venter 155–160 (160) long). Ventral proportions: gnathosomal bay length/width 1.56–1.79 (1.79); anterior venter/genital field length 0.93–1.03 (1.03); anterior venter length/genital field width 0.98–1.08 (1.08); anterior venter/medial suture 10.33–10.67 (10.67).</p><p>
                    <bold>Male (Figure <xref ref-type="fig" rid="F263">263</xref>)</bold> (n = 4) (allotypic measurements in parentheses when available) with characters of the genus with following specifications.</p><p>
                    <bold>Dorsum</bold> — (460–510 (500) long; 355–380 (380) wide) circular or occasionally ovoid with coloration restricted to a single dark spot anteriorly, often with an orange spot posterior to the dark spot. Anterio-medial platelets (107.5–117.5 (110) long; 42.5–50 (42.5) wide). Anterio-lateral platelets (145–155 (155) long; 55–60 (60) wide) fused to dorsal plate. Dgl-4 approaching midway between muscle scars and dorsum edge (distance between Dgl-4 235–250 (250)). Dorsal plate proportions: dorsum length/width 1.30–1.38 (1.32); dorsal width/distance between Dgl-4 1.45–1.57 (1.52); anterio-medial platelet length/width 2.26–2.59 (2.59); anterio-lateral platelet length/width 2.52–2.77 (2.58); anterio-lateral/anterio-medial length 1.32–1.41 (1.41).</p><p>
                    <bold>Gnathosoma — Subcapitulum</bold> (227.5–255 (247.5) long (ventral); 165–190 (176) long (dorsal); 90–100 (100) tall) colorless. Rostrum (90–102.5 (100) long; 32.5–38.75 (37.5) wide). Chelicerae (225–254 (225) long) with curved fangs (34–49 (46) long). Subcapitular proportions: ventral length/height 2.48–2.55 (2.48); rostrum length/width 2.61–2.77 (2.67). <bold>Pedipalps</bold> with tuberculate ventral extensions on femora and genua. Palpomeres: trochanter (37.5–40 long); femur (92.5–100 (100) long); genu (57.5–65 (60) long); tibia (77.5–92.5 (85) long; 20–22.5 (20) wide); tarsus (15–17.5 (15) long). Palpomere proportions: femur/genu 1.54–1.67 (1.67); tibia/femur 0.84–0.93 (0.85); tibia length/width 3.88–4.25 (4.25).</p><p>
                    <bold>Venter</bold> — (580–620 (580) long; 425–487 (426) wide) colorless. Gnathosomal bay (110–125 (110) long; 67.5–75 (67.5) wide). Cxgl-4 subapical. <bold>Medial suture</bold> (80–100 (100) long). <bold>Genital plates</bold> (117.5–122.5 (120) long; 102.5–110 (107.5) wide). Additional measurements: Cx-1 (246–257 (257) long (total); 124–129 (125) long (medial)); Cx-3 (283–326 (290) wide); anterior venter (220–257.5 (252.5) long). Ventral proportions: gnathosomal bay length/width 1.63–1.67 (1.63); anterior venter/genital field length 1.87–2.17 (2.10); anterior venter length/genital field width 2.05–2.49 (2.35); anterior venter/medial suture 2.53–3.19 (2.53).</p><p>
                    <bold>Immatures</bold> unknown.</p></tp:treatment-sec><tp:treatment-sec sec-type="etymology" id="SECID0EALDQ"><title>Etymology.</title><p>Specific epithet (<italic><tp:taxon-name><tp:taxon-name-part taxon-name-part-type="species" reg="ululata">ululata</tp:taxon-name-part></tp:taxon-name></italic>) refers to the dorsal coloration resembling a wailing mouth, where the dark anterior spot is the oral cavity and the posterior red spot is the tongue (<italic>ululatus</italic>, L. shriek, wail).</p></tp:treatment-sec><tp:treatment-sec sec-type="distribution" id="SECID0ESLDQ"><title>Distribution.</title><p>Southeastern, Mississippi and Alabama (Figure <xref ref-type="fig" rid="F261">261</xref>).</p><fig id="F261" position="float" orientation="portrait"><label>Figure 261.</label><caption><p>
          <italic><tp:taxon-name><tp:taxon-name-part taxon-name-part-type="genus" reg="Torrenticola">Torrenticola</tp:taxon-name-part> <tp:taxon-name-part taxon-name-part-type="species" reg="ululata">ululata</tp:taxon-name-part></tp:taxon-name></italic> sp. n. distribution.</p></caption><graphic xmlns:xlink="http://www.w3.org/1999/xlink" xlink:href="zookeys-701-001-g261.jpg" position="float" orientation="portrait" xlink:type="simple" id="oo_157280.jpg"/></fig><fig id="F262" position="float" orientation="portrait"><label>Figure 262.</label><caption><p>
          <italic><tp:taxon-name><tp:taxon-name-part taxon-name-part-type="genus" reg="Torrenticola">Torrenticola</tp:taxon-name-part> <tp:taxon-name-part taxon-name-part-type="species" reg="ululata">ululata</tp:taxon-name-part></tp:taxon-name></italic> sp. n. female: <bold>A</bold> dorsal plates <bold>B</bold> venter (legs removed) <bold>C</bold> subcapitulum <bold>D</bold> pedipalp (setae not accurately depicted). Scale = 100 µm.</p></caption><graphic xmlns:xlink="http://www.w3.org/1999/xlink" xlink:href="zookeys-701-001-g262.jpg" position="float" orientation="portrait" xlink:type="simple" id="oo_157281.jpg"/></fig><fig id="F263" position="float" orientation="portrait"><label>Figure 263.</label><caption><p>
          <italic><tp:taxon-name><tp:taxon-name-part taxon-name-part-type="genus" reg="Torrenticola">Torrenticola</tp:taxon-name-part> <tp:taxon-name-part taxon-name-part-type="species" reg="ululata">ululata</tp:taxon-name-part></tp:taxon-name></italic> sp. n. male: <bold>A</bold> dorsal plates <bold>B</bold> venter (legs removed) <bold>C</bold> subcapitulum <bold>D</bold> pedipalp (setae not accurately depicted). Scale = 100 µm.</p></caption><graphic xmlns:xlink="http://www.w3.org/1999/xlink" xlink:href="zookeys-701-001-g263.jpg" position="float" orientation="portrait" xlink:type="simple" id="oo_157282.jpg"/></fig></tp:treatment-sec><tp:treatment-sec sec-type="remarks" id="SECID0EUODQ"><title>Remarks.</title><p>
                    <italic><tp:taxon-name><tp:taxon-name-part taxon-name-part-type="genus" reg="Torrenticola">Torrenticola</tp:taxon-name-part> <tp:taxon-name-part taxon-name-part-type="species" reg="ululata">ululata</tp:taxon-name-part></tp:taxon-name></italic> groups with other members of the <tp:taxon-name><tp:taxon-name-part taxon-name-part-type="genus" reg="Rusetria">Rusetria</tp:taxon-name-part></tp:taxon-name> Complex with high support. The two specimens included in our molecular analyses were less than 1% different in <abbrev xmlns:xlink="http://www.w3.org/1999/xlink" xlink:title="cytochrome c oxidase subunit 1" id="ABBRID0ELPDQ" xlink:type="simple">COI</abbrev> sequence from each other and 11–12% different from sister species.</p><p>Based upon overall similarity, lateral platelets fused with the dorsal shield, and distribution, we were able to place this species within the Eastern 2-Plate Identification Group.</p><p>This species hypothesis is supported by low <abbrev xmlns:xlink="http://www.w3.org/1999/xlink" xlink:title="cytochrome c oxidase subunit 1" id="ABBRID0ESPDQ" xlink:type="simple">COI</abbrev> divergence within the species (0–2%) and high divergence between species (3–15%), and by the morphological characters outlined in the diagnosis.</p></tp:treatment-sec></tp:taxon-treatment>
