# Supplementary material for: Revision of torrent mites (Parasitengona, Torrenticolidae, Torrenticola) of the United States and Canada: 90 descriptions, molecular phylogenetics, and a key to species
Source: Zookeys. 2017 Sep 21;(701):1–496. doi: 10.3897/zookeys.701.13261 (PMC5674090; doi:10.3897/zookeys.701.13261)
Supplement: XML Treatment for Torrenticola unimaculata [file zookeys.701.13261-treatment85.xml]

<!DOCTYPE tp:taxon-treatment
  PUBLIC "-//TaxonX//DTD Taxonomic Treatment Publishing DTD v0 20100105//EN" "tax-treatment-NSO.dtd">
<tp:taxon-treatment xmlns:tp="http://www.plazi.org/taxpub"><tp:treatment-meta><kwd-group><label>Taxon classification</label><kwd><named-content xmlns:xlink="http://www.w3.org/1999/xlink" content-type="kingdom">Animalia</named-content></kwd><kwd><named-content xmlns:xlink="http://www.w3.org/1999/xlink" content-type="order">Trombidiformes</named-content></kwd><kwd><named-content xmlns:xlink="http://www.w3.org/1999/xlink" content-type="family">Torrenticolidae</named-content></kwd></kwd-group><mixed-citation publication-type="journal"><person-group><name><surname>Fisher</surname><given-names>J. Ray</given-names></name><name><surname>Fisher</surname><given-names>Danielle M.</given-names></name><name><surname>Skvarla</surname><given-names>Michael J.</given-names></name><name><surname>Nelson</surname><given-names>Whitney A.</given-names></name><name><surname>Dowling</surname><given-names>Ashley P.G.</given-names></name></person-group><article-title>Revision of torrent mites (<tp:taxon-name><tp:taxon-name-part taxon-name-part-type="clade">Parasitengona</tp:taxon-name-part></tp:taxon-name>, <tp:taxon-name><tp:taxon-name-part taxon-name-part-type="family">Torrenticolidae</tp:taxon-name-part></tp:taxon-name>, <italic><tp:taxon-name><tp:taxon-name-part taxon-name-part-type="genus" reg="Torrenticola">Torrenticola</tp:taxon-name-part></tp:taxon-name></italic>) of the United States and Canada: 90 descriptions, molecular phylogenetics, and a key to species</article-title><source>Zookeys</source><day>21</day><month>9</month><year>2017</year><volume>2017</volume><issue>701</issue><fpage>1</fpage><lpage>496</lpage><pub-id pub-id-type="doi">10.3897/zookeys.701.13261</pub-id></mixed-citation></tp:treatment-meta><tp:nomenclature><tp:taxon-name>
                    <tp:taxon-name-part taxon-name-part-type="genus" reg="Torrenticola">Torrenticola</tp:taxon-name-part>
                    <tp:taxon-name-part taxon-name-part-type="species" reg="unimaculata">unimaculata</tp:taxon-name-part>
                    <object-id xmlns:xlink="http://www.w3.org/1999/xlink" content-type="zoobank" xlink:type="simple">http://zoobank.org/0B8A2822-71B9-4635-B799-96A7860C180F</object-id>
                    
                  </tp:taxon-name><tp:taxon-authority>Fisher &amp; Dowling</tp:taxon-authority><tp:taxon-status xmlns:xlink="http://www.w3.org/1999/xlink" xlink:type="simple">sp. n.</tp:taxon-status></tp:nomenclature><tp:treatment-sec sec-type="material" id="SECID0EBRDQ"><title>Material examined.</title><p>HOLOTYPE (♀): from Canada, New Brunswick, York County, SW Mirimachi River, beside Highway 107 between Napdogan and Juniper, 21 Jun 2012, by IM Smith, IMS120036, DNA 3010.</p><p>PARATYPES (7 ♀; 7 ♂): <bold>Arkansas, USA</bold>: 2 ♀ and 1 ♂ from Montgomery County, Caddo Gap, access track off Manfred Road, 0.3 km west of Route 8, 29 Jul 2011, by IM Smith, IMS110037 • 4 ♀ from Montgomery County, Gaston, South Fork of Ouachita River, access off County Road 17 at Forest Road 903, 29 Jul 2011, by IM Smith, IMS110040 • 2 ♂ from Montgomery County, Ouachita River, Pine Ridge, 5 Oct 2007, by AJ Radwell, &amp; HW Robison, AJR070300A • 2 ♂ from Montgomery County, Ouachita National Forest, South Fork of Ouachita River, 29 Jul 2011, by AJ Radwell, &amp; B Crump, AJR110302 • <bold>New Brunswick, Canada</bold>: 1 ♂ (ALLOTYPE) from York County, SW Mirimachi River, beside Highway 107 between Napdogan and Juniper, 21 Jun 2012, by IM Smith, IMS120036, DNA 3011 • 1 ♀ and 1 ♂ from York County, SW Mirimachi River, beside Highway 107 between Napdogan and Juniper, 21 Jun 2012, by IM Smith, IMS120036.</p></tp:treatment-sec><tp:treatment-sec sec-type="Type deposition" id="SECID0EMRDQ"><title>Type deposition.</title><p>Holotype (♀), allotype (♂), and most paratypes (4 ♀; 3 ♂) deposited in the <named-content xmlns:xlink="http://www.w3.org/1999/xlink" content-type="dwc:institutional_code" xlink:type="simple">CNC</named-content>; other paratypes (3 ♀; 3 ♂) deposited in <named-content xmlns:xlink="http://www.w3.org/1999/xlink" content-type="dwc:institutional_code" xlink:type="simple">ACUA</named-content>.</p></tp:treatment-sec><tp:treatment-sec sec-type="diagnosis" id="SECID0E3RDQ"><title>Diagnosis.</title><p>
                    <italic><tp:taxon-name><tp:taxon-name-part taxon-name-part-type="genus" reg="Torrenticola">Torrenticola</tp:taxon-name-part> <tp:taxon-name-part taxon-name-part-type="species" reg="unimaculata">unimaculata</tp:taxon-name-part></tp:taxon-name></italic> are similar to other members of the Tricolor Complex (<italic><tp:taxon-name><tp:taxon-name-part taxon-name-part-type="genus" reg="Torrenticola">T.</tp:taxon-name-part> <tp:taxon-name-part taxon-name-part-type="species" reg="bittikoferae">bittikoferae</tp:taxon-name-part></tp:taxon-name></italic>, <italic><tp:taxon-name><tp:taxon-name-part taxon-name-part-type="genus" reg="Torrenticola">T.</tp:taxon-name-part> <tp:taxon-name-part taxon-name-part-type="species" reg="hoosieri">hoosieri</tp:taxon-name-part></tp:taxon-name></italic>, <italic><tp:taxon-name><tp:taxon-name-part taxon-name-part-type="genus" reg="Torrenticola">T.</tp:taxon-name-part> <tp:taxon-name-part taxon-name-part-type="species" reg="larvata">larvata</tp:taxon-name-part></tp:taxon-name></italic>, <italic><tp:taxon-name><tp:taxon-name-part taxon-name-part-type="genus" reg="Torrenticola">T.</tp:taxon-name-part> <tp:taxon-name-part taxon-name-part-type="species" reg="pearsoni">pearsoni</tp:taxon-name-part></tp:taxon-name></italic>, <italic><tp:taxon-name><tp:taxon-name-part taxon-name-part-type="genus" reg="Torrenticola">T.</tp:taxon-name-part> <tp:taxon-name-part taxon-name-part-type="species" reg="olliei">olliei</tp:taxon-name-part></tp:taxon-name></italic>, <italic><tp:taxon-name><tp:taxon-name-part taxon-name-part-type="genus" reg="Torrenticola">T.</tp:taxon-name-part> <tp:taxon-name-part taxon-name-part-type="species" reg="sierrensis">sierrensis</tp:taxon-name-part></tp:taxon-name></italic>, <italic><tp:taxon-name><tp:taxon-name-part taxon-name-part-type="genus" reg="Torrenticola">T.</tp:taxon-name-part> <tp:taxon-name-part taxon-name-part-type="species" reg="tricolor">tricolor</tp:taxon-name-part></tp:taxon-name></italic>, <italic><tp:taxon-name><tp:taxon-name-part taxon-name-part-type="genus" reg="Torrenticola">T.</tp:taxon-name-part> <tp:taxon-name-part taxon-name-part-type="species" reg="trimaculata">trimaculata</tp:taxon-name-part></tp:taxon-name></italic>, <italic><tp:taxon-name><tp:taxon-name-part taxon-name-part-type="genus" reg="Torrenticola">T.</tp:taxon-name-part> <tp:taxon-name-part taxon-name-part-type="species" reg="cardia">cardia</tp:taxon-name-part></tp:taxon-name></italic>, <italic><tp:taxon-name><tp:taxon-name-part taxon-name-part-type="genus" reg="Torrenticola">T.</tp:taxon-name-part> <tp:taxon-name-part taxon-name-part-type="species" reg="kringi">kringi</tp:taxon-name-part></tp:taxon-name></italic>, <italic><tp:taxon-name><tp:taxon-name-part taxon-name-part-type="genus" reg="Torrenticola">T.</tp:taxon-name-part> <tp:taxon-name-part taxon-name-part-type="species" reg="dimorpha">dimorpha</tp:taxon-name-part></tp:taxon-name></italic>, and <italic><tp:taxon-name><tp:taxon-name-part taxon-name-part-type="genus" reg="Torrenticola">T.</tp:taxon-name-part> <tp:taxon-name-part taxon-name-part-type="species" reg="mohawk">mohawk</tp:taxon-name-part></tp:taxon-name></italic>) in having a short, conical rostrum. <italic><tp:taxon-name><tp:taxon-name-part taxon-name-part-type="genus" reg="Torrenticola">T.</tp:taxon-name-part> <tp:taxon-name-part taxon-name-part-type="species" reg="unimaculata">unimaculata</tp:taxon-name-part></tp:taxon-name></italic> can be differentiated from most <italic><tp:taxon-name><tp:taxon-name-part taxon-name-part-type="genus" reg="Torrenticola">Torrenticola</tp:taxon-name-part></tp:taxon-name></italic>, including other members of the Tricolor Complex, by having a distinct dorsal pattern of a large anterior dorsal spot. The only other species with this pattern is <italic><tp:taxon-name><tp:taxon-name-part taxon-name-part-type="genus" reg="Torrenticola">T.</tp:taxon-name-part> <tp:taxon-name-part taxon-name-part-type="species" reg="ululata">ululata</tp:taxon-name-part></tp:taxon-name></italic>, which, like all <tp:taxon-name><tp:taxon-name-part taxon-name-part-type="genus" reg="Rusetria">Rusetria</tp:taxon-name-part></tp:taxon-name> 2-Plates, have anterio-lateral platelets fused to the dorsal plate and <italic><tp:taxon-name><tp:taxon-name-part taxon-name-part-type="genus" reg="Torrenticola">T.</tp:taxon-name-part> <tp:taxon-name-part taxon-name-part-type="species" reg="kringi">kringi</tp:taxon-name-part></tp:taxon-name></italic>, which has a more elongate rostrum (length/width = 1.9–2.2 in <italic><tp:taxon-name><tp:taxon-name-part taxon-name-part-type="genus" reg="Torrenticola">T.</tp:taxon-name-part> <tp:taxon-name-part taxon-name-part-type="species" reg="unimaculata">unimaculata</tp:taxon-name-part></tp:taxon-name></italic>, 2.6–3.2 in <italic><tp:taxon-name><tp:taxon-name-part taxon-name-part-type="genus" reg="Torrenticola">T.</tp:taxon-name-part> <tp:taxon-name-part taxon-name-part-type="species" reg="kringi">kringi</tp:taxon-name-part></tp:taxon-name></italic>). <italic><tp:taxon-name><tp:taxon-name-part taxon-name-part-type="genus" reg="Torrenticola">T.</tp:taxon-name-part> <tp:taxon-name-part taxon-name-part-type="species" reg="unimaculata">unimaculata</tp:taxon-name-part></tp:taxon-name></italic> are most similar to other members of the Tricolor Complex that have bold patterning (<italic><tp:taxon-name><tp:taxon-name-part taxon-name-part-type="genus" reg="Torrenticola">T.</tp:taxon-name-part> <tp:taxon-name-part taxon-name-part-type="species" reg="larvata">larvata</tp:taxon-name-part></tp:taxon-name></italic>, <italic><tp:taxon-name><tp:taxon-name-part taxon-name-part-type="genus" reg="Torrenticola">T.</tp:taxon-name-part> <tp:taxon-name-part taxon-name-part-type="species" reg="tricolor">tricolor</tp:taxon-name-part></tp:taxon-name></italic>, <italic><tp:taxon-name><tp:taxon-name-part taxon-name-part-type="genus" reg="Torrenticola">T.</tp:taxon-name-part> <tp:taxon-name-part taxon-name-part-type="species" reg="trimaculata">trimaculata</tp:taxon-name-part></tp:taxon-name></italic>, <italic><tp:taxon-name><tp:taxon-name-part taxon-name-part-type="genus" reg="Torrenticola">T.</tp:taxon-name-part> <tp:taxon-name-part taxon-name-part-type="species" reg="cardia">cardia</tp:taxon-name-part></tp:taxon-name></italic>, <italic><tp:taxon-name><tp:taxon-name-part taxon-name-part-type="genus" reg="Torrenticola">T.</tp:taxon-name-part> <tp:taxon-name-part taxon-name-part-type="species" reg="kringi">kringi</tp:taxon-name-part></tp:taxon-name></italic>, and <italic><tp:taxon-name><tp:taxon-name-part taxon-name-part-type="genus" reg="Torrenticola">T.</tp:taxon-name-part> <tp:taxon-name-part taxon-name-part-type="species" reg="mohawk">mohawk</tp:taxon-name-part></tp:taxon-name></italic>). Female <italic><tp:taxon-name><tp:taxon-name-part taxon-name-part-type="genus" reg="Torrenticola">T.</tp:taxon-name-part> <tp:taxon-name-part taxon-name-part-type="species" reg="unimaculata">unimaculata</tp:taxon-name-part></tp:taxon-name></italic> can be further differentiated from these members of the complex by having a longer medial suture (♀ = 40–47.5 in <italic><tp:taxon-name><tp:taxon-name-part taxon-name-part-type="genus" reg="Torrenticola">T.</tp:taxon-name-part> <tp:taxon-name-part taxon-name-part-type="species" reg="unimaculata">unimaculata</tp:taxon-name-part></tp:taxon-name></italic>, 15–35 in others), except <italic><tp:taxon-name><tp:taxon-name-part taxon-name-part-type="genus" reg="Torrenticola">T.</tp:taxon-name-part> <tp:taxon-name-part taxon-name-part-type="species" reg="cardia">cardia</tp:taxon-name-part></tp:taxon-name></italic> (25–50) and <italic><tp:taxon-name><tp:taxon-name-part taxon-name-part-type="genus" reg="Torrenticola">T.</tp:taxon-name-part> <tp:taxon-name-part taxon-name-part-type="species" reg="mohawk">mohawk</tp:taxon-name-part></tp:taxon-name></italic> (30–45).</p></tp:treatment-sec><tp:treatment-sec sec-type="description" id="SECID0EO3DQ"><title>Description.</title><p>
                    <bold>Female (Figure <xref ref-type="fig" rid="F265">265</xref>)</bold> (n = 6) (holotype measurements in parentheses when available) with characters of the genus with following specifications.</p><p>
                    <bold>Dorsum</bold> — (650–730 (720) long; 490–600 (600) wide) ovoid with coloration restricted to a single dark spot anteriorly (occasionally extending medially), with an orange spot posterior to the dark spot. Anterio-medial platelets (127.5–145 (140) long; 62.5–70 (67.5) wide). Anterio-lateral platelets (172.5–200 (200) long; 72.5–80 (80) wide) free from dorsal plate. Dgl-4 much closer to the edge of the dorsum than to the muscle scars (distance between Dgl-4 350–425 (425)). Dorsal plate proportions: dorsum length/width 1.20–1.39 (1.20); dorsal width/distance between Dgl-4 1.34–1.41 (1.41); anterio-medial platelet length/width 1.89–2.08 (2.07); anterio-lateral platelet length/width 2.29–2.57 (2.50); anterio-lateral/anterio-medial length 1.35–1.44 (1.43).</p><p>
                    <bold>Gnathosoma — Subcapitulum</bold> (242.5–265 (265) long (ventral); 176.25–194 (190) long (dorsal); 110–125 (125) tall) colorless. Rostrum (85–100 (92.5) long; 42.5–47.5 (47.5) wide) short and conical. Chelicerae (236–252 (250) long) with curved fangs (51–61.5 (55) long). Subcapitular proportions: ventral length/height 2.12–2.26 (2.12); rostrum length/width 1.89–2.18 (1.95). <bold>Pedipalps</bold> with tuberculate ventral extensions on femora and genua. Palpomeres: trochanter (35–42.5 (42.5) long); femur (91.25–100 (100) long); genu (62.5–67.5 (67.5) long); tibia (80–87.5 (87.5) long; 25–26.25 (26.25) wide); tarsus (20–25 (22.5) long). Palpomere proportions: femur/genu 1.46–1.52 (1.48); tibia/femur 0.81–0.93 (0.88); tibia length/width 3.20–3.40 (3.33).</p><p>
                    <bold>Venter</bold> — (700–860 (860) long; 539–630 (630) wide) colorless. Gnathosomal bay (110–140 (140) long; 75–87.5 (80) wide). Cxgl-4 subapical. <bold>Medial suture</bold> (40–47.5 (40) long). <bold>Genital plates</bold> (180–210 (210) long; 152.5–170 (170) wide). Additional measurements: Cx-1 (243–290 (290) long (total); 128–162 (145) long (medial)); Cx-3 (358–426 (390) wide); anterior venter (182.5–205 (195) long). Ventral proportions: gnathosomal bay length/width 1.40–1.75 (1.75); anterior venter/genital field length 0.93–1.14 (0.93); anterior venter length/genital field width 1.15–1.30 (1.15); anterior venter/medial suture 4.06–4.88 (4.88).</p><p>
                    <bold>Male (Figure <xref ref-type="fig" rid="F266">266</xref>)</bold> (n = 6) (allotypic measurements in parentheses when available) with characters of the genus with following specifications.</p><p>
                    <bold>Dorsum</bold>— (525–690 (690) long; 400–520 (520) wide) ovoid with coloration restricted to a single dark spot anteriorly (occasionally extending medially), with an orange spot posterior to the dark spot. Anterio-medial platelets (112.5–137.5 (137.5) long; 57.5–72.5 (72.5) wide). Anterio-lateral platelets (160–205 (205) long; 65–82.5 (82.5) wide) free from dorsal plate. Dgl-4 much closer to the edge of the dorsum than to the muscle scars (distance between Dgl-4 320–405 (405)). Dorsal plate proportions: dorsum length/width 1.30–1.43 (1.33); dorsal width/distance between Dgl-4 1.23–1.28 (1.28); anterio-medial platelet length/width 1.90–2.09 (1.90); anterio-lateral platelet length/width 2.28–2.54 (2.48); anterio-lateral/anterio-medial length 1.35–1.43 (1.33).</p><p>
                    <bold>Gnathosoma — Subcapitulum</bold> (212.5–255 (255) long (ventral); 155–185 (185) long (dorsal); 90–110 (110) tall) colorless. Rostrum (80–95 (95) long; 37.5–48.75 (48.75) wide) short and conical. Chelicerae (195–235 (235) long) with curved fangs (42–55 (55) long). Subcapitular proportions: ventral length/height 2.32–2.42 (2.32); rostrum length/width 1.95–2.2 (1.95). <bold>Pedipalps</bold> with tuberculate ventral extensions on femora and genua. Palpomeres: trochanter (32.5–40 (40) long); femur (80–97.5 (97.5) long); genu (55–67.5 (67.5) long); tibia (70–80 (80) long; 22.5–27.5 (27.5) wide); tarsus (20–22.5 (22.5) long). Palpomere proportions: femur/genu 1.39–1.48 (1.44); tibia/femur 0.82–0.91 (0.82); tibia length/width 2.90–3.11 (2.91).</p><p>
                    <bold>Venter</bold> — (640–800 (800) long; 448–570 (570) wide) colorless. Gnathosomal bay (97.5–132.5 (132.5) long; 62.5–77.5 (72.5) wide). Cxgl-4 subapical. <bold>Medial suture</bold> (107.5–125 (125) long). <bold>Genital plates</bold> (130–161.25 (161.25) long; 92.5–112.5 (112.5) wide). Additional measurements: Cx-1 (218–338 (290) long (total); 109–165 (165) long (medial)); Cx-3 (218–338 (290) wide); anterior venter (265–300 (300) long). Ventral proportions: gnathosomal bay length/width 1.44–1.83 (1.83); anterior venter/genital field length 1.86–2.13 (1.86); anterior venter length/genital field width 2.67–2.92 (2.67); anterior venter/medial suture 2.30–2.49 (2.40).</p><p>
                    <bold>Immatures</bold> unknown.</p></tp:treatment-sec><tp:treatment-sec sec-type="etymology" id="SECID0EM5DQ"><title>Etymology.</title><p>Specific epithet (<italic><tp:taxon-name><tp:taxon-name-part taxon-name-part-type="species" reg="unimaculata">unimaculata</tp:taxon-name-part></tp:taxon-name></italic>) named for the single dark dorsal spot of this species (<italic>unus</italic>, L. one; <italic>macula</italic>, L. spot).</p></tp:treatment-sec><tp:treatment-sec sec-type="distribution" id="SECID0EA6DQ"><title>Distribution.</title><p>Known only from Arkansas and New Brunswick (Figure <xref ref-type="fig" rid="F264">264</xref>).</p><fig id="F264" position="float" orientation="portrait"><label>Figure 264.</label><caption><p>
          <italic><tp:taxon-name><tp:taxon-name-part taxon-name-part-type="genus" reg="Torrenticola">Torrenticola</tp:taxon-name-part> <tp:taxon-name-part taxon-name-part-type="species" reg="unimaculata">unimaculata</tp:taxon-name-part></tp:taxon-name></italic> sp. n. distribution.</p></caption><graphic xmlns:xlink="http://www.w3.org/1999/xlink" xlink:href="zookeys-701-001-g264.jpg" position="float" orientation="portrait" xlink:type="simple" id="oo_157283.jpg"/></fig><fig id="F265" position="float" orientation="portrait"><label>Figure 265.</label><caption><p>
          <italic><tp:taxon-name><tp:taxon-name-part taxon-name-part-type="genus" reg="Torrenticola">Torrenticola</tp:taxon-name-part> <tp:taxon-name-part taxon-name-part-type="species" reg="unimaculata">unimaculata</tp:taxon-name-part></tp:taxon-name></italic> sp. n. female: <bold>A</bold> dorsal plates <bold>B</bold> venter (legs removed) <bold>C</bold> subcapitulum <bold>D</bold> pedipalp (setae not accurately depicted). Scale = 100 µm.</p></caption><graphic xmlns:xlink="http://www.w3.org/1999/xlink" xlink:href="zookeys-701-001-g265.jpg" position="float" orientation="portrait" xlink:type="simple" id="oo_157284.jpg"/></fig><fig id="F266" position="float" orientation="portrait"><label>Figure 266.</label><caption><p>
          <italic><tp:taxon-name><tp:taxon-name-part taxon-name-part-type="genus" reg="Torrenticola">Torrenticola</tp:taxon-name-part> <tp:taxon-name-part taxon-name-part-type="species" reg="unimaculata">unimaculata</tp:taxon-name-part></tp:taxon-name></italic> sp. n. male: <bold>A</bold> dorsal plates <bold>B</bold> venter (legs removed) <bold>C</bold> subcapitulum <bold>D</bold> pedipalp (setae not accurately depicted). Scale = 100 µm.</p></caption><graphic xmlns:xlink="http://www.w3.org/1999/xlink" xlink:href="zookeys-701-001-g266.jpg" position="float" orientation="portrait" xlink:type="simple" id="oo_157285.jpg"/></fig></tp:treatment-sec><tp:treatment-sec sec-type="remarks" id="SECID0ECCEQ"><title>Remarks.</title><p>
                    <italic><tp:taxon-name><tp:taxon-name-part taxon-name-part-type="genus" reg="Torrenticola">Torrenticola</tp:taxon-name-part> <tp:taxon-name-part taxon-name-part-type="species" reg="unimaculata">unimaculata</tp:taxon-name-part></tp:taxon-name></italic> groups with other members of the Tricolor Complex with high support and specimens of this species are less than 2% different in <abbrev xmlns:xlink="http://www.w3.org/1999/xlink" xlink:title="cytochrome c oxidase subunit 1" id="ABBRID0ETCEQ" xlink:type="simple">COI</abbrev> sequence from each other. In all analyses, <italic><tp:taxon-name><tp:taxon-name-part taxon-name-part-type="genus" reg="Torrenticola">T.</tp:taxon-name-part> <tp:taxon-name-part taxon-name-part-type="species" reg="unimaculata">unimaculata</tp:taxon-name-part></tp:taxon-name></italic> groups with two other species which also have dorsal spots: <italic><tp:taxon-name><tp:taxon-name-part taxon-name-part-type="genus" reg="Torrenticola">T.</tp:taxon-name-part> <tp:taxon-name-part taxon-name-part-type="species" reg="trimaculata">trimaculata</tp:taxon-name-part></tp:taxon-name></italic> and <italic><tp:taxon-name><tp:taxon-name-part taxon-name-part-type="genus" reg="Torrenticola">T.</tp:taxon-name-part> <tp:taxon-name-part taxon-name-part-type="species" reg="tricolor">tricolor</tp:taxon-name-part></tp:taxon-name></italic>. This clade represents some of the most distinctive of all <italic><tp:taxon-name><tp:taxon-name-part taxon-name-part-type="genus" reg="Torrenticola">Torrenticola</tp:taxon-name-part></tp:taxon-name></italic>. This species is greater than 7% different in <abbrev xmlns:xlink="http://www.w3.org/1999/xlink" xlink:title="cytochrome c oxidase subunit 1" id="ABBRID0E6DEQ" xlink:type="simple">COI</abbrev> from sister species.</p><p>This species hypothesis is supported by high divergence between species (3–15%), and by the morphological characters outlined in the diagnosis.</p></tp:treatment-sec></tp:taxon-treatment>
