# Supplementary material for: Revision of torrent mites (Parasitengona, Torrenticolidae, Torrenticola) of the United States and Canada: 90 descriptions, molecular phylogenetics, and a key to species
Source: Zookeys. 2017 Sep 21;(701):1–496. doi: 10.3897/zookeys.701.13261 (PMC5674090; doi:10.3897/zookeys.701.13261)
Supplement: XML Treatment for Torrenticola ventura [file zookeys.701.13261-treatment86.xml]

<!DOCTYPE tp:taxon-treatment
  PUBLIC "-//TaxonX//DTD Taxonomic Treatment Publishing DTD v0 20100105//EN" "tax-treatment-NSO.dtd">
<tp:taxon-treatment xmlns:tp="http://www.plazi.org/taxpub"><tp:treatment-meta><kwd-group><label>Taxon classification</label><kwd><named-content xmlns:xlink="http://www.w3.org/1999/xlink" content-type="kingdom">Animalia</named-content></kwd><kwd><named-content xmlns:xlink="http://www.w3.org/1999/xlink" content-type="order">Trombidiformes</named-content></kwd><kwd><named-content xmlns:xlink="http://www.w3.org/1999/xlink" content-type="family">Torrenticolidae</named-content></kwd></kwd-group><mixed-citation publication-type="journal"><person-group><name><surname>Fisher</surname><given-names>J. Ray</given-names></name><name><surname>Fisher</surname><given-names>Danielle M.</given-names></name><name><surname>Skvarla</surname><given-names>Michael J.</given-names></name><name><surname>Nelson</surname><given-names>Whitney A.</given-names></name><name><surname>Dowling</surname><given-names>Ashley P.G.</given-names></name></person-group><article-title>Revision of torrent mites (<tp:taxon-name><tp:taxon-name-part taxon-name-part-type="clade">Parasitengona</tp:taxon-name-part></tp:taxon-name>, <tp:taxon-name><tp:taxon-name-part taxon-name-part-type="family">Torrenticolidae</tp:taxon-name-part></tp:taxon-name>, <italic><tp:taxon-name><tp:taxon-name-part taxon-name-part-type="genus" reg="Torrenticola">Torrenticola</tp:taxon-name-part></tp:taxon-name></italic>) of the United States and Canada: 90 descriptions, molecular phylogenetics, and a key to species</article-title><source>Zookeys</source><day>21</day><month>9</month><year>2017</year><volume>2017</volume><issue>701</issue><fpage>1</fpage><lpage>496</lpage><pub-id pub-id-type="doi">10.3897/zookeys.701.13261</pub-id></mixed-citation></tp:treatment-meta><tp:nomenclature><tp:taxon-name>
                    <tp:taxon-name-part taxon-name-part-type="genus" reg="Torrenticola">Torrenticola</tp:taxon-name-part>
                    <tp:taxon-name-part taxon-name-part-type="species" reg="ventura">ventura</tp:taxon-name-part>
                  </tp:taxon-name><tp:taxon-authority>Habeeb, 1973</tp:taxon-authority><tp:nomenclature-citation-list><tp:nomenclature-citation><tp:taxon-name>
                        <tp:taxon-name-part taxon-name-part-type="genus" reg="Torrenticola">Torrenticola</tp:taxon-name-part> <tp:taxon-name-part taxon-name-part-type="species" reg="ventura">ventura</tp:taxon-name-part></tp:taxon-name><comment>Habeeb, 1973: 1.</comment></tp:nomenclature-citation></tp:nomenclature-citation-list></tp:nomenclature><tp:treatment-sec sec-type="material" id="SECID0EWFEQ"><title>Material examined.</title><p>LECTOTYPE (1 ♀): from USA, California, Ventura County, Upper Ojai, Sisar Canyon, 4 Nov 1973, by H Habeeb, HH730009.</p><p>PARALECTOTYPES (1 ♀; 2 ♂): California, USA: 1 ♂ (ALLOTYPE) from Ventura County, Upper Ojai, Sisar Canyon, 4 Nov 1973, by H Habeeb, HH730009 • 1 ♀ and 1 ♂ from Ventura County, Upper Ojai, Sisar Canyon, 4 Nov 1973, by H Habeeb, HH730009.</p><p>OTHER MATERIAL (30 ♀; 37 ♂): <bold>California, USA</bold>: 1 ♀ and 1 ♂ from Alpine County, Markleeville Creek (<named-content xmlns:xlink="http://www.w3.org/1999/xlink" content-type="dwc:verbatimCoordinates" xlink:type="simple"><named-content content-type="geo-json" specific-use="{&#34;type&#34;:&#34;Point&#34;,&#34;coordinates&#34;:[-119.778056,38.694167]}" id="NCID0EDGEQ" xlink:type="simple">38°41'39"N, 119°46'41"W</named-content></named-content>), 30 Aug 2013, by JR Fisher, JRF 13-0830-001 • 3 ♀ and 3 ♂ from Humboldt County, Honeydew, Mattole River, beside road to Bull Creek on east side of bridge, 8 Aug 1987, by IM Smith, IMS870135A • 1 ♀ and 1 ♂ from Los Angeles County, Azusa, San Gabriel Canyon, East Fork of San Gabriel River at East Fork Station, 24 Jul 1987, by IM Smith, IMS870108 • 1 ♀ and 1 ♂ from Mariposa County, El Portal, Indian Flat campground, Merced River, 9-10 Jun 1976, by IM Smith, IMS760087 • 2 ♀ and 3 ♂ from Mendocino County, Paul M. Dimmick Recreation Area, North Fork of Navarro River, beside Route 128, 4 Aug 1987, by IM Smith, IMS870127A • 3 ♀ and 3 ♂ from Mendocino County, Rancheria Creek, beside Route 128, 7.3 kilometers south of Boonville, 4 Aug 1987, by IM Smith, IMS870126A • 2 ♀ and 2 ♂ from Monterey County, Big Sur River, beside Route 1 near Pfeiffer-Big Sur State Park, 28-29 Jul 1987, by IM Smith, IMS870116A • 1 ♀ from Plumas County, Plumas National Forest, Silver Creek (<named-content xmlns:xlink="http://www.w3.org/1999/xlink" content-type="dwc:verbatimCoordinates" xlink:type="simple"><named-content content-type="geo-json" specific-use="{&#34;type&#34;:&#34;Point&#34;,&#34;coordinates&#34;:[-121.038056,39.950000]}" id="NCID0ELGEQ" xlink:type="simple">39°56'60"N, 121°2'17"W</named-content></named-content>), 24 Aug 2013, by JR Fisher, JRF 13-0824-005 • 2 ♀ and 4 ♂ from Trinity County, Shasta-Trinity National Forest, Wilson Creek (<named-content xmlns:xlink="http://www.w3.org/1999/xlink" content-type="dwc:verbatimCoordinates" xlink:type="simple"><named-content content-type="geo-json" specific-use="{&#34;type&#34;:&#34;Point&#34;,&#34;coordinates&#34;:[-123.051389,40.421389]}" id="NCID0ETGEQ" xlink:type="simple">40°25'17"N, 123°3'5"W</named-content></named-content>), 20 Aug 2013, by JR Fisher, JRF 13-0820-003 • 1 ♂ from Trinity County, small cascading trickle beside Route 36, 5.2 kilometers west of Forest Glen Station, 6 Aug 1987, by IM Smith, IMS870132 • 2 ♀ and 3 ♂ from Trinity County, South Fork of Trinity River, beside Route 36 at Forest Glen campground, 6 Aug 1987, by IM Smith, IMS870131 • 2 ♀ and 4 ♂ from Trinity County, Trinity River, beside Route 299, 8.7 kilometers northwest of Del Loma, 9 Aug 1987, by IM Smith, IMS870137A • 1 ♀ and 1 ♂ from Trinity County, Weaver Creek, beside Route 299, 4.3 kilometers north of Route 3 West, 9 Aug 1987, by IM Smith, IMS870138A &amp; IMS870138B • 1 ♀ and 4 ♂ from Ventura County, Ojai, North Fork of Ventura River, beside Route 33 just above Wheeler Gorge, 25-26 Jul 1987, by IM Smith, IMS870109A &amp; IMS870109B • 1 ♀ and 1 ♂ from Ventura County, Ojai, North Fork of Ventura River, beside Route 33, 9.8 kilometers north of Ojai, 25 Jul 1987, by IM Smith, IMS870110 • 1 ♀ and 1 ♂ from Ventura County, Ojai, North Fork of Ventura River just below Wheeler Gorge campground, beside Route 33, 27 Jul 1987, by IM Smith, IMS870112 • 1 ♀ and 1 ♂ from Ventura County, Sespe Creek at Middle Lion campground, off Road 6N31, 26 Jul 1987, by IM Smith, IMS870111A • 1 ♀ from Yuba County, Tahoe National Forest, Oregon Creek (<named-content xmlns:xlink="http://www.w3.org/1999/xlink" content-type="dwc:verbatimCoordinates" xlink:type="simple"><named-content content-type="geo-json" specific-use="{&#34;type&#34;:&#34;Point&#34;,&#34;coordinates&#34;:[-121.081667,39.397222]}" id="NCID0E2GEQ" xlink:type="simple">39°23'50"N, 121°4'54"W</named-content></named-content>), 25 Aug 2013, by JR Fisher, JRF 13-0825-006 • <bold>Oregon, USA</bold>: 1 ♀ and 1 ♂ from Coos County, Gaylord, Coquille Myrtle Grove State Park, Coquille River, 2 Jul 1983, by IM Smith, IMS830014 • 1 ♀ from Curry County, Quosatana Creek (<named-content xmlns:xlink="http://www.w3.org/1999/xlink" content-type="dwc:verbatimCoordinates" xlink:type="simple"><named-content content-type="geo-json" specific-use="{&#34;type&#34;:&#34;Point&#34;,&#34;coordinates&#34;:[-124.233889,42.489167]}" id="NCID0EFHEQ" xlink:type="simple">42°29'21"N, 124°14'2"W</named-content></named-content>), 14 Aug 2013, JR Fisher, JRF 13-0814-003 • 2 ♀ and 2 ♂ from Curry County, Sixes, Sixes River, beside road at mouth of Edson Creek, 4 Jul 1983, by IM Smith, IMS830021A.</p></tp:treatment-sec><tp:treatment-sec sec-type="Type deposition" id="SECID0EKHEQ"><title>Type deposition.</title><p>Types (2 ♀; 2 ♂) deposited in the <named-content xmlns:xlink="http://www.w3.org/1999/xlink" content-type="dwc:institutional_code" xlink:type="simple">CNC</named-content>.</p></tp:treatment-sec><tp:treatment-sec sec-type="diagnosis" id="SECID0EVHEQ"><title>Diagnosis.</title><p>
                    <italic><tp:taxon-name><tp:taxon-name-part taxon-name-part-type="genus" reg="Torrenticola">Torrenticola</tp:taxon-name-part> <tp:taxon-name-part taxon-name-part-type="species" reg="ventura">ventura</tp:taxon-name-part></tp:taxon-name></italic> is unlike all other western species by having the following combination of characters: anterio-lateral platelets free (fused to dorsal plate in <tp:taxon-name><tp:taxon-name-part taxon-name-part-type="genus" reg="Rusetria">Rusetria</tp:taxon-name-part></tp:taxon-name> Complex); dorsal coloration separated into anterior and posterior portions (restricted posteriorly in <italic><tp:taxon-name><tp:taxon-name-part taxon-name-part-type="genus" reg="Torrenticola">T.</tp:taxon-name-part> <tp:taxon-name-part taxon-name-part-type="species" reg="tahoei">tahoei</tp:taxon-name-part></tp:taxon-name></italic>, <italic><tp:taxon-name><tp:taxon-name-part taxon-name-part-type="genus" reg="Torrenticola">T.</tp:taxon-name-part> <tp:taxon-name-part taxon-name-part-type="species" reg="oregonensis">oregonensis</tp:taxon-name-part></tp:taxon-name></italic>, <italic><tp:taxon-name><tp:taxon-name-part taxon-name-part-type="genus" reg="Torrenticola">T.</tp:taxon-name-part> <tp:taxon-name-part taxon-name-part-type="species" reg="raptoroides">raptoroides</tp:taxon-name-part></tp:taxon-name></italic>, and <italic><tp:taxon-name><tp:taxon-name-part taxon-name-part-type="genus" reg="Torrenticola">T.</tp:taxon-name-part> <tp:taxon-name-part taxon-name-part-type="species" reg="sharkeyi">sharkeyi</tp:taxon-name-part></tp:taxon-name></italic>, without pattern in <italic><tp:taxon-name><tp:taxon-name-part taxon-name-part-type="genus" reg="Torrenticola">T.</tp:taxon-name-part> <tp:taxon-name-part taxon-name-part-type="species" reg="regalis">regalis</tp:taxon-name-part></tp:taxon-name></italic>, colorless in <italic><tp:taxon-name><tp:taxon-name-part taxon-name-part-type="genus" reg="Torrenticola">T.</tp:taxon-name-part> <tp:taxon-name-part taxon-name-part-type="species" reg="occidentalis">occidentalis</tp:taxon-name-part></tp:taxon-name></italic>, Rala Group, <italic><tp:taxon-name><tp:taxon-name-part taxon-name-part-type="genus" reg="Torrenticola">T.</tp:taxon-name-part> <tp:taxon-name-part taxon-name-part-type="species" reg="wiedenmanni">wiedenmanni</tp:taxon-name-part></tp:taxon-name></italic>); ellipsoid body (circular in <italic><tp:taxon-name><tp:taxon-name-part taxon-name-part-type="genus" reg="Torrenticola">T.</tp:taxon-name-part> <tp:taxon-name-part taxon-name-part-type="species" reg="sierrensis">sierrensis</tp:taxon-name-part></tp:taxon-name></italic> and <italic><tp:taxon-name><tp:taxon-name-part taxon-name-part-type="genus" reg="Torrenticola">T.</tp:taxon-name-part> <tp:taxon-name-part taxon-name-part-type="species" reg="raptoroides">raptoroides</tp:taxon-name-part></tp:taxon-name></italic>, rectangular in <italic><tp:taxon-name><tp:taxon-name-part taxon-name-part-type="genus" reg="Torrenticola">T.</tp:taxon-name-part> <tp:taxon-name-part taxon-name-part-type="species" reg="ellipsoidalis">ellipsoidalis</tp:taxon-name-part></tp:taxon-name></italic>); unmodified rostrum (short and conical in <italic><tp:taxon-name><tp:taxon-name-part taxon-name-part-type="genus" reg="Torrenticola">T.</tp:taxon-name-part> <tp:taxon-name-part taxon-name-part-type="species" reg="olliei">olliei</tp:taxon-name-part></tp:taxon-name></italic>, <italic><tp:taxon-name><tp:taxon-name-part taxon-name-part-type="genus" reg="Torrenticola">T.</tp:taxon-name-part> <tp:taxon-name-part taxon-name-part-type="species" reg="sierrensis">sierrensis</tp:taxon-name-part></tp:taxon-name></italic>, <italic><tp:taxon-name><tp:taxon-name-part taxon-name-part-type="genus" reg="Torrenticola">T.</tp:taxon-name-part> <tp:taxon-name-part taxon-name-part-type="species" reg="ellipsoidalis">ellipsoidalis</tp:taxon-name-part></tp:taxon-name></italic> and <italic><tp:taxon-name><tp:taxon-name-part taxon-name-part-type="genus" reg="Torrenticola">T.</tp:taxon-name-part> <tp:taxon-name-part taxon-name-part-type="species" reg="leviathan">leviathan</tp:taxon-name-part></tp:taxon-name></italic>); tuberculate ventral extensions on pedipalp genua (flanged in Miniforma group); and smaller body size than <italic><tp:taxon-name><tp:taxon-name-part taxon-name-part-type="genus" reg="Torrenticola">T.</tp:taxon-name-part> <tp:taxon-name-part taxon-name-part-type="species" reg="multiforma">multiforma</tp:taxon-name-part></tp:taxon-name></italic> (dorsum length ♀ = 650–780 in <italic><tp:taxon-name><tp:taxon-name-part taxon-name-part-type="genus" reg="Torrenticola">T.</tp:taxon-name-part> <tp:taxon-name-part taxon-name-part-type="species" reg="ventura">ventura</tp:taxon-name-part></tp:taxon-name></italic>, 765–885 in <italic><tp:taxon-name><tp:taxon-name-part taxon-name-part-type="genus" reg="Torrenticola">T.</tp:taxon-name-part> <tp:taxon-name-part taxon-name-part-type="species" reg="multiforma">multiforma</tp:taxon-name-part></tp:taxon-name></italic>; ♂ = 540–630 in <italic><tp:taxon-name><tp:taxon-name-part taxon-name-part-type="genus" reg="Torrenticola">T.</tp:taxon-name-part> <tp:taxon-name-part taxon-name-part-type="species" reg="ventura">ventura</tp:taxon-name-part></tp:taxon-name></italic>, 725–850 in <italic><tp:taxon-name><tp:taxon-name-part taxon-name-part-type="genus" reg="Torrenticola">T.</tp:taxon-name-part> <tp:taxon-name-part taxon-name-part-type="species" reg="multiforma">multiforma</tp:taxon-name-part></tp:taxon-name></italic>). <italic><tp:taxon-name><tp:taxon-name-part taxon-name-part-type="genus" reg="Torrenticola">T.</tp:taxon-name-part> <tp:taxon-name-part taxon-name-part-type="species" reg="ventura">ventura</tp:taxon-name-part></tp:taxon-name></italic> are most similar to members of the Neoanomala Group, which are eastern.</p></tp:treatment-sec><tp:treatment-sec sec-type="description" id="SECID0EIPEQ"><title>Re-description.</title><p>
                    <bold>Female (Figure <xref ref-type="fig" rid="F268">268</xref>)</bold> (n = 7) with characters of the genus with following specifications.</p><p>
                    <bold>Dorsum</bold> — (650–780 long; 470–550 wide) ovoid with bluish-purple coloration (often faint) separated into anterior and posterior portions with orange medially. Anterio-medial platelets (145–152.5 long; 57.5–62.5 wide). Anterio-lateral platelets (195–227.5 long; 67.5–80 wide) free from dorsal plate. Dgl-4 much closer to the edge of the dorsum than to the muscle scars (distance between Dgl-4 355–400). Dorsal plate proportions: dorsum length/width 1.34–1.46; dorsal width/distance between Dgl-4 1.29–1.42; anterio-medial platelet length/width 2.32–2.65; anterio-lateral platelet length/width 2.70–3.03; anterio-lateral/anterio-medial length 1.28–1.57.</p><p>
                    <bold>Gnathosoma — Subcapitulum</bold> (350–397.5 long (ventral); 267–297 long (dorsal); 147.5–167.5 tall) colorless. Rostrum (137.5–155 long; 50–60 wide). Chelicerae (375–415 long) with curved fangs (63–80 long). Subcapitular proportions: ventral length/height 2.30–2.47; rostrum length/width 2.58–2.95. <bold>Pedipalps</bold> with tuberculate ventral extensions on femora and genua. Palpomeres: trochanter (47.5–60 long); femur (125–143.75 long); genu (75–82.5 long); tibia (92.5–102.5 long; 25–28.75 wide); tarsus (17.5–25 long). Palpomere proportions: femur/genu 1.67–1.80; tibia/femur 0.71–0.75; tibia length/width 3.36–3.73.</p><p>
                    <bold>Venter</bold> — (740–910 long; 550–667 wide) often with faint bluish-purple coloration. Gnathosomal bay (175–202.5 long; 87.5–122.5 wide). Cxgl-4 subapical. <bold>Medial suture</bold> (22.5–30 long). <bold>Genital plates</bold> (170–200 long; 167.5–182.5 wide). Additional measurements: Cx-1 (322–365 long (total); 137–173 long (medial)); Cx-3 (22.5–30 wide); anterior venter 197.5–220 long). Ventral proportions: gnathosomal bay length/width 1.49–2.25; anterior venter/genital field length 1.05–1.16; anterior venter length/genital field width 1.08–1.22; anterior venter/medial suture 7.18–8.78.</p><p>
                    <bold>Male (Figure <xref ref-type="fig" rid="F269">269</xref>)</bold> (n = 7) (allotypic measurements in parentheses when available) with characters of the genus with following specifications.</p><p>
                    <bold>Dorsum</bold> — (540–630 long; 370–430 wide) ovoid with bluish-purple coloration (often faint) separated into anterior and posterior portions with orange medially. Anterio-medial platelets (105–135 long; 47.5–55 wide). Anterio-lateral platelets (172.5–197.5 long; 60–62.5 wide) free from dorsal plate. Dgl-4 much closer to the edge of the dorsum than to the muscle scars (distance between Dgl-4 280–315). Dorsal plate proportions: dorsum length/width 1.43–1.53; dorsal width/distance between Dgl-4 1.30–1.38; anterio-medial platelet length/width 2.21–2.63; anterio-lateral platelet length/width 2.76–3.16; anterio-lateral/anterio-medial length 1.40–1.64.</p><p>
                    <bold>Gnathosoma — Subcapitulum</bold> (300–332.5 long (ventral); 221.05–247.5 long (dorsal); 106.25–122.5 tall) colorless. Rostrum (120–135 long; 42.5–47.5 wide). Chelicerae (289–340 long) with curved fangs (56–65 long). Subcapitular proportions: ventral length/height 2.65–2.93; rostrum length/width 2.67–3.06. <bold>Pedipalps</bold> with tuberculate ventral extensions on femora and genua. Palpomeres: trochanter (40–45 long); femur (106.25–117.5 long); genu (65–72.5 long); tibia (81.25–91.25 long; 23.75–27.5 wide); tarsus (15–21.25 long). Palpomere proportions: femur/genu 1.62–1.70; tibia/femur 0.74–0.81; tibia length/width 3.32–3.42.</p><p>
                    <bold>Venter</bold> — (650–785 long; 436–500 wide) often with faint bluish-purple coloration. Gnathosomal bay (122.5–162.5 long; 78.75–85 wide). Cxgl-4 subapical. <bold>Medial suture</bold> (97.5–125 long). <bold>Genital plates</bold> (122.5–142.5 long; 100–112.5 wide). Additional measurements: Cx-1 (263.5–325 long (total); 155–164 long (medial)); Cx-3 (319–357.5 wide); anterior venter (265–305 long). Ventral proportions: gnathosomal bay length/width 1.53–1.97; anterior venter/genital field length 2.02–2.25; anterior venter length/genital field width 2.55–2.81; anterior venter/medial suture 2.36–2.72.</p><p>
                    <bold>Immatures</bold> unknown.</p></tp:treatment-sec><tp:treatment-sec sec-type="etymology" id="SECID0EGREQ"><title>Etymology.</title><p>Although <xref ref-type="bibr" rid="B17">Habeeb (1973)</xref> did not specify an etymology for the specific epithet (<italic><tp:taxon-name><tp:taxon-name-part taxon-name-part-type="species" reg="ventura">ventura</tp:taxon-name-part></tp:taxon-name></italic>), it surely refers to the type locality—Ventura River in Ventura County, California.</p></tp:treatment-sec><tp:treatment-sec sec-type="distribution" id="SECID0E1REQ"><title>Distribution.</title><p>California and southwest Oregon (Figure <xref ref-type="fig" rid="F267">267</xref>). <italic><tp:taxon-name><tp:taxon-name-part taxon-name-part-type="genus" reg="Torrenticola">T.</tp:taxon-name-part> <tp:taxon-name-part taxon-name-part-type="species" reg="ventura">ventura</tp:taxon-name-part></tp:taxon-name></italic> was previously known only from Ventura County in southwestern California; we extend the range northward.</p><fig id="F267" position="float" orientation="portrait"><label>Figure 267.</label><caption><p>
          <italic><tp:taxon-name><tp:taxon-name-part taxon-name-part-type="genus" reg="Torrenticola">Torrenticola</tp:taxon-name-part> <tp:taxon-name-part taxon-name-part-type="species" reg="ventura">ventura</tp:taxon-name-part></tp:taxon-name></italic> distribution.</p></caption><graphic xmlns:xlink="http://www.w3.org/1999/xlink" xlink:href="zookeys-701-001-g267.jpg" position="float" orientation="portrait" xlink:type="simple" id="oo_157286.jpg"/></fig><fig id="F268" position="float" orientation="portrait"><label>Figure 268.</label><caption><p>
          <italic><tp:taxon-name><tp:taxon-name-part taxon-name-part-type="genus" reg="Torrenticola">Torrenticola</tp:taxon-name-part> <tp:taxon-name-part taxon-name-part-type="species" reg="ventura">ventura</tp:taxon-name-part></tp:taxon-name></italic> female: <bold>A</bold> dorsal plates, note color variation <bold>B</bold> venter (legs removed) <bold>C</bold> subcapitulum <bold>D</bold> pedipalp (setae not accurately depicted). Scale = 100 µm.</p></caption><graphic xmlns:xlink="http://www.w3.org/1999/xlink" xlink:href="zookeys-701-001-g268.jpg" position="float" orientation="portrait" xlink:type="simple" id="oo_157287.jpg"/></fig><fig id="F269" position="float" orientation="portrait"><label>Figure 269.</label><caption><p>
          <italic><tp:taxon-name><tp:taxon-name-part taxon-name-part-type="genus" reg="Torrenticola">Torrenticola</tp:taxon-name-part> <tp:taxon-name-part taxon-name-part-type="species" reg="ventura">ventura</tp:taxon-name-part></tp:taxon-name></italic> male: <bold>A</bold> dorsal plates <bold>B</bold> venter (legs removed) <bold>C</bold> subcapitulum <bold>D</bold> pedipalp (setae not accurately depicted). Scale = 100 µm.</p></caption><graphic xmlns:xlink="http://www.w3.org/1999/xlink" xlink:href="zookeys-701-001-g269.jpg" position="float" orientation="portrait" xlink:type="simple" id="oo_157288.jpg"/></fig></tp:treatment-sec><tp:treatment-sec sec-type="remarks" id="SECID0EHVEQ"><title>Remarks.</title><p>Our analyses were unable to confidently place <italic><tp:taxon-name><tp:taxon-name-part taxon-name-part-type="genus" reg="Torrenticola">Torrenticola</tp:taxon-name-part> <tp:taxon-name-part taxon-name-part-type="species" reg="ventura">ventura</tp:taxon-name-part></tp:taxon-name></italic> phylogenetically. Both analyses place this species at the base of the Raptor Complex, but this relationship was not well-supported. Because of this ambiguity, we refrain from placing this species in a species complex. Furthermore, because of the unique morphology, we are also unable to place this species within an identification group.</p><p>All specimens are less than 1% different in <abbrev xmlns:xlink="http://www.w3.org/1999/xlink" xlink:title="cytochrome c oxidase subunit 1" id="ABBRID0E1VEQ" xlink:type="simple">COI</abbrev> sequence and are greater than 15% different from sister species. This species hypothesis is supported by biogeography, low <abbrev xmlns:xlink="http://www.w3.org/1999/xlink" xlink:title="cytochrome c oxidase subunit 1" id="ABBRID0E5VEQ" xlink:type="simple">COI</abbrev> divergence within the species (0–2%) and high divergence between species (3–15%), and by the morphological characters outlined in the diagnosis.</p></tp:treatment-sec><ref-list><ref id="B17"><mixed-citation xmlns:xlink="http://www.w3.org/1999/xlink" xlink:type="simple">
          <person-group><name name-style="western"><surname>Habeeb</surname><given-names>H</given-names></name></person-group> (<year>1973</year>) Notes on water-mites VII. Leaflets of Acadian Biology 56: 1–4.</mixed-citation></ref></ref-list></tp:taxon-treatment>
