# Supplementary material for: Revision of torrent mites (Parasitengona, Torrenticolidae, Torrenticola) of the United States and Canada: 90 descriptions, molecular phylogenetics, and a key to species
Source: Zookeys. 2017 Sep 21;(701):1–496. doi: 10.3897/zookeys.701.13261 (PMC5674090; doi:10.3897/zookeys.701.13261)
Supplement: XML Treatment for Torrenticola walteri [file zookeys.701.13261-treatment87.xml]

<!DOCTYPE tp:taxon-treatment
  PUBLIC "-//TaxonX//DTD Taxonomic Treatment Publishing DTD v0 20100105//EN" "tax-treatment-NSO.dtd">
<tp:taxon-treatment xmlns:tp="http://www.plazi.org/taxpub"><tp:treatment-meta><kwd-group><label>Taxon classification</label><kwd><named-content xmlns:xlink="http://www.w3.org/1999/xlink" content-type="kingdom">Animalia</named-content></kwd><kwd><named-content xmlns:xlink="http://www.w3.org/1999/xlink" content-type="order">Trombidiformes</named-content></kwd><kwd><named-content xmlns:xlink="http://www.w3.org/1999/xlink" content-type="family">Torrenticolidae</named-content></kwd></kwd-group><mixed-citation publication-type="journal"><person-group><name><surname>Fisher</surname><given-names>J. Ray</given-names></name><name><surname>Fisher</surname><given-names>Danielle M.</given-names></name><name><surname>Skvarla</surname><given-names>Michael J.</given-names></name><name><surname>Nelson</surname><given-names>Whitney A.</given-names></name><name><surname>Dowling</surname><given-names>Ashley P.G.</given-names></name></person-group><article-title>Revision of torrent mites (<tp:taxon-name><tp:taxon-name-part taxon-name-part-type="clade">Parasitengona</tp:taxon-name-part></tp:taxon-name>, <tp:taxon-name><tp:taxon-name-part taxon-name-part-type="family">Torrenticolidae</tp:taxon-name-part></tp:taxon-name>, <italic><tp:taxon-name><tp:taxon-name-part taxon-name-part-type="genus" reg="Torrenticola">Torrenticola</tp:taxon-name-part></tp:taxon-name></italic>) of the United States and Canada: 90 descriptions, molecular phylogenetics, and a key to species</article-title><source>Zookeys</source><day>21</day><month>9</month><year>2017</year><volume>2017</volume><issue>701</issue><fpage>1</fpage><lpage>496</lpage><pub-id pub-id-type="doi">10.3897/zookeys.701.13261</pub-id></mixed-citation></tp:treatment-meta><tp:nomenclature><tp:taxon-name>
                    <tp:taxon-name-part taxon-name-part-type="genus" reg="Torrenticola">Torrenticola</tp:taxon-name-part>
                    <tp:taxon-name-part taxon-name-part-type="species" reg="walteri">walteri</tp:taxon-name-part>
                    <object-id xmlns:xlink="http://www.w3.org/1999/xlink" content-type="zoobank" xlink:type="simple">http://zoobank.org/47C0C26D-96DA-4C6F-B336-CD902D03DDB3</object-id>
                  </tp:taxon-name><tp:taxon-authority>Fisher &amp; Dowling</tp:taxon-authority><tp:taxon-status xmlns:xlink="http://www.w3.org/1999/xlink" xlink:type="simple">sp. n.</tp:taxon-status></tp:nomenclature><tp:treatment-sec sec-type="material" id="SECID0EKXEQ"><title>Material examined.</title><p>HOLOTYPE (♀): from Canada, British Columbia, Ryan Rest Area off Hwy 3, East of Yahk Moyie River, 15 Aug 2012, by IM Smith, IMS120071, DNA 2955.</p><p>PARATYPES (12 ♀; 4 ♂): <bold>California, USA</bold>: 1 ♀ and 1 ♂ from El Dorado County, Upper Truckee River (<named-content xmlns:xlink="http://www.w3.org/1999/xlink" content-type="dwc:verbatimCoordinates" xlink:type="simple"><named-content content-type="geo-json" specific-use="{&#34;type&#34;:&#34;Point&#34;,&#34;coordinates&#34;:[-120.027500,38.848889]}" id="NCID0EWXEQ" xlink:type="simple">38°50'56"N, 120°1'39"W</named-content></named-content>), 29 Aug 2013, by JR Fisher, JRF 13-0829-003 • 2 ♀ and 2 ♂ El Dorado County, Upper Truckee River (<named-content xmlns:xlink="http://www.w3.org/1999/xlink" content-type="dwc:verbatimCoordinates" xlink:type="simple"><named-content content-type="geo-json" specific-use="{&#34;type&#34;:&#34;Point&#34;,&#34;coordinates&#34;:[-120.027500,38.848889]}" id="NCID0E5XEQ" xlink:type="simple">38°50'56"N, 120°1'39"W</named-content></named-content>), 29 Aug 2013, by JR Fisher, JRF 13-0829-004 • 2 ♀ from Mono County, Humboldt-Toiyabe National Forest, West Walker River (<named-content xmlns:xlink="http://www.w3.org/1999/xlink" content-type="dwc:verbatimCoordinates" xlink:type="simple"><named-content content-type="geo-json" specific-use="{&#34;type&#34;:&#34;Point&#34;,&#34;coordinates&#34;:[-119.481944,38.366389]}" id="NCID0EGYEQ" xlink:type="simple">38°21'59"N, 119°28'55"W</named-content></named-content>), 31 Aug 2013, by JR Fisher, JRF 13-0831-003 • 2 ♀ from Nevada County, Tahoe National Forest, Sagehen Creek (<named-content xmlns:xlink="http://www.w3.org/1999/xlink" content-type="dwc:verbatimCoordinates" xlink:type="simple"><named-content content-type="geo-json" specific-use="{&#34;type&#34;:&#34;Point&#34;,&#34;coordinates&#34;:[-120.204722,39.433889]}" id="NCID0EOYEQ" xlink:type="simple">39°26'2"N, 120°12'17"W</named-content></named-content>), 26 Aug 2013, by JR Fisher, JRF 13-0826-006 • <bold>Oregon, USA</bold>: 1 ♂ (ALLOTYPE) from Douglas County, Umpqua NF, Umpqua River (<named-content xmlns:xlink="http://www.w3.org/1999/xlink" content-type="dwc:verbatimCoordinates" xlink:type="simple"><named-content content-type="geo-json" specific-use="{&#34;type&#34;:&#34;Point&#34;,&#34;coordinates&#34;:[-122.620000,43.291111]}" id="NCID0EYYEQ" xlink:type="simple">43°17'28"N, 122°37'12"W</named-content></named-content>), 12 Aug 2013, by JC O’Neill, &amp; WA Nelson, JNOW 13-0812-006 • 1 ♀ from Coos County, Middle Fork of Coquille River (<named-content xmlns:xlink="http://www.w3.org/1999/xlink" content-type="dwc:verbatimCoordinates" xlink:type="simple"><named-content content-type="geo-json" specific-use="{&#34;type&#34;:&#34;Point&#34;,&#34;coordinates&#34;:[-124.100278,43.032222]}" id="NCID0EAZEQ" xlink:type="simple">43°1'56"N, 124°6'1"W</named-content></named-content>), 12 Aug 2013, by JR Fisher, JRF 13-0812-001 • 2 ♀ from Douglas County, Umpqua NF, Umpqua River (<named-content xmlns:xlink="http://www.w3.org/1999/xlink" content-type="dwc:verbatimCoordinates" xlink:type="simple"><named-content content-type="geo-json" specific-use="{&#34;type&#34;:&#34;Point&#34;,&#34;coordinates&#34;:[-122.620000,43.291111]}" id="NCID0EIZEQ" xlink:type="simple">43°17'28"N, 122°37'12"W</named-content></named-content>), 12 Aug 2013, by JC O’Neill, &amp; WA Nelson, JNOW 13-0812-006 • 2 ♀ from Lane County, Gate Creek (<named-content xmlns:xlink="http://www.w3.org/1999/xlink" content-type="dwc:verbatimCoordinates" xlink:type="simple"><named-content content-type="geo-json" specific-use="{&#34;type&#34;:&#34;Point&#34;,&#34;coordinates&#34;:[-122.572222,44.146667]}" id="NCID0EQZEQ" xlink:type="simple">44°8'48"N, 122°34'20"W</named-content></named-content>), 11 Aug 2013, by JC O’Neill, &amp; WA Nelson, JNOW 13-0811-001.</p></tp:treatment-sec><tp:treatment-sec sec-type="Type deposition" id="SECID0EVZEQ"><title>Type deposition.</title><p>Holotype (♀), allotype (♂), and other paratypes (8 ♀; 2 ♂) deposited in the <named-content xmlns:xlink="http://www.w3.org/1999/xlink" content-type="dwc:institutional_code" xlink:type="simple">CNC</named-content>; other paratypes (4 ♀; 1 ♂) deposited in <named-content xmlns:xlink="http://www.w3.org/1999/xlink" content-type="dwc:institutional_code" xlink:type="simple">ACUA</named-content>.</p></tp:treatment-sec><tp:treatment-sec sec-type="diagnosis" id="SECID0EF1EQ"><title>Diagnosis.</title><p>
                    <italic><tp:taxon-name><tp:taxon-name-part taxon-name-part-type="genus" reg="Torrenticola">Torrenticola</tp:taxon-name-part> <tp:taxon-name-part taxon-name-part-type="species" reg="walteri">walteri</tp:taxon-name-part></tp:taxon-name></italic> are similar to other members of the <tp:taxon-name><tp:taxon-name-part taxon-name-part-type="genus" reg="Rusetria">Rusetria</tp:taxon-name-part></tp:taxon-name> “Western 2-Plates” group (<italic><tp:taxon-name><tp:taxon-name-part taxon-name-part-type="genus" reg="Torrenticola">T.</tp:taxon-name-part> <tp:taxon-name-part taxon-name-part-type="species" reg="mulleni">mulleni</tp:taxon-name-part></tp:taxon-name></italic>, <italic><tp:taxon-name><tp:taxon-name-part taxon-name-part-type="genus" reg="Torrenticola">T.</tp:taxon-name-part> <tp:taxon-name-part taxon-name-part-type="species" reg="nortoni">nortoni</tp:taxon-name-part></tp:taxon-name></italic>, and <italic><tp:taxon-name><tp:taxon-name-part taxon-name-part-type="genus" reg="Torrenticola">T.</tp:taxon-name-part> <tp:taxon-name-part taxon-name-part-type="species" reg="welbourni">welbourni</tp:taxon-name-part></tp:taxon-name></italic>) in having anterio-lateral platelets fused to the dorsal plate, having faint dorsal coloration, and being distributed in the west. Female <italic><tp:taxon-name><tp:taxon-name-part taxon-name-part-type="genus" reg="Torrenticola">T.</tp:taxon-name-part> <tp:taxon-name-part taxon-name-part-type="species" reg="walteri">walteri</tp:taxon-name-part></tp:taxon-name></italic> can be differentiated from <italic><tp:taxon-name><tp:taxon-name-part taxon-name-part-type="genus" reg="Torrenticola">T.</tp:taxon-name-part> <tp:taxon-name-part taxon-name-part-type="species" reg="welbourni">welbourni</tp:taxon-name-part></tp:taxon-name></italic> (female only known) by having stockier pedipalp tibiae (3.09–3.23 in <italic>A32</italic>, 3.73 in <italic>A30</italic>); shorter pedipalp femora (112.5–125 in <italic>A32</italic>, 137.5 in <italic>A30</italic>); and a more elongate subcapitulum (ventral length/height: 2.21–2.34 in <italic>A32</italic>, 2.47 in <italic>A30</italic>). <italic><tp:taxon-name><tp:taxon-name-part taxon-name-part-type="genus" reg="Torrenticola">T.</tp:taxon-name-part> <tp:taxon-name-part taxon-name-part-type="species" reg="walteri">walteri</tp:taxon-name-part></tp:taxon-name></italic> can be differentiated from <italic><tp:taxon-name><tp:taxon-name-part taxon-name-part-type="genus" reg="Torrenticola">T.</tp:taxon-name-part> <tp:taxon-name-part taxon-name-part-type="species" reg="mulleni">mulleni</tp:taxon-name-part></tp:taxon-name></italic> by having a slightly stockier gnathosomal bay (♀ = 1.57–1.84 in <italic><tp:taxon-name><tp:taxon-name-part taxon-name-part-type="genus" reg="Torrenticola">T.</tp:taxon-name-part> <tp:taxon-name-part taxon-name-part-type="species" reg="walteri">walteri</tp:taxon-name-part></tp:taxon-name></italic>, 1.89–2.16 in <italic><tp:taxon-name><tp:taxon-name-part taxon-name-part-type="genus" reg="Torrenticola">T.</tp:taxon-name-part> <tp:taxon-name-part taxon-name-part-type="species" reg="mulleni">mulleni</tp:taxon-name-part></tp:taxon-name></italic>, ♂ = 1.55–1.73 in <italic><tp:taxon-name><tp:taxon-name-part taxon-name-part-type="genus" reg="Torrenticola">T.</tp:taxon-name-part> <tp:taxon-name-part taxon-name-part-type="species" reg="walteri">walteri</tp:taxon-name-part></tp:taxon-name></italic>, 1.77–1.93 in <italic><tp:taxon-name><tp:taxon-name-part taxon-name-part-type="genus" reg="Torrenticola">T.</tp:taxon-name-part> <tp:taxon-name-part taxon-name-part-type="species" reg="mulleni">mulleni</tp:taxon-name-part></tp:taxon-name></italic>) and by being distributed in California, Oregon and British Columbia, instead of in the Rocky Mountains (Idaho, Montana, Utah and Wyoming). Additionally, male <italic><tp:taxon-name><tp:taxon-name-part taxon-name-part-type="genus" reg="Torrenticola">T.</tp:taxon-name-part> <tp:taxon-name-part taxon-name-part-type="species" reg="walteri">walteri</tp:taxon-name-part></tp:taxon-name></italic> can be differentiated from male <italic><tp:taxon-name><tp:taxon-name-part taxon-name-part-type="genus" reg="Torrenticola">T.</tp:taxon-name-part> <tp:taxon-name-part taxon-name-part-type="species" reg="mulleni">mulleni</tp:taxon-name-part></tp:taxon-name></italic> by having a shorter genital field (115–117.5 in <italic>A32</italic>, 130–140 in <italic>A31</italic>), and female <italic><tp:taxon-name><tp:taxon-name-part taxon-name-part-type="genus" reg="Torrenticola">T.</tp:taxon-name-part> <tp:taxon-name-part taxon-name-part-type="species" reg="walteri">walteri</tp:taxon-name-part></tp:taxon-name></italic> can be differentiated from female <italic><tp:taxon-name><tp:taxon-name-part taxon-name-part-type="genus" reg="Torrenticola">T.</tp:taxon-name-part> <tp:taxon-name-part taxon-name-part-type="species" reg="mulleni">mulleni</tp:taxon-name-part></tp:taxon-name></italic> by having a shorter medial suture (10–12.5 in <italic><tp:taxon-name><tp:taxon-name-part taxon-name-part-type="genus" reg="Torrenticola">T.</tp:taxon-name-part> <tp:taxon-name-part taxon-name-part-type="species" reg="walteri">walteri</tp:taxon-name-part></tp:taxon-name></italic>, 20—22.5 in <italic><tp:taxon-name><tp:taxon-name-part taxon-name-part-type="genus" reg="Torrenticola">T.</tp:taxon-name-part> <tp:taxon-name-part taxon-name-part-type="species" reg="mulleni">mulleni</tp:taxon-name-part></tp:taxon-name></italic>). Female <italic><tp:taxon-name><tp:taxon-name-part taxon-name-part-type="genus" reg="Torrenticola">T.</tp:taxon-name-part> <tp:taxon-name-part taxon-name-part-type="species" reg="walteri">walteri</tp:taxon-name-part></tp:taxon-name></italic> can be differentiated from female <italic><tp:taxon-name><tp:taxon-name-part taxon-name-part-type="genus" reg="Torrenticola">T.</tp:taxon-name-part> <tp:taxon-name-part taxon-name-part-type="species" reg="nortoni">nortoni</tp:taxon-name-part></tp:taxon-name></italic> by having slightly shorter pedipalp femora with respect to genua (1.52–1.64 in <italic><tp:taxon-name><tp:taxon-name-part taxon-name-part-type="genus" reg="Torrenticola">T.</tp:taxon-name-part> <tp:taxon-name-part taxon-name-part-type="species" reg="walteri">walteri</tp:taxon-name-part></tp:taxon-name></italic>, 1.69–1.82 in <italic><tp:taxon-name><tp:taxon-name-part taxon-name-part-type="genus" reg="Torrenticola">T.</tp:taxon-name-part> <tp:taxon-name-part taxon-name-part-type="species" reg="nortoni">nortoni</tp:taxon-name-part></tp:taxon-name></italic>) and slightly stockier anterio-medial platelets (2.58–2.72 in <italic><tp:taxon-name><tp:taxon-name-part taxon-name-part-type="genus" reg="Torrenticola">T.</tp:taxon-name-part> <tp:taxon-name-part taxon-name-part-type="species" reg="walteri">walteri</tp:taxon-name-part></tp:taxon-name></italic>, 2.74–3.06 in <italic><tp:taxon-name><tp:taxon-name-part taxon-name-part-type="genus" reg="Torrenticola">T.</tp:taxon-name-part> <tp:taxon-name-part taxon-name-part-type="species" reg="nortoni">nortoni</tp:taxon-name-part></tp:taxon-name></italic>). Male <italic><tp:taxon-name><tp:taxon-name-part taxon-name-part-type="genus" reg="Torrenticola">T.</tp:taxon-name-part> <tp:taxon-name-part taxon-name-part-type="species" reg="walteri">walteri</tp:taxon-name-part></tp:taxon-name></italic> can be differentiated from male <italic><tp:taxon-name><tp:taxon-name-part taxon-name-part-type="genus" reg="Torrenticola">T.</tp:taxon-name-part> <tp:taxon-name-part taxon-name-part-type="species" reg="nortoni">nortoni</tp:taxon-name-part></tp:taxon-name></italic> by having longer pedipalp femora (95–100 in <italic><tp:taxon-name><tp:taxon-name-part taxon-name-part-type="genus" reg="Torrenticola">T.</tp:taxon-name-part> <tp:taxon-name-part taxon-name-part-type="species" reg="walteri">walteri</tp:taxon-name-part></tp:taxon-name></italic>, 85–92.5 in <italic><tp:taxon-name><tp:taxon-name-part taxon-name-part-type="genus" reg="Torrenticola">T.</tp:taxon-name-part> <tp:taxon-name-part taxon-name-part-type="species" reg="nortoni">nortoni</tp:taxon-name-part></tp:taxon-name></italic>) and slightly more elongate pedipalp tibiae (3.05–3.10 in <italic><tp:taxon-name><tp:taxon-name-part taxon-name-part-type="genus" reg="Torrenticola">T.</tp:taxon-name-part> <tp:taxon-name-part taxon-name-part-type="species" reg="walteri">walteri</tp:taxon-name-part></tp:taxon-name></italic>, 2.73–3.0 in <italic><tp:taxon-name><tp:taxon-name-part taxon-name-part-type="genus" reg="Torrenticola">T.</tp:taxon-name-part> <tp:taxon-name-part taxon-name-part-type="species" reg="nortoni">nortoni</tp:taxon-name-part></tp:taxon-name></italic>).</p></tp:treatment-sec><tp:treatment-sec sec-type="description" id="SECID0ELFFQ"><title>Description.</title><p>
                    <bold>Female (Figure <xref ref-type="fig" rid="F271">271</xref>)</bold> (n = 5) (holotype measurements in parentheses when available) with characters of the genus with following specifications.</p><p>
                    <bold>Dorsum</bold> — (580–640 (590) long; 420–450 (420) wide) ovoid with orange coloration separated into anterior and posterior portions, occasionally faint. Anterio-medial platelets (120–137.5 (120) long; 45–51.25 (45) wide). Anterio-lateral platelets (157.5–190 (157.5) long; 55–65 (55) wide) fused with dorsal plate. Dgl-4 much closer to the edge of the dorsum than to the muscle scars (distance between Dgl-4 300–325 (300)). Dorsal plate proportions: dorsum length/width 1.35–1.44 (1.40); dorsal width/distance between Dgl-4 1.37–1.45 (1.40); anterio-medial platelet length/width 2.58–2.72 (2.67); anterio-lateral platelet length/width 2.63–3.27 (2.86); anterio-lateral/anterio-medial length 1.29–1.46 (1.31).</p><p>
                    <bold>Gnathosoma — Subcapitulum</bold> (305–335 (317.5) long (ventral); 223–243 (224) long (dorsal); 135–147.5 (137.5) tall) colorless. Rostrum (122.5–127.5 (123.75) long; 45–50 (47.5) wide). Chelicerae (304–328 (304) long) with curved fangs (55.75–64 (63) long). Subcapitular proportions: ventral length/height 2.21–2.34 (2.31); rostrum length/width 2.45–2.72 (2.61). <bold>Pedipalps</bold> with tuberculate ventral extensions on femora and genua. Palpomeres: trochanter (47.5–52.5 (50) long); femur (112.5–125 (115) long); genu (70–82.5 (70) long); tibia (85–88.75 (88.75) long; 27.5–27.5 (27.5) wide); tarsus (17.5–20 (20) long). Palpomere proportions: femur/genu 1.52–1.64 (1.64); tibia/femur 0.70–0.77 (0.77); tibia length/width 3.09–3.23 (3.23).</p><p>
                    <bold>Venter</bold> — (690–730 (725) long; 467–520 (467) wide) colorless. Gnathosomal bay (141.25–175 (157.5) long; 86.25–95 (86.25) wide). Cxgl-4 subapical. <bold>Medial suture</bold> (10–12.5 (10) long). <bold>Genital plates</bold> (185–197.5 (197.5) long; 158.75–181.25 (180) wide). Additional measurements: Cx-1 (250–300 (285) long (total); 102–127 (119) long (medial)); Cx-3 (313–362 (313) wide); anterior venter (140–158.75 (150) long). Ventral proportions: gnathosomal bay length/width 1.57–1.84 (1.83); anterior venter/genital field length 0.75–0.86 (0.76); anterior venter length/genital field width 0.83–0.96 (0.83); anterior venter/medial suture 11.20–15.88 (15.00).</p><p>
                    <bold>Male (Figure <xref ref-type="fig" rid="F272">272</xref>)</bold> (n = 4) (allotypic measurements in parentheses when available) with characters of the genus with following specifications.</p><p>
                    <bold>Dorsum</bold> — (490–510 (510) long; 340–350 (350) wide) ovoid with orange coloration separated into anterior and posterior portions, occasionally faint. Anterio-medial platelets (105–115 (115) long; 40–42.5 (42.5) wide). Anterio-lateral platelets (125–142.5 (142.5) long; 47.5–52.5 (52.5) wide) fused with dorsal plate. Dgl-4 much closer to the edge of the dorsum than to the muscle scars (distance between Dgl-4 255–270 (270)). Dorsal plate proportions: dorsum length/width 1.43–1.46 (1.46); dorsal width/distance between Dgl-4 1.30–1.33 (1.30); anterio-medial platelet length/width 2.63–2.71 (2.71); anterio-lateral platelet length/width 2.63–2.71 (2.71); anterio-lateral/anterio-medial length 1.19–1.36 (1.24).</p><p>
                    <bold>Gnathosoma — Subcapitulum</bold> (265–270 (270) long (ventral); 179–202.5 (195) long (dorsal); 93.75–105 (95) tall) colorless. Rostrum (100–102.5 (102.5) long; 37.5–38.75 (37.5) wide). Chelicerae (240–265 (265) long) with curved fangs (38–50 (50) long). Subcapitular proportions: ventral length/height 2.52–2.85 (2.84); rostrum length/width 2.65–2.73 (2.73). <bold>Pedipalps</bold> with tuberculate ventral extensions on femora and genua. Palpomeres: trochanter (35–40 (35) long); femur (95–100 (100) long); genu (57.5–60 (57.5) long); tibia (72.5–77.5 (72.5) long; 23.75–25 (23.75) wide); tarsus (17.5–20 (17.5) long). Palpomere proportions: femur/genu 1.65–1.74 (1.74); tibia/femur 0.73–0.82 (0.73); tibia length/width 3.05–3.10 (3.05).</p><p>
                    <bold>Venter</bold> — (590–625 (625) long; 387.5–410 (410) wide) colorless. Gnathosomal bay (112.5–127.5 (127.5) long; 72.5–78.75 (73.75) wide). Cxgl-4 subapical. <bold>Medial suture</bold> (85–107.5 (107.5) long). <bold>Genital plates</bold> (115–117.5 (116.25) long; 95–98.75 (95) wide). Additional measurements: Cx-1 (255–273 (270) long (total); 136–157 (150) long (medial)); Cx-3 (253–316 (285) wide); anterior venter (245–262.5 (262.5) long). Ventral proportions: gnathosomal bay length/width 1.55–1.73 (1.73); anterior venter/genital field length 2.12–2.26 (2.26); anterior venter length/genital field width 2.48–2.76 (2.76); anterior venter/medial suture 2.44–2.88 (2.44).</p><p>
                    <bold>Immatures</bold> unknown.</p></tp:treatment-sec><tp:treatment-sec sec-type="etymology" id="SECID0EJHFQ"><title>Etymology.</title><p>Specific epithet (<italic><tp:taxon-name><tp:taxon-name-part taxon-name-part-type="species" reg="walteri">walteri</tp:taxon-name-part></tp:taxon-name></italic>) named in honor of acarologist Dave Walter for solidifying JRF’s interest in mites with his popular book on mites (<italic>Mites: Ecology</italic>, <italic>Evolution &amp; Behaviour – Life at a Microscale</italic>) and by teaching JRF the mesostigmatan mite section of the Acarology Summer Program at The Ohio State University in 2009.</p></tp:treatment-sec><tp:treatment-sec sec-type="distribution" id="SECID0E4HFQ"><title>Distribution.</title><p>Probably throughout the Pacific Coastal Ranges of California, Oregon, Washington, and southern British Columbia (Figure <xref ref-type="fig" rid="F270">270</xref>). We also collected <italic><tp:taxon-name><tp:taxon-name-part taxon-name-part-type="genus" reg="Torrenticola">T.</tp:taxon-name-part> <tp:taxon-name-part taxon-name-part-type="species" reg="walteri">walteri</tp:taxon-name-part></tp:taxon-name></italic> in the Rocky Mountains of British Columbia, indicating this species might occur in the northern Rockies of Canada. However, given our sampling effort in the Rockies, we doubt the occurrence of this species in most of the US Rockies.</p><fig id="F270" position="float" orientation="portrait"><label>Figure 270.</label><caption><p>
          <italic><tp:taxon-name><tp:taxon-name-part taxon-name-part-type="genus" reg="Torrenticola">Torrenticola</tp:taxon-name-part> <tp:taxon-name-part taxon-name-part-type="species" reg="walteri">walteri</tp:taxon-name-part></tp:taxon-name></italic> sp. n. distribution.</p></caption><graphic xmlns:xlink="http://www.w3.org/1999/xlink" xlink:href="zookeys-701-001-g270.jpg" position="float" orientation="portrait" xlink:type="simple" id="oo_157289.jpg"/></fig><fig id="F271" position="float" orientation="portrait"><label>Figure 271.</label><caption><p>
          <italic><tp:taxon-name><tp:taxon-name-part taxon-name-part-type="genus" reg="Torrenticola">Torrenticola</tp:taxon-name-part> <tp:taxon-name-part taxon-name-part-type="species" reg="walteri">walteri</tp:taxon-name-part></tp:taxon-name></italic> sp. n. female: <bold>A</bold> dorsal plates, note color variation <bold>B</bold> venter (legs removed) <bold>C</bold> subcapitulum <bold>D</bold> pedipalp (setae not accurately depicted). Scale = 100 µm.</p></caption><graphic xmlns:xlink="http://www.w3.org/1999/xlink" xlink:href="zookeys-701-001-g271.jpg" position="float" orientation="portrait" xlink:type="simple" id="oo_157290.jpg"/></fig><fig id="F272" position="float" orientation="portrait"><label>Figure 272.</label><caption><p>
          <italic><tp:taxon-name><tp:taxon-name-part taxon-name-part-type="genus" reg="Torrenticola">Torrenticola</tp:taxon-name-part> <tp:taxon-name-part taxon-name-part-type="species" reg="walteri">walteri</tp:taxon-name-part></tp:taxon-name></italic> sp. n. male: <bold>A</bold> dorsal plates <bold>B</bold> venter (legs removed) <bold>C</bold> subcapitulum <bold>D</bold> pedipalp (setae not accurately depicted). Scale = 100 µm.</p></caption><graphic xmlns:xlink="http://www.w3.org/1999/xlink" xlink:href="zookeys-701-001-g272.jpg" position="float" orientation="portrait" xlink:type="simple" id="oo_157291.jpg"/></fig></tp:treatment-sec><tp:treatment-sec sec-type="remarks" id="SECID0EKLFQ"><title>Remarks.</title><p>
                    <italic><tp:taxon-name><tp:taxon-name-part taxon-name-part-type="genus" reg="Torrenticola">Torrenticola</tp:taxon-name-part> <tp:taxon-name-part taxon-name-part-type="species" reg="walteri">walteri</tp:taxon-name-part></tp:taxon-name></italic> groups with other members of the <tp:taxon-name><tp:taxon-name-part taxon-name-part-type="genus" reg="Rusetria">Rusetria</tp:taxon-name-part></tp:taxon-name> Complex with high support and specimens are less than 2% different in <abbrev xmlns:xlink="http://www.w3.org/1999/xlink" xlink:title="cytochrome c oxidase subunit 1" id="ABBRID0EBMFQ" xlink:type="simple">COI</abbrev> sequence from each other. In the all analyses, <italic><tp:taxon-name><tp:taxon-name-part taxon-name-part-type="genus" reg="Torrenticola">T.</tp:taxon-name-part> <tp:taxon-name-part taxon-name-part-type="species" reg="walteri">walteri</tp:taxon-name-part></tp:taxon-name></italic> groups with the three other members of the <tp:taxon-name><tp:taxon-name-part taxon-name-part-type="genus" reg="Rusetria">Rusetria</tp:taxon-name-part></tp:taxon-name> Complex that are found in western North America: <italic><tp:taxon-name><tp:taxon-name-part taxon-name-part-type="genus" reg="Torrenticola">T.</tp:taxon-name-part> <tp:taxon-name-part taxon-name-part-type="species" reg="mulleni">mulleni</tp:taxon-name-part></tp:taxon-name></italic>, <italic><tp:taxon-name><tp:taxon-name-part taxon-name-part-type="genus" reg="Torrenticola">T.</tp:taxon-name-part> <tp:taxon-name-part taxon-name-part-type="species" reg="nortoni">nortoni</tp:taxon-name-part></tp:taxon-name></italic>, and <italic><tp:taxon-name><tp:taxon-name-part taxon-name-part-type="genus" reg="Torrenticola">T.</tp:taxon-name-part> <tp:taxon-name-part taxon-name-part-type="species" reg="welbourni">welbourni</tp:taxon-name-part></tp:taxon-name></italic>. These species are 5–7% different in <abbrev xmlns:xlink="http://www.w3.org/1999/xlink" xlink:title="cytochrome c oxidase subunit 1" id="ABBRID0EXNFQ" xlink:type="simple">COI</abbrev> sequence from each other and together make up the Western 2-Plate Identification Group. <italic><tp:taxon-name><tp:taxon-name-part taxon-name-part-type="genus" reg="Torrenticola">Torrenticola</tp:taxon-name-part> <tp:taxon-name-part taxon-name-part-type="species" reg="walteri">walteri</tp:taxon-name-part></tp:taxon-name></italic> is one of three of these that occur in California (including <italic><tp:taxon-name><tp:taxon-name-part taxon-name-part-type="genus" reg="Torrenticola">T.</tp:taxon-name-part> <tp:taxon-name-part taxon-name-part-type="species" reg="nortoni">nortoni</tp:taxon-name-part></tp:taxon-name></italic> and <italic><tp:taxon-name><tp:taxon-name-part taxon-name-part-type="genus" reg="Torrenticola">T.</tp:taxon-name-part> <tp:taxon-name-part taxon-name-part-type="species" reg="welbourni">welbourni</tp:taxon-name-part></tp:taxon-name></italic>).</p><p>This species hypothesis is supported by low <abbrev xmlns:xlink="http://www.w3.org/1999/xlink" xlink:title="cytochrome c oxidase subunit 1" id="ABBRID0E5OFQ" xlink:type="simple">COI</abbrev> divergence within the species (0–2%) and high divergence between species (3–15%), and by the morphological characters outlined in the diagnosis.</p></tp:treatment-sec></tp:taxon-treatment>
