# Supplementary material for: Revision of torrent mites (Parasitengona, Torrenticolidae, Torrenticola) of the United States and Canada: 90 descriptions, molecular phylogenetics, and a key to species
Source: Zookeys. 2017 Sep 21;(701):1–496. doi: 10.3897/zookeys.701.13261 (PMC5674090; doi:10.3897/zookeys.701.13261)
Supplement: XML Treatment for Torrenticola whitneyae [file zookeys.701.13261-treatment89.xml]

<!DOCTYPE tp:taxon-treatment
  PUBLIC "-//TaxonX//DTD Taxonomic Treatment Publishing DTD v0 20100105//EN" "tax-treatment-NSO.dtd">
<tp:taxon-treatment xmlns:tp="http://www.plazi.org/taxpub"><tp:treatment-meta><kwd-group><label>Taxon classification</label><kwd><named-content xmlns:xlink="http://www.w3.org/1999/xlink" content-type="kingdom">Animalia</named-content></kwd><kwd><named-content xmlns:xlink="http://www.w3.org/1999/xlink" content-type="order">Trombidiformes</named-content></kwd><kwd><named-content xmlns:xlink="http://www.w3.org/1999/xlink" content-type="family">Torrenticolidae</named-content></kwd></kwd-group><mixed-citation publication-type="journal"><person-group><name><surname>Fisher</surname><given-names>J. Ray</given-names></name><name><surname>Fisher</surname><given-names>Danielle M.</given-names></name><name><surname>Skvarla</surname><given-names>Michael J.</given-names></name><name><surname>Nelson</surname><given-names>Whitney A.</given-names></name><name><surname>Dowling</surname><given-names>Ashley P.G.</given-names></name></person-group><article-title>Revision of torrent mites (<tp:taxon-name><tp:taxon-name-part taxon-name-part-type="clade">Parasitengona</tp:taxon-name-part></tp:taxon-name>, <tp:taxon-name><tp:taxon-name-part taxon-name-part-type="family">Torrenticolidae</tp:taxon-name-part></tp:taxon-name>, <italic><tp:taxon-name><tp:taxon-name-part taxon-name-part-type="genus" reg="Torrenticola">Torrenticola</tp:taxon-name-part></tp:taxon-name></italic>) of the United States and Canada: 90 descriptions, molecular phylogenetics, and a key to species</article-title><source>Zookeys</source><day>21</day><month>9</month><year>2017</year><volume>2017</volume><issue>701</issue><fpage>1</fpage><lpage>496</lpage><pub-id pub-id-type="doi">10.3897/zookeys.701.13261</pub-id></mixed-citation></tp:treatment-meta><tp:nomenclature><tp:taxon-name>
                    <tp:taxon-name-part taxon-name-part-type="genus" reg="Torrenticola">Torrenticola</tp:taxon-name-part>
                    <tp:taxon-name-part taxon-name-part-type="species" reg="whitneyae">whitneyae</tp:taxon-name-part>
                    <object-id xmlns:xlink="http://www.w3.org/1999/xlink" content-type="zoobank" xlink:type="simple">http://zoobank.org/EA7DE1AF-7A8D-4644-A7BB-D8601472CE09</object-id>
                  </tp:taxon-name><tp:taxon-authority>Fisher &amp; Dowling</tp:taxon-authority><tp:taxon-status xmlns:xlink="http://www.w3.org/1999/xlink" xlink:type="simple">sp. n.</tp:taxon-status></tp:nomenclature><tp:treatment-sec sec-type="material" id="SECID0EY4FQ"><title>Material examined.</title><p>HOLOTYPE (♀): from USA, North Carolina, Yancey County, Lost Cove Picnic Area beside Forest Road 472, 2.8 km west of Rt. 80, (<named-content xmlns:xlink="http://www.w3.org/1999/xlink" content-type="dwc:verbatimCoordinates" xlink:type="simple"><named-content content-type="geo-json" specific-use="{&#34;type&#34;:&#34;Point&#34;,&#34;coordinates&#34;:[-82.203333,35.762500]}" id="NCID0EB5FQ" xlink:type="simple">35°45'45"N, 82°12'12"W</named-content></named-content>), 12 September 2005, by IM Smith, IMS050074</p><p>PARATYPES (4 ♀; 3 ♂): <bold>North Carolina, USA</bold>: 1 ♀ and 1 ♂ from Haywood County, Great Smoky Mountains National Park; Cataloochee; beside Mt. Sterling Rd. near bridge 1.7 km n. of road to Campground, (<named-content xmlns:xlink="http://www.w3.org/1999/xlink" content-type="dwc:verbatimCoordinates" xlink:type="simple"><named-content content-type="geo-json" specific-use="{&#34;type&#34;:&#34;Point&#34;,&#34;coordinates&#34;:[-83.067778,35.643889]}" id="NCID0EN5FQ" xlink:type="simple">35°38'38"N, 83°4'4"W</named-content></named-content>), 6 September 2009, by IM Smith, IMS090099 • 2 ♀ from Swain County, Great Smokey Mountain National Park, Deep Creek upstream of picnic area, (<named-content xmlns:xlink="http://www.w3.org/1999/xlink" content-type="dwc:verbatimCoordinates" xlink:type="simple"><named-content content-type="geo-json" specific-use="{&#34;type&#34;:&#34;Point&#34;,&#34;coordinates&#34;:[-83.440556,35.457500]}" id="NCID0EV5FQ" xlink:type="simple">35°27'27"N, 83°26'26"W</named-content></named-content>), 14 September 2009, by AJ Radwell, AJR090007A • 1 ♂ (ALLOTYPE) from Yancey County, Lost Cove Picnic Area beside Forest Road 472, 2.8 km west of Rt. 80, (<named-content xmlns:xlink="http://www.w3.org/1999/xlink" content-type="dwc:verbatimCoordinates" xlink:type="simple"><named-content content-type="geo-json" specific-use="{&#34;type&#34;:&#34;Point&#34;,&#34;coordinates&#34;:[-82.203333,35.762500]}" id="NCID0E45FQ" xlink:type="simple">35°45'45"N, 82°12'12"W</named-content></named-content>), 12 September 2005, by IM Smith, IMS050074 • 1 ♀ and 1 ♂ from Yancey County, Lost Cove Picnic Area beside Forest Road 472, 2.8 km west of Rt. 80, (<named-content xmlns:xlink="http://www.w3.org/1999/xlink" content-type="dwc:verbatimCoordinates" xlink:type="simple"><named-content content-type="geo-json" specific-use="{&#34;type&#34;:&#34;Point&#34;,&#34;coordinates&#34;:[-82.203333,35.762500]}" id="NCID0EF6FQ" xlink:type="simple">35°45'45"N, 82°12'12"W</named-content></named-content>), 12 September 2005, by IM Smith, IMS050074.</p></tp:treatment-sec><tp:treatment-sec sec-type="Type deposition" id="SECID0EK6FQ"><title>Type deposition.</title><p>Holotype (♀), allotype (♂), and some paratypes (2 ♀; 1 ♂) deposited in the <named-content xmlns:xlink="http://www.w3.org/1999/xlink" content-type="dwc:institutional_code" xlink:type="simple">CNC</named-content>; other paratypes (2 ♀; 1 ♂) deposited in the <named-content xmlns:xlink="http://www.w3.org/1999/xlink" content-type="dwc:institutional_code" xlink:type="simple">ACUA</named-content>.</p></tp:treatment-sec><tp:treatment-sec sec-type="diagnosis" id="SECID0E16FQ"><title>Diagnosis.</title><p>
                    <italic><tp:taxon-name><tp:taxon-name-part taxon-name-part-type="genus" reg="Torrenticola">Torrenticola</tp:taxon-name-part> <tp:taxon-name-part taxon-name-part-type="species" reg="whitneyae">whitneyae</tp:taxon-name-part></tp:taxon-name></italic> are similar to other members of the <tp:taxon-name><tp:taxon-name-part taxon-name-part-type="genus" reg="Rusetria">Rusetria</tp:taxon-name-part></tp:taxon-name> “Eastern 2-Plates” group (<italic><tp:taxon-name><tp:taxon-name-part taxon-name-part-type="genus" reg="Torrenticola">T.</tp:taxon-name-part> <tp:taxon-name-part taxon-name-part-type="species" reg="biscutella">biscutella</tp:taxon-name-part></tp:taxon-name></italic>, <italic><tp:taxon-name><tp:taxon-name-part taxon-name-part-type="genus" reg="Torrenticola">T.</tp:taxon-name-part> <tp:taxon-name-part taxon-name-part-type="species" reg="caerulea">caerulea</tp:taxon-name-part></tp:taxon-name></italic>, <italic><tp:taxon-name><tp:taxon-name-part taxon-name-part-type="genus" reg="Torrenticola">T.</tp:taxon-name-part> <tp:taxon-name-part taxon-name-part-type="species" reg="delicatexa">delicatexa</tp:taxon-name-part></tp:taxon-name></italic>, <italic><tp:taxon-name><tp:taxon-name-part taxon-name-part-type="genus" reg="Torrenticola">T.</tp:taxon-name-part> <tp:taxon-name-part taxon-name-part-type="species" reg="indistincta">indistincta</tp:taxon-name-part></tp:taxon-name></italic>, <italic><tp:taxon-name><tp:taxon-name-part taxon-name-part-type="genus" reg="Torrenticola">T.</tp:taxon-name-part> <tp:taxon-name-part taxon-name-part-type="species" reg="malarkeyorum">malarkeyorum</tp:taxon-name-part></tp:taxon-name></italic>, <italic><tp:taxon-name><tp:taxon-name-part taxon-name-part-type="genus" reg="Torrenticola">T.</tp:taxon-name-part> <tp:taxon-name-part taxon-name-part-type="species" reg="pendula">pendula</tp:taxon-name-part></tp:taxon-name></italic>, <italic><tp:taxon-name><tp:taxon-name-part taxon-name-part-type="genus" reg="Torrenticola">T.</tp:taxon-name-part> <tp:taxon-name-part taxon-name-part-type="species" reg="sellersorum">sellersorum</tp:taxon-name-part></tp:taxon-name></italic>, <italic><tp:taxon-name><tp:taxon-name-part taxon-name-part-type="genus" reg="Torrenticola">T.</tp:taxon-name-part> <tp:taxon-name-part taxon-name-part-type="species" reg="tysoni">tysoni</tp:taxon-name-part></tp:taxon-name></italic>, <italic><tp:taxon-name><tp:taxon-name-part taxon-name-part-type="genus" reg="Torrenticola">T.</tp:taxon-name-part> <tp:taxon-name-part taxon-name-part-type="species" reg="ululata">ululata</tp:taxon-name-part></tp:taxon-name></italic>, <italic><tp:taxon-name><tp:taxon-name-part taxon-name-part-type="genus" reg="Torrenticola">T.</tp:taxon-name-part> <tp:taxon-name-part taxon-name-part-type="species" reg="microbiscutella">microbiscutella</tp:taxon-name-part></tp:taxon-name></italic>, and <italic><tp:taxon-name><tp:taxon-name-part taxon-name-part-type="genus" reg="Torrenticola">T.</tp:taxon-name-part> <tp:taxon-name-part taxon-name-part-type="species" reg="feminellai">feminellai</tp:taxon-name-part></tp:taxon-name></italic>) in having anterio-lateral platelets fused to the dorsal plate, having dorsal coloration separated into anterior and posterior portions (except <italic><tp:taxon-name><tp:taxon-name-part taxon-name-part-type="genus" reg="Torrenticola">T.</tp:taxon-name-part> <tp:taxon-name-part taxon-name-part-type="species" reg="ululata">ululata</tp:taxon-name-part></tp:taxon-name></italic> and <italic><tp:taxon-name><tp:taxon-name-part taxon-name-part-type="genus" reg="Torrenticola">T.</tp:taxon-name-part> <tp:taxon-name-part taxon-name-part-type="species" reg="indistincta">indistincta</tp:taxon-name-part></tp:taxon-name></italic>), and being distributed in the east. <italic><tp:taxon-name><tp:taxon-name-part taxon-name-part-type="genus" reg="Torrenticola">T.</tp:taxon-name-part> <tp:taxon-name-part taxon-name-part-type="species" reg="whitneyae">whitneyae</tp:taxon-name-part></tp:taxon-name></italic> is most similar to <italic><tp:taxon-name><tp:taxon-name-part taxon-name-part-type="genus" reg="Torrenticola">T.</tp:taxon-name-part> <tp:taxon-name-part taxon-name-part-type="species" reg="pendula">pendula</tp:taxon-name-part></tp:taxon-name></italic>, which also has purple coloration separated into anterior and posterior portions and often connected by a stripe medially. <italic><tp:taxon-name><tp:taxon-name-part taxon-name-part-type="genus" reg="Torrenticola">T.</tp:taxon-name-part> <tp:taxon-name-part taxon-name-part-type="species" reg="whitneyae">whitneyae</tp:taxon-name-part></tp:taxon-name></italic> is best differentiated from <italic><tp:taxon-name><tp:taxon-name-part taxon-name-part-type="genus" reg="Torrenticola">T.</tp:taxon-name-part> <tp:taxon-name-part taxon-name-part-type="species" reg="pendula">pendula</tp:taxon-name-part></tp:taxon-name></italic> by having a stockier rostrum (length/width = 2.41–2.69 in <italic><tp:taxon-name><tp:taxon-name-part taxon-name-part-type="genus" reg="Torrenticola">T.</tp:taxon-name-part> <tp:taxon-name-part taxon-name-part-type="species" reg="whitneyae">whitneyae</tp:taxon-name-part></tp:taxon-name></italic>, 2.87–3.06 in <italic><tp:taxon-name><tp:taxon-name-part taxon-name-part-type="genus" reg="Torrenticola">T.</tp:taxon-name-part> <tp:taxon-name-part taxon-name-part-type="species" reg="pendula">pendula</tp:taxon-name-part></tp:taxon-name></italic>). <italic><tp:taxon-name><tp:taxon-name-part taxon-name-part-type="genus" reg="Torrenticola">T.</tp:taxon-name-part> <tp:taxon-name-part taxon-name-part-type="species" reg="whitneyae">whitneyae</tp:taxon-name-part></tp:taxon-name></italic> can be differentiated from <italic><tp:taxon-name><tp:taxon-name-part taxon-name-part-type="genus" reg="Torrenticola">T.</tp:taxon-name-part> <tp:taxon-name-part taxon-name-part-type="species" reg="ululata">ululata</tp:taxon-name-part></tp:taxon-name></italic>, <italic><tp:taxon-name><tp:taxon-name-part taxon-name-part-type="genus" reg="Torrenticola">T.</tp:taxon-name-part> <tp:taxon-name-part taxon-name-part-type="species" reg="indistincta">indistincta</tp:taxon-name-part></tp:taxon-name></italic>, and <italic><tp:taxon-name><tp:taxon-name-part taxon-name-part-type="genus" reg="Torrenticola">T.</tp:taxon-name-part> <tp:taxon-name-part taxon-name-part-type="species" reg="feminellai">feminellai</tp:taxon-name-part></tp:taxon-name></italic> by dorsal coloration and pattern. <italic><tp:taxon-name><tp:taxon-name-part taxon-name-part-type="genus" reg="Torrenticola">T.</tp:taxon-name-part> <tp:taxon-name-part taxon-name-part-type="species" reg="whitneyae">whitneyae</tp:taxon-name-part></tp:taxon-name></italic> can be differentiated from all other Eastern 2-Plates by having stockier pedipalpal tibiae (♀ = 2.42–2.95 in <italic><tp:taxon-name><tp:taxon-name-part taxon-name-part-type="genus" reg="Torrenticola">T.</tp:taxon-name-part> <tp:taxon-name-part taxon-name-part-type="species" reg="whitneyae">whitneyae</tp:taxon-name-part></tp:taxon-name></italic>, 3.00–4.59 in others; ♂ = 2.48–2.70 in <italic><tp:taxon-name><tp:taxon-name-part taxon-name-part-type="genus" reg="Torrenticola">T.</tp:taxon-name-part> <tp:taxon-name-part taxon-name-part-type="species" reg="whitneyae">whitneyae</tp:taxon-name-part></tp:taxon-name></italic>, 2.78–4.25 in others), except female <italic><tp:taxon-name><tp:taxon-name-part taxon-name-part-type="genus" reg="Torrenticola">T.</tp:taxon-name-part> <tp:taxon-name-part taxon-name-part-type="species" reg="delicatexa">delicatexa</tp:taxon-name-part></tp:taxon-name></italic> (♀ = 2.92–3.61). <italic><tp:taxon-name><tp:taxon-name-part taxon-name-part-type="genus" reg="Torrenticola">T.</tp:taxon-name-part> <tp:taxon-name-part taxon-name-part-type="species" reg="whitneyae">whitneyae</tp:taxon-name-part></tp:taxon-name></italic> can be differentiated from <italic><tp:taxon-name><tp:taxon-name-part taxon-name-part-type="genus" reg="Torrenticola">T.</tp:taxon-name-part> <tp:taxon-name-part taxon-name-part-type="species" reg="delicatexa">delicatexa</tp:taxon-name-part></tp:taxon-name></italic> by having a slightly rounder dorsum (length/width ♀ = 1.26–1.38 in <italic><tp:taxon-name><tp:taxon-name-part taxon-name-part-type="genus" reg="Torrenticola">T.</tp:taxon-name-part> <tp:taxon-name-part taxon-name-part-type="species" reg="whitneyae">whitneyae</tp:taxon-name-part></tp:taxon-name></italic>, 1.38–1.44 in <italic><tp:taxon-name><tp:taxon-name-part taxon-name-part-type="genus" reg="Torrenticola">T.</tp:taxon-name-part> <tp:taxon-name-part taxon-name-part-type="species" reg="delicatexa">delicatexa</tp:taxon-name-part></tp:taxon-name></italic>; ♂ = 1.35–1.37 in <italic><tp:taxon-name><tp:taxon-name-part taxon-name-part-type="genus" reg="Torrenticola">T.</tp:taxon-name-part> <tp:taxon-name-part taxon-name-part-type="species" reg="whitneyae">whitneyae</tp:taxon-name-part></tp:taxon-name></italic>, 1.44–1.56 in <italic><tp:taxon-name><tp:taxon-name-part taxon-name-part-type="genus" reg="Torrenticola">T.</tp:taxon-name-part> <tp:taxon-name-part taxon-name-part-type="species" reg="delicatexa">delicatexa</tp:taxon-name-part></tp:taxon-name></italic>) and by dorsal coloration.</p></tp:treatment-sec><tp:treatment-sec sec-type="description" id="SECID0E3LGQ"><title>Description.</title><p>
                    <bold>Female (Figure <xref ref-type="fig" rid="F276">276</xref>)</bold> (n = 5) (holotype measurements in parentheses when available) with characters of the genus with following specifications.</p><p>
                    <bold>Dorsum</bold> — (550–690 (630) long; 400–520 (500) wide) ovoid with reddish-purple coloration both anteriorly and posteriorly connected medially. Anterio-medial platelets (120–163.75 (142.5) long; 41.25–52.5 (52.5) wide). Anterio-lateral platelets (170–220 (200)) long; 65–85 (85) wide) partially fused, at least posteriorly, to dorsal plate. Dgl-4 much closer to the edge of the dorsum than to the muscle scars (distance between Dgl-4 310–385 (370)). Dorsal plate proportions: dorsum length/width 1.26–1.38 (1.26); dorsal width/distance between Dgl-4 1.29–1.37 (1.35); anterio-medial platelet length/width 2.71–3.12 (2.71); anterio-lateral platelet length/width 2.35–2.84 (2.35); anterio-lateral/anterio-medial length 1.32–1.42 (1.40).</p><p>
                    <bold>Gnathosoma — Subcapitulum</bold> (310–385 (362.5) long (ventral); 237.5–285 (270) long (dorsal); 145–185 (177.5) tall) colorless. Rostrum (125–140 (135) long; 47.5–55 (55) wide). Chelicerae (310–415 (395) long) with curved fangs (65–80 (75) long). Subcapitular proportions: ventral length/height 1.95–2.14 (2.04); rostrum length/width 2.41–2.63 (2.45). <bold>Pedipalps</bold> stocky with short, tuberculate ventral extensions on femora and genua. Palpomeres: trochanter (50–56.25 (55) long); femur (67.5–80 (75) long); genu (67.5–80 (75) long); tibia (72.5–80 (80) long; 26.25–30 (28.75) wide); tarsus (17.5–20 (17.5) long). Palpomere proportions: femur/genu 1.59–1.71 (1.63); tibia/femur 0.59–0.68 (0.65); tibia length/width 2.42–2.95 (2.78).</p><p>
                    <bold>Venter</bold> — (630–810 (780) long; 470–630 (590) wide) with faint reddish-purple coloration. Gnathosomal bay (175–222.5 (210) long; 80–105 (105) wide). Cxgl-4 subapical. <bold>Medial suture</bold> absent. <bold>Genital plates</bold> (185–195 (187.5) long; 165–195 (180) wide). Additional measurements: Cx-1 (280–360 (350) long (total); 110–140 (135) long (medial)); Cx-3 (320–435 (405) wide); anterior venter (110–145 (140) long). Ventral proportions: gnathosomal bay length/width 2.00–2.59 (2.00); anterior venter/genital field length 0.59–0.75 (0.75); anterior venter length/genital field width 0.67–0.80 (0.78).</p><p>
                    <bold>Male (Figure <xref ref-type="fig" rid="F277">277</xref>)</bold> (n = 3) (allotypic measurements in parentheses when available) with characters of the genus with following specifications.</p><p>
                    <bold>Dorsum</bold> — (540–560 (540) long; 395–410 (395) wide) ovoid with reddish-purple coloration both anteriorly and posteriorly connected medially. Anterio-medial platelets (122.5–135 (135) long; 45–50 (50) wide). Anterio-lateral platelets (170–170 (170) long; 60–67.5 (60) wide) partially fused, at least posteriorly, to dorsal plate. Dgl-4 much closer to the edge of the dorsum than to the muscle scars (distance between Dgl-4 290–310 (295)). Dorsal plate proportions: dorsum length/width 1.35–1.37 (1.37); dorsal width/distance between Dgl-4 1.32–1.38 (1.34); anterio-medial platelet length/width 2.55–2.72 (2.70); anterio-lateral platelet length/width 2.52–2.83 (2.83); anterio-lateral/anterio-medial length 1.26–1.39 (1.26).</p><p>
                    <bold>Gnathosoma — Subcapitulum</bold> (290–305 (300) long (ventral); 220–225 (222.5) long (dorsal); 120–135 (135) tall) colorless. Rostrum (107.5–112.5 (112.5) long; 40–42.5 (42.5) wide). Chelicerae (310–310 (310) long) with curved fangs (60–60 (60) long). Subcapitular proportions: ventral length/height 2.22–2.42 (2.22); rostrum length/width 2.65–2.69 (2.65). <bold>Pedipalps</bold> stocky with short, tuberculate ventral extensions on femora and genua. Palpomeres: trochanter (47.5–47.5 (47.5) long); femur (97.5–100 (97.5) long); genu (62.5–62.5 (62.5) long); tibia (65–67.5 (67.5) long; 25–26.25 (25) wide); tarsus (16.25–17.5 (16.25) long). Palpomere proportions: femur/genu 1.56–1.60 (1.56); tibia/femur 0.65–0.69 (0.69); tibia length/width 2.48–2.70 (2.70).</p><p>
                    <bold>Venter</bold> — (640–680 (640) long; 440–495 (495) wide) with faint reddish-purple coloration. Gnathosomal bay (170–175 (170) long; 70–75 (70) wide). Cxgl-4 subapical. <bold>Medial suture</bold> (55–75 (55) long). <bold>Genital plates</bold> (140–150 (140) long; 130–140 (130) wide). Additional measurements: Cx-1 (290–300 (300) long (total); 110–135 (135) long (medial)); Cx-3 (325–360 (360) wide); anterior venter (195–210 (200) long). Ventral proportions: gnathosomal bay length/width 2.33–2.50 (2.43); anterior venter/genital field length 1.37–1.43 (1.43); anterior venter length/genital field width 1.50–1.54 (1.54); anterior venter/medial suture 2.60–3.64 (3.64).</p><p>
                    <bold>Immatures</bold> unknown.</p></tp:treatment-sec><tp:treatment-sec sec-type="etymology" id="SECID0E1NGQ"><title>Etymology.</title><p>Specific epithet (<italic><tp:taxon-name><tp:taxon-name-part taxon-name-part-type="species" reg="whitneyae">whitneyae</tp:taxon-name-part></tp:taxon-name></italic>) named in honor of Whitney Nelson, one of two students (including JRF) of APGD studying water mite taxonomy for their doctoral studies.</p></tp:treatment-sec><tp:treatment-sec sec-type="distribution" id="SECID0EKOGQ"><title>Distribution.</title><p>Southern Appalachians (Figure <xref ref-type="fig" rid="F275">275</xref>).</p><fig id="F275" position="float" orientation="portrait"><label>Figure 275.</label><caption><p>
          <italic><tp:taxon-name><tp:taxon-name-part taxon-name-part-type="genus" reg="Torrenticola">Torrenticola</tp:taxon-name-part> <tp:taxon-name-part taxon-name-part-type="species" reg="whitneyae">whitneyae</tp:taxon-name-part></tp:taxon-name></italic> sp. n. distribution.</p></caption><graphic xmlns:xlink="http://www.w3.org/1999/xlink" xlink:href="zookeys-701-001-g275.jpg" position="float" orientation="portrait" xlink:type="simple" id="oo_157294.jpg"/></fig><fig id="F276" position="float" orientation="portrait"><label>Figure 276.</label><caption><p>
          <italic><tp:taxon-name><tp:taxon-name-part taxon-name-part-type="genus" reg="Torrenticola">Torrenticola</tp:taxon-name-part> <tp:taxon-name-part taxon-name-part-type="species" reg="whitneyae">whitneyae</tp:taxon-name-part></tp:taxon-name></italic> sp. n. female: <bold>A</bold> dorsal plates <bold>B</bold> venter (legs removed) <bold>C</bold> subcapitulum <bold>D</bold> pedipalp (setae not accurately depicted). Scale = 100 µm.</p></caption><graphic xmlns:xlink="http://www.w3.org/1999/xlink" xlink:href="zookeys-701-001-g276.jpg" position="float" orientation="portrait" xlink:type="simple" id="oo_157295.jpg"/></fig><fig id="F277" position="float" orientation="portrait"><label>Figure 277.</label><caption><p>
          <italic><tp:taxon-name><tp:taxon-name-part taxon-name-part-type="genus" reg="Torrenticola">Torrenticola</tp:taxon-name-part> <tp:taxon-name-part taxon-name-part-type="species" reg="whitneyae">whitneyae</tp:taxon-name-part></tp:taxon-name></italic> sp. n. male: <bold>A</bold> dorsal plates <bold>B</bold> venter (legs removed) <bold>C</bold> subcapitulum <bold>D</bold> pedipalp (setae not accurately depicted). Scale = 100 µm.</p></caption><graphic xmlns:xlink="http://www.w3.org/1999/xlink" xlink:href="zookeys-701-001-g277.jpg" position="float" orientation="portrait" xlink:type="simple" id="oo_157296.jpg"/></fig></tp:treatment-sec><tp:treatment-sec sec-type="remarks" id="SECID0EMRGQ"><title>Remarks.</title><p>Unfortunately, we were unable to acquire fresh material of <italic><tp:taxon-name><tp:taxon-name-part taxon-name-part-type="genus" reg="Torrenticola">Torrenticola</tp:taxon-name-part> <tp:taxon-name-part taxon-name-part-type="species" reg="whitneyae">whitneyae</tp:taxon-name-part></tp:taxon-name></italic> and therefore this species is not included in our phylogenetic analyses. However, we were able to examine morphology with material preserved in <abbrev xmlns:xlink="http://www.w3.org/1999/xlink" xlink:title="50% glycerol, 10% glacial acetic acid, 40% water" id="ABBRID0E4RGQ" xlink:type="simple">GAW</abbrev>. The overall similarity, distribution in the east, and fusion of the dorso-lateral platelets to the dorsal plate, are consistent with placing this species in the <tp:taxon-name><tp:taxon-name-part taxon-name-part-type="genus" reg="Rusetria">Rusetria</tp:taxon-name-part></tp:taxon-name> Complex and within the Eastern 2-Plate Identification Group.</p></tp:treatment-sec></tp:taxon-treatment>
