# Supplementary material for: Revision of torrent mites (Parasitengona, Torrenticolidae, Torrenticola) of the United States and Canada: 90 descriptions, molecular phylogenetics, and a key to species
Source: Zookeys. 2017 Sep 21;(701):1–496. doi: 10.3897/zookeys.701.13261 (PMC5674090; doi:10.3897/zookeys.701.13261)
Supplement: XML Treatment for Torrenticola wiedenmanni [file zookeys.701.13261-treatment90.xml]

<!DOCTYPE tp:taxon-treatment
  PUBLIC "-//TaxonX//DTD Taxonomic Treatment Publishing DTD v0 20100105//EN" "tax-treatment-NSO.dtd">
<tp:taxon-treatment xmlns:tp="http://www.plazi.org/taxpub"><tp:treatment-meta><kwd-group><label>Taxon classification</label><kwd><named-content xmlns:xlink="http://www.w3.org/1999/xlink" content-type="kingdom">Animalia</named-content></kwd><kwd><named-content xmlns:xlink="http://www.w3.org/1999/xlink" content-type="order">Trombidiformes</named-content></kwd><kwd><named-content xmlns:xlink="http://www.w3.org/1999/xlink" content-type="family">Torrenticolidae</named-content></kwd></kwd-group><mixed-citation publication-type="journal"><person-group><name><surname>Fisher</surname><given-names>J. Ray</given-names></name><name><surname>Fisher</surname><given-names>Danielle M.</given-names></name><name><surname>Skvarla</surname><given-names>Michael J.</given-names></name><name><surname>Nelson</surname><given-names>Whitney A.</given-names></name><name><surname>Dowling</surname><given-names>Ashley P.G.</given-names></name></person-group><article-title>Revision of torrent mites (<tp:taxon-name><tp:taxon-name-part taxon-name-part-type="clade">Parasitengona</tp:taxon-name-part></tp:taxon-name>, <tp:taxon-name><tp:taxon-name-part taxon-name-part-type="family">Torrenticolidae</tp:taxon-name-part></tp:taxon-name>, <italic><tp:taxon-name><tp:taxon-name-part taxon-name-part-type="genus" reg="Torrenticola">Torrenticola</tp:taxon-name-part></tp:taxon-name></italic>) of the United States and Canada: 90 descriptions, molecular phylogenetics, and a key to species</article-title><source>Zookeys</source><day>21</day><month>9</month><year>2017</year><volume>2017</volume><issue>701</issue><fpage>1</fpage><lpage>496</lpage><pub-id pub-id-type="doi">10.3897/zookeys.701.13261</pub-id></mixed-citation></tp:treatment-meta><tp:nomenclature><tp:taxon-name>
                    <tp:taxon-name-part taxon-name-part-type="genus" reg="Torrenticola">Torrenticola</tp:taxon-name-part>
                    <tp:taxon-name-part taxon-name-part-type="species" reg="wiedenmanni">wiedenmanni</tp:taxon-name-part>
                    <object-id xmlns:xlink="http://www.w3.org/1999/xlink" content-type="zoobank" xlink:type="simple">http://zoobank.org/76706F18-6CDE-4A99-93C2-76BBE372E10A</object-id>
                  </tp:taxon-name><tp:taxon-authority>Fisher &amp; Dowling</tp:taxon-authority><tp:taxon-status xmlns:xlink="http://www.w3.org/1999/xlink" xlink:type="simple">sp. n.</tp:taxon-status></tp:nomenclature><tp:treatment-sec sec-type="material" id="SECID0EPTGQ"><title>Material examined.</title><p>HOLOTYPE (♀): from USA, California, Monterey County, beside Rt. 1 south of Gorda, south side of Salmon Creek, (<named-content xmlns:xlink="http://www.w3.org/1999/xlink" content-type="dwc:verbatimCoordinates" xlink:type="simple"><named-content content-type="geo-json" specific-use="{&#34;type&#34;:&#34;Point&#34;,&#34;coordinates&#34;:[-121.372778,35.830278]}" id="NCID0EYTGQ" xlink:type="simple">35°49'49"N, 121°22'22"W</named-content></named-content>), 28 July 1987, by IM Smith, IMS870115.</p><p>PARATYPES (5 ♀; 4 ♂): California, USA: 1 ♂ (ALLOTYPE) from Monterey County, beside Rt. 1 south of Gorda, south side of Salmon Creek, (<named-content xmlns:xlink="http://www.w3.org/1999/xlink" content-type="dwc:verbatimCoordinates" xlink:type="simple"><named-content content-type="geo-json" specific-use="{&#34;type&#34;:&#34;Point&#34;,&#34;coordinates&#34;:[-121.372778,35.830278]}" id="NCID0ECUGQ" xlink:type="simple">35°49'49"N, 121°22'22"W</named-content></named-content>), 28 July 1987, by IM Smith, IMS870115 • 1 ♀ and 1 ♂ from San Bernardino County, Claremont; Mount Baldy; beside road 3.5 km east of Mount Baldy Village, (<named-content xmlns:xlink="http://www.w3.org/1999/xlink" content-type="dwc:verbatimCoordinates" xlink:type="simple"><named-content content-type="geo-json" specific-use="{&#34;type&#34;:&#34;Point&#34;,&#34;coordinates&#34;:[-117.660833,34.254167]}" id="NCID0EKUGQ" xlink:type="simple">34°15'15"N, 117°39'39"W</named-content></named-content>), 24 July 1987, by IM Smith, IMS870107 • 2 ♀ and 2 ♂ from San Bernardino County, Lytle Creek Recreation Area off Rt. 15 west of Devore; Applewhite Picnic Grounds, (<named-content xmlns:xlink="http://www.w3.org/1999/xlink" content-type="dwc:verbatimCoordinates" xlink:type="simple"><named-content content-type="geo-json" specific-use="{&#34;type&#34;:&#34;Point&#34;,&#34;coordinates&#34;:[-117.508333,34.271111]}" id="NCID0ESUGQ" xlink:type="simple">34°16'16"N, 117°30'30"W</named-content></named-content>), 23 July 1987, by IM Smith, IMS870103 • 1 ♀ from Tulare County, beside Rt. 180 at Stony Creek Picnic Area east of Sequoia National Park boundary, (<named-content xmlns:xlink="http://www.w3.org/1999/xlink" content-type="dwc:verbatimCoordinates" xlink:type="simple"><named-content content-type="geo-json" specific-use="{&#34;type&#34;:&#34;Point&#34;,&#34;coordinates&#34;:[-118.847222,36.677778]}" id="NCID0E1UGQ" xlink:type="simple">36°40'40"N, 118°50'50"W</named-content></named-content>), 1 August 1987, by IM Smith, IMS870124A • 1 ♀ from Ventura County, Ojai; beside Rt. 33 just above Wheeler Gorge Campground, (<named-content xmlns:xlink="http://www.w3.org/1999/xlink" content-type="dwc:verbatimCoordinates" xlink:type="simple"><named-content content-type="geo-json" specific-use="{&#34;type&#34;:&#34;Point&#34;,&#34;coordinates&#34;:[-119.271111,34.525278]}" id="NCID0ECVGQ" xlink:type="simple">34°31'31"N, 119°16'16"W</named-content></named-content>), 25 July 1987, by IM Smith, IMS870109B.</p></tp:treatment-sec><tp:treatment-sec sec-type="Type deposition" id="SECID0EHVGQ"><title>Type deposition.</title><p>Holotype (♀), allotype (♂), and some paratypes (3 ♀; 2 ♂) deposited in the <named-content xmlns:xlink="http://www.w3.org/1999/xlink" content-type="dwc:institutional_code" xlink:type="simple">CNC</named-content>; other paratypes (2 ♀; 1 ♂) deposited in the <named-content xmlns:xlink="http://www.w3.org/1999/xlink" content-type="dwc:institutional_code" xlink:type="simple">ACUA</named-content>.</p></tp:treatment-sec><tp:treatment-sec sec-type="diagnosis" id="SECID0EXVGQ"><title>Diagnosis.</title><p>
                    <italic><tp:taxon-name><tp:taxon-name-part taxon-name-part-type="genus" reg="Torrenticola">Torrenticola</tp:taxon-name-part> <tp:taxon-name-part taxon-name-part-type="species" reg="wiedenmanni">wiedenmanni</tp:taxon-name-part></tp:taxon-name></italic> is unlike all other western species by having this combination of characters: anterio-lateral platelets free (fused to dorsal plate in <tp:taxon-name><tp:taxon-name-part taxon-name-part-type="genus" reg="Rusetria">Rusetria</tp:taxon-name-part></tp:taxon-name> Complex); colorless (dorsum with distinct coloration in Tahoei group, <italic><tp:taxon-name><tp:taxon-name-part taxon-name-part-type="genus" reg="Torrenticola">T.</tp:taxon-name-part> <tp:taxon-name-part taxon-name-part-type="species" reg="ventura">ventura</tp:taxon-name-part></tp:taxon-name></italic>, and <italic><tp:taxon-name><tp:taxon-name-part taxon-name-part-type="genus" reg="Torrenticola">T.</tp:taxon-name-part> <tp:taxon-name-part taxon-name-part-type="species" reg="raptoroides">raptoroides</tp:taxon-name-part></tp:taxon-name></italic>); distinct and complete hind coxal margins (incomplete in Rala Group, and <italic><tp:taxon-name><tp:taxon-name-part taxon-name-part-type="genus" reg="Torrenticola">T.</tp:taxon-name-part> <tp:taxon-name-part taxon-name-part-type="species" reg="sharkeyi">sharkeyi</tp:taxon-name-part></tp:taxon-name></italic>); round body (rectangular or ovoid in Ellipsoidalis Group); unmodified rostrum (short and conical in <italic><tp:taxon-name><tp:taxon-name-part taxon-name-part-type="genus" reg="Torrenticola">T.</tp:taxon-name-part> <tp:taxon-name-part taxon-name-part-type="species" reg="sierrensis">sierrensis</tp:taxon-name-part></tp:taxon-name></italic>, <italic><tp:taxon-name><tp:taxon-name-part taxon-name-part-type="genus" reg="Torrenticola">T.</tp:taxon-name-part> <tp:taxon-name-part taxon-name-part-type="species" reg="olliei">olliei</tp:taxon-name-part></tp:taxon-name></italic>, <italic><tp:taxon-name><tp:taxon-name-part taxon-name-part-type="genus" reg="Torrenticola">T.</tp:taxon-name-part> <tp:taxon-name-part taxon-name-part-type="species" reg="leviathan">leviathan</tp:taxon-name-part></tp:taxon-name></italic>, and <italic><tp:taxon-name><tp:taxon-name-part taxon-name-part-type="genus" reg="Torrenticola">T.</tp:taxon-name-part> <tp:taxon-name-part taxon-name-part-type="species" reg="ellipsoidalis">ellipsoidalis</tp:taxon-name-part></tp:taxon-name></italic>); and tuberculate ventral extensions on pedipalpal genua (dentate and flanged in Miniforma group).</p></tp:treatment-sec><tp:treatment-sec sec-type="description" id="SECID0E2YGQ"><title>Description.</title><p>
                    <bold>Female (Figure <xref ref-type="fig" rid="F279">279</xref>)</bold> (n = 5) (holotype measurements in parentheses when available) with characters of the genus with following specifications.</p><p>
                    <bold>Dorsum</bold> — (560–640 (610) long; 445–540 (530) wide) circular and colorless. Anterio-medial platelets (110–150 (135) long; 55–75 (67.5) wide). Anterio-lateral platelets (182.5–200 (190) long; 65–85 (80) wide) free from dorsal plate. Dgl-4 approximately halfway between the edge of the dorsum and the muscle scars and occasionally anterior to the muscle scars (distance between Dgl-4 295–350 (315)). Dorsal plate proportions: dorsum length/width 1.15–1.26 (1.15); dorsal width/distance between Dgl-4 1.33–1.73 (1.68); anterio-medial platelet length/width 2.00–2.11 (2.00); anterio-lateral platelet length/width 2.35–2.81 (2.38); anterio-lateral/anterio-medial length 1.31–1.66 (1.41).</p><p>
                    <bold>Gnathosoma — Subcapitulum</bold> (302.5–355 (352.5) long (ventral); 222.5–267.5 (260) long (dorsal); 110–130 (120) tall) colorless. Rostrum (120–142.5 (142.5) long; 37.5–42.5 (40) wide). Chelicerae (310–385 (385) long) with curved fangs (47.5–50 (50) long). Subcapitular proportions: ventral length/height 2.73–2.94 (2.94); rostrum length/width 3.20–3.56 (3.56). <bold>Pedipalps</bold> with tuberculate ventral extensions on femora and genua, with femora sharply taper proximally and tibial setae near tarsi. Palpomeres: trochanter (30–38.75 (36.25) long); femur (90–107.5 (102.5) long); genu (65–75 (72.5) long); tibia (72.5–87.5 (87.5) long; 17.5–21.25 (21.25) wide); tarsus (13.75–17.5 (16.25) long). Palpomere proportions: femur/genu 1.37–1.43 (1.41); tibia/femur 0.79–0.85 (0.85); tibia length/width 4.00–4.27 (4.12).</p><p>
                    <bold>Venter</bold> — (710–810 (780) long; 560–630 (615) wide) colorless. Gnathosomal bay (132.5–160 (160) long; 62.5–65 (62.5) wide). Cxgl-4 subapical. <bold>Medial suture</bold> (40–60 (40) long). <bold>Genital plates</bold> (172.5–187.5 (180) long; 150–165 (155) wide). Additional measurements: Cx-1 (270–320 (320) long (total); 140–162.5 (162.5) long (medial)); Cx-3 (330–385 (380) wide); anterior venter (200–235 (220) long). Ventral proportions: gnathosomal bay length/width 2.42–2.56 (2.56); anterior venter/genital field length 1.16–1.25 (1.22); anterior venter length/genital field width 1.32–1.42 (1.42); anterior venter/medial suture 3.92–5.50 (5.50).</p><p>
                    <bold>Male (Figure <xref ref-type="fig" rid="F280">280</xref>)</bold> (n = 4) (allotypic measurements in parentheses when available) with characters of the genus with following specifications.</p><fig id="F278" position="float" orientation="portrait"><label>Figure 278.</label><caption><p>
          <italic><tp:taxon-name><tp:taxon-name-part taxon-name-part-type="genus" reg="Torrenticola">Torrenticola</tp:taxon-name-part> <tp:taxon-name-part taxon-name-part-type="species" reg="wiedenmanni">wiedenmanni</tp:taxon-name-part></tp:taxon-name></italic> distribution.</p></caption><graphic xmlns:xlink="http://www.w3.org/1999/xlink" xlink:href="zookeys-701-001-g278.jpg" position="float" orientation="portrait" xlink:type="simple" id="oo_157297.jpg"/></fig><fig id="F279" position="float" orientation="portrait"><label>Figure 279.</label><caption><p>
          <italic><tp:taxon-name><tp:taxon-name-part taxon-name-part-type="genus" reg="Torrenticola">Torrenticola</tp:taxon-name-part> <tp:taxon-name-part taxon-name-part-type="species" reg="wiedenmanni">wiedenmanni</tp:taxon-name-part></tp:taxon-name></italic> sp. n. female: <bold>A</bold> dorsal plates <bold>B</bold> venter (legs removed) <bold>C</bold> subcapitulum <bold>D</bold> pedipalp (setae not accurately depicted). Scale = 100 µm.</p></caption><graphic xmlns:xlink="http://www.w3.org/1999/xlink" xlink:href="zookeys-701-001-g279.jpg" position="float" orientation="portrait" xlink:type="simple" id="oo_157298.jpg"/></fig><fig id="F280" position="float" orientation="portrait"><label>Figure 280.</label><caption><p>
          <italic><tp:taxon-name><tp:taxon-name-part taxon-name-part-type="genus" reg="Torrenticola">Torrenticola</tp:taxon-name-part> <tp:taxon-name-part taxon-name-part-type="species" reg="wiedenmanni">wiedenmanni</tp:taxon-name-part></tp:taxon-name></italic> sp. n. male: <bold>A</bold> dorsal plates <bold>B</bold> venter (legs removed) <bold>C</bold> subcapitulum <bold>D</bold> pedipalp (setae not accurately depicted). Scale = 100 µm.</p></caption><graphic xmlns:xlink="http://www.w3.org/1999/xlink" xlink:href="zookeys-701-001-g280.jpg" position="float" orientation="portrait" xlink:type="simple" id="oo_157299.jpg"/></fig><p>
                    <bold>Dorsum</bold> — (560–610 (575) long; 470–515 (480) wide) circular and colorless. Anterio-medial platelets (130–140 (135) long; 62.5–70 (65) wide). Anterio-lateral platelets (165–195 (180) long; 70–75 (75) wide) free from dorsal plate. Dgl-4 approximately halfway between the edge of the dorsum and the muscle scars and occasionally anterior to the muscle scars (distance between Dgl-4 285–315 (300)). Dorsal plate proportions: dorsum length/width 1.18–1.20 (1.20); dorsal width/distance between Dgl-4 1.54–1.67 (1.60); anterio-medial platelet length/width 2.00–2.08 (2.08); anterio-lateral platelet length/width 2.20–2.60 (2.40); anterio-lateral/anterio-medial length 1.27–1.39 (1.33).</p><p>
                    <bold>Gnathosoma — Subcapitulum</bold> (307.5–345 (325) long (ventral); 225–257.5 (240) long (dorsal); 107.5–117.5 (107.5) tall) colorless. Rostrum (125–140 (130) long; 35–40 (37.5) wide). Chelicerae (335–357.5 (345) long) with curved fangs (45–50 (45) long). Subcapitular proportions: ventral length/height 2.80–3.02 (3.02); rostrum length/width 3.33–3.57 (3.47). <bold>Pedipalps</bold> with tuberculate ventral extensions on femora and genua, femora sharply taper proximally and tibial setae near tarsi. Palpomeres: trochanter (32.5–35 (32.5) long); femur (90–100 (90) long); genu (65–72.5 (65) long); tibia (75–80 (75) long; 20–20 (20) wide); tarsus (13.75–15 (15) long). Palpomere proportions: femur/genu 1.36–1.38 (1.38); tibia/femur 0.80–0.89 (0.83); tibia length/width 3.75–4.00 (3.75).</p><p>
                    <bold>Venter</bold> — (690–755 (715) long; 465–590 (465) wide) colorless. Gnathosomal bay (140–152.5 (145) long; 55–60 (60) wide). Cxgl-4 subapical. <bold>Medial suture</bold> (70–85 (80) long). <bold>Genital plates</bold> (145–155 (150) long; 115–125 (117.5) wide). Additional measurements: Cx-1 (280–300 (300) long (total); 140–160 (160) long (medial)); Cx-3 (335–370 (345) wide); anterior venter (230–262.5 (260) long). Ventral proportions: gnathosomal bay length/width 2.42–2.64 (2.42); anterior venter/genital field length 1.53–1.73 (1.73); anterior venter length/genital field width 1.92–2.21 (2.21); anterior venter/medial suture 3.09–3.29 (3.25).</p><p>
                    <bold>Immatures</bold> unknown.</p></tp:treatment-sec><tp:treatment-sec sec-type="etymology" id="SECID0ER4GQ"><title>Etymology.</title><p>Specific epithet (<italic><tp:taxon-name><tp:taxon-name-part taxon-name-part-type="species" reg="wiedenmanni">wiedenmanni</tp:taxon-name-part></tp:taxon-name></italic>) named in honor of Rob Wiedenmann, Professor of Entomology at University of Arkansas, whose advice, guidance, and friendship to JRF was an inspiration in how to be a true mentor—lessons that JRF anticipates paying forward to his own students someday.</p></tp:treatment-sec><tp:treatment-sec sec-type="distribution" id="SECID0EB5GQ"><title>Distribution.</title><p>Southern California (Figure <xref ref-type="fig" rid="F278">278</xref>).</p></tp:treatment-sec><tp:treatment-sec sec-type="remarks" id="SECID0EL5GQ"><title>Remarks.</title><p>Unfortunately, we were unable to acquire fresh material of <italic><tp:taxon-name><tp:taxon-name-part taxon-name-part-type="genus" reg="Torrenticola">Torrenticola</tp:taxon-name-part> <tp:taxon-name-part taxon-name-part-type="species" reg="wiedenmanni">wiedenmanni</tp:taxon-name-part></tp:taxon-name></italic> and therefore this species is not included in our phylogenetic analyses, but we were able to examine morphology with material preserved in <abbrev xmlns:xlink="http://www.w3.org/1999/xlink" xlink:title="50% glycerol, 10% glacial acetic acid, 40% water" id="ABBRID0E35GQ" xlink:type="simple">GAW</abbrev>. However, due to its unique set of characteristics, we are unable to place this species into a species complex or an identification group.</p></tp:treatment-sec></tp:taxon-treatment>
